# Supplementary material for: Structure of dimeric lipoprotein lipase reveals a pore adjacent to the active site
Source: Nat Commun. 2023 May 4;14:2569. doi: 10.1038/s41467-023-38243-9 (PMC10160067; doi:10.1038/s41467-023-38243-9)
Supplement: Supplementary file 5 — Supplementary Dataset 2 [file 41467_2023_38243_MOESM5_ESM.txt]

HEADER                                            13-FEB-23   XXXX              
EXPDTA    THEORETICAL MODEL                                                     
REMARK 220                                                                      
REMARK 220 EXPERIMENTAL DETAILS                                                 
REMARK 220  EXPERIMENT TYPE                : THEORETICAL MODELLING              
REMARK 220  DATE OF DATA COLLECTION        : 13-FEB-23                          
REMARK 220                                                                      
REMARK 220 REMARK: MODEL GENERATED BY ROSETTA                                   
REMARK 220  VERSION 2023.05+release.36e9db9557d                                 
SEQRES   1 1  415  ASP PHE ARG ASP ILE GLU SER LYS PHE ALA LEU ARG THR
SEQRES   2 1  415  PRO GLU ASP THR ALA GLU ASP THR CYS HIS LEU ILE PRO
SEQRES   3 1  415  GLY VAL THR GLU SER VAL ALA ASN CYS HIS PHE ASN HIS
SEQRES   4 1  415  SER SER LYS THR PHE VAL VAL ILE HIS GLY TRP THR VAL
SEQRES   5 1  415  THR GLY MET TYR GLU SER TRP VAL PRO LYS LEU VAL ALA
SEQRES   6 1  415  ALA LEU TYR LYS ARG GLU PRO ASP SER ASN VAL ILE VAL
SEQRES   7 1  415  VAL ASP TRP LEU SER ARG ALA GLN GLN HIS TYR PRO VAL
SEQRES   8 1  415  SER ALA GLY TYR THR LYS LEU VAL GLY GLN ASP VAL ALA
SEQRES   9 1  415  LYS PHE MET ASN TRP MET ALA ASP GLU PHE ASN TYR PRO
SEQRES  10 1  415  LEU GLY ASN VAL HIS LEU LEU GLY TYR SER LEU GLY ALA
SEQRES  11 1  415  HIS ALA ALA GLY ILE ALA GLY SER LEU THR ASN LYS LYS
SEQRES  12 1  415  VAL ASN ARG ILE THR GLY LEU ASP PRO ALA GLY PRO ASN
SEQRES  13 1  415  PHE GLU TYR ALA GLU ALA PRO SER ARG LEU SER PRO ASP
SEQRES  14 1  415  ASP ALA ASP PHE VAL ASP VAL LEU HIS THR PHE THR ARG
SEQRES  15 1  415  GLY SER PRO GLY ARG SER ILE GLY ILE GLN LYS PRO VAL
SEQRES  16 1  415  GLY HIS VAL ASP ILE TYR PRO ASN GLY GLY THR PHE GLN
SEQRES  17 1  415  PRO GLY CYS VAL LYS CYS SER HIS GLU ARG SER VAL HIS
SEQRES  18 1  415  LEU PHE ILE ASP SER LEU LEU ASN GLU GLU ASN PRO SER
SEQRES  19 1  415  LYS ALA TYR ARG CYS ASN SER LYS GLU ALA PHE GLU LYS
SEQRES  20 1  415  GLY LEU CYS LEU SER CYS ARG LYS ASN ARG CYS ASN ASN
SEQRES  21 1  415  MET GLY TYR GLU ILE ASN LYS VAL ARG ALA LYS ARG SER
SEQRES  22 1  415  SER LYS MET TYR LEU LYS THR ARG SER GLN MET PRO TYR
SEQRES  23 1  415  LYS VAL PHE HIS TYR GLN VAL LYS ILE HIS PHE SER GLY
SEQRES  24 1  415  THR GLU SER ASN THR TYR THR ASN GLN ALA PHE GLU ILE
SEQRES  25 1  415  SER LEU TYR GLY THR VAL ALA GLU SER GLU ASN ILE PRO
SEQRES  26 1  415  PHE THR LEU PRO GLU VAL SER THR ASN LYS THR TYR SER
SEQRES  27 1  415  PHE LEU LEU TYR THR GLU VAL ASP ILE GLY GLU LEU LEU
SEQRES  28 1  415  MET LEU LYS LEU LYS TRP ILE SER ASP SER TYR PHE SER
SEQRES  29 1  415  TRP SER ASN TRP TRP SER SER PRO GLY PHE ASP ILE GLY
SEQRES  30 1  415  LYS ILE ARG VAL LYS ALA GLY GLU THR GLN LYS LYS VAL
SEQRES  31 1  415  ILE PHE CYS SER ARG GLU LYS MET SER TYR LEU GLN LYS
SEQRES  32 1  415  GLY LYS SER PRO VAL ILE PHE VAL LYS CYS HIS ASP
HETNAM     PLM 2   0  PLM                                                       
HELIX    1   1 VAL 1   95  ARG 1  105  1                                  11
HELIX    2   2 TRP 1  116  ARG 1  119  1                                   4
HELIX    3   3 TYR 1  124  SER 1  127  1                                   4
HELIX    4   4 ALA 1  128  TYR 1  130  1                                   3
HELIX    5   5 THR 1  131  GLU 1  148  1                                  18
HELIX    6   6 SER 1  162  SER 1  173  1                                  12
HELIX    7   7 ALA 1  197  SER 1  199  1                                   3
HELIX    8   8 PRO 1  203  ASP 1  205  1                                   3
HELIX    9   9 PRO 1  237  GLY 1  239  1                                   3
HELIX   10  10 GLU 1  272  SER 1  274  1                                   3
HELIX   11  11 VAL 1  275  LEU 1  283  1                                   9
HELIX   12  12 LYS 1  297  GLU 1  301  1                                   5
HELIX   13  13 GLU 1  451  SER 1  454  1                                   4
SHEET    1   1 1 PHE 1  44  ARG 1  47  0
SHEET    2   2 1 CYS 1  57  LEU 1  59  0
SHEET    3   3 1 LYS 1  77  ILE 1  82  0
SHEET    4   4 1 SER 1 109  VAL 1 114  0
SHEET    5   5 1 VAL 1 156  GLY 1 160  0
SHEET    6   6 1 ILE 1 182  GLY 1 184  0
SHEET    7   7 1 VAL 1 209  LEU 1 212  0
SHEET    8   8 1 VAL 1 233  TYR 1 236  0
SHEET    9   9 1 LYS 1 290  CYS 1 294  0
SHEET   10  10 1 CYS 1 313  ASN 1 315  0
SHEET   11  11 1 SER 1 329  LEU 1 333  0
SHEET   12  12 1 PHE 1 344  ILE 1 350  0
SHEET   13  13 1 HIS 1 351  SER 1 353  0
SHEET   14  14 1 GLU 1 366  GLY 1 371  0
SHEET   15  15 1 LYS 1 390  THR 1 398  0
SHEET   16  16 1 LEU 1 405  LYS 1 411  0
SHEET   17  17 1 ASP 1 430  GLY 1 432  0
SHEET   18  18 1 ILE 1 434  ALA 1 438  0
SHEET   19  19 1 VAL 1 445  CYS 1 448  0
SHEET   20  20 1 VAL 1 466  CYS 1 468  0
SSBOND   1 CYS 1   57    CYS 1   70                          1555   1555  2.04
SSBOND   2 CYS 1  294    CYS 1  305                          1555   1555  2.02
SSBOND   3 CYS 1  308    CYS 1  313                          1555   1555  2.07
SSBOND   4 CYS 1  448    CYS 1  468                          1555   1555  2.05
ATOM      1  N   ASP 1  36     144.640 213.760 138.241  1.00318.03           N
ATOM      2  CA  ASP 1  36     145.380 212.587 137.792  1.00318.03           C
ATOM      3  C   ASP 1  36     146.881 212.840 137.799  1.00318.03           C
ATOM      4  O   ASP 1  36     147.332 213.978 137.923  1.00318.03           O
ATOM      5  CB  ASP 1  36     144.926 212.169 136.393  1.00318.03           C
ATOM      6  CG  ASP 1  36     145.029 210.673 136.171  1.00318.03           C
ATOM      7  OD1 ASP 1  36     145.821 210.015 136.877  1.00318.03           O
ATOM      8  OD2 ASP 1  36     144.303 210.150 135.302  1.00318.03           O
ATOM      9 1H   ASP 1  36     143.660 213.562 138.225  1.00  0.00           H
ATOM     10 2H   ASP 1  36     144.918 213.993 139.173  1.00  0.00           H
ATOM     11 3H   ASP 1  36     144.835 214.530 137.633  1.00  0.00           H
ATOM     12  HA  ASP 1  36     145.181 211.767 138.482  1.00  0.00           H
ATOM     13 1HB  ASP 1  36     143.891 212.478 136.239  1.00  0.00           H
ATOM     14 2HB  ASP 1  36     145.534 212.679 135.645  1.00  0.00           H
ATOM     15  N   PHE 1  37     147.654 211.765 137.660  1.00319.82           N
ATOM     16  CA  PHE 1  37     149.108 211.853 137.699  1.00319.82           C
ATOM     17  C   PHE 1  37     149.734 211.348 136.403  1.00319.82           C
ATOM     18  O   PHE 1  37     150.867 211.710 136.073  1.00319.82           O
ATOM     19  CB  PHE 1  37     149.672 211.071 138.896  1.00319.82           C
ATOM     20  CG  PHE 1  37     149.099 211.472 140.236  1.00319.82           C
ATOM     21  CD1 PHE 1  37     149.478 212.661 140.857  1.00319.82           C
ATOM     22  CD2 PHE 1  37     148.178 210.653 140.874  1.00319.82           C
ATOM     23  CE1 PHE 1  37     148.946 213.020 142.085  1.00319.82           C
ATOM     24  CE2 PHE 1  37     147.644 211.008 142.104  1.00319.82           C
ATOM     25  CZ  PHE 1  37     148.029 212.192 142.708  1.00319.82           C
ATOM     26  H   PHE 1  37     147.220 210.863 137.524  1.00  0.00           H
ATOM     27  HA  PHE 1  37     149.388 212.902 137.808  1.00  0.00           H
ATOM     28 1HB  PHE 1  37     149.481 210.007 138.757  1.00  0.00           H
ATOM     29 2HB  PHE 1  37     150.752 211.205 138.942  1.00  0.00           H
ATOM     30  HD1 PHE 1  37     150.200 213.312 140.366  1.00  0.00           H
ATOM     31  HD2 PHE 1  37     147.876 209.721 140.397  1.00  0.00           H
ATOM     32  HE1 PHE 1  37     149.251 213.953 142.558  1.00  0.00           H
ATOM     33  HE2 PHE 1  37     146.923 210.356 142.595  1.00  0.00           H
ATOM     34  HZ  PHE 1  37     147.610 212.471 143.674  1.00  0.00           H
ATOM     35  N   ARG 1  38     149.007 210.515 135.660  1.00315.60           N
ATOM     36  CA  ARG 1  38     149.513 209.895 134.444  1.00315.60           C
ATOM     37  C   ARG 1  38     148.267 209.575 133.630  1.00315.60           C
ATOM     38  O   ARG 1  38     147.411 208.809 134.087  1.00315.60           O
ATOM     39  CB  ARG 1  38     150.324 208.636 134.797  1.00315.60           C
ATOM     40  CG  ARG 1  38     150.752 207.608 133.719  1.00315.60           C
ATOM     41  CD  ARG 1  38     151.669 208.162 132.601  1.00315.60           C
ATOM     42  NE  ARG 1  38     151.049 208.587 131.354  1.00315.60           N
ATOM     43  CZ  ARG 1  38     151.705 209.192 130.373  1.00315.60           C
ATOM     44  NH1 ARG 1  38     152.995 209.468 130.472  1.00315.60           N
ATOM     45  NH2 ARG 1  38     151.051 209.531 129.267  1.00315.60           N
ATOM     46  H   ARG 1  38     148.065 210.310 135.961  1.00  0.00           H
ATOM     47  HA  ARG 1  38     150.167 210.608 133.938  1.00  0.00           H
ATOM     48 1HB  ARG 1  38     151.264 208.929 135.264  1.00  0.00           H
ATOM     49 2HB  ARG 1  38     149.771 208.038 135.522  1.00  0.00           H
ATOM     50 1HG  ARG 1  38     151.301 206.792 134.191  1.00  0.00           H
ATOM     51 2HG  ARG 1  38     149.867 207.211 133.223  1.00  0.00           H
ATOM     52 1HD  ARG 1  38     152.197 209.042 132.967  1.00  0.00           H
ATOM     53 2HD  ARG 1  38     152.391 207.400 132.311  1.00  0.00           H
ATOM     54  HE  ARG 1  38     150.061 208.408 131.236  1.00  0.00           H
ATOM     55 1HH1 ARG 1  38     153.503 209.216 131.310  1.00  0.00           H
ATOM     56 2HH1 ARG 1  38     153.473 209.929 129.711  1.00  0.00           H
ATOM     57 1HH2 ARG 1  38     150.065 209.327 129.179  1.00  0.00           H
ATOM     58 2HH2 ARG 1  38     151.540 209.991 128.513  1.00  0.00           H
ATOM     59  N   ASP 1  39     148.132 210.201 132.461  1.00306.97           N
ATOM     60  CA  ASP 1  39     147.012 209.917 131.565  1.00306.97           C
ATOM     61  C   ASP 1  39     147.092 208.476 131.069  1.00306.97           C
ATOM     62  O   ASP 1  39     148.180 207.973 130.775  1.00306.97           O
ATOM     63  CB  ASP 1  39     147.010 210.902 130.401  1.00306.97           C
ATOM     64  CG  ASP 1  39     146.630 212.307 130.830  1.00306.97           C
ATOM     65  OD1 ASP 1  39     145.617 212.461 131.542  1.00306.97           O
ATOM     66  OD2 ASP 1  39     147.350 213.258 130.455  1.00306.97           O
ATOM     67  H   ASP 1  39     148.820 210.887 132.186  1.00  0.00           H
ATOM     68  HA  ASP 1  39     146.083 210.032 132.125  1.00  0.00           H
ATOM     69 1HB  ASP 1  39     147.999 210.926 129.944  1.00  0.00           H
ATOM     70 2HB  ASP 1  39     146.306 210.563 129.640  1.00  0.00           H
ATOM     71  N   ILE 1  40     145.936 207.819 130.961  1.00279.53           N
ATOM     72  CA  ILE 1  40     145.891 206.429 130.519  1.00279.53           C
ATOM     73  C   ILE 1  40     145.256 206.347 129.138  1.00279.53           C
ATOM     74  O   ILE 1  40     144.149 206.855 128.912  1.00279.53           O
ATOM     75  CB  ILE 1  40     145.119 205.562 131.527  1.00279.53           C
ATOM     76  CG1 ILE 1  40     145.680 205.721 132.943  1.00279.53           C
ATOM     77  CG2 ILE 1  40     145.173 204.101 131.110  1.00279.53           C
ATOM     78  CD1 ILE 1  40     147.119 205.295 133.086  1.00279.53           C
ATOM     79  H   ILE 1  40     145.073 208.291 131.189  1.00  0.00           H
ATOM     80  HA  ILE 1  40     146.911 206.053 130.452  1.00  0.00           H
ATOM     81  HB  ILE 1  40     144.079 205.886 131.563  1.00  0.00           H
ATOM     82 1HG1 ILE 1  40     145.602 206.764 133.250  1.00  0.00           H
ATOM     83 2HG1 ILE 1  40     145.082 205.132 133.639  1.00  0.00           H
ATOM     84 1HG2 ILE 1  40     144.623 203.497 131.831  1.00  0.00           H
ATOM     85 2HG2 ILE 1  40     144.723 203.988 130.125  1.00  0.00           H
ATOM     86 3HG2 ILE 1  40     146.211 203.770 131.076  1.00  0.00           H
ATOM     87 1HD1 ILE 1  40     147.441 205.438 134.118  1.00  0.00           H
ATOM     88 2HD1 ILE 1  40     147.216 204.242 132.819  1.00  0.00           H
ATOM     89 3HD1 ILE 1  40     147.744 205.896 132.427  1.00  0.00           H
ATOM     90  N   GLU 1  41     145.956 205.702 128.205  1.00278.89           N
ATOM     91  CA  GLU 1  41     145.426 205.473 126.868  1.00278.89           C
ATOM     92  C   GLU 1  41     144.616 204.187 126.765  1.00278.89           C
ATOM     93  O   GLU 1  41     143.688 204.121 125.952  1.00278.89           O
ATOM     94  CB  GLU 1  41     146.551 205.431 125.819  1.00278.89           C
ATOM     95  CG  GLU 1  41     147.291 206.749 125.541  1.00278.89           C
ATOM     96  CD  GLU 1  41     148.407 207.049 126.529  1.00278.89           C
ATOM     97  OE1 GLU 1  41     148.993 206.088 127.072  1.00278.89           O
ATOM     98  OE2 GLU 1  41     148.694 208.242 126.761  1.00278.89           O
ATOM     99  H   GLU 1  41     146.880 205.364 128.434  1.00  0.00           H
ATOM    100  HA  GLU 1  41     144.756 206.294 126.615  1.00  0.00           H
ATOM    101 1HB  GLU 1  41     147.308 204.709 126.126  1.00  0.00           H
ATOM    102 2HB  GLU 1  41     146.147 205.095 124.865  1.00  0.00           H
ATOM    103 1HG  GLU 1  41     147.719 206.709 124.541  1.00  0.00           H
ATOM    104 2HG  GLU 1  41     146.573 207.568 125.567  1.00  0.00           H
ATOM    105  N   SER 1  42     144.942 203.172 127.561  1.00258.25           N
ATOM    106  CA  SER 1  42     144.231 201.901 127.517  1.00258.25           C
ATOM    107  C   SER 1  42     143.016 201.957 128.436  1.00258.25           C
ATOM    108  O   SER 1  42     143.154 202.180 129.644  1.00258.25           O
ATOM    109  CB  SER 1  42     145.162 200.761 127.920  1.00258.25           C
ATOM    110  OG  SER 1  42     146.228 200.615 126.998  1.00258.25           O
ATOM    111  H   SER 1  42     145.705 203.288 128.213  1.00  0.00           H
ATOM    112  HA  SER 1  42     143.890 201.731 126.495  1.00  0.00           H
ATOM    113 1HB  SER 1  42     145.566 200.955 128.913  1.00  0.00           H
ATOM    114 2HB  SER 1  42     144.597 199.831 127.973  1.00  0.00           H
ATOM    115  HG  SER 1  42     145.858 200.804 126.132  1.00  0.00           H
ATOM    116  N   LYS 1  43     141.829 201.772 127.866  1.00257.74           N
ATOM    117  CA  LYS 1  43     140.608 201.873 128.652  1.00257.74           C
ATOM    118  C   LYS 1  43     140.562 200.752 129.691  1.00257.74           C
ATOM    119  O   LYS 1  43     141.090 199.654 129.487  1.00257.74           O
ATOM    120  CB  LYS 1  43     139.380 201.862 127.725  1.00257.74           C
ATOM    121  CG  LYS 1  43     139.172 200.610 126.884  1.00257.74           C
ATOM    122  CD  LYS 1  43     137.900 200.633 126.051  1.00257.74           C
ATOM    123  CE  LYS 1  43     136.663 200.392 126.882  1.00257.74           C
ATOM    124  NZ  LYS 1  43     135.434 200.282 126.054  1.00257.74           N
ATOM    125  H   LYS 1  43     141.764 201.559 126.881  1.00  0.00           H
ATOM    126  HA  LYS 1  43     140.627 202.815 129.201  1.00  0.00           H
ATOM    127 1HB  LYS 1  43     138.474 201.995 128.318  1.00  0.00           H
ATOM    128 2HB  LYS 1  43     139.441 202.700 127.030  1.00  0.00           H
ATOM    129 1HG  LYS 1  43     140.012 200.487 126.201  1.00  0.00           H
ATOM    130 2HG  LYS 1  43     139.125 199.739 127.535  1.00  0.00           H
ATOM    131 1HD  LYS 1  43     137.803 201.602 125.561  1.00  0.00           H
ATOM    132 2HD  LYS 1  43     137.955 199.862 125.283  1.00  0.00           H
ATOM    133 1HE  LYS 1  43     136.781 199.470 127.450  1.00  0.00           H
ATOM    134 2HE  LYS 1  43     136.533 201.213 127.586  1.00  0.00           H
ATOM    135 1HZ  LYS 1  43     134.637 200.122 126.654  1.00  0.00           H
ATOM    136 2HZ  LYS 1  43     135.298 201.139 125.537  1.00  0.00           H
ATOM    137 3HZ  LYS 1  43     135.529 199.511 125.409  1.00  0.00           H
ATOM    138  N   PHE 1  44     139.969 201.059 130.838  1.00259.48           N
ATOM    139  CA  PHE 1  44     139.747 200.097 131.910  1.00259.48           C
ATOM    140  C   PHE 1  44     138.267 199.754 131.987  1.00259.48           C
ATOM    141  O   PHE 1  44     137.413 200.643 132.038  1.00259.48           O
ATOM    142  CB  PHE 1  44     140.211 200.645 133.273  1.00259.48           C
ATOM    143  CG  PHE 1  44     141.703 200.921 133.391  1.00259.48           C
ATOM    144  CD1 PHE 1  44     142.627 200.473 132.451  1.00259.48           C
ATOM    145  CD2 PHE 1  44     142.164 201.701 134.441  1.00259.48           C
ATOM    146  CE1 PHE 1  44     143.976 200.756 132.589  1.00259.48           C
ATOM    147  CE2 PHE 1  44     143.510 201.997 134.578  1.00259.48           C
ATOM    148  CZ  PHE 1  44     144.415 201.520 133.655  1.00259.48           C
ATOM    149  H   PHE 1  44     139.661 202.013 130.962  1.00  0.00           H
ATOM    150  HA  PHE 1  44     140.325 199.198 131.693  1.00  0.00           H
ATOM    151 1HB  PHE 1  44     139.690 201.578 133.486  1.00  0.00           H
ATOM    152 2HB  PHE 1  44     139.949 199.938 134.057  1.00  0.00           H
ATOM    153  HD1 PHE 1  44     142.278 199.891 131.598  1.00  0.00           H
ATOM    154  HD2 PHE 1  44     141.448 202.078 135.172  1.00  0.00           H
ATOM    155  HE1 PHE 1  44     144.690 200.377 131.857  1.00  0.00           H
ATOM    156  HE2 PHE 1  44     143.855 202.604 135.414  1.00  0.00           H
ATOM    157  HZ  PHE 1  44     145.475 201.743 133.766  1.00  0.00           H
ATOM    158  N   ALA 1  45     137.962 198.456 132.006  1.00241.75           N
ATOM    159  CA  ALA 1  45     136.567 198.034 132.084  1.00241.75           C
ATOM    160  C   ALA 1  45     136.387 197.123 133.290  1.00241.75           C
ATOM    161  O   ALA 1  45     137.323 196.424 133.685  1.00241.75           O
ATOM    162  CB  ALA 1  45     136.136 197.332 130.801  1.00241.75           C
ATOM    163  H   ALA 1  45     138.687 197.755 131.966  1.00  0.00           H
ATOM    164  HA  ALA 1  45     135.950 198.923 132.218  1.00  0.00           H
ATOM    165 1HB  ALA 1  45     135.093 197.027 130.886  1.00  0.00           H
ATOM    166 2HB  ALA 1  45     136.247 198.014 129.958  1.00  0.00           H
ATOM    167 3HB  ALA 1  45     136.759 196.454 130.640  1.00  0.00           H
ATOM    168  N   LEU 1  46     135.191 197.139 133.872  1.00241.35           N
ATOM    169  CA  LEU 1  46     134.880 196.271 135.002  1.00241.35           C
ATOM    170  C   LEU 1  46     133.705 195.396 134.585  1.00241.35           C
ATOM    171  O   LEU 1  46     132.736 195.882 133.994  1.00241.35           O
ATOM    172  CB  LEU 1  46     134.571 197.096 136.249  1.00241.35           C
ATOM    173  CG  LEU 1  46     134.265 196.386 137.572  1.00241.35           C
ATOM    174  CD1 LEU 1  46     134.780 197.220 138.733  1.00241.35           C
ATOM    175  CD2 LEU 1  46     132.773 196.136 137.748  1.00241.35           C
ATOM    176  H   LEU 1  46     134.480 197.766 133.524  1.00  0.00           H
ATOM    177  HA  LEU 1  46     135.749 195.646 135.208  1.00  0.00           H
ATOM    178 1HB  LEU 1  46     135.420 197.746 136.456  1.00  0.00           H
ATOM    179 2HB  LEU 1  46     133.702 197.722 136.045  1.00  0.00           H
ATOM    180  HG  LEU 1  46     134.778 195.424 137.595  1.00  0.00           H
ATOM    181 1HD1 LEU 1  46     134.561 196.712 139.671  1.00  0.00           H
ATOM    182 2HD1 LEU 1  46     135.857 197.352 138.635  1.00  0.00           H
ATOM    183 3HD1 LEU 1  46     134.292 198.194 138.725  1.00  0.00           H
ATOM    184 1HD2 LEU 1  46     132.599 195.629 138.699  1.00  0.00           H
ATOM    185 2HD2 LEU 1  46     132.241 197.088 137.742  1.00  0.00           H
ATOM    186 3HD2 LEU 1  46     132.410 195.511 136.933  1.00  0.00           H
ATOM    187  N   ARG 1  47     133.792 194.108 134.887  1.00250.68           N
ATOM    188  CA  ARG 1  47     132.783 193.154 134.460  1.00250.68           C
ATOM    189  C   ARG 1  47     131.840 192.803 135.606  1.00250.68           C
ATOM    190  O   ARG 1  47     132.074 193.135 136.770  1.00250.68           O
ATOM    191  CB  ARG 1  47     133.448 191.894 133.909  1.00250.68           C
ATOM    192  CG  ARG 1  47     134.655 192.190 133.036  1.00250.68           C
ATOM    193  CD  ARG 1  47     134.251 192.910 131.761  1.00250.68           C
ATOM    194  NE  ARG 1  47     133.482 192.057 130.866  1.00250.68           N
ATOM    195  CZ  ARG 1  47     134.015 191.183 130.024  1.00250.68           C
ATOM    196  NH1 ARG 1  47     135.324 191.038 129.911  1.00250.68           N
ATOM    197  NH2 ARG 1  47     133.211 190.440 129.269  1.00250.68           N
ATOM    198  H   ARG 1  47     134.580 193.782 135.428  1.00  0.00           H
ATOM    199  HA  ARG 1  47     132.187 193.611 133.669  1.00  0.00           H
ATOM    200 1HB  ARG 1  47     133.764 191.259 134.735  1.00  0.00           H
ATOM    201 2HB  ARG 1  47     132.725 191.329 133.320  1.00  0.00           H
ATOM    202 1HG  ARG 1  47     135.355 192.821 133.585  1.00  0.00           H
ATOM    203 2HG  ARG 1  47     135.147 191.254 132.764  1.00  0.00           H
ATOM    204 1HD  ARG 1  47     133.638 193.777 132.011  1.00  0.00           H
ATOM    205 2HD  ARG 1  47     135.144 193.239 131.231  1.00  0.00           H
ATOM    206  HE  ARG 1  47     132.475 192.139 130.888  1.00  0.00           H
ATOM    207 1HH1 ARG 1  47     135.945 191.602 130.474  1.00  0.00           H
ATOM    208 2HH1 ARG 1  47     135.703 190.365 129.262  1.00  0.00           H
ATOM    209 1HH2 ARG 1  47     132.208 190.546 129.342  1.00  0.00           H
ATOM    210 2HH2 ARG 1  47     133.602 189.770 128.623  1.00  0.00           H
ATOM    211  N   THR 1  48     130.765 192.117 135.249  1.00258.71           N
ATOM    212  CA  THR 1  48     129.704 191.691 136.146  1.00258.71           C
ATOM    213  C   THR 1  48     129.339 190.259 135.775  1.00258.71           C
ATOM    214  O   THR 1  48     129.579 189.833 134.638  1.00258.71           O
ATOM    215  CB  THR 1  48     128.503 192.655 136.026  1.00258.71           C
ATOM    216  OG1 THR 1  48     127.549 192.413 137.068  1.00258.71           O
ATOM    217  CG2 THR 1  48     127.815 192.560 134.672  1.00258.71           C
ATOM    218  H   THR 1  48     130.702 191.888 134.268  1.00  0.00           H
ATOM    219  HA  THR 1  48     130.082 191.718 137.168  1.00  0.00           H
ATOM    220  HB  THR 1  48     128.845 193.680 136.163  1.00  0.00           H
ATOM    221  HG1 THR 1  48     127.969 192.539 137.923  1.00  0.00           H
ATOM    222 1HG2 THR 1  48     126.979 193.258 134.639  1.00  0.00           H
ATOM    223 2HG2 THR 1  48     128.527 192.809 133.884  1.00  0.00           H
ATOM    224 3HG2 THR 1  48     127.447 191.546 134.521  1.00  0.00           H
ATOM    225  N   PRO 1  49     128.842 189.456 136.730  1.00255.04           N
ATOM    226  CA  PRO 1  49     128.475 188.068 136.387  1.00255.04           C
ATOM    227  C   PRO 1  49     127.429 187.948 135.291  1.00255.04           C
ATOM    228  O   PRO 1  49     127.369 186.906 134.628  1.00255.04           O
ATOM    229  CB  PRO 1  49     127.965 187.499 137.719  1.00255.04           C
ATOM    230  CG  PRO 1  49     127.576 188.682 138.523  1.00255.04           C
ATOM    231  CD  PRO 1  49     128.580 189.729 138.167  1.00255.04           C
ATOM    232  HA  PRO 1  49     129.373 187.529 136.051  1.00  0.00           H
ATOM    233 1HB  PRO 1  49     127.118 186.819 137.537  1.00  0.00           H
ATOM    234 2HB  PRO 1  49     128.754 186.905 138.201  1.00  0.00           H
ATOM    235 1HG  PRO 1  49     126.546 188.986 138.281  1.00  0.00           H
ATOM    236 2HG  PRO 1  49     127.589 188.434 139.595  1.00  0.00           H
ATOM    237 1HD  PRO 1  49     128.142 190.726 138.323  1.00  0.00           H
ATOM    238 2HD  PRO 1  49     129.481 189.598 138.784  1.00  0.00           H
ATOM    239  N   GLU 1  50     126.609 188.972 135.074  1.00280.82           N
ATOM    240  CA  GLU 1  50     125.663 188.990 133.959  1.00280.82           C
ATOM    241  C   GLU 1  50     126.286 189.644 132.728  1.00280.82           C
ATOM    242  O   GLU 1  50     125.876 190.717 132.287  1.00280.82           O
ATOM    243  CB  GLU 1  50     124.348 189.681 134.338  1.00280.82           C
ATOM    244  CG  GLU 1  50     123.392 189.057 135.410  1.00280.82           C
ATOM    245  CD  GLU 1  50     123.708 189.359 136.875  1.00280.82           C
ATOM    246  OE1 GLU 1  50     124.586 190.204 137.146  1.00280.82           O
ATOM    247  OE2 GLU 1  50     123.071 188.744 137.756  1.00280.82           O
ATOM    248  H   GLU 1  50     126.645 189.762 135.701  1.00  0.00           H
ATOM    249  HA  GLU 1  50     125.433 187.960 133.684  1.00  0.00           H
ATOM    250 1HB  GLU 1  50     124.560 190.682 134.714  1.00  0.00           H
ATOM    251 2HB  GLU 1  50     123.725 189.791 133.451  1.00  0.00           H
ATOM    252 1HG  GLU 1  50     122.378 189.409 135.228  1.00  0.00           H
ATOM    253 2HG  GLU 1  50     123.397 187.973 135.298  1.00  0.00           H
ATOM    254  N   ASP 1  51     127.294 188.982 132.165  1.00282.61           N
ATOM    255  CA  ASP 1  51     128.153 189.578 131.145  1.00282.61           C
ATOM    256  C   ASP 1  51     128.692 188.431 130.308  1.00282.61           C
ATOM    257  O   ASP 1  51     129.223 187.462 130.861  1.00282.61           O
ATOM    258  CB  ASP 1  51     129.293 190.384 131.793  1.00282.61           C
ATOM    259  CG  ASP 1  51     130.129 191.189 130.790  1.00282.61           C
ATOM    260  OD1 ASP 1  51     130.119 190.914 129.571  1.00282.61           O
ATOM    261  OD2 ASP 1  51     130.820 192.124 131.241  1.00282.61           O
ATOM    262  H   ASP 1  51     127.467 188.031 132.460  1.00  0.00           H
ATOM    263  HA  ASP 1  51     127.551 190.256 130.539  1.00  0.00           H
ATOM    264 1HB  ASP 1  51     128.877 191.078 132.525  1.00  0.00           H
ATOM    265 2HB  ASP 1  51     129.960 189.706 132.326  1.00  0.00           H
ATOM    266  N   THR 1  52     128.560 188.535 128.987  1.00291.53           N
ATOM    267  CA  THR 1  52     129.195 187.556 128.116  1.00291.53           C
ATOM    268  C   THR 1  52     130.375 188.146 127.352  1.00291.53           C
ATOM    269  O   THR 1  52     131.518 187.718 127.543  1.00291.53           O
ATOM    270  CB  THR 1  52     128.174 186.986 127.129  1.00291.53           C
ATOM    271  OG1 THR 1  52     127.624 188.049 126.342  1.00291.53           O
ATOM    272  CG2 THR 1  52     127.051 186.283 127.875  1.00291.53           C
ATOM    273  H   THR 1  52     128.023 189.285 128.574  1.00  0.00           H
ATOM    274  HA  THR 1  52     129.580 186.743 128.732  1.00  0.00           H
ATOM    275  HB  THR 1  52     128.667 186.273 126.467  1.00  0.00           H
ATOM    276  HG1 THR 1  52     127.807 188.890 126.770  1.00  0.00           H
ATOM    277 1HG2 THR 1  52     126.333 185.881 127.159  1.00  0.00           H
ATOM    278 2HG2 THR 1  52     127.463 185.468 128.469  1.00  0.00           H
ATOM    279 3HG2 THR 1  52     126.549 186.992 128.532  1.00  0.00           H
ATOM    280  N   ALA 1  53     130.124 189.160 126.526  1.00304.17           N
ATOM    281  CA  ALA 1  53     131.175 189.753 125.703  1.00304.17           C
ATOM    282  C   ALA 1  53     130.871 191.213 125.393  1.00304.17           C
ATOM    283  O   ALA 1  53     130.846 191.625 124.230  1.00304.17           O
ATOM    284  CB  ALA 1  53     131.374 188.962 124.411  1.00304.17           C
ATOM    285  H   ALA 1  53     129.185 189.528 126.465  1.00  0.00           H
ATOM    286  HA  ALA 1  53     132.105 189.729 126.272  1.00  0.00           H
ATOM    287 1HB  ALA 1  53     132.162 189.426 123.817  1.00  0.00           H
ATOM    288 2HB  ALA 1  53     131.657 187.937 124.652  1.00  0.00           H
ATOM    289 3HB  ALA 1  53     130.446 188.958 123.840  1.00  0.00           H
ATOM    290  N   GLU 1  54     130.635 192.018 126.428  1.00297.71           N
ATOM    291  CA  GLU 1  54     130.340 193.432 126.244  1.00297.71           C
ATOM    292  C   GLU 1  54     130.973 194.229 127.378  1.00297.71           C
ATOM    293  O   GLU 1  54     131.410 193.676 128.390  1.00297.71           O
ATOM    294  CB  GLU 1  54     128.828 193.694 126.166  1.00297.71           C
ATOM    295  CG  GLU 1  54     127.971 192.933 127.175  1.00297.71           C
ATOM    296  CD  GLU 1  54     127.436 191.619 126.630  1.00297.71           C
ATOM    297  OE1 GLU 1  54     126.717 191.648 125.609  1.00297.71           O
ATOM    298  OE2 GLU 1  54     127.724 190.561 127.226  1.00297.71           O
ATOM    299  H   GLU 1  54     130.664 191.639 127.363  1.00  0.00           H
ATOM    300  HA  GLU 1  54     130.787 193.760 125.305  1.00  0.00           H
ATOM    301 1HB  GLU 1  54     128.635 194.756 126.316  1.00  0.00           H
ATOM    302 2HB  GLU 1  54     128.464 193.432 125.173  1.00  0.00           H
ATOM    303 1HG  GLU 1  54     128.569 192.727 128.061  1.00  0.00           H
ATOM    304 2HG  GLU 1  54     127.134 193.563 127.473  1.00  0.00           H
ATOM    305  N   ASP 1  55     131.052 195.542 127.182  1.00289.65           N
ATOM    306  CA  ASP 1  55     131.658 196.449 128.147  1.00289.65           C
ATOM    307  C   ASP 1  55     130.577 196.885 129.129  1.00289.65           C
ATOM    308  O   ASP 1  55     129.757 197.755 128.811  1.00289.65           O
ATOM    309  CB  ASP 1  55     132.275 197.662 127.445  1.00289.65           C
ATOM    310  CG  ASP 1  55     132.993 198.615 128.404  1.00289.65           C
ATOM    311  OD1 ASP 1  55     133.006 198.380 129.633  1.00289.65           O
ATOM    312  OD2 ASP 1  55     133.542 199.625 127.917  1.00289.65           O
ATOM    313  H   ASP 1  55     130.673 195.917 126.324  1.00  0.00           H
ATOM    314  HA  ASP 1  55     132.449 195.916 128.674  1.00  0.00           H
ATOM    315 1HB  ASP 1  55     132.991 197.323 126.695  1.00  0.00           H
ATOM    316 2HB  ASP 1  55     131.494 198.218 126.924  1.00  0.00           H
ATOM    317  N   THR 1  56     130.577 196.281 130.316  1.00296.98           N
ATOM    318  CA  THR 1  56     129.544 196.547 131.310  1.00296.98           C
ATOM    319  C   THR 1  56     129.618 197.994 131.790  1.00296.98           C
ATOM    320  O   THR 1  56     128.593 198.671 131.916  1.00296.98           O
ATOM    321  CB  THR 1  56     129.681 195.581 132.493  1.00296.98           C
ATOM    322  OG1 THR 1  56     129.471 194.238 132.043  1.00296.98           O
ATOM    323  CG2 THR 1  56     128.657 195.909 133.573  1.00296.98           C
ATOM    324  H   THR 1  56     131.311 195.622 130.533  1.00  0.00           H
ATOM    325  HA  THR 1  56     128.569 196.396 130.846  1.00  0.00           H
ATOM    326  HB  THR 1  56     130.683 195.661 132.914  1.00  0.00           H
ATOM    327  HG1 THR 1  56     129.798 194.147 131.145  1.00  0.00           H
ATOM    328 1HG2 THR 1  56     128.770 195.213 134.403  1.00  0.00           H
ATOM    329 2HG2 THR 1  56     128.816 196.927 133.927  1.00  0.00           H
ATOM    330 3HG2 THR 1  56     127.653 195.820 133.160  1.00  0.00           H
ATOM    331  N   CYS 1  57     130.830 198.476 132.057  1.00307.77           N
ATOM    332  CA  CYS 1  57     131.051 199.783 132.659  1.00307.77           C
ATOM    333  C   CYS 1  57     132.475 200.235 132.377  1.00307.77           C
ATOM    334  O   CYS 1  57     133.428 199.495 132.647  1.00307.77           O
ATOM    335  CB  CYS 1  57     130.794 199.737 134.165  1.00307.77           C
ATOM    336  SG  CYS 1  57     131.019 201.319 134.982  1.00307.77           S
ATOM    337  H   CYS 1  57     131.626 197.900 131.826  1.00  0.00           H
ATOM    338  HA  CYS 1  57     130.355 200.493 132.212  1.00  0.00           H
ATOM    339 1HB  CYS 1  57     129.775 199.398 134.351  1.00  0.00           H
ATOM    340 2HB  CYS 1  57     131.468 199.015 134.627  1.00  0.00           H
ATOM    341  N   HIS 1  58     132.619 201.442 131.839  1.00296.14           N
ATOM    342  CA  HIS 1  58     133.926 202.049 131.628  1.00296.14           C
ATOM    343  C   HIS 1  58     134.352 202.785 132.890  1.00296.14           C
ATOM    344  O   HIS 1  58     133.578 203.570 133.451  1.00296.14           O
ATOM    345  CB  HIS 1  58     133.908 202.997 130.427  1.00296.14           C
ATOM    346  CG  HIS 1  58     135.164 203.802 130.270  1.00296.14           C
ATOM    347  ND1 HIS 1  58     136.364 203.245 129.883  1.00296.14           N
ATOM    348  CD2 HIS 1  58     135.397 205.128 130.411  1.00296.14           C
ATOM    349  CE1 HIS 1  58     137.286 204.188 129.819  1.00296.14           C
ATOM    350  NE2 HIS 1  58     136.724 205.341 130.131  1.00296.14           N
ATOM    351  H   HIS 1  58     131.790 201.951 131.568  1.00  0.00           H
ATOM    352  HA  HIS 1  58     134.661 201.269 131.424  1.00  0.00           H
ATOM    353 1HB  HIS 1  58     133.756 202.423 129.513  1.00  0.00           H
ATOM    354 2HB  HIS 1  58     133.071 203.688 130.523  1.00  0.00           H
ATOM    355  HD2 HIS 1  58     134.666 205.884 130.701  1.00  0.00           H
ATOM    356  HE1 HIS 1  58     138.333 204.039 129.553  1.00  0.00           H
ATOM    357  HE2 HIS 1  58     137.190 206.237 130.163  1.00  0.00           H
ATOM    358  N   LEU 1  59     135.578 202.533 133.333  1.00283.17           N
ATOM    359  CA  LEU 1  59     136.148 203.224 134.481  1.00283.17           C
ATOM    360  C   LEU 1  59     136.914 204.437 133.966  1.00283.17           C
ATOM    361  O   LEU 1  59     137.893 204.293 133.228  1.00283.17           O
ATOM    362  CB  LEU 1  59     137.051 202.290 135.279  1.00283.17           C
ATOM    363  CG  LEU 1  59     137.759 202.918 136.479  1.00283.17           C
ATOM    364  CD1 LEU 1  59     136.737 203.387 137.501  1.00283.17           C
ATOM    365  CD2 LEU 1  59     138.727 201.926 137.101  1.00283.17           C
ATOM    366  H   LEU 1  59     136.132 201.835 132.855  1.00  0.00           H
ATOM    367  HA  LEU 1  59     135.333 203.553 135.125  1.00  0.00           H
ATOM    368 1HB  LEU 1  59     136.452 201.458 135.647  1.00  0.00           H
ATOM    369 2HB  LEU 1  59     137.816 201.893 134.613  1.00  0.00           H
ATOM    370  HG  LEU 1  59     138.313 203.799 136.155  1.00  0.00           H
ATOM    371 1HD1 LEU 1  59     137.251 203.833 138.351  1.00  0.00           H
ATOM    372 2HD1 LEU 1  59     136.081 204.128 137.045  1.00  0.00           H
ATOM    373 3HD1 LEU 1  59     136.145 202.538 137.840  1.00  0.00           H
ATOM    374 1HD2 LEU 1  59     139.224 202.389 137.954  1.00  0.00           H
ATOM    375 2HD2 LEU 1  59     138.181 201.043 137.434  1.00  0.00           H
ATOM    376 3HD2 LEU 1  59     139.473 201.633 136.362  1.00  0.00           H
ATOM    377  N   ILE 1  60     136.458 205.630 134.339  1.00299.09           N
ATOM    378  CA  ILE 1  60     137.026 206.874 133.828  1.00299.09           C
ATOM    379  C   ILE 1  60     138.393 207.110 134.467  1.00299.09           C
ATOM    380  O   ILE 1  60     138.611 206.708 135.619  1.00299.09           O
ATOM    381  CB  ILE 1  60     136.066 208.057 134.059  1.00299.09           C
ATOM    382  CG1 ILE 1  60     135.809 208.281 135.549  1.00299.09           C
ATOM    383  CG2 ILE 1  60     134.754 207.828 133.320  1.00299.09           C
ATOM    384  CD1 ILE 1  60     135.055 209.556 135.856  1.00299.09           C
ATOM    385  H   ILE 1  60     135.694 205.672 134.998  1.00  0.00           H
ATOM    386  HA  ILE 1  60     137.186 206.767 132.755  1.00  0.00           H
ATOM    387  HB  ILE 1  60     136.524 208.975 133.692  1.00  0.00           H
ATOM    388 1HG1 ILE 1  60     135.239 207.443 135.950  1.00  0.00           H
ATOM    389 2HG1 ILE 1  60     136.760 208.313 136.082  1.00  0.00           H
ATOM    390 1HG2 ILE 1  60     134.087 208.673 133.495  1.00  0.00           H
ATOM    391 2HG2 ILE 1  60     134.949 207.735 132.253  1.00  0.00           H
ATOM    392 3HG2 ILE 1  60     134.285 206.914 133.684  1.00  0.00           H
ATOM    393 1HD1 ILE 1  60     134.911 209.645 136.933  1.00  0.00           H
ATOM    394 2HD1 ILE 1  60     135.625 210.412 135.494  1.00  0.00           H
ATOM    395 3HD1 ILE 1  60     134.084 209.532 135.362  1.00  0.00           H
ATOM    396  N   PRO 1  61     139.348 207.708 133.759  1.00316.29           N
ATOM    397  CA  PRO 1  61     140.655 207.989 134.357  1.00316.29           C
ATOM    398  C   PRO 1  61     140.542 209.091 135.407  1.00316.29           C
ATOM    399  O   PRO 1  61     139.635 209.922 135.384  1.00316.29           O
ATOM    400  CB  PRO 1  61     141.504 208.426 133.160  1.00316.29           C
ATOM    401  CG  PRO 1  61     140.529 208.989 132.200  1.00316.29           C
ATOM    402  CD  PRO 1  61     139.277 208.173 132.351  1.00316.29           C
ATOM    403  HA  PRO 1  61     141.055 207.067 134.805  1.00  0.00           H
ATOM    404 1HB  PRO 1  61     142.257 209.160 133.481  1.00  0.00           H
ATOM    405 2HB  PRO 1  61     142.050 207.563 132.752  1.00  0.00           H
ATOM    406 1HG  PRO 1  61     140.352 210.053 132.420  1.00  0.00           H
ATOM    407 2HG  PRO 1  61     140.930 208.938 131.177  1.00  0.00           H
ATOM    408 1HD  PRO 1  61     138.398 208.812 132.176  1.00  0.00           H
ATOM    409 2HD  PRO 1  61     139.296 207.336 131.637  1.00  0.00           H
ATOM    410  N   GLY 1  62     141.491 209.085 136.333  1.00313.87           N
ATOM    411  CA  GLY 1  62     141.566 210.101 137.357  1.00313.87           C
ATOM    412  C   GLY 1  62     141.100 209.582 138.705  1.00313.87           C
ATOM    413  O   GLY 1  62     140.420 208.564 138.815  1.00313.87           O
ATOM    414  H   GLY 1  62     142.179 208.346 136.320  1.00  0.00           H
ATOM    415 1HA  GLY 1  62     142.594 210.455 137.443  1.00  0.00           H
ATOM    416 2HA  GLY 1  62     140.955 210.955 137.068  1.00  0.00           H
ATOM    417  N   VAL 1  63     141.461 210.321 139.753  1.00305.93           N
ATOM    418  CA  VAL 1  63     141.109 209.913 141.109  1.00305.93           C
ATOM    419  C   VAL 1  63     139.674 210.353 141.362  1.00305.93           C
ATOM    420  O   VAL 1  63     139.418 211.412 141.946  1.00305.93           O
ATOM    421  CB  VAL 1  63     142.084 210.495 142.149  1.00305.93           C
ATOM    422  CG1 VAL 1  63     141.742 209.999 143.553  1.00305.93           C
ATOM    423  CG2 VAL 1  63     143.519 210.139 141.789  1.00305.93           C
ATOM    424  H   VAL 1  63     141.985 211.174 139.617  1.00  0.00           H
ATOM    425  HA  VAL 1  63     141.163 208.825 141.166  1.00  0.00           H
ATOM    426  HB  VAL 1  63     141.977 211.580 142.167  1.00  0.00           H
ATOM    427 1HG1 VAL 1  63     142.443 210.424 144.271  1.00  0.00           H
ATOM    428 2HG1 VAL 1  63     140.728 210.308 143.810  1.00  0.00           H
ATOM    429 3HG1 VAL 1  63     141.809 208.911 143.581  1.00  0.00           H
ATOM    430 1HG2 VAL 1  63     144.196 210.558 142.532  1.00  0.00           H
ATOM    431 2HG2 VAL 1  63     143.630 209.055 141.767  1.00  0.00           H
ATOM    432 3HG2 VAL 1  63     143.761 210.548 140.807  1.00  0.00           H
ATOM    433  N   THR 1  64     138.734 209.550 140.876  1.00299.98           N
ATOM    434  CA  THR 1  64     137.308 209.847 140.950  1.00299.98           C
ATOM    435  C   THR 1  64     136.636 208.639 141.595  1.00299.98           C
ATOM    436  O   THR 1  64     137.285 207.647 141.953  1.00299.98           O
ATOM    437  CB  THR 1  64     136.700 210.146 139.569  1.00299.98           C
ATOM    438  OG1 THR 1  64     136.712 208.952 138.777  1.00299.98           O
ATOM    439  CG2 THR 1  64     137.453 211.257 138.838  1.00299.98           C
ATOM    440  H   THR 1  64     139.036 208.694 140.436  1.00  0.00           H
ATOM    441  HA  THR 1  64     137.170 210.733 141.571  1.00  0.00           H
ATOM    442  HB  THR 1  64     135.662 210.455 139.688  1.00  0.00           H
ATOM    443  HG1 THR 1  64     137.048 208.222 139.304  1.00  0.00           H
ATOM    444 1HG2 THR 1  64     136.988 211.434 137.868  1.00  0.00           H
ATOM    445 2HG2 THR 1  64     137.417 212.171 139.430  1.00  0.00           H
ATOM    446 3HG2 THR 1  64     138.491 210.959 138.694  1.00  0.00           H
ATOM    447  N   GLU 1  65     135.321 208.731 141.781  1.00300.64           N
ATOM    448  CA  GLU 1  65     134.562 207.616 142.331  1.00300.64           C
ATOM    449  C   GLU 1  65     134.699 206.390 141.429  1.00300.64           C
ATOM    450  O   GLU 1  65     134.823 206.508 140.206  1.00300.64           O
ATOM    451  CB  GLU 1  65     133.095 208.024 142.536  1.00300.64           C
ATOM    452  CG  GLU 1  65     132.319 208.529 141.304  1.00300.64           C
ATOM    453  CD  GLU 1  65     131.645 207.430 140.496  1.00300.64           C
ATOM    454  OE1 GLU 1  65     131.546 206.288 140.992  1.00300.64           O
ATOM    455  OE2 GLU 1  65     131.216 207.714 139.358  1.00300.64           O
ATOM    456  H   GLU 1  65     134.835 209.583 141.540  1.00  0.00           H
ATOM    457  HA  GLU 1  65     134.992 207.348 143.297  1.00  0.00           H
ATOM    458 1HB  GLU 1  65     132.532 207.176 142.923  1.00  0.00           H
ATOM    459 2HB  GLU 1  65     133.039 208.821 143.277  1.00  0.00           H
ATOM    460 1HG  GLU 1  65     131.550 209.228 141.634  1.00  0.00           H
ATOM    461 2HG  GLU 1  65     133.005 209.067 140.651  1.00  0.00           H
ATOM    462  N   SER 1  66     134.740 205.223 142.044  1.00299.55           N
ATOM    463  CA  SER 1  66     134.689 203.957 141.321  1.00299.55           C
ATOM    464  C   SER 1  66     133.619 203.018 141.852  1.00299.55           C
ATOM    465  O   SER 1  66     133.585 201.850 141.458  1.00299.55           O
ATOM    466  CB  SER 1  66     136.060 203.266 141.378  1.00299.55           C
ATOM    467  OG  SER 1  66     136.422 202.962 142.713  1.00299.55           O
ATOM    468  H   SER 1  66     134.811 205.212 143.051  1.00  0.00           H
ATOM    469  HA  SER 1  66     134.438 204.163 140.280  1.00  0.00           H
ATOM    470 1HB  SER 1  66     136.031 202.350 140.788  1.00  0.00           H
ATOM    471 2HB  SER 1  66     136.813 203.916 140.934  1.00  0.00           H
ATOM    472  HG  SER 1  66     135.624 203.077 143.236  1.00  0.00           H
ATOM    473  N   VAL 1  67     132.746 203.500 142.735  1.00305.39           N
ATOM    474  CA  VAL 1  67     131.708 202.657 143.315  1.00305.39           C
ATOM    475  C   VAL 1  67     130.329 202.990 142.749  1.00305.39           C
ATOM    476  O   VAL 1  67     129.473 202.097 142.648  1.00305.39           O
ATOM    477  CB  VAL 1  67     131.750 202.791 144.854  1.00305.39           C
ATOM    478  CG1 VAL 1  67     131.234 204.155 145.307  1.00305.39           C
ATOM    479  CG2 VAL 1  67     131.040 201.628 145.562  1.00305.39           C
ATOM    480  H   VAL 1  67     132.802 204.471 143.010  1.00  0.00           H
ATOM    481  HA  VAL 1  67     131.909 201.621 143.038  1.00  0.00           H
ATOM    482  HB  VAL 1  67     132.790 202.805 145.180  1.00  0.00           H
ATOM    483 1HG1 VAL 1  67     131.278 204.217 146.395  1.00  0.00           H
ATOM    484 2HG1 VAL 1  67     131.855 204.940 144.875  1.00  0.00           H
ATOM    485 3HG1 VAL 1  67     130.204 204.283 144.978  1.00  0.00           H
ATOM    486 1HG2 VAL 1  67     131.099 201.770 146.641  1.00  0.00           H
ATOM    487 2HG2 VAL 1  67     129.994 201.599 145.256  1.00  0.00           H
ATOM    488 3HG2 VAL 1  67     131.523 200.688 145.293  1.00  0.00           H
ATOM    489  N   ALA 1  68     130.101 204.237 142.332  1.00316.51           N
ATOM    490  CA  ALA 1  68     128.781 204.639 141.857  1.00316.51           C
ATOM    491  C   ALA 1  68     128.595 204.326 140.375  1.00316.51           C
ATOM    492  O   ALA 1  68     127.516 203.889 139.956  1.00316.51           O
ATOM    493  CB  ALA 1  68     128.560 206.131 142.124  1.00316.51           C
ATOM    494  H   ALA 1  68     130.848 204.915 142.342  1.00  0.00           H
ATOM    495  HA  ALA 1  68     128.034 204.065 142.406  1.00  0.00           H
ATOM    496 1HB  ALA 1  68     127.572 206.422 141.766  1.00  0.00           H
ATOM    497 2HB  ALA 1  68     128.630 206.323 143.194  1.00  0.00           H
ATOM    498 3HB  ALA 1  68     129.320 206.710 141.601  1.00  0.00           H
ATOM    499  N   ASN 1  69     129.632 204.551 139.565  1.00311.68           N
ATOM    500  CA  ASN 1  69     129.530 204.242 138.142  1.00311.68           C
ATOM    501  C   ASN 1  69     129.593 202.738 137.885  1.00311.68           C
ATOM    502  O   ASN 1  69     128.713 202.175 137.223  1.00311.68           O
ATOM    503  CB  ASN 1  69     130.606 205.006 137.352  1.00311.68           C
ATOM    504  CG  ASN 1  69     132.034 204.655 137.769  1.00311.68           C
ATOM    505  OD1 ASN 1  69     132.266 204.002 138.788  1.00311.68           O
ATOM    506  ND2 ASN 1  69     132.999 205.093 136.969  1.00311.68           N
ATOM    507  H   ASN 1  69     130.495 204.935 139.925  1.00  0.00           H
ATOM    508  HA  ASN 1  69     128.547 204.555 137.788  1.00  0.00           H
ATOM    509 1HB  ASN 1  69     130.497 204.792 136.288  1.00  0.00           H
ATOM    510 2HB  ASN 1  69     130.464 206.078 137.488  1.00  0.00           H
ATOM    511 1HD2 ASN 1  69     133.956 204.897 137.186  1.00  0.00           H
ATOM    512 2HD2 ASN 1  69     132.771 205.619 136.151  1.00  0.00           H
ATOM    513  N   CYS 1  70     130.623 202.068 138.399  1.00293.04           N
ATOM    514  CA  CYS 1  70     130.828 200.644 138.176  1.00293.04           C
ATOM    515  C   CYS 1  70     130.618 199.917 139.496  1.00293.04           C
ATOM    516  O   CYS 1  70     130.885 200.479 140.562  1.00293.04           O
ATOM    517  CB  CYS 1  70     132.234 200.354 137.640  1.00293.04           C
ATOM    518  SG  CYS 1  70     132.732 201.136 136.071  1.00293.04           S
ATOM    519  H   CYS 1  70     131.285 202.577 138.967  1.00  0.00           H
ATOM    520  HA  CYS 1  70     130.107 200.303 137.433  1.00  0.00           H
ATOM    521 1HB  CYS 1  70     132.975 200.665 138.378  1.00  0.00           H
ATOM    522 2HB  CYS 1  70     132.352 199.280 137.491  1.00  0.00           H
ATOM    523  N   HIS 1  71     130.131 198.681 139.426  1.00257.26           N
ATOM    524  CA  HIS 1  71     130.003 197.865 140.626  1.00257.26           C
ATOM    525  C   HIS 1  71     131.374 197.642 141.256  1.00257.26           C
ATOM    526  O   HIS 1  71     132.318 197.218 140.586  1.00257.26           O
ATOM    527  CB  HIS 1  71     129.344 196.526 140.293  1.00257.26           C
ATOM    528  CG  HIS 1  71     129.054 195.675 141.491  1.00257.26           C
ATOM    529  ND1 HIS 1  71     128.061 195.974 142.398  1.00257.26           N
ATOM    530  CD2 HIS 1  71     129.637 194.535 141.936  1.00257.26           C
ATOM    531  CE1 HIS 1  71     128.041 195.055 143.346  1.00257.26           C
ATOM    532  NE2 HIS 1  71     128.987 194.170 143.089  1.00257.26           N
ATOM    533  H   HIS 1  71     129.844 198.297 138.537  1.00  0.00           H
ATOM    534  HA  HIS 1  71     129.376 198.381 141.353  1.00  0.00           H
ATOM    535 1HB  HIS 1  71     128.404 196.704 139.769  1.00  0.00           H
ATOM    536 2HB  HIS 1  71     129.991 195.960 139.623  1.00  0.00           H
ATOM    537  HD2 HIS 1  71     130.466 194.005 141.465  1.00  0.00           H
ATOM    538  HE1 HIS 1  71     127.359 195.030 144.196  1.00  0.00           H
ATOM    539  HE2 HIS 1  71     129.201 193.355 143.647  1.00  0.00           H
ATOM    540  N   PHE 1  72     131.478 197.932 142.551  1.00263.13           N
ATOM    541  CA  PHE 1  72     132.712 197.723 143.293  1.00263.13           C
ATOM    542  C   PHE 1  72     132.375 197.507 144.758  1.00263.13           C
ATOM    543  O   PHE 1  72     131.496 198.182 145.301  1.00263.13           O
ATOM    544  CB  PHE 1  72     133.672 198.909 143.140  1.00263.13           C
ATOM    545  CG  PHE 1  72     134.989 198.719 143.841  1.00263.13           C
ATOM    546  CD1 PHE 1  72     136.002 197.977 143.249  1.00263.13           C
ATOM    547  CD2 PHE 1  72     135.219 199.288 145.087  1.00263.13           C
ATOM    548  CE1 PHE 1  72     137.217 197.800 143.889  1.00263.13           C
ATOM    549  CE2 PHE 1  72     136.431 199.112 145.733  1.00263.13           C
ATOM    550  CZ  PHE 1  72     137.432 198.367 145.133  1.00263.13           C
ATOM    551  H   PHE 1  72     130.674 198.311 143.030  1.00  0.00           H
ATOM    552  HA  PHE 1  72     133.207 196.834 142.899  1.00  0.00           H
ATOM    553 1HB  PHE 1  72     133.871 199.081 142.082  1.00  0.00           H
ATOM    554 2HB  PHE 1  72     133.203 199.810 143.534  1.00  0.00           H
ATOM    555  HD1 PHE 1  72     135.833 197.534 142.268  1.00  0.00           H
ATOM    556  HD2 PHE 1  72     134.430 199.874 145.560  1.00  0.00           H
ATOM    557  HE1 PHE 1  72     138.002 197.213 143.413  1.00  0.00           H
ATOM    558  HE2 PHE 1  72     136.599 199.557 146.714  1.00  0.00           H
ATOM    559  HZ  PHE 1  72     138.386 198.228 145.639  1.00  0.00           H
ATOM    560  N   ASN 1  73     133.073 196.572 145.390  1.00265.01           N
ATOM    561  CA  ASN 1  73     132.916 196.291 146.808  1.00265.01           C
ATOM    562  C   ASN 1  73     134.310 196.259 147.421  1.00265.01           C
ATOM    563  O   ASN 1  73     135.109 195.372 147.106  1.00265.01           O
ATOM    564  CB  ASN 1  73     132.179 194.962 147.017  1.00265.01           C
ATOM    565  CG  ASN 1  73     131.916 194.631 148.489  1.00265.01           C
ATOM    566  OD1 ASN 1  73     132.073 195.464 149.384  1.00265.01           O
ATOM    567  ND2 ASN 1  73     131.504 193.393 148.737  1.00265.01           N
ATOM    568  H   ASN 1  73     133.741 196.036 144.853  1.00  0.00           H
ATOM    569  HA  ASN 1  73     132.325 197.091 147.256  1.00  0.00           H
ATOM    570 1HB  ASN 1  73     131.220 194.991 146.496  1.00  0.00           H
ATOM    571 2HB  ASN 1  73     132.762 194.150 146.582  1.00  0.00           H
ATOM    572 1HD2 ASN 1  73     131.314 193.108 149.677  1.00  0.00           H
ATOM    573 2HD2 ASN 1  73     131.384 192.745 147.985  1.00  0.00           H
ATOM    574  N   HIS 1  74     134.607 197.248 148.268  1.00281.00           N
ATOM    575  CA  HIS 1  74     135.908 197.289 148.928  1.00281.00           C
ATOM    576  C   HIS 1  74     136.233 195.953 149.586  1.00281.00           C
ATOM    577  O   HIS 1  74     137.343 195.431 149.428  1.00281.00           O
ATOM    578  CB  HIS 1  74     135.945 198.420 149.953  1.00281.00           C
ATOM    579  CG  HIS 1  74     137.280 198.603 150.603  1.00281.00           C
ATOM    580  ND1 HIS 1  74     137.689 197.857 151.688  1.00281.00           N
ATOM    581  CD2 HIS 1  74     138.302 199.445 150.320  1.00281.00           C
ATOM    582  CE1 HIS 1  74     138.904 198.234 152.045  1.00281.00           C
ATOM    583  NE2 HIS 1  74     139.300 199.195 151.231  1.00281.00           N
ATOM    584  H   HIS 1  74     133.935 197.978 148.461  1.00  0.00           H
ATOM    585  HA  HIS 1  74     136.686 197.474 148.188  1.00  0.00           H
ATOM    586 1HB  HIS 1  74     135.669 199.358 149.471  1.00  0.00           H
ATOM    587 2HB  HIS 1  74     135.210 198.225 150.735  1.00  0.00           H
ATOM    588  HD2 HIS 1  74     138.329 200.184 149.519  1.00  0.00           H
ATOM    589  HE1 HIS 1  74     139.483 197.819 152.871  1.00  0.00           H
ATOM    590  HE2 HIS 1  74     140.189 199.672 151.268  1.00  0.00           H
ATOM    591  N   SER 1  75     135.278 195.386 150.322  1.00277.40           N
ATOM    592  CA  SER 1  75     135.496 194.139 151.055  1.00277.40           C
ATOM    593  C   SER 1  75     135.187 192.958 150.133  1.00277.40           C
ATOM    594  O   SER 1  75     134.271 192.165 150.356  1.00277.40           O
ATOM    595  CB  SER 1  75     134.644 194.103 152.314  1.00277.40           C
ATOM    596  OG  SER 1  75     133.277 194.309 152.005  1.00277.40           O
ATOM    597  H   SER 1  75     134.375 195.835 150.374  1.00  0.00           H
ATOM    598  HA  SER 1  75     136.547 194.086 151.342  1.00  0.00           H
ATOM    599 1HB  SER 1  75     134.769 193.142 152.812  1.00  0.00           H
ATOM    600 2HB  SER 1  75     134.984 194.874 153.006  1.00  0.00           H
ATOM    601  HG  SER 1  75     133.237 194.441 151.056  1.00  0.00           H
ATOM    602  N   SER 1  76     135.986 192.855 149.075  1.00275.32           N
ATOM    603  CA  SER 1  76     135.823 191.789 148.094  1.00275.32           C
ATOM    604  C   SER 1  76     137.157 191.558 147.397  1.00275.32           C
ATOM    605  O   SER 1  76     138.127 192.294 147.596  1.00275.32           O
ATOM    606  CB  SER 1  76     134.724 192.125 147.084  1.00275.32           C
ATOM    607  OG  SER 1  76     135.116 193.190 146.237  1.00275.32           O
ATOM    608  H   SER 1  76     136.724 193.532 148.947  1.00  0.00           H
ATOM    609  HA  SER 1  76     135.538 190.877 148.620  1.00  0.00           H
ATOM    610 1HB  SER 1  76     134.501 191.243 146.484  1.00  0.00           H
ATOM    611 2HB  SER 1  76     133.813 192.397 147.616  1.00  0.00           H
ATOM    612  HG  SER 1  76     135.934 193.533 146.605  1.00  0.00           H
ATOM    613  N   LYS 1  77     137.193 190.515 146.573  1.00249.09           N
ATOM    614  CA  LYS 1  77     138.377 190.129 145.819  1.00249.09           C
ATOM    615  C   LYS 1  77     138.451 190.963 144.550  1.00249.09           C
ATOM    616  O   LYS 1  77     137.416 191.325 143.983  1.00249.09           O
ATOM    617  CB  LYS 1  77     138.330 188.642 145.463  1.00249.09           C
ATOM    618  CG  LYS 1  77     138.096 187.689 146.630  1.00249.09           C
ATOM    619  CD  LYS 1  77     139.218 187.698 147.657  1.00249.09           C
ATOM    620  CE  LYS 1  77     138.992 186.603 148.691  1.00249.09           C
ATOM    621  NZ  LYS 1  77     140.010 186.601 149.775  1.00249.09           N
ATOM    622  H   LYS 1  77     136.349 189.970 146.475  1.00  0.00           H
ATOM    623  HA  LYS 1  77     139.256 190.310 146.439  1.00  0.00           H
ATOM    624 1HB  LYS 1  77     137.534 188.466 144.740  1.00  0.00           H
ATOM    625 2HB  LYS 1  77     139.270 188.350 144.994  1.00  0.00           H
ATOM    626 1HG  LYS 1  77     137.172 187.960 147.142  1.00  0.00           H
ATOM    627 2HG  LYS 1  77     137.997 186.671 146.253  1.00  0.00           H
ATOM    628 1HD  LYS 1  77     140.173 187.535 147.156  1.00  0.00           H
ATOM    629 2HD  LYS 1  77     139.249 188.667 148.154  1.00  0.00           H
ATOM    630 1HE  LYS 1  77     138.011 186.731 149.147  1.00  0.00           H
ATOM    631 2HE  LYS 1  77     139.016 185.629 148.202  1.00  0.00           H
ATOM    632 1HZ  LYS 1  77     139.808 185.856 150.426  1.00  0.00           H
ATOM    633 2HZ  LYS 1  77     140.928 186.458 149.374  1.00  0.00           H
ATOM    634 3HZ  LYS 1  77     139.989 187.486 150.259  1.00  0.00           H
ATOM    635  N   THR 1  78     139.668 191.265 144.105  1.00237.47           N
ATOM    636  CA  THR 1  78     139.881 192.031 142.877  1.00237.47           C
ATOM    637  C   THR 1  78     140.869 191.275 141.991  1.00237.47           C
ATOM    638  O   THR 1  78     142.056 191.169 142.317  1.00237.47           O
ATOM    639  CB  THR 1  78     140.386 193.440 143.179  1.00237.47           C
ATOM    640  OG1 THR 1  78     141.541 193.359 144.017  1.00237.47           O
ATOM    641  CG2 THR 1  78     139.314 194.273 143.876  1.00237.47           C
ATOM    642  H   THR 1  78     140.468 190.953 144.635  1.00  0.00           H
ATOM    643  HA  THR 1  78     138.930 192.116 142.352  1.00  0.00           H
ATOM    644  HB  THR 1  78     140.665 193.934 142.249  1.00  0.00           H
ATOM    645  HG1 THR 1  78     141.715 192.440 144.232  1.00  0.00           H
ATOM    646 1HG2 THR 1  78     139.703 195.271 144.077  1.00  0.00           H
ATOM    647 2HG2 THR 1  78     138.437 194.348 143.234  1.00  0.00           H
ATOM    648 3HG2 THR 1  78     139.036 193.796 144.815  1.00  0.00           H
ATOM    649  N   PHE 1  79     140.375 190.747 140.871  1.00227.17           N
ATOM    650  CA  PHE 1  79     141.171 189.944 139.943  1.00227.17           C
ATOM    651  C   PHE 1  79     141.336 190.763 138.669  1.00227.17           C
ATOM    652  O   PHE 1  79     140.355 191.291 138.135  1.00227.17           O
ATOM    653  CB  PHE 1  79     140.547 188.572 139.622  1.00227.17           C
ATOM    654  CG  PHE 1  79     140.417 187.584 140.795  1.00227.17           C
ATOM    655  CD1 PHE 1  79     141.040 187.775 142.028  1.00227.17           C
ATOM    656  CD2 PHE 1  79     139.799 186.364 140.571  1.00227.17           C
ATOM    657  CE1 PHE 1  79     140.936 186.839 143.036  1.00227.17           C
ATOM    658  CE2 PHE 1  79     139.687 185.422 141.581  1.00227.17           C
ATOM    659  CZ  PHE 1  79     140.263 185.659 142.811  1.00227.17           C
ATOM    660  H   PHE 1  79     139.402 190.917 140.664  1.00  0.00           H
ATOM    661  HA  PHE 1  79     142.145 189.755 140.395  1.00  0.00           H
ATOM    662 1HB  PHE 1  79     139.546 188.713 139.218  1.00  0.00           H
ATOM    663 2HB  PHE 1  79     141.141 188.073 138.857  1.00  0.00           H
ATOM    664  HD1 PHE 1  79     141.621 188.683 142.197  1.00  0.00           H
ATOM    665  HD2 PHE 1  79     139.344 186.176 139.598  1.00  0.00           H
ATOM    666  HE1 PHE 1  79     141.384 187.034 144.010  1.00  0.00           H
ATOM    667  HE2 PHE 1  79     139.144 184.493 141.404  1.00  0.00           H
ATOM    668  HZ  PHE 1  79     140.188 184.914 143.602  1.00  0.00           H
ATOM    669  N   VAL 1  80     142.567 190.869 138.179  1.00201.92           N
ATOM    670  CA  VAL 1  80     142.885 191.701 137.025  1.00201.92           C
ATOM    671  C   VAL 1  80     143.562 190.852 135.955  1.00201.92           C
ATOM    672  O   VAL 1  80     144.373 189.953 136.248  1.00201.92           O
ATOM    673  CB  VAL 1  80     143.738 192.923 137.435  1.00201.92           C
ATOM    674  CG1 VAL 1  80     142.968 193.788 138.418  1.00201.92           C
ATOM    675  CG2 VAL 1  80     145.071 192.529 138.051  1.00201.92           C
ATOM    676  H   VAL 1  80     143.307 190.351 138.631  1.00  0.00           H
ATOM    677  HA  VAL 1  80     141.952 192.062 136.592  1.00  0.00           H
ATOM    678  HB  VAL 1  80     143.938 193.528 136.550  1.00  0.00           H
ATOM    679 1HG1 VAL 1  80     143.576 194.648 138.701  1.00  0.00           H
ATOM    680 2HG1 VAL 1  80     142.046 194.135 137.953  1.00  0.00           H
ATOM    681 3HG1 VAL 1  80     142.731 193.204 139.308  1.00  0.00           H
ATOM    682 1HG2 VAL 1  80     145.628 193.427 138.319  1.00  0.00           H
ATOM    683 2HG2 VAL 1  80     144.896 191.930 138.945  1.00  0.00           H
ATOM    684 3HG2 VAL 1  80     145.647 191.947 137.332  1.00  0.00           H
ATOM    685  N   VAL 1  81     143.171 191.093 134.703  1.00183.42           N
ATOM    686  CA  VAL 1  81     143.698 190.371 133.557  1.00183.42           C
ATOM    687  C   VAL 1  81     144.162 191.368 132.505  1.00183.42           C
ATOM    688  O   VAL 1  81     143.601 192.455 132.347  1.00183.42           O
ATOM    689  CB  VAL 1  81     142.673 189.388 132.951  1.00183.42           C
ATOM    690  CG1 VAL 1  81     142.353 188.268 133.926  1.00183.42           C
ATOM    691  CG2 VAL 1  81     141.405 190.119 132.571  1.00183.42           C
ATOM    692  H   VAL 1  81     142.477 191.810 134.556  1.00  0.00           H
ATOM    693  HA  VAL 1  81     144.562 189.788 133.882  1.00  0.00           H
ATOM    694  HB  VAL 1  81     143.105 188.929 132.060  1.00  0.00           H
ATOM    695 1HG1 VAL 1  81     141.628 187.589 133.475  1.00  0.00           H
ATOM    696 2HG1 VAL 1  81     143.264 187.720 134.163  1.00  0.00           H
ATOM    697 3HG1 VAL 1  81     141.933 188.690 134.839  1.00  0.00           H
ATOM    698 1HG2 VAL 1  81     140.693 189.414 132.144  1.00  0.00           H
ATOM    699 2HG2 VAL 1  81     140.973 190.581 133.459  1.00  0.00           H
ATOM    700 3HG2 VAL 1  81     141.636 190.890 131.837  1.00  0.00           H
ATOM    701  N   ILE 1  82     145.208 190.982 131.782  1.00185.77           N
ATOM    702  CA  ILE 1  82     145.740 191.766 130.672  1.00185.77           C
ATOM    703  C   ILE 1  82     145.662 190.900 129.429  1.00185.77           C
ATOM    704  O   ILE 1  82     146.179 189.777 129.419  1.00185.77           O
ATOM    705  CB  ILE 1  82     147.195 192.254 130.865  1.00185.77           C
ATOM    706  CG1 ILE 1  82     147.452 193.075 132.142  1.00185.77           C
ATOM    707  CG2 ILE 1  82     147.659 193.039 129.649  1.00185.77           C
ATOM    708  CD1 ILE 1  82     148.060 192.331 133.313  1.00185.77           C
ATOM    709  H   ILE 1  82     145.647 190.104 132.018  1.00  0.00           H
ATOM    710  HA  ILE 1  82     145.127 192.658 130.554  1.00  0.00           H
ATOM    711  HB  ILE 1  82     147.851 191.397 131.005  1.00  0.00           H
ATOM    712 1HG1 ILE 1  82     148.121 193.903 131.914  1.00  0.00           H
ATOM    713 2HG1 ILE 1  82     146.513 193.501 132.495  1.00  0.00           H
ATOM    714 1HG2 ILE 1  82     148.684 193.376 129.802  1.00  0.00           H
ATOM    715 2HG2 ILE 1  82     147.616 192.401 128.767  1.00  0.00           H
ATOM    716 3HG2 ILE 1  82     147.011 193.903 129.504  1.00  0.00           H
ATOM    717 1HD1 ILE 1  82     148.191 193.016 134.150  1.00  0.00           H
ATOM    718 2HD1 ILE 1  82     147.398 191.517 133.611  1.00  0.00           H
ATOM    719 3HD1 ILE 1  82     149.027 191.924 133.023  1.00  0.00           H
ATOM    720  N   HIS 1  83     145.024 191.418 128.387  1.00225.84           N
ATOM    721  CA  HIS 1  83     144.997 190.710 127.116  1.00225.84           C
ATOM    722  C   HIS 1  83     146.378 190.843 126.480  1.00225.84           C
ATOM    723  O   HIS 1  83     146.918 191.947 126.368  1.00225.84           O
ATOM    724  CB  HIS 1  83     143.903 191.299 126.221  1.00225.84           C
ATOM    725  CG  HIS 1  83     143.695 190.574 124.925  1.00225.84           C
ATOM    726  ND1 HIS 1  83     143.598 191.236 123.721  1.00225.84           N
ATOM    727  CD2 HIS 1  83     143.395 189.280 124.663  1.00225.84           C
ATOM    728  CE1 HIS 1  83     143.363 190.361 122.760  1.00225.84           C
ATOM    729  NE2 HIS 1  83     143.235 189.166 123.305  1.00225.84           N
ATOM    730  H   HIS 1  83     144.551 192.307 128.464  1.00  0.00           H
ATOM    731  HA  HIS 1  83     144.773 189.659 127.291  1.00  0.00           H
ATOM    732 1HB  HIS 1  83     142.953 191.296 126.757  1.00  0.00           H
ATOM    733 2HB  HIS 1  83     144.142 192.335 125.986  1.00  0.00           H
ATOM    734  HD2 HIS 1  83     143.345 188.469 125.391  1.00  0.00           H
ATOM    735  HE1 HIS 1  83     143.287 190.587 121.698  1.00  0.00           H
ATOM    736  HE2 HIS 1  83     143.051 188.306 122.807  1.00  0.00           H
ATOM    737  N   GLY 1  84     146.953 189.715 126.062  1.00213.18           N
ATOM    738  CA  GLY 1  84     148.233 189.701 125.390  1.00213.18           C
ATOM    739  C   GLY 1  84     148.116 189.860 123.884  1.00213.18           C
ATOM    740  O   GLY 1  84     147.165 190.443 123.360  1.00213.18           O
ATOM    741  H   GLY 1  84     146.472 188.841 126.221  1.00  0.00           H
ATOM    742 1HA  GLY 1  84     148.857 190.506 125.781  1.00  0.00           H
ATOM    743 2HA  GLY 1  84     148.746 188.765 125.605  1.00  0.00           H
ATOM    744  N   TRP 1  85     149.139 189.359 123.191  1.00228.67           N
ATOM    745  CA  TRP 1  85     149.328 189.519 121.752  1.00228.67           C
ATOM    746  C   TRP 1  85     148.149 189.004 120.937  1.00228.67           C
ATOM    747  O   TRP 1  85     147.542 187.984 121.275  1.00228.67           O
ATOM    748  CB  TRP 1  85     150.602 188.788 121.325  1.00228.67           C
ATOM    749  CG  TRP 1  85     150.836 188.680 119.829  1.00228.67           C
ATOM    750  CD1 TRP 1  85     150.844 187.525 119.102  1.00228.67           C
ATOM    751  CD2 TRP 1  85     151.187 189.732 118.903  1.00228.67           C
ATOM    752  NE1 TRP 1  85     151.119 187.790 117.785  1.00228.67           N
ATOM    753  CE2 TRP 1  85     151.340 189.133 117.636  1.00228.67           C
ATOM    754  CE3 TRP 1  85     151.367 191.116 119.015  1.00228.67           C
ATOM    755  CZ2 TRP 1  85     151.659 189.866 116.495  1.00228.67           C
ATOM    756  CZ3 TRP 1  85     151.682 191.843 117.879  1.00228.67           C
ATOM    757  CH2 TRP 1  85     151.826 191.217 116.637  1.00228.67           C
ATOM    758  H   TRP 1  85     149.819 188.834 123.722  1.00  0.00           H
ATOM    759  HA  TRP 1  85     149.434 190.581 121.533  1.00  0.00           H
ATOM    760 1HB  TRP 1  85     151.471 189.292 121.747  1.00  0.00           H
ATOM    761 2HB  TRP 1  85     150.588 187.772 121.720  1.00  0.00           H
ATOM    762  HD1 TRP 1  85     150.660 186.532 119.508  1.00  0.00           H
ATOM    763  HE1 TRP 1  85     151.155 187.107 117.043  1.00  0.00           H
ATOM    764  HE3 TRP 1  85     151.259 191.611 119.980  1.00  0.00           H
ATOM    765  HZ2 TRP 1  85     151.774 189.397 115.518  1.00  0.00           H
ATOM    766  HZ3 TRP 1  85     151.814 192.921 117.979  1.00  0.00           H
ATOM    767  HH2 TRP 1  85     152.079 191.821 115.764  1.00  0.00           H
ATOM    768  N   THR 1  86     147.825 189.722 119.862  1.00250.22           N
ATOM    769  CA  THR 1  86     146.769 189.340 118.928  1.00250.22           C
ATOM    770  C   THR 1  86     147.259 189.604 117.505  1.00250.22           C
ATOM    771  O   THR 1  86     148.106 190.477 117.283  1.00250.22           O
ATOM    772  CB  THR 1  86     145.461 190.079 119.241  1.00250.22           C
ATOM    773  OG1 THR 1  86     144.408 189.599 118.393  1.00250.22           O
ATOM    774  CG2 THR 1  86     145.609 191.602 119.128  1.00250.22           C
ATOM    775  H   THR 1  86     148.344 190.572 119.698  1.00  0.00           H
ATOM    776  HA  THR 1  86     146.590 188.270 119.025  1.00  0.00           H
ATOM    777  HB  THR 1  86     145.143 189.843 120.255  1.00  0.00           H
ATOM    778  HG1 THR 1  86     144.777 189.012 117.728  1.00  0.00           H
ATOM    779 1HG2 THR 1  86     144.656 192.078 119.360  1.00  0.00           H
ATOM    780 2HG2 THR 1  86     146.367 191.947 119.831  1.00  0.00           H
ATOM    781 3HG2 THR 1  86     145.907 191.865 118.114  1.00  0.00           H
ATOM    782  N   VAL 1  87     146.783 188.792 116.556  1.00270.87           N
ATOM    783  CA  VAL 1  87     147.269 188.862 115.176  1.00270.87           C
ATOM    784  C   VAL 1  87     146.644 190.054 114.455  1.00270.87           C
ATOM    785  O   VAL 1  87     147.315 190.773 113.703  1.00270.87           O
ATOM    786  CB  VAL 1  87     147.000 187.529 114.446  1.00270.87           C
ATOM    787  CG1 VAL 1  87     147.333 187.594 112.953  1.00270.87           C
ATOM    788  CG2 VAL 1  87     147.767 186.403 115.107  1.00270.87           C
ATOM    789  H   VAL 1  87     146.073 188.114 116.793  1.00  0.00           H
ATOM    790  HA  VAL 1  87     148.346 189.039 115.197  1.00  0.00           H
ATOM    791  HB  VAL 1  87     145.933 187.312 114.490  1.00  0.00           H
ATOM    792 1HG1 VAL 1  87     147.125 186.629 112.491  1.00  0.00           H
ATOM    793 2HG1 VAL 1  87     146.726 188.363 112.477  1.00  0.00           H
ATOM    794 3HG1 VAL 1  87     148.389 187.835 112.827  1.00  0.00           H
ATOM    795 1HG2 VAL 1  87     147.566 185.469 114.582  1.00  0.00           H
ATOM    796 2HG2 VAL 1  87     148.835 186.618 115.069  1.00  0.00           H
ATOM    797 3HG2 VAL 1  87     147.453 186.308 116.147  1.00  0.00           H
ATOM    798  N   THR 1  88     145.351 190.286 114.679  1.00268.52           N
ATOM    799  CA  THR 1  88     144.598 191.260 113.906  1.00268.52           C
ATOM    800  C   THR 1  88     143.781 192.145 114.844  1.00268.52           C
ATOM    801  O   THR 1  88     143.969 192.145 116.063  1.00268.52           O
ATOM    802  CB  THR 1  88     143.689 190.567 112.891  1.00268.52           C
ATOM    803  OG1 THR 1  88     143.113 191.546 112.014  1.00268.52           O
ATOM    804  CG2 THR 1  88     142.581 189.813 113.600  1.00268.52           C
ATOM    805  H   THR 1  88     144.882 189.767 115.408  1.00  0.00           H
ATOM    806  HA  THR 1  88     145.302 191.891 113.364  1.00  0.00           H
ATOM    807  HB  THR 1  88     144.276 189.867 112.296  1.00  0.00           H
ATOM    808  HG1 THR 1  88     143.414 192.421 112.271  1.00  0.00           H
ATOM    809 1HG2 THR 1  88     141.943 189.325 112.863  1.00  0.00           H
ATOM    810 2HG2 THR 1  88     143.016 189.061 114.258  1.00  0.00           H
ATOM    811 3HG2 THR 1  88     141.987 190.509 114.189  1.00  0.00           H
ATOM    812  N   GLY 1  89     142.856 192.905 114.267  1.00261.19           N
ATOM    813  CA  GLY 1  89     142.104 193.856 115.056  1.00261.19           C
ATOM    814  C   GLY 1  89     140.902 193.177 115.676  1.00261.19           C
ATOM    815  O   GLY 1  89     139.759 193.423 115.281  1.00261.19           O
ATOM    816  H   GLY 1  89     142.668 192.828 113.277  1.00  0.00           H
ATOM    817 1HA  GLY 1  89     142.746 194.273 115.833  1.00  0.00           H
ATOM    818 2HA  GLY 1  89     141.787 194.684 114.424  1.00  0.00           H
ATOM    819  N   MET 1  90     141.163 192.310 116.652  1.00252.34           N
ATOM    820  CA  MET 1  90     140.113 191.577 117.344  1.00252.34           C
ATOM    821  C   MET 1  90     140.396 191.619 118.838  1.00252.34           C
ATOM    822  O   MET 1  90     141.549 191.775 119.250  1.00252.34           O
ATOM    823  CB  MET 1  90     140.005 190.135 116.784  1.00252.34           C
ATOM    824  CG  MET 1  90     141.205 189.160 116.907  1.00252.34           C
ATOM    825  SD  MET 1  90     141.521 188.254 118.441  1.00252.34           S
ATOM    826  CE  MET 1  90     140.147 187.105 118.440  1.00252.34           C
ATOM    827  H   MET 1  90     142.126 192.159 116.919  1.00  0.00           H
ATOM    828  HA  MET 1  90     139.166 192.089 117.175  1.00  0.00           H
ATOM    829 1HB  MET 1  90     139.178 189.619 117.266  1.00  0.00           H
ATOM    830 2HB  MET 1  90     139.789 190.176 115.716  1.00  0.00           H
ATOM    831 1HG  MET 1  90     141.115 188.377 116.154  1.00  0.00           H
ATOM    832 2HG  MET 1  90     142.134 189.702 116.726  1.00  0.00           H
ATOM    833 1HE  MET 1  90     140.200 186.473 119.328  1.00  0.00           H
ATOM    834 2HE  MET 1  90     139.208 187.660 118.446  1.00  0.00           H
ATOM    835 3HE  MET 1  90     140.194 186.482 117.548  1.00  0.00           H
ATOM    836  N   TYR 1  91     139.337 191.560 119.639  1.00247.45           N
ATOM    837  CA  TYR 1  91     139.492 191.458 121.082  1.00247.45           C
ATOM    838  C   TYR 1  91     139.434 189.989 121.470  1.00247.45           C
ATOM    839  O   TYR 1  91     139.196 189.135 120.610  1.00247.45           O
ATOM    840  CB  TYR 1  91     138.405 192.248 121.807  1.00247.45           C
ATOM    841  CG  TYR 1  91     138.709 192.486 123.268  1.00247.45           C
ATOM    842  CD1 TYR 1  91     139.675 193.409 123.649  1.00247.45           C
ATOM    843  CD2 TYR 1  91     138.037 191.785 124.264  1.00247.45           C
ATOM    844  CE1 TYR 1  91     139.963 193.631 124.981  1.00247.45           C
ATOM    845  CE2 TYR 1  91     138.319 192.000 125.602  1.00247.45           C
ATOM    846  CZ  TYR 1  91     139.283 192.924 125.953  1.00247.45           C
ATOM    847  OH  TYR 1  91     139.574 193.147 127.279  1.00247.45           O
ATOM    848  H   TYR 1  91     138.407 191.585 119.245  1.00  0.00           H
ATOM    849  HA  TYR 1  91     140.461 191.876 121.355  1.00  0.00           H
ATOM    850 1HB  TYR 1  91     138.272 193.215 121.321  1.00  0.00           H
ATOM    851 2HB  TYR 1  91     137.458 191.714 121.735  1.00  0.00           H
ATOM    852  HD1 TYR 1  91     140.220 193.973 122.891  1.00  0.00           H
ATOM    853  HD2 TYR 1  91     137.275 191.053 123.997  1.00  0.00           H
ATOM    854  HE1 TYR 1  91     140.724 194.359 125.260  1.00  0.00           H
ATOM    855  HE2 TYR 1  91     137.782 191.441 126.369  1.00  0.00           H
ATOM    856  HH  TYR 1  91     139.014 192.591 127.826  1.00  0.00           H
ATOM    857  N   GLU 1  92     139.696 189.709 122.751  1.00225.16           N
ATOM    858  CA  GLU 1  92     139.647 188.369 123.335  1.00225.16           C
ATOM    859  C   GLU 1  92     138.312 187.680 123.082  1.00225.16           C
ATOM    860  O   GLU 1  92     137.251 188.211 123.416  1.00225.16           O
ATOM    861  CB  GLU 1  92     139.923 188.447 124.838  1.00225.16           C
ATOM    862  CG  GLU 1  92     140.105 187.090 125.492  1.00225.16           C
ATOM    863  CD  GLU 1  92     140.579 187.195 126.925  1.00225.16           C
ATOM    864  OE1 GLU 1  92     139.727 187.124 127.837  1.00225.16           O
ATOM    865  OE2 GLU 1  92     141.799 187.346 127.141  1.00225.16           O
ATOM    866  H   GLU 1  92     139.944 190.492 123.338  1.00  0.00           H
ATOM    867  HA  GLU 1  92     140.417 187.757 122.865  1.00  0.00           H
ATOM    868 1HB  GLU 1  92     140.824 189.036 125.011  1.00  0.00           H
ATOM    869 2HB  GLU 1  92     139.098 188.959 125.334  1.00  0.00           H
ATOM    870 1HG  GLU 1  92     139.155 186.558 125.469  1.00  0.00           H
ATOM    871 2HG  GLU 1  92     140.826 186.514 124.913  1.00  0.00           H
ATOM    872  N   SER 1  93     138.376 186.494 122.473  1.00233.76           N
ATOM    873  CA  SER 1  93     137.192 185.788 121.997  1.00233.76           C
ATOM    874  C   SER 1  93     136.616 184.805 123.007  1.00233.76           C
ATOM    875  O   SER 1  93     135.524 184.278 122.768  1.00233.76           O
ATOM    876  CB  SER 1  93     137.524 185.045 120.705  1.00233.76           C
ATOM    877  OG  SER 1  93     138.461 184.011 120.947  1.00233.76           O
ATOM    878  H   SER 1  93     139.285 186.075 122.340  1.00  0.00           H
ATOM    879  HA  SER 1  93     136.410 186.521 121.796  1.00  0.00           H
ATOM    880 1HB  SER 1  93     136.612 184.623 120.283  1.00  0.00           H
ATOM    881 2HB  SER 1  93     137.928 185.745 119.976  1.00  0.00           H
ATOM    882  HG  SER 1  93     138.807 184.168 121.828  1.00  0.00           H
ATOM    883  N   TRP 1  94     137.313 184.525 124.102  1.00235.67           N
ATOM    884  CA  TRP 1  94     136.851 183.557 125.085  1.00235.67           C
ATOM    885  C   TRP 1  94     136.200 184.202 126.297  1.00235.67           C
ATOM    886  O   TRP 1  94     135.805 183.484 127.220  1.00235.67           O
ATOM    887  CB  TRP 1  94     138.012 182.653 125.526  1.00235.67           C
ATOM    888  CG  TRP 1  94     138.731 181.914 124.409  1.00235.67           C
ATOM    889  CD1 TRP 1  94     140.027 182.096 124.030  1.00235.67           C
ATOM    890  CD2 TRP 1  94     138.239 180.808 123.623  1.00235.67           C
ATOM    891  NE1 TRP 1  94     140.353 181.231 123.015  1.00235.67           N
ATOM    892  CE2 TRP 1  94     139.277 180.426 122.750  1.00235.67           C
ATOM    893  CE3 TRP 1  94     137.014 180.128 123.549  1.00235.67           C
ATOM    894  CZ2 TRP 1  94     139.133 179.395 121.822  1.00235.67           C
ATOM    895  CZ3 TRP 1  94     136.873 179.104 122.625  1.00235.67           C
ATOM    896  CH2 TRP 1  94     137.927 178.749 121.775  1.00235.67           C
ATOM    897  H   TRP 1  94     138.191 185.000 124.255  1.00  0.00           H
ATOM    898  HA  TRP 1  94     136.080 182.939 124.626  1.00  0.00           H
ATOM    899 1HB  TRP 1  94     138.758 183.248 126.052  1.00  0.00           H
ATOM    900 2HB  TRP 1  94     137.642 181.900 126.223  1.00  0.00           H
ATOM    901  HD1 TRP 1  94     140.709 182.822 124.467  1.00  0.00           H
ATOM    902  HE1 TRP 1  94     141.243 181.193 122.538  1.00  0.00           H
ATOM    903  HE3 TRP 1  94     136.190 180.398 124.209  1.00  0.00           H
ATOM    904  HZ2 TRP 1  94     139.943 179.100 121.153  1.00  0.00           H
ATOM    905  HZ3 TRP 1  94     135.917 178.581 122.575  1.00  0.00           H
ATOM    906  HH2 TRP 1  94     137.781 177.940 121.059  1.00  0.00           H
ATOM    907  N   VAL 1  95     136.072 185.535 126.312  1.00219.33           N
ATOM    908  CA  VAL 1  95     135.590 186.225 127.516  1.00219.33           C
ATOM    909  C   VAL 1  95     134.332 185.654 128.176  1.00219.33           C
ATOM    910  O   VAL 1  95     134.256 185.727 129.413  1.00219.33           O
ATOM    911  CB  VAL 1  95     135.504 187.737 127.264  1.00219.33           C
ATOM    912  CG1 VAL 1  95     136.894 188.306 127.035  1.00219.33           C
ATOM    913  CG2 VAL 1  95     134.597 188.102 126.103  1.00219.33           C
ATOM    914  H   VAL 1  95     136.307 186.079 125.494  1.00  0.00           H
ATOM    915  HA  VAL 1  95     136.298 186.045 128.325  1.00  0.00           H
ATOM    916  HB  VAL 1  95     135.113 188.223 128.159  1.00  0.00           H
ATOM    917 1HG1 VAL 1  95     136.823 189.380 126.858  1.00  0.00           H
ATOM    918 2HG1 VAL 1  95     137.512 188.124 127.915  1.00  0.00           H
ATOM    919 3HG1 VAL 1  95     137.346 187.825 126.168  1.00  0.00           H
ATOM    920 1HG2 VAL 1  95     134.581 189.185 125.981  1.00  0.00           H
ATOM    921 2HG2 VAL 1  95     134.971 187.639 125.190  1.00  0.00           H
ATOM    922 3HG2 VAL 1  95     133.587 187.745 126.304  1.00  0.00           H
ATOM    923  N   PRO 1  96     133.300 185.121 127.468  1.00247.20           N
ATOM    924  CA  PRO 1  96     132.130 184.653 128.242  1.00247.20           C
ATOM    925  C   PRO 1  96     132.469 183.593 129.272  1.00247.20           C
ATOM    926  O   PRO 1  96     132.183 183.786 130.462  1.00247.20           O
ATOM    927  CB  PRO 1  96     131.183 184.089 127.170  1.00247.20           C
ATOM    928  CG  PRO 1  96     131.513 184.787 125.929  1.00247.20           C
ATOM    929  CD  PRO 1  96     132.982 184.915 125.977  1.00247.20           C
ATOM    930  HA  PRO 1  96     131.669 185.510 128.755  1.00  0.00           H
ATOM    931 1HB  PRO 1  96     131.323 183.002 127.079  1.00  0.00           H
ATOM    932 2HB  PRO 1  96     130.137 184.255 127.468  1.00  0.00           H
ATOM    933 1HG  PRO 1  96     131.160 184.207 125.063  1.00  0.00           H
ATOM    934 2HG  PRO 1  96     130.998 185.758 125.891  1.00  0.00           H
ATOM    935 1HD  PRO 1  96     133.444 183.992 125.597  1.00  0.00           H
ATOM    936 2HD  PRO 1  96     133.295 185.781 125.374  1.00  0.00           H
ATOM    937  N   LYS 1  97     133.090 182.488 128.842  1.00234.62           N
ATOM    938  CA  LYS 1  97     133.364 181.383 129.752  1.00234.62           C
ATOM    939  C   LYS 1  97     134.422 181.763 130.780  1.00234.62           C
ATOM    940  O   LYS 1  97     134.442 181.189 131.876  1.00234.62           O
ATOM    941  CB  LYS 1  97     133.775 180.137 128.958  1.00234.62           C
ATOM    942  CG  LYS 1  97     135.037 180.284 128.117  1.00234.62           C
ATOM    943  CD  LYS 1  97     135.455 178.964 127.492  1.00234.62           C
ATOM    944  CE  LYS 1  97     134.316 178.357 126.693  1.00234.62           C
ATOM    945  NZ  LYS 1  97     133.955 179.212 125.527  1.00234.62           N
ATOM    946  H   LYS 1  97     133.376 182.412 127.877  1.00  0.00           H
ATOM    947  HA  LYS 1  97     132.454 181.160 130.310  1.00  0.00           H
ATOM    948 1HB  LYS 1  97     133.938 179.305 129.643  1.00  0.00           H
ATOM    949 2HB  LYS 1  97     132.968 179.852 128.283  1.00  0.00           H
ATOM    950 1HG  LYS 1  97     134.862 181.008 127.321  1.00  0.00           H
ATOM    951 2HG  LYS 1  97     135.852 180.648 128.742  1.00  0.00           H
ATOM    952 1HD  LYS 1  97     136.308 179.127 126.833  1.00  0.00           H
ATOM    953 2HD  LYS 1  97     135.752 178.268 128.276  1.00  0.00           H
ATOM    954 1HE  LYS 1  97     134.608 177.370 126.335  1.00  0.00           H
ATOM    955 2HE  LYS 1  97     133.442 178.241 127.334  1.00  0.00           H
ATOM    956 1HZ  LYS 1  97     133.196 178.785 125.015  1.00  0.00           H
ATOM    957 2HZ  LYS 1  97     133.668 180.124 125.854  1.00  0.00           H
ATOM    958 3HZ  LYS 1  97     134.756 179.310 124.920  1.00  0.00           H
ATOM    959  N   LEU 1  98     135.248 182.775 130.469  1.00198.72           N
ATOM    960  CA  LEU 1  98     136.337 183.181 131.354  1.00198.72           C
ATOM    961  C   LEU 1  98     135.820 183.959 132.554  1.00198.72           C
ATOM    962  O   LEU 1  98     136.178 183.644 133.694  1.00198.72           O
ATOM    963  CB  LEU 1  98     137.376 184.013 130.600  1.00198.72           C
ATOM    964  CG  LEU 1  98     138.159 183.321 129.489  1.00198.72           C
ATOM    965  CD1 LEU 1  98     139.107 184.280 128.777  1.00198.72           C
ATOM    966  CD2 LEU 1  98     138.922 182.150 130.085  1.00198.72           C
ATOM    967  H   LEU 1  98     135.112 183.268 129.597  1.00  0.00           H
ATOM    968  HA  LEU 1  98     136.825 182.284 131.735  1.00  0.00           H
ATOM    969 1HB  LEU 1  98     136.875 184.868 130.148  1.00  0.00           H
ATOM    970 2HB  LEU 1  98     138.109 184.386 131.316  1.00  0.00           H
ATOM    971  HG  LEU 1  98     137.467 182.961 128.727  1.00  0.00           H
ATOM    972 1HD1 LEU 1  98     139.643 183.746 127.993  1.00  0.00           H
ATOM    973 2HD1 LEU 1  98     138.534 185.094 128.332  1.00  0.00           H
ATOM    974 3HD1 LEU 1  98     139.819 184.686 129.493  1.00  0.00           H
ATOM    975 1HD2 LEU 1  98     139.485 181.645 129.300  1.00  0.00           H
ATOM    976 2HD2 LEU 1  98     139.609 182.514 130.848  1.00  0.00           H
ATOM    977 3HD2 LEU 1  98     138.219 181.449 130.536  1.00  0.00           H
ATOM    978  N   VAL 1  99     134.921 184.923 132.316  1.00208.89           N
ATOM    979  CA  VAL 1  99     134.307 185.677 133.409  1.00208.89           C
ATOM    980  C   VAL 1  99     133.301 184.820 134.170  1.00208.89           C
ATOM    981  O   VAL 1  99     133.211 184.919 135.401  1.00208.89           O
ATOM    982  CB  VAL 1  99     133.684 186.995 132.894  1.00208.89           C
ATOM    983  CG1 VAL 1  99     134.726 187.813 132.141  1.00208.89           C
ATOM    984  CG2 VAL 1  99     132.449 186.764 132.017  1.00208.89           C
ATOM    985  H   VAL 1  99     134.659 185.135 131.364  1.00  0.00           H
ATOM    986  HA  VAL 1  99     135.082 185.924 134.137  1.00  0.00           H
ATOM    987  HB  VAL 1  99     133.384 187.603 133.748  1.00  0.00           H
ATOM    988 1HG1 VAL 1  99     134.274 188.739 131.784  1.00  0.00           H
ATOM    989 2HG1 VAL 1  99     135.554 188.048 132.808  1.00  0.00           H
ATOM    990 3HG1 VAL 1  99     135.094 187.239 131.292  1.00  0.00           H
ATOM    991 1HG2 VAL 1  99     132.053 187.724 131.685  1.00  0.00           H
ATOM    992 2HG2 VAL 1  99     132.725 186.164 131.150  1.00  0.00           H
ATOM    993 3HG2 VAL 1  99     131.687 186.238 132.593  1.00  0.00           H
ATOM    994  N   ALA 1 100     132.609 183.903 133.478  1.00225.96           N
ATOM    995  CA  ALA 1 100     131.753 182.942 134.162  1.00225.96           C
ATOM    996  C   ALA 1 100     132.568 182.027 135.066  1.00225.96           C
ATOM    997  O   ALA 1 100     132.160 181.750 136.199  1.00225.96           O
ATOM    998  CB  ALA 1 100     130.962 182.125 133.142  1.00225.96           C
ATOM    999  H   ALA 1 100     132.676 183.872 132.470  1.00  0.00           H
ATOM   1000  HA  ALA 1 100     131.057 183.497 134.791  1.00  0.00           H
ATOM   1001 1HB  ALA 1 100     130.325 181.410 133.663  1.00  0.00           H
ATOM   1002 2HB  ALA 1 100     130.341 182.793 132.543  1.00  0.00           H
ATOM   1003 3HB  ALA 1 100     131.651 181.590 132.492  1.00  0.00           H
ATOM   1004  N   ALA 1 101     133.739 181.580 134.594  1.00215.79           N
ATOM   1005  CA  ALA 1 101     134.625 180.773 135.425  1.00215.79           C
ATOM   1006  C   ALA 1 101     135.090 181.524 136.670  1.00215.79           C
ATOM   1007  O   ALA 1 101     135.193 180.928 137.749  1.00215.79           O
ATOM   1008  CB  ALA 1 101     135.816 180.305 134.591  1.00215.79           C
ATOM   1009  H   ALA 1 101     134.019 181.804 133.650  1.00  0.00           H
ATOM   1010  HA  ALA 1 101     134.064 179.905 135.773  1.00  0.00           H
ATOM   1011 1HB  ALA 1 101     136.478 179.701 135.211  1.00  0.00           H
ATOM   1012 2HB  ALA 1 101     135.460 179.708 133.751  1.00  0.00           H
ATOM   1013 3HB  ALA 1 101     136.359 181.170 134.215  1.00  0.00           H
ATOM   1014  N   LEU 1 102     135.372 182.829 136.551  1.00219.48           N
ATOM   1015  CA  LEU 1 102     135.843 183.540 137.743  1.00219.48           C
ATOM   1016  C   LEU 1 102     134.736 183.716 138.777  1.00219.48           C
ATOM   1017  O   LEU 1 102     135.000 183.572 139.976  1.00219.48           O
ATOM   1018  CB  LEU 1 102     136.492 184.913 137.467  1.00219.48           C
ATOM   1019  CG  LEU 1 102     137.886 185.382 137.001  1.00219.48           C
ATOM   1020  CD1 LEU 1 102     138.264 185.049 135.573  1.00219.48           C
ATOM   1021  CD2 LEU 1 102     138.042 186.884 137.236  1.00219.48           C
ATOM   1022  H   LEU 1 102     135.275 183.336 135.683  1.00  0.00           H
ATOM   1023  HA  LEU 1 102     136.604 182.931 138.231  1.00  0.00           H
ATOM   1024 1HB  LEU 1 102     135.914 185.422 136.696  1.00  0.00           H
ATOM   1025 2HB  LEU 1 102     136.447 185.509 138.378  1.00  0.00           H
ATOM   1026  HG  LEU 1 102     138.655 184.852 137.562  1.00  0.00           H
ATOM   1027 1HD1 LEU 1 102     139.264 185.430 135.364  1.00  0.00           H
ATOM   1028 2HD1 LEU 1 102     138.252 183.968 135.436  1.00  0.00           H
ATOM   1029 3HD1 LEU 1 102     137.550 185.510 134.891  1.00  0.00           H
ATOM   1030 1HD2 LEU 1 102     139.031 187.204 136.903  1.00  0.00           H
ATOM   1031 2HD2 LEU 1 102     137.279 187.423 136.672  1.00  0.00           H
ATOM   1032 3HD2 LEU 1 102     137.930 187.100 138.298  1.00  0.00           H
ATOM   1033  N   TYR 1 103     133.505 184.021 138.358  1.00231.16           N
ATOM   1034  CA  TYR 1 103     132.477 184.310 139.352  1.00231.16           C
ATOM   1035  C   TYR 1 103     131.996 183.041 140.050  1.00231.16           C
ATOM   1036  O   TYR 1 103     131.666 183.075 141.242  1.00231.16           O
ATOM   1037  CB  TYR 1 103     131.315 185.072 138.713  1.00231.16           C
ATOM   1038  CG  TYR 1 103     131.651 186.528 138.466  1.00231.16           C
ATOM   1039  CD1 TYR 1 103     131.853 187.401 139.531  1.00231.16           C
ATOM   1040  CD2 TYR 1 103     131.781 187.028 137.177  1.00231.16           C
ATOM   1041  CE1 TYR 1 103     132.170 188.730 139.316  1.00231.16           C
ATOM   1042  CE2 TYR 1 103     132.099 188.355 136.949  1.00231.16           C
ATOM   1043  CZ  TYR 1 103     132.291 189.202 138.025  1.00231.16           C
ATOM   1044  OH  TYR 1 103     132.604 190.525 137.809  1.00231.16           O
ATOM   1045  H   TYR 1 103     133.264 184.058 137.377  1.00  0.00           H
ATOM   1046  HA  TYR 1 103     132.916 184.932 140.132  1.00  0.00           H
ATOM   1047 1HB  TYR 1 103     131.049 184.602 137.765  1.00  0.00           H
ATOM   1048 2HB  TYR 1 103     130.442 185.013 139.363  1.00  0.00           H
ATOM   1049  HD1 TYR 1 103     131.763 187.041 140.556  1.00  0.00           H
ATOM   1050  HD2 TYR 1 103     131.630 186.371 136.320  1.00  0.00           H
ATOM   1051  HE1 TYR 1 103     132.325 189.398 140.163  1.00  0.00           H
ATOM   1052  HE2 TYR 1 103     132.194 188.726 135.928  1.00  0.00           H
ATOM   1053  HH  TYR 1 103     132.575 190.710 136.867  1.00  0.00           H
ATOM   1054  N   LYS 1 104     131.950 181.908 139.337  1.00240.68           N
ATOM   1055  CA  LYS 1 104     131.510 180.680 139.994  1.00240.68           C
ATOM   1056  C   LYS 1 104     132.596 180.110 140.895  1.00240.68           C
ATOM   1057  O   LYS 1 104     132.285 179.410 141.866  1.00240.68           O
ATOM   1058  CB  LYS 1 104     131.061 179.622 138.979  1.00240.68           C
ATOM   1059  CG  LYS 1 104     132.145 179.017 138.100  1.00240.68           C
ATOM   1060  CD  LYS 1 104     131.582 177.864 137.278  1.00240.68           C
ATOM   1061  CE  LYS 1 104     130.364 178.284 136.477  1.00240.68           C
ATOM   1062  NZ  LYS 1 104     130.686 179.366 135.511  1.00240.68           N
ATOM   1063  H   LYS 1 104     132.212 181.878 138.362  1.00  0.00           H
ATOM   1064  HA  LYS 1 104     130.659 180.916 140.634  1.00  0.00           H
ATOM   1065 1HB  LYS 1 104     130.585 178.793 139.504  1.00  0.00           H
ATOM   1066 2HB  LYS 1 104     130.319 180.054 138.308  1.00  0.00           H
ATOM   1067 1HG  LYS 1 104     132.539 179.782 137.429  1.00  0.00           H
ATOM   1068 2HG  LYS 1 104     132.960 178.653 138.725  1.00  0.00           H
ATOM   1069 1HD  LYS 1 104     132.346 177.500 136.589  1.00  0.00           H
ATOM   1070 2HD  LYS 1 104     131.298 177.048 137.943  1.00  0.00           H
ATOM   1071 1HE  LYS 1 104     129.976 177.426 135.930  1.00  0.00           H
ATOM   1072 2HE  LYS 1 104     129.586 178.636 137.155  1.00  0.00           H
ATOM   1073 1HZ  LYS 1 104     129.853 179.620 134.998  1.00  0.00           H
ATOM   1074 2HZ  LYS 1 104     131.030 180.174 136.011  1.00  0.00           H
ATOM   1075 3HZ  LYS 1 104     131.393 179.043 134.866  1.00  0.00           H
ATOM   1076  N   ARG 1 105     133.869 180.382 140.591  1.00224.88           N
ATOM   1077  CA  ARG 1 105     134.951 179.809 141.381  1.00224.88           C
ATOM   1078  C   ARG 1 105     135.197 180.629 142.642  1.00224.88           C
ATOM   1079  O   ARG 1 105     135.296 180.075 143.742  1.00224.88           O
ATOM   1080  CB  ARG 1 105     136.225 179.719 140.538  1.00224.88           C
ATOM   1081  CG  ARG 1 105     137.418 179.073 141.238  1.00224.88           C
ATOM   1082  CD  ARG 1 105     137.160 177.601 141.558  1.00224.88           C
ATOM   1083  NE  ARG 1 105     138.327 176.940 142.128  1.00224.88           N
ATOM   1084  CZ  ARG 1 105     138.727 177.078 143.385  1.00224.88           C
ATOM   1085  NH1 ARG 1 105     138.071 177.845 144.240  1.00224.88           N
ATOM   1086  NH2 ARG 1 105     139.812 176.425 143.796  1.00224.88           N
ATOM   1087  H   ARG 1 105     134.095 180.986 139.813  1.00  0.00           H
ATOM   1088  HA  ARG 1 105     134.660 178.805 141.689  1.00  0.00           H
ATOM   1089 1HB  ARG 1 105     136.024 179.145 139.635  1.00  0.00           H
ATOM   1090 2HB  ARG 1 105     136.530 180.719 140.229  1.00  0.00           H
ATOM   1091 1HG  ARG 1 105     138.296 179.134 140.594  1.00  0.00           H
ATOM   1092 2HG  ARG 1 105     137.618 179.595 142.175  1.00  0.00           H
ATOM   1093 1HD  ARG 1 105     136.345 177.522 142.277  1.00  0.00           H
ATOM   1094 2HD  ARG 1 105     136.889 177.073 140.644  1.00  0.00           H
ATOM   1095  HE  ARG 1 105     138.867 176.335 141.524  1.00  0.00           H
ATOM   1096 1HH1 ARG 1 105     137.244 178.342 143.942  1.00  0.00           H
ATOM   1097 2HH1 ARG 1 105     138.397 177.933 145.193  1.00  0.00           H
ATOM   1098 1HH2 ARG 1 105     140.318 175.833 143.153  1.00  0.00           H
ATOM   1099 2HH2 ARG 1 105     140.127 176.522 144.749  1.00  0.00           H
ATOM   1100  N   GLU 1 106     135.286 181.946 142.505  1.00248.21           N
ATOM   1101  CA  GLU 1 106     135.541 182.834 143.635  1.00248.21           C
ATOM   1102  C   GLU 1 106     134.373 183.793 143.811  1.00248.21           C
ATOM   1103  O   GLU 1 106     134.228 184.740 143.012  1.00248.21           O
ATOM   1104  CB  GLU 1 106     136.842 183.605 143.439  1.00248.21           C
ATOM   1105  CG  GLU 1 106     137.221 184.478 144.623  1.00248.21           C
ATOM   1106  CD  GLU 1 106     137.788 183.677 145.778  1.00248.21           C
ATOM   1107  OE1 GLU 1 106     138.635 182.794 145.534  1.00248.21           O
ATOM   1108  OE2 GLU 1 106     137.381 183.928 146.932  1.00248.21           O
ATOM   1109  H   GLU 1 106     135.171 182.342 141.583  1.00  0.00           H
ATOM   1110  HA  GLU 1 106     135.632 182.229 144.538  1.00  0.00           H
ATOM   1111 1HB  GLU 1 106     137.657 182.904 143.258  1.00  0.00           H
ATOM   1112 2HB  GLU 1 106     136.758 184.243 142.559  1.00  0.00           H
ATOM   1113 1HG  GLU 1 106     137.962 185.209 144.300  1.00  0.00           H
ATOM   1114 2HG  GLU 1 106     136.339 185.021 144.958  1.00  0.00           H
ATOM   1115  N   PRO 1 107     133.520 183.587 144.812  1.00258.46           N
ATOM   1116  CA  PRO 1 107     132.382 184.488 145.005  1.00258.46           C
ATOM   1117  C   PRO 1 107     132.846 185.834 145.536  1.00258.46           C
ATOM   1118  O   PRO 1 107     133.911 185.949 146.150  1.00258.46           O
ATOM   1119  CB  PRO 1 107     131.516 183.751 146.031  1.00258.46           C
ATOM   1120  CG  PRO 1 107     132.489 182.918 146.796  1.00258.46           C
ATOM   1121  CD  PRO 1 107     133.528 182.479 145.798  1.00258.46           C
ATOM   1122  HA  PRO 1 107     131.845 184.602 144.051  1.00  0.00           H
ATOM   1123 1HB  PRO 1 107     130.984 184.477 146.663  1.00  0.00           H
ATOM   1124 2HB  PRO 1 107     130.751 183.151 145.517  1.00  0.00           H
ATOM   1125 1HG  PRO 1 107     132.928 183.504 147.616  1.00  0.00           H
ATOM   1126 2HG  PRO 1 107     131.975 182.062 147.257  1.00  0.00           H
ATOM   1127 1HD  PRO 1 107     134.503 182.386 146.300  1.00  0.00           H
ATOM   1128 2HD  PRO 1 107     133.227 181.521 145.352  1.00  0.00           H
ATOM   1129  N   ASP 1 108     132.015 186.850 145.287  1.00268.25           N
ATOM   1130  CA  ASP 1 108     132.199 188.230 145.756  1.00268.25           C
ATOM   1131  C   ASP 1 108     133.540 188.795 145.276  1.00268.25           C
ATOM   1132  O   ASP 1 108     134.477 189.017 146.041  1.00268.25           O
ATOM   1133  CB  ASP 1 108     132.061 188.332 147.282  1.00268.25           C
ATOM   1134  CG  ASP 1 108     130.665 187.989 147.767  1.00268.25           C
ATOM   1135  OD1 ASP 1 108     129.688 188.426 147.127  1.00268.25           O
ATOM   1136  OD2 ASP 1 108     130.548 187.284 148.792  1.00268.25           O
ATOM   1137  H   ASP 1 108     131.203 186.625 144.730  1.00  0.00           H
ATOM   1138  HA  ASP 1 108     131.429 188.855 145.305  1.00  0.00           H
ATOM   1139 1HB  ASP 1 108     132.773 187.659 147.758  1.00  0.00           H
ATOM   1140 2HB  ASP 1 108     132.304 189.345 147.602  1.00  0.00           H
ATOM   1141  N   SER 1 109     133.606 188.995 143.963  1.00254.20           N
ATOM   1142  CA  SER 1 109     134.806 189.480 143.298  1.00254.20           C
ATOM   1143  C   SER 1 109     134.450 190.617 142.353  1.00254.20           C
ATOM   1144  O   SER 1 109     133.317 190.703 141.867  1.00254.20           O
ATOM   1145  CB  SER 1 109     135.500 188.354 142.526  1.00254.20           C
ATOM   1146  OG  SER 1 109     135.881 187.303 143.396  1.00254.20           O
ATOM   1147  H   SER 1 109     132.782 188.801 143.411  1.00  0.00           H
ATOM   1148  HA  SER 1 109     135.496 189.852 144.057  1.00  0.00           H
ATOM   1149 1HB  SER 1 109     134.827 187.971 141.759  1.00  0.00           H
ATOM   1150 2HB  SER 1 109     136.380 188.749 142.020  1.00  0.00           H
ATOM   1151  HG  SER 1 109     135.575 187.559 144.270  1.00  0.00           H
ATOM   1152  N   ASN 1 110     135.417 191.492 142.100  1.00244.69           N
ATOM   1153  CA  ASN 1 110     135.344 192.475 141.022  1.00244.69           C
ATOM   1154  C   ASN 1 110     136.380 192.089 139.970  1.00244.69           C
ATOM   1155  O   ASN 1 110     137.541 191.823 140.283  1.00244.69           O
ATOM   1156  CB  ASN 1 110     135.574 193.888 141.551  1.00244.69           C
ATOM   1157  CG  ASN 1 110     134.476 194.343 142.494  1.00244.69           C
ATOM   1158  OD1 ASN 1 110     134.748 194.819 143.597  1.00244.69           O
ATOM   1159  ND2 ASN 1 110     133.229 194.197 142.064  1.00244.69           N
ATOM   1160  H   ASN 1 110     136.237 191.468 142.689  1.00  0.00           H
ATOM   1161  HA  ASN 1 110     134.347 192.431 140.580  1.00  0.00           H
ATOM   1162 1HB  ASN 1 110     136.530 193.930 142.075  1.00  0.00           H
ATOM   1163 2HB  ASN 1 110     135.630 194.586 140.715  1.00  0.00           H
ATOM   1164 1HD2 ASN 1 110     132.464 194.478 142.643  1.00  0.00           H
ATOM   1165 2HD2 ASN 1 110     133.055 193.805 141.161  1.00  0.00           H
ATOM   1166  N   VAL 1 111     135.951 192.059 138.712  1.00231.76           N
ATOM   1167  CA  VAL 1 111     136.787 191.625 137.600  1.00231.76           C
ATOM   1168  C   VAL 1 111     137.086 192.833 136.728  1.00231.76           C
ATOM   1169  O   VAL 1 111     136.168 193.451 136.177  1.00231.76           O
ATOM   1170  CB  VAL 1 111     136.095 190.513 136.793  1.00231.76           C
ATOM   1171  CG1 VAL 1 111     136.977 190.047 135.642  1.00231.76           C
ATOM   1172  CG2 VAL 1 111     135.730 189.351 137.704  1.00231.76           C
ATOM   1173  H   VAL 1 111     135.002 192.352 138.531  1.00  0.00           H
ATOM   1174  HA  VAL 1 111     137.720 191.229 138.001  1.00  0.00           H
ATOM   1175  HB  VAL 1 111     135.190 190.915 136.340  1.00  0.00           H
ATOM   1176 1HG1 VAL 1 111     136.466 189.261 135.086  1.00  0.00           H
ATOM   1177 2HG1 VAL 1 111     137.179 190.887 134.976  1.00  0.00           H
ATOM   1178 3HG1 VAL 1 111     137.916 189.660 136.035  1.00  0.00           H
ATOM   1179 1HG2 VAL 1 111     135.240 188.571 137.121  1.00  0.00           H
ATOM   1180 2HG2 VAL 1 111     136.634 188.949 138.162  1.00  0.00           H
ATOM   1181 3HG2 VAL 1 111     135.053 189.698 138.484  1.00  0.00           H
ATOM   1182  N   ILE 1 112     138.365 193.190 136.619  1.00226.97           N
ATOM   1183  CA  ILE 1 112     138.796 194.393 135.915  1.00226.97           C
ATOM   1184  C   ILE 1 112     139.780 193.980 134.827  1.00226.97           C
ATOM   1185  O   ILE 1 112     140.707 193.203 135.078  1.00226.97           O
ATOM   1186  CB  ILE 1 112     139.436 195.471 136.835  1.00226.97           C
ATOM   1187  CG1 ILE 1 112     138.534 195.948 137.997  1.00226.97           C
ATOM   1188  CG2 ILE 1 112     139.874 196.686 136.024  1.00226.97           C
ATOM   1189  CD1 ILE 1 112     138.673 195.229 139.348  1.00226.97           C
ATOM   1190  H   ILE 1 112     139.060 192.595 137.046  1.00  0.00           H
ATOM   1191  HA  ILE 1 112     137.924 194.852 135.449  1.00  0.00           H
ATOM   1192  HB  ILE 1 112     140.308 195.050 137.336  1.00  0.00           H
ATOM   1193 1HG1 ILE 1 112     138.721 197.004 138.192  1.00  0.00           H
ATOM   1194 2HG1 ILE 1 112     137.487 195.850 137.707  1.00  0.00           H
ATOM   1195 1HG2 ILE 1 112     140.318 197.426 136.689  1.00  0.00           H
ATOM   1196 2HG2 ILE 1 112     140.608 196.380 135.280  1.00  0.00           H
ATOM   1197 3HG2 ILE 1 112     139.009 197.120 135.523  1.00  0.00           H
ATOM   1198 1HD1 ILE 1 112     137.981 195.668 140.067  1.00  0.00           H
ATOM   1199 2HD1 ILE 1 112     138.445 194.171 139.222  1.00  0.00           H
ATOM   1200 3HD1 ILE 1 112     139.693 195.340 139.715  1.00  0.00           H
ATOM   1201  N   VAL 1 113     139.571 194.499 133.618  1.00228.31           N
ATOM   1202  CA  VAL 1 113     140.372 194.147 132.454  1.00228.31           C
ATOM   1203  C   VAL 1 113     140.876 195.439 131.818  1.00228.31           C
ATOM   1204  O   VAL 1 113     140.198 196.474 131.831  1.00228.31           O
ATOM   1205  CB  VAL 1 113     139.557 193.271 131.454  1.00228.31           C
ATOM   1206  CG1 VAL 1 113     138.228 193.916 131.084  1.00228.31           C
ATOM   1207  CG2 VAL 1 113     140.369 192.888 130.205  1.00228.31           C
ATOM   1208  H   VAL 1 113     138.820 195.166 133.515  1.00  0.00           H
ATOM   1209  HA  VAL 1 113     141.235 193.570 132.789  1.00  0.00           H
ATOM   1210  HB  VAL 1 113     139.252 192.353 131.955  1.00  0.00           H
ATOM   1211 1HG1 VAL 1 113     137.694 193.271 130.386  1.00  0.00           H
ATOM   1212 2HG1 VAL 1 113     137.628 194.052 131.984  1.00  0.00           H
ATOM   1213 3HG1 VAL 1 113     138.411 194.884 130.618  1.00  0.00           H
ATOM   1214 1HG2 VAL 1 113     139.753 192.279 129.545  1.00  0.00           H
ATOM   1215 2HG2 VAL 1 113     140.679 193.793 129.681  1.00  0.00           H
ATOM   1216 3HG2 VAL 1 113     141.251 192.321 130.504  1.00  0.00           H
ATOM   1217  N   VAL 1 114     142.107 195.392 131.312  1.00217.67           N
ATOM   1218  CA  VAL 1 114     142.696 196.503 130.583  1.00217.67           C
ATOM   1219  C   VAL 1 114     142.768 196.143 129.108  1.00217.67           C
ATOM   1220  O   VAL 1 114     143.075 195.011 128.721  1.00217.67           O
ATOM   1221  CB  VAL 1 114     144.088 196.896 131.123  1.00217.67           C
ATOM   1222  CG1 VAL 1 114     144.018 197.175 132.611  1.00217.67           C
ATOM   1223  CG2 VAL 1 114     145.107 195.801 130.836  1.00217.67           C
ATOM   1224  H   VAL 1 114     142.647 194.547 131.442  1.00  0.00           H
ATOM   1225  HA  VAL 1 114     142.044 197.372 130.692  1.00  0.00           H
ATOM   1226  HB  VAL 1 114     144.409 197.817 130.637  1.00  0.00           H
ATOM   1227 1HG1 VAL 1 114     145.006 197.451 132.977  1.00  0.00           H
ATOM   1228 2HG1 VAL 1 114     143.321 197.994 132.794  1.00  0.00           H
ATOM   1229 3HG1 VAL 1 114     143.674 196.282 133.133  1.00  0.00           H
ATOM   1230 1HG2 VAL 1 114     146.080 196.100 131.224  1.00  0.00           H
ATOM   1231 2HG2 VAL 1 114     144.791 194.876 131.318  1.00  0.00           H
ATOM   1232 3HG2 VAL 1 114     145.178 195.644 129.761  1.00  0.00           H
ATOM   1233  N   ASP 1 115     142.451 197.129 128.276  1.00222.67           N
ATOM   1234  CA  ASP 1 115     142.349 196.943 126.833  1.00222.67           C
ATOM   1235  C   ASP 1 115     143.757 197.023 126.264  1.00222.67           C
ATOM   1236  O   ASP 1 115     144.349 198.102 126.190  1.00222.67           O
ATOM   1237  CB  ASP 1 115     141.449 197.998 126.211  1.00222.67           C
ATOM   1238  CG  ASP 1 115     141.193 197.762 124.737  1.00222.67           C
ATOM   1239  OD1 ASP 1 115     141.769 196.813 124.171  1.00222.67           O
ATOM   1240  OD2 ASP 1 115     140.421 198.537 124.136  1.00222.67           O
ATOM   1241  H   ASP 1 115     142.276 198.043 128.667  1.00  0.00           H
ATOM   1242  HA  ASP 1 115     141.914 195.962 126.641  1.00  0.00           H
ATOM   1243 1HB  ASP 1 115     140.491 198.014 126.732  1.00  0.00           H
ATOM   1244 2HB  ASP 1 115     141.904 198.983 126.333  1.00  0.00           H
ATOM   1245  N   TRP 1 116     144.296 195.877 125.862  1.00221.93           N
ATOM   1246  CA  TRP 1 116     145.630 195.894 125.288  1.00221.93           C
ATOM   1247  C   TRP 1 116     145.631 196.559 123.913  1.00221.93           C
ATOM   1248  O   TRP 1 116     146.626 197.200 123.558  1.00221.93           O
ATOM   1249  CB  TRP 1 116     146.184 194.461 125.263  1.00221.93           C
ATOM   1250  CG  TRP 1 116     147.231 194.148 124.231  1.00221.93           C
ATOM   1251  CD1 TRP 1 116     147.108 193.315 123.160  1.00221.93           C
ATOM   1252  CD2 TRP 1 116     148.582 194.625 124.217  1.00221.93           C
ATOM   1253  NE1 TRP 1 116     148.293 193.259 122.465  1.00221.93           N
ATOM   1254  CE2 TRP 1 116     149.213 194.058 123.091  1.00221.93           C
ATOM   1255  CE3 TRP 1 116     149.318 195.486 125.038  1.00221.93           C
ATOM   1256  CZ2 TRP 1 116     150.541 194.325 122.769  1.00221.93           C
ATOM   1257  CZ3 TRP 1 116     150.634 195.751 124.713  1.00221.93           C
ATOM   1258  CH2 TRP 1 116     151.233 195.172 123.591  1.00221.93           C
ATOM   1259  H   TRP 1 116     143.807 194.997 125.942  1.00  0.00           H
ATOM   1260  HA  TRP 1 116     146.268 196.516 125.915  1.00  0.00           H
ATOM   1261 1HB  TRP 1 116     146.627 194.225 126.231  1.00  0.00           H
ATOM   1262 2HB  TRP 1 116     145.368 193.759 125.096  1.00  0.00           H
ATOM   1263  HD1 TRP 1 116     146.204 192.772 122.893  1.00  0.00           H
ATOM   1264  HE1 TRP 1 116     148.461 192.717 121.630  1.00  0.00           H
ATOM   1265  HE3 TRP 1 116     148.860 195.941 125.916  1.00  0.00           H
ATOM   1266  HZ2 TRP 1 116     151.025 193.884 121.896  1.00  0.00           H
ATOM   1267  HZ3 TRP 1 116     151.197 196.426 125.358  1.00  0.00           H
ATOM   1268  HH2 TRP 1 116     152.275 195.402 123.368  1.00  0.00           H
ATOM   1269  N   LEU 1 117     144.503 196.509 123.178  1.00222.03           N
ATOM   1270  CA  LEU 1 117     144.471 196.778 121.735  1.00222.03           C
ATOM   1271  C   LEU 1 117     144.913 198.187 121.360  1.00222.03           C
ATOM   1272  O   LEU 1 117     145.259 198.408 120.193  1.00222.03           O
ATOM   1273  CB  LEU 1 117     143.074 196.580 121.135  1.00222.03           C
ATOM   1274  CG  LEU 1 117     142.544 195.256 120.576  1.00222.03           C
ATOM   1275  CD1 LEU 1 117     142.803 194.125 121.521  1.00222.03           C
ATOM   1276  CD2 LEU 1 117     141.061 195.347 120.250  1.00222.03           C
ATOM   1277  H   LEU 1 117     143.645 196.274 123.654  1.00  0.00           H
ATOM   1278  HA  LEU 1 117     145.146 196.083 121.238  1.00  0.00           H
ATOM   1279 1HB  LEU 1 117     142.331 196.838 121.888  1.00  0.00           H
ATOM   1280 2HB  LEU 1 117     142.958 197.262 120.291  1.00  0.00           H
ATOM   1281  HG  LEU 1 117     143.084 195.004 119.663  1.00  0.00           H
ATOM   1282 1HD1 LEU 1 117     142.415 193.199 121.094  1.00  0.00           H
ATOM   1283 2HD1 LEU 1 117     143.876 194.026 121.684  1.00  0.00           H
ATOM   1284 3HD1 LEU 1 117     142.306 194.323 122.470  1.00  0.00           H
ATOM   1285 1HD2 LEU 1 117     140.717 194.391 119.855  1.00  0.00           H
ATOM   1286 2HD2 LEU 1 117     140.504 195.588 121.156  1.00  0.00           H
ATOM   1287 3HD2 LEU 1 117     140.900 196.127 119.506  1.00  0.00           H
ATOM   1288  N   SER 1 118     144.886 199.141 122.295  1.00245.70           N
ATOM   1289  CA  SER 1 118     145.294 200.504 121.975  1.00245.70           C
ATOM   1290  C   SER 1 118     146.747 200.563 121.520  1.00245.70           C
ATOM   1291  O   SER 1 118     147.152 201.524 120.857  1.00245.70           O
ATOM   1292  CB  SER 1 118     145.077 201.412 123.187  1.00245.70           C
ATOM   1293  OG  SER 1 118     145.959 201.073 124.244  1.00245.70           O
ATOM   1294  H   SER 1 118     144.582 198.925 123.233  1.00  0.00           H
ATOM   1295  HA  SER 1 118     144.680 200.866 121.149  1.00  0.00           H
ATOM   1296 1HB  SER 1 118     145.236 202.450 122.897  1.00  0.00           H
ATOM   1297 2HB  SER 1 118     144.046 201.323 123.529  1.00  0.00           H
ATOM   1298  HG  SER 1 118     146.560 200.415 123.887  1.00  0.00           H
ATOM   1299  N   ARG 1 119     147.542 199.553 121.867  1.00239.38           N
ATOM   1300  CA  ARG 1 119     148.939 199.489 121.464  1.00239.38           C
ATOM   1301  C   ARG 1 119     149.283 198.088 120.958  1.00239.38           C
ATOM   1302  O   ARG 1 119     150.417 197.619 121.104  1.00239.38           O
ATOM   1303  CB  ARG 1 119     149.838 199.927 122.620  1.00239.38           C
ATOM   1304  CG  ARG 1 119     149.799 201.427 122.890  1.00239.38           C
ATOM   1305  CD  ARG 1 119     150.909 201.883 123.838  1.00239.38           C
ATOM   1306  NE  ARG 1 119     150.666 201.528 125.234  1.00239.38           N
ATOM   1307  CZ  ARG 1 119     150.099 202.323 126.137  1.00239.38           C
ATOM   1308  NH1 ARG 1 119     149.754 203.568 125.848  1.00239.38           N
ATOM   1309  NH2 ARG 1 119     149.897 201.863 127.367  1.00239.38           N
ATOM   1310  H   ARG 1 119     147.157 198.808 122.430  1.00  0.00           H
ATOM   1311  HA  ARG 1 119     149.088 200.168 120.623  1.00  0.00           H
ATOM   1312 1HB  ARG 1 119     149.537 199.409 123.529  1.00  0.00           H
ATOM   1313 2HB  ARG 1 119     150.868 199.644 122.406  1.00  0.00           H
ATOM   1314 1HG  ARG 1 119     149.919 201.970 121.952  1.00  0.00           H
ATOM   1315 2HG  ARG 1 119     148.843 201.691 123.343  1.00  0.00           H
ATOM   1316 1HD  ARG 1 119     151.851 201.421 123.544  1.00  0.00           H
ATOM   1317 2HD  ARG 1 119     151.006 202.967 123.790  1.00  0.00           H
ATOM   1318  HE  ARG 1 119     150.950 200.607 125.542  1.00  0.00           H
ATOM   1319 1HH1 ARG 1 119     149.918 203.936 124.922  1.00  0.00           H
ATOM   1320 2HH1 ARG 1 119     149.324 204.149 126.554  1.00  0.00           H
ATOM   1321 1HH2 ARG 1 119     150.172 200.920 127.607  1.00  0.00           H
ATOM   1322 2HH2 ARG 1 119     149.468 202.456 128.062  1.00  0.00           H
ATOM   1323  N   ALA 1 120     148.307 197.402 120.355  1.00247.63           N
ATOM   1324  CA  ALA 1 120     148.492 196.057 119.813  1.00247.63           C
ATOM   1325  C   ALA 1 120     148.793 196.028 118.326  1.00247.63           C
ATOM   1326  O   ALA 1 120     149.522 195.145 117.862  1.00247.63           O
ATOM   1327  CB  ALA 1 120     147.249 195.195 120.052  1.00247.63           C
ATOM   1328  H   ALA 1 120     147.402 197.845 120.274  1.00  0.00           H
ATOM   1329  HA  ALA 1 120     149.336 195.597 120.327  1.00  0.00           H
ATOM   1330 1HB  ALA 1 120     147.411 194.199 119.640  1.00  0.00           H
ATOM   1331 2HB  ALA 1 120     147.058 195.119 121.122  1.00  0.00           H
ATOM   1332 3HB  ALA 1 120     146.390 195.653 119.562  1.00  0.00           H
ATOM   1333  N   GLN 1 121     148.241 196.973 117.559  1.00264.52           N
ATOM   1334  CA  GLN 1 121     148.216 196.885 116.101  1.00264.52           C
ATOM   1335  C   GLN 1 121     149.509 197.386 115.471  1.00264.52           C
ATOM   1336  O   GLN 1 121     149.522 198.382 114.740  1.00264.52           O
ATOM   1337  CB  GLN 1 121     147.021 197.667 115.555  1.00264.52           C
ATOM   1338  CG  GLN 1 121     145.687 197.197 116.106  1.00264.52           C
ATOM   1339  CD  GLN 1 121     145.356 195.780 115.681  1.00264.52           C
ATOM   1340  OE1 GLN 1 121     145.187 195.503 114.495  1.00264.52           O
ATOM   1341  NE2 GLN 1 121     145.260 194.879 116.650  1.00264.52           N
ATOM   1342  H   GLN 1 121     147.827 197.776 118.011  1.00  0.00           H
ATOM   1343  HA  GLN 1 121     148.112 195.837 115.819  1.00  0.00           H
ATOM   1344 1HB  GLN 1 121     147.137 198.724 115.793  1.00  0.00           H
ATOM   1345 2HB  GLN 1 121     146.993 197.577 114.469  1.00  0.00           H
ATOM   1346 1HG  GLN 1 121     145.725 197.228 117.196  1.00  0.00           H
ATOM   1347 2HG  GLN 1 121     144.901 197.857 115.741  1.00  0.00           H
ATOM   1348 1HE2 GLN 1 121     145.044 193.927 116.429  1.00  0.00           H
ATOM   1349 2HE2 GLN 1 121     145.403 195.150 117.602  1.00  0.00           H
ATOM   1350  N   GLN 1 122     150.600 196.685 115.761  1.00261.06           N
ATOM   1351  CA  GLN 1 122     151.944 197.008 115.299  1.00261.06           C
ATOM   1352  C   GLN 1 122     152.656 195.678 115.077  1.00261.06           C
ATOM   1353  O   GLN 1 122     152.188 194.620 115.512  1.00261.06           O
ATOM   1354  CB  GLN 1 122     152.718 197.901 116.289  1.00261.06           C
ATOM   1355  CG  GLN 1 122     152.348 199.384 116.411  1.00261.06           C
ATOM   1356  CD  GLN 1 122     151.179 199.631 117.343  1.00261.06           C
ATOM   1357  OE1 GLN 1 122     151.092 199.038 118.416  1.00261.06           O
ATOM   1358  NE2 GLN 1 122     150.292 200.536 116.951  1.00261.06           N
ATOM   1359  H   GLN 1 122     150.462 195.872 116.344  1.00  0.00           H
ATOM   1360  HA  GLN 1 122     151.865 197.554 114.359  1.00  0.00           H
ATOM   1361 1HB  GLN 1 122     152.620 197.498 117.297  1.00  0.00           H
ATOM   1362 2HB  GLN 1 122     153.779 197.891 116.036  1.00  0.00           H
ATOM   1363 1HG  GLN 1 122     153.207 199.931 116.797  1.00  0.00           H
ATOM   1364 2HG  GLN 1 122     152.076 199.761 115.425  1.00  0.00           H
ATOM   1365 1HE2 GLN 1 122     149.499 200.743 117.525  1.00  0.00           H
ATOM   1366 2HE2 GLN 1 122     150.416 201.013 116.081  1.00  0.00           H
ATOM   1367  N   HIS 1 123     153.792 195.723 114.390  1.00249.88           N
ATOM   1368  CA  HIS 1 123     154.622 194.538 114.250  1.00249.88           C
ATOM   1369  C   HIS 1 123     154.968 193.953 115.618  1.00249.88           C
ATOM   1370  O   HIS 1 123     155.030 194.660 116.627  1.00249.88           O
ATOM   1371  CB  HIS 1 123     155.893 194.874 113.470  1.00249.88           C
ATOM   1372  CG  HIS 1 123     156.689 193.673 113.072  1.00249.88           C
ATOM   1373  ND1 HIS 1 123     156.107 192.530 112.562  1.00249.88           N
ATOM   1374  CD2 HIS 1 123     158.023 193.442 113.079  1.00249.88           C
ATOM   1375  CE1 HIS 1 123     157.048 191.644 112.292  1.00249.88           C
ATOM   1376  NE2 HIS 1 123     158.219 192.172 112.596  1.00249.88           N
ATOM   1377  H   HIS 1 123     154.089 196.586 113.957  1.00  0.00           H
ATOM   1378  HA  HIS 1 123     154.075 193.774 113.700  1.00  0.00           H
ATOM   1379 1HB  HIS 1 123     155.630 195.424 112.566  1.00  0.00           H
ATOM   1380 2HB  HIS 1 123     156.530 195.520 114.073  1.00  0.00           H
ATOM   1381  HD2 HIS 1 123     158.796 194.134 113.415  1.00  0.00           H
ATOM   1382  HE1 HIS 1 123     156.885 190.645 111.886  1.00  0.00           H
ATOM   1383  HE2 HIS 1 123     159.116 191.720 112.492  1.00  0.00           H
ATOM   1384  N   TYR 1 124     155.162 192.627 115.635  1.00241.96           N
ATOM   1385  CA  TYR 1 124     155.333 191.895 116.892  1.00241.96           C
ATOM   1386  C   TYR 1 124     156.398 192.500 117.818  1.00241.96           C
ATOM   1387  O   TYR 1 124     156.026 192.976 118.907  1.00241.96           O
ATOM   1388  CB  TYR 1 124     155.542 190.406 116.565  1.00241.96           C
ATOM   1389  CG  TYR 1 124     155.800 189.447 117.703  1.00241.96           C
ATOM   1390  CD1 TYR 1 124     154.834 189.198 118.669  1.00241.96           C
ATOM   1391  CD2 TYR 1 124     156.985 188.717 117.753  1.00241.96           C
ATOM   1392  CE1 TYR 1 124     155.064 188.290 119.692  1.00241.96           C
ATOM   1393  CE2 TYR 1 124     157.222 187.804 118.764  1.00241.96           C
ATOM   1394  CZ  TYR 1 124     156.258 187.595 119.732  1.00241.96           C
ATOM   1395  OH  TYR 1 124     156.495 186.692 120.743  1.00241.96           O
ATOM   1396  H   TYR 1 124     155.193 192.120 114.763  1.00  0.00           H
ATOM   1397  HA  TYR 1 124     154.427 192.016 117.488  1.00  0.00           H
ATOM   1398 1HB  TYR 1 124     154.661 190.021 116.048  1.00  0.00           H
ATOM   1399 2HB  TYR 1 124     156.390 190.299 115.890  1.00  0.00           H
ATOM   1400  HD1 TYR 1 124     153.878 189.718 118.629  1.00  0.00           H
ATOM   1401  HD2 TYR 1 124     157.748 188.861 116.988  1.00  0.00           H
ATOM   1402  HE1 TYR 1 124     154.294 188.108 120.441  1.00  0.00           H
ATOM   1403  HE2 TYR 1 124     158.163 187.255 118.794  1.00  0.00           H
ATOM   1404  HH  TYR 1 124     157.350 186.277 120.606  1.00  0.00           H
ATOM   1405  N   PRO 1 125     157.702 192.550 117.470  1.00248.53           N
ATOM   1406  CA  PRO 1 125     158.647 193.172 118.418  1.00248.53           C
ATOM   1407  C   PRO 1 125     158.346 194.634 118.709  1.00248.53           C
ATOM   1408  O   PRO 1 125     158.743 195.135 119.767  1.00248.53           O
ATOM   1409  CB  PRO 1 125     160.013 193.008 117.734  1.00248.53           C
ATOM   1410  CG  PRO 1 125     159.712 192.786 116.327  1.00248.53           C
ATOM   1411  CD  PRO 1 125     158.445 192.012 116.306  1.00248.53           C
ATOM   1412  HA  PRO 1 125     158.621 192.620 119.370  1.00  0.00           H
ATOM   1413 1HB  PRO 1 125     160.624 193.909 117.894  1.00  0.00           H
ATOM   1414 2HB  PRO 1 125     160.559 192.166 118.183  1.00  0.00           H
ATOM   1415 1HG  PRO 1 125     159.617 193.748 115.801  1.00  0.00           H
ATOM   1416 2HG  PRO 1 125     160.537 192.241 115.844  1.00  0.00           H
ATOM   1417 1HD  PRO 1 125     157.912 192.206 115.363  1.00  0.00           H
ATOM   1418 2HD  PRO 1 125     158.668 190.941 116.412  1.00  0.00           H
ATOM   1419  N   VAL 1 126     157.658 195.338 117.811  1.00248.71           N
ATOM   1420  CA  VAL 1 126     157.294 196.727 118.080  1.00248.71           C
ATOM   1421  C   VAL 1 126     156.245 196.791 119.193  1.00248.71           C
ATOM   1422  O   VAL 1 126     156.353 197.594 120.134  1.00248.71           O
ATOM   1423  CB  VAL 1 126     156.836 197.396 116.766  1.00248.71           C
ATOM   1424  CG1 VAL 1 126     156.301 198.794 116.978  1.00248.71           C
ATOM   1425  CG2 VAL 1 126     157.978 197.409 115.758  1.00248.71           C
ATOM   1426  H   VAL 1 126     157.381 194.918 116.936  1.00  0.00           H
ATOM   1427  HA  VAL 1 126     158.173 197.247 118.461  1.00  0.00           H
ATOM   1428  HB  VAL 1 126     155.998 196.833 116.355  1.00  0.00           H
ATOM   1429 1HG1 VAL 1 126     155.993 199.215 116.020  1.00  0.00           H
ATOM   1430 2HG1 VAL 1 126     155.443 198.757 117.649  1.00  0.00           H
ATOM   1431 3HG1 VAL 1 126     157.079 199.419 117.416  1.00  0.00           H
ATOM   1432 1HG2 VAL 1 126     157.644 197.883 114.835  1.00  0.00           H
ATOM   1433 2HG2 VAL 1 126     158.820 197.968 116.169  1.00  0.00           H
ATOM   1434 3HG2 VAL 1 126     158.291 196.386 115.548  1.00  0.00           H
ATOM   1435  N   SER 1 127     155.246 195.904 119.133  1.00229.81           N
ATOM   1436  CA  SER 1 127     154.250 195.812 120.200  1.00229.81           C
ATOM   1437  C   SER 1 127     154.895 195.436 121.530  1.00229.81           C
ATOM   1438  O   SER 1 127     154.502 195.947 122.591  1.00229.81           O
ATOM   1439  CB  SER 1 127     153.177 194.796 119.815  1.00229.81           C
ATOM   1440  OG  SER 1 127     152.425 195.244 118.700  1.00229.81           O
ATOM   1441  H   SER 1 127     155.175 195.284 118.340  1.00  0.00           H
ATOM   1442  HA  SER 1 127     153.784 196.792 120.323  1.00  0.00           H
ATOM   1443 1HB  SER 1 127     153.648 193.842 119.578  1.00  0.00           H
ATOM   1444 2HB  SER 1 127     152.512 194.630 120.661  1.00  0.00           H
ATOM   1445  HG  SER 1 127     152.870 196.032 118.380  1.00  0.00           H
ATOM   1446  N   ALA 1 128     155.905 194.557 121.488  1.00228.28           N
ATOM   1447  CA  ALA 1 128     156.626 194.188 122.705  1.00228.28           C
ATOM   1448  C   ALA 1 128     157.205 195.410 123.413  1.00228.28           C
ATOM   1449  O   ALA 1 128     157.239 195.456 124.648  1.00228.28           O
ATOM   1450  CB  ALA 1 128     157.736 193.190 122.380  1.00228.28           C
ATOM   1451  H   ALA 1 128     156.178 194.139 120.610  1.00  0.00           H
ATOM   1452  HA  ALA 1 128     155.918 193.719 123.389  1.00  0.00           H
ATOM   1453 1HB  ALA 1 128     158.266 192.923 123.294  1.00  0.00           H
ATOM   1454 2HB  ALA 1 128     157.302 192.293 121.937  1.00  0.00           H
ATOM   1455 3HB  ALA 1 128     158.434 193.640 121.675  1.00  0.00           H
ATOM   1456  N   GLY 1 129     157.677 196.392 122.647  1.00223.77           N
ATOM   1457  CA  GLY 1 129     158.227 197.599 123.243  1.00223.77           C
ATOM   1458  C   GLY 1 129     157.202 198.376 124.053  1.00223.77           C
ATOM   1459  O   GLY 1 129     157.550 199.293 124.798  1.00223.77           O
ATOM   1460  H   GLY 1 129     157.657 196.306 121.641  1.00  0.00           H
ATOM   1461 1HA  GLY 1 129     159.063 197.337 123.893  1.00  0.00           H
ATOM   1462 2HA  GLY 1 129     158.620 198.246 122.460  1.00  0.00           H
ATOM   1463  N   TYR 1 130     155.926 198.032 123.902  1.00223.74           N
ATOM   1464  CA  TYR 1 130     154.879 198.743 124.636  1.00223.74           C
ATOM   1465  C   TYR 1 130     154.396 197.990 125.874  1.00223.74           C
ATOM   1466  O   TYR 1 130     153.422 198.433 126.511  1.00223.74           O
ATOM   1467  CB  TYR 1 130     153.688 199.048 123.724  1.00223.74           C
ATOM   1468  CG  TYR 1 130     154.002 199.930 122.530  1.00223.74           C
ATOM   1469  CD1 TYR 1 130     154.677 201.137 122.683  1.00223.74           C
ATOM   1470  CD2 TYR 1 130     153.566 199.584 121.259  1.00223.74           C
ATOM   1471  CE1 TYR 1 130     154.947 201.952 121.601  1.00223.74           C
ATOM   1472  CE2 TYR 1 130     153.825 200.399 120.169  1.00223.74           C
ATOM   1473  CZ  TYR 1 130     154.519 201.577 120.346  1.00223.74           C
ATOM   1474  OH  TYR 1 130     154.781 202.384 119.263  1.00223.74           O
ATOM   1475  H   TYR 1 130     155.666 197.279 123.281  1.00  0.00           H
ATOM   1476  HA  TYR 1 130     155.289 199.686 124.996  1.00  0.00           H
ATOM   1477 1HB  TYR 1 130     153.272 198.114 123.343  1.00  0.00           H
ATOM   1478 2HB  TYR 1 130     152.905 199.543 124.301  1.00  0.00           H
ATOM   1479  HD1 TYR 1 130     155.006 201.457 123.672  1.00  0.00           H
ATOM   1480  HD2 TYR 1 130     153.011 198.659 121.105  1.00  0.00           H
ATOM   1481  HE1 TYR 1 130     155.478 202.893 121.745  1.00  0.00           H
ATOM   1482  HE2 TYR 1 130     153.479 200.108 119.177  1.00  0.00           H
ATOM   1483  HH  TYR 1 130     154.469 201.956 118.462  1.00  0.00           H
ATOM   1484  N   THR 1 131     155.030 196.855 126.195  1.00208.93           N
ATOM   1485  CA  THR 1 131     154.686 196.112 127.410  1.00208.93           C
ATOM   1486  C   THR 1 131     155.043 196.872 128.686  1.00208.93           C
ATOM   1487  O   THR 1 131     154.367 196.713 129.706  1.00208.93           O
ATOM   1488  CB  THR 1 131     155.370 194.746 127.433  1.00208.93           C
ATOM   1489  OG1 THR 1 131     156.779 194.904 127.218  1.00208.93           O
ATOM   1490  CG2 THR 1 131     154.773 193.829 126.405  1.00208.93           C
ATOM   1491  H   THR 1 131     155.759 196.500 125.591  1.00  0.00           H
ATOM   1492  HA  THR 1 131     153.607 195.955 127.426  1.00  0.00           H
ATOM   1493  HB  THR 1 131     155.254 194.297 128.418  1.00  0.00           H
ATOM   1494  HG1 THR 1 131     156.927 195.583 126.555  1.00  0.00           H
ATOM   1495 1HG2 THR 1 131     155.278 192.863 126.442  1.00  0.00           H
ATOM   1496 2HG2 THR 1 131     153.711 193.691 126.612  1.00  0.00           H
ATOM   1497 3HG2 THR 1 131     154.895 194.264 125.414  1.00  0.00           H
ATOM   1498  N   LYS 1 132     156.100 197.690 128.670  1.00222.15           N
ATOM   1499  CA  LYS 1 132     156.303 198.533 129.847  1.00222.15           C
ATOM   1500  C   LYS 1 132     155.172 199.534 130.061  1.00222.15           C
ATOM   1501  O   LYS 1 132     154.808 199.792 131.211  1.00222.15           O
ATOM   1502  CB  LYS 1 132     157.656 199.255 129.823  1.00222.15           C
ATOM   1503  CG  LYS 1 132     158.897 198.380 129.955  1.00222.15           C
ATOM   1504  CD  LYS 1 132     160.170 199.198 130.113  1.00222.15           C
ATOM   1505  CE  LYS 1 132     160.541 199.923 128.855  1.00222.15           C
ATOM   1506  NZ  LYS 1 132     161.000 198.934 127.847  1.00222.15           N
ATOM   1507  H   LYS 1 132     156.752 197.752 127.901  1.00  0.00           H
ATOM   1508  HA  LYS 1 132     156.279 197.900 130.735  1.00  0.00           H
ATOM   1509 1HB  LYS 1 132     157.759 199.804 128.887  1.00  0.00           H
ATOM   1510 2HB  LYS 1 132     157.696 199.981 130.636  1.00  0.00           H
ATOM   1511 1HG  LYS 1 132     158.795 197.732 130.826  1.00  0.00           H
ATOM   1512 2HG  LYS 1 132     158.998 197.755 129.069  1.00  0.00           H
ATOM   1513 1HD  LYS 1 132     160.035 199.933 130.908  1.00  0.00           H
ATOM   1514 2HD  LYS 1 132     160.994 198.540 130.388  1.00  0.00           H
ATOM   1515 1HE  LYS 1 132     159.678 200.471 128.482  1.00  0.00           H
ATOM   1516 2HE  LYS 1 132     161.334 200.640 129.068  1.00  0.00           H
ATOM   1517 1HZ  LYS 1 132     161.254 199.415 126.994  1.00  0.00           H
ATOM   1518 2HZ  LYS 1 132     161.804 198.437 128.204  1.00  0.00           H
ATOM   1519 3HZ  LYS 1 132     160.256 198.279 127.655  1.00  0.00           H
ATOM   1520  N   LEU 1 133     154.568 200.069 128.997  1.00227.77           N
ATOM   1521  CA  LEU 1 133     153.526 201.073 129.205  1.00227.77           C
ATOM   1522  C   LEU 1 133     152.245 200.446 129.747  1.00227.77           C
ATOM   1523  O   LEU 1 133     151.652 200.965 130.703  1.00227.77           O
ATOM   1524  CB  LEU 1 133     153.247 201.843 127.917  1.00227.77           C
ATOM   1525  CG  LEU 1 133     154.375 202.709 127.365  1.00227.77           C
ATOM   1526  CD1 LEU 1 133     153.972 203.245 126.013  1.00227.77           C
ATOM   1527  CD2 LEU 1 133     154.692 203.844 128.322  1.00227.77           C
ATOM   1528  H   LEU 1 133     154.812 199.800 128.054  1.00  0.00           H
ATOM   1529  HA  LEU 1 133     153.870 201.779 129.960  1.00  0.00           H
ATOM   1530 1HB  LEU 1 133     152.983 201.131 127.136  1.00  0.00           H
ATOM   1531 2HB  LEU 1 133     152.394 202.501 128.083  1.00  0.00           H
ATOM   1532  HG  LEU 1 133     155.268 202.098 127.231  1.00  0.00           H
ATOM   1533 1HD1 LEU 1 133     154.776 203.865 125.614  1.00  0.00           H
ATOM   1534 2HD1 LEU 1 133     153.784 202.415 125.332  1.00  0.00           H
ATOM   1535 3HD1 LEU 1 133     153.069 203.845 126.114  1.00  0.00           H
ATOM   1536 1HD2 LEU 1 133     155.500 204.451 127.913  1.00  0.00           H
ATOM   1537 2HD2 LEU 1 133     153.805 204.464 128.458  1.00  0.00           H
ATOM   1538 3HD2 LEU 1 133     154.998 203.434 129.286  1.00  0.00           H
ATOM   1539  N   VAL 1 134     151.811 199.318 129.175  1.00226.88           N
ATOM   1540  CA  VAL 1 134     150.577 198.723 129.687  1.00226.88           C
ATOM   1541  C   VAL 1 134     150.804 198.066 131.050  1.00226.88           C
ATOM   1542  O   VAL 1 134     149.878 198.011 131.871  1.00226.88           O
ATOM   1543  CB  VAL 1 134     149.947 197.748 128.669  1.00226.88           C
ATOM   1544  CG1 VAL 1 134     149.596 198.485 127.386  1.00226.88           C
ATOM   1545  CG2 VAL 1 134     150.840 196.560 128.375  1.00226.88           C
ATOM   1546  H   VAL 1 134     152.296 198.867 128.412  1.00  0.00           H
ATOM   1547  HA  VAL 1 134     149.859 199.522 129.877  1.00  0.00           H
ATOM   1548  HB  VAL 1 134     149.005 197.375 129.070  1.00  0.00           H
ATOM   1549 1HG1 VAL 1 134     149.152 197.788 126.675  1.00  0.00           H
ATOM   1550 2HG1 VAL 1 134     148.884 199.280 127.607  1.00  0.00           H
ATOM   1551 3HG1 VAL 1 134     150.500 198.916 126.956  1.00  0.00           H
ATOM   1552 1HG2 VAL 1 134     150.350 195.906 127.655  1.00  0.00           H
ATOM   1553 2HG2 VAL 1 134     151.788 196.910 127.964  1.00  0.00           H
ATOM   1554 3HG2 VAL 1 134     151.027 196.009 129.297  1.00  0.00           H
ATOM   1555  N   GLY 1 135     152.032 197.615 131.330  1.00221.82           N
ATOM   1556  CA  GLY 1 135     152.373 197.193 132.677  1.00221.82           C
ATOM   1557  C   GLY 1 135     152.243 198.315 133.689  1.00221.82           C
ATOM   1558  O   GLY 1 135     151.753 198.104 134.796  1.00221.82           O
ATOM   1559  H   GLY 1 135     152.734 197.563 130.606  1.00  0.00           H
ATOM   1560 1HA  GLY 1 135     151.725 196.369 132.976  1.00  0.00           H
ATOM   1561 2HA  GLY 1 135     153.397 196.819 132.693  1.00  0.00           H
ATOM   1562  N   GLN 1 136     152.675 199.524 133.318  1.00244.46           N
ATOM   1563  CA  GLN 1 136     152.511 200.682 134.196  1.00244.46           C
ATOM   1564  C   GLN 1 136     151.038 201.025 134.397  1.00244.46           C
ATOM   1565  O   GLN 1 136     150.619 201.384 135.504  1.00244.46           O
ATOM   1566  CB  GLN 1 136     153.264 201.885 133.633  1.00244.46           C
ATOM   1567  CG  GLN 1 136     154.775 201.769 133.706  1.00244.46           C
ATOM   1568  CD  GLN 1 136     155.481 202.860 132.926  1.00244.46           C
ATOM   1569  OE1 GLN 1 136     154.862 203.575 132.138  1.00244.46           O
ATOM   1570  NE2 GLN 1 136     156.783 202.995 133.145  1.00244.46           N
ATOM   1571  H   GLN 1 136     153.121 199.647 132.421  1.00  0.00           H
ATOM   1572  HA  GLN 1 136     152.925 200.437 135.173  1.00  0.00           H
ATOM   1573 1HB  GLN 1 136     152.990 202.029 132.588  1.00  0.00           H
ATOM   1574 2HB  GLN 1 136     152.971 202.784 134.175  1.00  0.00           H
ATOM   1575 1HG  GLN 1 136     155.084 201.840 134.749  1.00  0.00           H
ATOM   1576 2HG  GLN 1 136     155.075 200.806 133.292  1.00  0.00           H
ATOM   1577 1HE2 GLN 1 136     157.302 203.699 132.658  1.00  0.00           H
ATOM   1578 2HE2 GLN 1 136     157.246 202.393 133.796  1.00  0.00           H
ATOM   1579  N   ASP 1 137     150.241 200.928 133.329  1.00262.11           N
ATOM   1580  CA  ASP 1 137     148.837 201.328 133.403  1.00262.11           C
ATOM   1581  C   ASP 1 137     148.037 200.390 134.308  1.00262.11           C
ATOM   1582  O   ASP 1 137     147.249 200.837 135.152  1.00262.11           O
ATOM   1583  CB  ASP 1 137     148.236 201.369 131.997  1.00262.11           C
ATOM   1584  CG  ASP 1 137     148.744 202.542 131.181  1.00262.11           C
ATOM   1585  OD1 ASP 1 137     149.384 203.446 131.757  1.00262.11           O
ATOM   1586  OD2 ASP 1 137     148.503 202.559 129.956  1.00262.11           O
ATOM   1587  H   ASP 1 137     150.606 200.576 132.455  1.00  0.00           H
ATOM   1588  HA  ASP 1 137     148.783 202.325 133.841  1.00  0.00           H
ATOM   1589 1HB  ASP 1 137     148.477 200.444 131.472  1.00  0.00           H
ATOM   1590 2HB  ASP 1 137     147.150 201.432 132.067  1.00  0.00           H
ATOM   1591  N   VAL 1 138     148.259 199.077 134.179  1.00248.05           N
ATOM   1592  CA  VAL 1 138     147.560 198.132 135.049  1.00248.05           C
ATOM   1593  C   VAL 1 138     148.084 198.226 136.490  1.00248.05           C
ATOM   1594  O   VAL 1 138     147.307 198.110 137.453  1.00248.05           O
ATOM   1595  CB  VAL 1 138     147.650 196.708 134.450  1.00248.05           C
ATOM   1596  CG1 VAL 1 138     149.053 196.145 134.551  1.00248.05           C
ATOM   1597  CG2 VAL 1 138     146.589 195.752 135.025  1.00248.05           C
ATOM   1598  H   VAL 1 138     148.905 198.723 133.487  1.00  0.00           H
ATOM   1599  HA  VAL 1 138     146.512 198.426 135.110  1.00  0.00           H
ATOM   1600  HB  VAL 1 138     147.503 196.768 133.372  1.00  0.00           H
ATOM   1601 1HG1 VAL 1 138     149.076 195.144 134.120  1.00  0.00           H
ATOM   1602 2HG1 VAL 1 138     149.743 196.790 134.008  1.00  0.00           H
ATOM   1603 3HG1 VAL 1 138     149.350 196.094 135.598  1.00  0.00           H
ATOM   1604 1HG2 VAL 1 138     146.699 194.769 134.568  1.00  0.00           H
ATOM   1605 2HG2 VAL 1 138     146.721 195.668 136.104  1.00  0.00           H
ATOM   1606 3HG2 VAL 1 138     145.594 196.141 134.810  1.00  0.00           H
ATOM   1607  N   ALA 1 139     149.385 198.488 136.656  1.00260.60           N
ATOM   1608  CA  ALA 1 139     149.945 198.744 137.978  1.00260.60           C
ATOM   1609  C   ALA 1 139     149.368 200.014 138.591  1.00260.60           C
ATOM   1610  O   ALA 1 139     149.059 200.053 139.791  1.00260.60           O
ATOM   1611  CB  ALA 1 139     151.464 198.831 137.882  1.00260.60           C
ATOM   1612  H   ALA 1 139     149.994 198.510 135.852  1.00  0.00           H
ATOM   1613  HA  ALA 1 139     149.673 197.913 138.628  1.00  0.00           H
ATOM   1614 1HB  ALA 1 139     151.882 199.022 138.869  1.00  0.00           H
ATOM   1615 2HB  ALA 1 139     151.859 197.890 137.497  1.00  0.00           H
ATOM   1616 3HB  ALA 1 139     151.740 199.642 137.208  1.00  0.00           H
ATOM   1617  N   LYS 1 140     149.188 201.051 137.770  1.00266.92           N
ATOM   1618  CA  LYS 1 140     148.614 202.300 138.260  1.00266.92           C
ATOM   1619  C   LYS 1 140     147.257 202.059 138.914  1.00266.92           C
ATOM   1620  O   LYS 1 140     147.015 202.535 140.034  1.00266.92           O
ATOM   1621  CB  LYS 1 140     148.531 203.306 137.104  1.00266.92           C
ATOM   1622  CG  LYS 1 140     148.327 204.778 137.472  1.00266.92           C
ATOM   1623  CD  LYS 1 140     146.890 205.250 137.322  1.00266.92           C
ATOM   1624  CE  LYS 1 140     146.831 206.758 137.171  1.00266.92           C
ATOM   1625  NZ  LYS 1 140     145.428 207.221 137.030  1.00266.92           N
ATOM   1626  H   LYS 1 140     149.450 200.977 136.797  1.00  0.00           H
ATOM   1627  HA  LYS 1 140     149.265 202.699 139.038  1.00  0.00           H
ATOM   1628 1HB  LYS 1 140     149.447 203.261 136.516  1.00  0.00           H
ATOM   1629 2HB  LYS 1 140     147.705 203.037 136.445  1.00  0.00           H
ATOM   1630 1HG  LYS 1 140     148.624 204.938 138.510  1.00  0.00           H
ATOM   1631 2HG  LYS 1 140     148.951 205.403 136.834  1.00  0.00           H
ATOM   1632 1HD  LYS 1 140     146.444 204.782 136.444  1.00  0.00           H
ATOM   1633 2HD  LYS 1 140     146.317 204.954 138.201  1.00  0.00           H
ATOM   1634 1HE  LYS 1 140     147.281 207.229 138.043  1.00  0.00           H
ATOM   1635 2HE  LYS 1 140     147.399 207.058 136.291  1.00  0.00           H
ATOM   1636 1HZ  LYS 1 140     145.414 208.227 136.930  1.00  0.00           H
ATOM   1637 2HZ  LYS 1 140     145.013 206.796 136.213  1.00  0.00           H
ATOM   1638 3HZ  LYS 1 140     144.902 206.957 137.850  1.00  0.00           H
ATOM   1639  N   PHE 1 141     146.386 201.287 138.245  1.00261.91           N
ATOM   1640  CA  PHE 1 141     145.103 200.908 138.836  1.00261.91           C
ATOM   1641  C   PHE 1 141     145.287 200.130 140.134  1.00261.91           C
ATOM   1642  O   PHE 1 141     144.731 200.515 141.166  1.00261.91           O
ATOM   1643  CB  PHE 1 141     144.260 200.096 137.841  1.00261.91           C
ATOM   1644  CG  PHE 1 141     142.994 199.501 138.437  1.00261.91           C
ATOM   1645  CD1 PHE 1 141     142.923 198.159 138.808  1.00261.91           C
ATOM   1646  CD2 PHE 1 141     141.876 200.291 138.630  1.00261.91           C
ATOM   1647  CE1 PHE 1 141     141.774 197.625 139.355  1.00261.91           C
ATOM   1648  CE2 PHE 1 141     140.717 199.756 139.180  1.00261.91           C
ATOM   1649  CZ  PHE 1 141     140.672 198.420 139.541  1.00261.91           C
ATOM   1650  H   PHE 1 141     146.616 200.960 137.318  1.00  0.00           H
ATOM   1651  HA  PHE 1 141     144.555 201.818 139.088  1.00  0.00           H
ATOM   1652 1HB  PHE 1 141     143.973 200.731 137.004  1.00  0.00           H
ATOM   1653 2HB  PHE 1 141     144.860 199.279 137.440  1.00  0.00           H
ATOM   1654  HD1 PHE 1 141     143.794 197.520 138.665  1.00  0.00           H
ATOM   1655  HD2 PHE 1 141     141.909 201.342 138.346  1.00  0.00           H
ATOM   1656  HE1 PHE 1 141     141.744 196.573 139.639  1.00  0.00           H
ATOM   1657  HE2 PHE 1 141     139.842 200.389 139.326  1.00  0.00           H
ATOM   1658  HZ  PHE 1 141     139.763 198.001 139.971  1.00  0.00           H
ATOM   1659  N   MET 1 142     146.060 199.035 140.118  1.00263.58           N
ATOM   1660  CA  MET 1 142     146.089 198.277 141.370  1.00263.58           C
ATOM   1661  C   MET 1 142     146.851 199.022 142.461  1.00263.58           C
ATOM   1662  O   MET 1 142     146.695 198.685 143.639  1.00263.58           O
ATOM   1663  CB  MET 1 142     146.620 196.834 141.240  1.00263.58           C
ATOM   1664  CG  MET 1 142     147.918 196.531 140.516  1.00263.58           C
ATOM   1665  SD  MET 1 142     149.352 197.110 141.419  1.00263.58           S
ATOM   1666  CE  MET 1 142     149.248 196.155 142.927  1.00263.58           C
ATOM   1667  H   MET 1 142     146.604 198.708 139.333  1.00  0.00           H
ATOM   1668  HA  MET 1 142     145.071 198.200 141.751  1.00  0.00           H
ATOM   1669 1HB  MET 1 142     146.766 196.410 142.232  1.00  0.00           H
ATOM   1670 2HB  MET 1 142     145.881 196.218 140.726  1.00  0.00           H
ATOM   1671 1HG  MET 1 142     148.010 195.456 140.370  1.00  0.00           H
ATOM   1672 2HG  MET 1 142     147.908 197.008 139.537  1.00  0.00           H
ATOM   1673 1HE  MET 1 142     150.081 196.416 143.581  1.00  0.00           H
ATOM   1674 2HE  MET 1 142     148.307 196.373 143.433  1.00  0.00           H
ATOM   1675 3HE  MET 1 142     149.294 195.091 142.689  1.00  0.00           H
ATOM   1676  N   ASN 1 143     147.659 200.027 142.109  1.00273.06           N
ATOM   1677  CA  ASN 1 143     148.282 200.840 143.143  1.00273.06           C
ATOM   1678  C   ASN 1 143     147.442 202.052 143.546  1.00273.06           C
ATOM   1679  O   ASN 1 143     147.856 202.787 144.447  1.00273.06           O
ATOM   1680  CB  ASN 1 143     149.665 201.304 142.685  1.00273.06           C
ATOM   1681  CG  ASN 1 143     150.678 200.178 142.662  1.00273.06           C
ATOM   1682  OD1 ASN 1 143     150.670 199.304 143.528  1.00273.06           O
ATOM   1683  ND2 ASN 1 143     151.553 200.188 141.664  1.00273.06           N
ATOM   1684  H   ASN 1 143     147.847 200.236 141.138  1.00  0.00           H
ATOM   1685  HA  ASN 1 143     148.396 200.231 144.042  1.00  0.00           H
ATOM   1686 1HB  ASN 1 143     149.592 201.733 141.684  1.00  0.00           H
ATOM   1687 2HB  ASN 1 143     150.025 202.088 143.351  1.00  0.00           H
ATOM   1688 1HD2 ASN 1 143     152.246 199.468 141.599  1.00  0.00           H
ATOM   1689 2HD2 ASN 1 143     151.521 200.914 140.979  1.00  0.00           H
ATOM   1690  N   TRP 1 144     146.302 202.290 142.891  1.00276.34           N
ATOM   1691  CA  TRP 1 144     145.430 203.402 143.272  1.00276.34           C
ATOM   1692  C   TRP 1 144     144.765 203.167 144.632  1.00276.34           C
ATOM   1693  O   TRP 1 144     144.818 204.032 145.516  1.00276.34           O
ATOM   1694  CB  TRP 1 144     144.382 203.621 142.173  1.00276.34           C
ATOM   1695  CG  TRP 1 144     143.270 204.600 142.459  1.00276.34           C
ATOM   1696  CD1 TRP 1 144     143.170 205.473 143.510  1.00276.34           C
ATOM   1697  CD2 TRP 1 144     142.080 204.777 141.683  1.00276.34           C
ATOM   1698  NE1 TRP 1 144     142.001 206.186 143.424  1.00276.34           N
ATOM   1699  CE2 TRP 1 144     141.315 205.780 142.309  1.00276.34           C
ATOM   1700  CE3 TRP 1 144     141.591 204.189 140.512  1.00276.34           C
ATOM   1701  CZ2 TRP 1 144     140.085 206.199 141.814  1.00276.34           C
ATOM   1702  CZ3 TRP 1 144     140.372 204.614 140.015  1.00276.34           C
ATOM   1703  CH2 TRP 1 144     139.635 205.610 140.665  1.00276.34           C
ATOM   1704  H   TRP 1 144     146.032 201.694 142.120  1.00  0.00           H
ATOM   1705  HA  TRP 1 144     146.039 204.301 143.370  1.00  0.00           H
ATOM   1706 1HB  TRP 1 144     144.873 203.973 141.266  1.00  0.00           H
ATOM   1707 2HB  TRP 1 144     143.900 202.672 141.937  1.00  0.00           H
ATOM   1708  HD1 TRP 1 144     143.913 205.585 144.298  1.00  0.00           H
ATOM   1709  HE1 TRP 1 144     141.694 206.893 144.076  1.00  0.00           H
ATOM   1710  HE3 TRP 1 144     142.160 203.414 139.999  1.00  0.00           H
ATOM   1711  HZ2 TRP 1 144     139.491 206.966 142.311  1.00  0.00           H
ATOM   1712  HZ3 TRP 1 144     139.998 204.151 139.101  1.00  0.00           H
ATOM   1713  HH2 TRP 1 144     138.679 205.923 140.242  1.00  0.00           H
ATOM   1714  N   MET 1 145     144.117 202.013 144.826  1.00269.06           N
ATOM   1715  CA  MET 1 145     143.497 201.789 146.132  1.00269.06           C
ATOM   1716  C   MET 1 145     144.503 201.391 147.206  1.00269.06           C
ATOM   1717  O   MET 1 145     144.152 201.387 148.393  1.00269.06           O
ATOM   1718  CB  MET 1 145     142.333 200.773 146.057  1.00269.06           C
ATOM   1719  CG  MET 1 145     142.583 199.309 145.601  1.00269.06           C
ATOM   1720  SD  MET 1 145     143.086 198.940 143.915  1.00269.06           S
ATOM   1721  CE  MET 1 145     141.632 199.547 143.088  1.00269.06           C
ATOM   1722  H   MET 1 145     144.040 201.298 144.116  1.00  0.00           H
ATOM   1723  HA  MET 1 145     143.093 202.737 146.488  1.00  0.00           H
ATOM   1724 1HB  MET 1 145     141.870 200.677 147.038  1.00  0.00           H
ATOM   1725 2HB  MET 1 145     141.570 201.143 145.370  1.00  0.00           H
ATOM   1726 1HG  MET 1 145     143.367 198.866 146.214  1.00  0.00           H
ATOM   1727 2HG  MET 1 145     141.673 198.724 145.739  1.00  0.00           H
ATOM   1728 1HE  MET 1 145     141.741 199.409 142.012  1.00  0.00           H
ATOM   1729 2HE  MET 1 145     140.757 198.996 143.438  1.00  0.00           H
ATOM   1730 3HE  MET 1 145     141.504 200.607 143.307  1.00  0.00           H
ATOM   1731  N   ALA 1 146     145.747 201.093 146.820  1.00280.48           N
ATOM   1732  CA  ALA 1 146     146.738 200.615 147.780  1.00280.48           C
ATOM   1733  C   ALA 1 146     146.980 201.634 148.890  1.00280.48           C
ATOM   1734  O   ALA 1 146     147.149 201.254 150.054  1.00280.48           O
ATOM   1735  CB  ALA 1 146     148.044 200.283 147.062  1.00280.48           C
ATOM   1736  H   ALA 1 146     146.014 201.198 145.851  1.00  0.00           H
ATOM   1737  HA  ALA 1 146     146.347 199.711 148.247  1.00  0.00           H
ATOM   1738 1HB  ALA 1 146     148.777 199.927 147.786  1.00  0.00           H
ATOM   1739 2HB  ALA 1 146     147.862 199.507 146.319  1.00  0.00           H
ATOM   1740 3HB  ALA 1 146     148.425 201.175 146.569  1.00  0.00           H
ATOM   1741  N   ASP 1 147     146.997 202.928 148.555  1.00297.63           N
ATOM   1742  CA  ASP 1 147     147.198 203.972 149.544  1.00297.63           C
ATOM   1743  C   ASP 1 147     145.949 204.785 149.849  1.00297.63           C
ATOM   1744  O   ASP 1 147     145.815 205.256 150.984  1.00297.63           O
ATOM   1745  CB  ASP 1 147     148.318 204.938 149.112  1.00297.63           C
ATOM   1746  CG  ASP 1 147     148.005 205.660 147.823  1.00297.63           C
ATOM   1747  OD1 ASP 1 147     146.944 205.389 147.235  1.00297.63           O
ATOM   1748  OD2 ASP 1 147     148.827 206.496 147.393  1.00297.63           O
ATOM   1749  H   ASP 1 147     146.865 203.185 147.587  1.00  0.00           H
ATOM   1750  HA  ASP 1 147     147.492 203.506 150.485  1.00  0.00           H
ATOM   1751 1HB  ASP 1 147     148.482 205.678 149.896  1.00  0.00           H
ATOM   1752 2HB  ASP 1 147     149.248 204.383 148.985  1.00  0.00           H
ATOM   1753  N   GLU 1 148     145.039 204.976 148.885  1.00285.11           N
ATOM   1754  CA  GLU 1 148     143.843 205.763 149.175  1.00285.11           C
ATOM   1755  C   GLU 1 148     142.909 205.025 150.126  1.00285.11           C
ATOM   1756  O   GLU 1 148     142.340 205.629 151.043  1.00285.11           O
ATOM   1757  CB  GLU 1 148     143.087 206.107 147.896  1.00285.11           C
ATOM   1758  CG  GLU 1 148     141.870 206.982 148.156  1.00285.11           C
ATOM   1759  CD  GLU 1 148     141.208 207.463 146.887  1.00285.11           C
ATOM   1760  OE1 GLU 1 148     141.763 207.215 145.801  1.00285.11           O
ATOM   1761  OE2 GLU 1 148     140.132 208.091 146.979  1.00285.11           O
ATOM   1762  H   GLU 1 148     145.161 204.588 147.961  1.00  0.00           H
ATOM   1763  HA  GLU 1 148     144.148 206.694 149.653  1.00  0.00           H
ATOM   1764 1HB  GLU 1 148     143.754 206.626 147.208  1.00  0.00           H
ATOM   1765 2HB  GLU 1 148     142.762 205.189 147.407  1.00  0.00           H
ATOM   1766 1HG  GLU 1 148     141.145 206.413 148.737  1.00  0.00           H
ATOM   1767 2HG  GLU 1 148     142.176 207.843 148.748  1.00  0.00           H
ATOM   1768  N   PHE 1 149     142.741 203.719 149.924  1.00288.42           N
ATOM   1769  CA  PHE 1 149     141.814 202.921 150.708  1.00288.42           C
ATOM   1770  C   PHE 1 149     142.494 201.851 151.546  1.00288.42           C
ATOM   1771  O   PHE 1 149     141.810 200.910 151.970  1.00288.42           O
ATOM   1772  CB  PHE 1 149     140.774 202.254 149.795  1.00288.42           C
ATOM   1773  CG  PHE 1 149     139.951 203.226 149.001  1.00288.42           C
ATOM   1774  CD1 PHE 1 149     138.907 203.920 149.598  1.00288.42           C
ATOM   1775  CD2 PHE 1 149     140.220 203.452 147.660  1.00288.42           C
ATOM   1776  CE1 PHE 1 149     138.146 204.819 148.868  1.00288.42           C
ATOM   1777  CE2 PHE 1 149     139.465 204.347 146.924  1.00288.42           C
ATOM   1778  CZ  PHE 1 149     138.427 205.031 147.528  1.00288.42           C
ATOM   1779  H   PHE 1 149     143.281 203.273 149.196  1.00  0.00           H
ATOM   1780  HA  PHE 1 149     141.295 203.580 151.406  1.00  0.00           H
ATOM   1781 1HB  PHE 1 149     141.278 201.586 149.098  1.00  0.00           H
ATOM   1782 2HB  PHE 1 149     140.098 201.648 150.397  1.00  0.00           H
ATOM   1783  HD1 PHE 1 149     138.691 203.752 150.653  1.00  0.00           H
ATOM   1784  HD2 PHE 1 149     141.040 202.910 147.185  1.00  0.00           H
ATOM   1785  HE1 PHE 1 149     137.328 205.356 149.348  1.00  0.00           H
ATOM   1786  HE2 PHE 1 149     139.685 204.513 145.870  1.00  0.00           H
ATOM   1787  HZ  PHE 1 149     137.830 205.736 146.950  1.00  0.00           H
ATOM   1788  N   ASN 1 150     143.808 201.977 151.788  1.00305.35           N
ATOM   1789  CA  ASN 1 150     144.609 201.054 152.606  1.00305.35           C
ATOM   1790  C   ASN 1 150     144.379 199.600 152.194  1.00305.35           C
ATOM   1791  O   ASN 1 150     144.233 198.707 153.032  1.00305.35           O
ATOM   1792  CB  ASN 1 150     144.351 201.261 154.102  1.00305.35           C
ATOM   1793  CG  ASN 1 150     144.800 202.624 154.586  1.00305.35           C
ATOM   1794  OD1 ASN 1 150     145.864 203.112 154.204  1.00305.35           O
ATOM   1795  ND2 ASN 1 150     143.988 203.251 155.428  1.00305.35           N
ATOM   1796  H   ASN 1 150     144.258 202.776 151.364  1.00  0.00           H
ATOM   1797  HA  ASN 1 150     145.665 201.249 152.414  1.00  0.00           H
ATOM   1798 1HB  ASN 1 150     143.286 201.148 154.307  1.00  0.00           H
ATOM   1799 2HB  ASN 1 150     144.876 200.494 154.671  1.00  0.00           H
ATOM   1800 1HD2 ASN 1 150     144.233 204.155 155.782  1.00  0.00           H
ATOM   1801 2HD2 ASN 1 150     143.131 202.821 155.710  1.00  0.00           H
ATOM   1802  N   TYR 1 151     144.328 199.380 150.884  1.00286.51           N
ATOM   1803  CA  TYR 1 151     144.015 198.062 150.355  1.00286.51           C
ATOM   1804  C   TYR 1 151     145.132 197.077 150.704  1.00286.51           C
ATOM   1805  O   TYR 1 151     146.312 197.388 150.517  1.00286.51           O
ATOM   1806  CB  TYR 1 151     143.830 198.132 148.840  1.00286.51           C
ATOM   1807  CG  TYR 1 151     143.057 196.968 148.263  1.00286.51           C
ATOM   1808  CD1 TYR 1 151     141.684 196.861 148.451  1.00286.51           C
ATOM   1809  CD2 TYR 1 151     143.698 195.978 147.527  1.00286.51           C
ATOM   1810  CE1 TYR 1 151     140.970 195.800 147.925  1.00286.51           C
ATOM   1811  CE2 TYR 1 151     142.993 194.913 146.995  1.00286.51           C
ATOM   1812  CZ  TYR 1 151     141.629 194.829 147.199  1.00286.51           C
ATOM   1813  OH  TYR 1 151     140.921 193.772 146.673  1.00286.51           O
ATOM   1814  H   TYR 1 151     144.510 200.138 150.242  1.00  0.00           H
ATOM   1815  HA  TYR 1 151     143.084 197.720 150.808  1.00  0.00           H
ATOM   1816 1HB  TYR 1 151     143.304 199.051 148.579  1.00  0.00           H
ATOM   1817 2HB  TYR 1 151     144.805 198.164 148.356  1.00  0.00           H
ATOM   1818  HD1 TYR 1 151     141.152 197.623 149.023  1.00  0.00           H
ATOM   1819  HD2 TYR 1 151     144.774 196.032 147.362  1.00  0.00           H
ATOM   1820  HE1 TYR 1 151     139.893 195.736 148.084  1.00  0.00           H
ATOM   1821  HE2 TYR 1 151     143.514 194.146 146.421  1.00  0.00           H
ATOM   1822  HH  TYR 1 151     141.228 193.596 145.781  1.00  0.00           H
ATOM   1823  N   PRO 1 152     144.793 195.895 151.230  1.00286.49           N
ATOM   1824  CA  PRO 1 152     145.840 194.971 151.697  1.00286.49           C
ATOM   1825  C   PRO 1 152     146.664 194.358 150.577  1.00286.49           C
ATOM   1826  O   PRO 1 152     147.799 193.939 150.844  1.00286.49           O
ATOM   1827  CB  PRO 1 152     145.049 193.899 152.456  1.00286.49           C
ATOM   1828  CG  PRO 1 152     143.679 193.969 151.874  1.00286.49           C
ATOM   1829  CD  PRO 1 152     143.440 195.421 151.560  1.00286.49           C
ATOM   1830  HA  PRO 1 152     146.521 195.509 152.374  1.00  0.00           H
ATOM   1831 1HB  PRO 1 152     145.521 192.915 152.317  1.00  0.00           H
ATOM   1832 2HB  PRO 1 152     145.064 194.113 153.535  1.00  0.00           H
ATOM   1833 1HG  PRO 1 152     143.616 193.340 150.974  1.00  0.00           H
ATOM   1834 2HG  PRO 1 152     142.942 193.576 152.589  1.00  0.00           H
ATOM   1835 1HD  PRO 1 152     142.753 195.503 150.705  1.00  0.00           H
ATOM   1836 2HD  PRO 1 152     143.020 195.923 152.444  1.00  0.00           H
ATOM   1837  N   LEU 1 153     146.122 194.309 149.351  1.00267.02           N
ATOM   1838  CA  LEU 1 153     146.767 193.733 148.161  1.00267.02           C
ATOM   1839  C   LEU 1 153     147.232 192.297 148.431  1.00267.02           C
ATOM   1840  O   LEU 1 153     148.275 191.846 147.950  1.00267.02           O
ATOM   1841  CB  LEU 1 153     147.908 194.631 147.659  1.00267.02           C
ATOM   1842  CG  LEU 1 153     148.818 194.200 146.501  1.00267.02           C
ATOM   1843  CD1 LEU 1 153     148.000 193.981 145.239  1.00267.02           C
ATOM   1844  CD2 LEU 1 153     149.901 195.235 146.267  1.00267.02           C
ATOM   1845  H   LEU 1 153     145.199 194.708 149.266  1.00  0.00           H
ATOM   1846  HA  LEU 1 153     146.021 193.651 147.370  1.00  0.00           H
ATOM   1847 1HB  LEU 1 153     147.486 195.581 147.338  1.00  0.00           H
ATOM   1848 2HB  LEU 1 153     148.591 194.820 148.488  1.00  0.00           H
ATOM   1849  HG  LEU 1 153     149.285 193.245 146.739  1.00  0.00           H
ATOM   1850 1HD1 LEU 1 153     148.659 193.676 144.426  1.00  0.00           H
ATOM   1851 2HD1 LEU 1 153     147.260 193.200 145.416  1.00  0.00           H
ATOM   1852 3HD1 LEU 1 153     147.493 194.906 144.968  1.00  0.00           H
ATOM   1853 1HD2 LEU 1 153     150.538 194.915 145.442  1.00  0.00           H
ATOM   1854 2HD2 LEU 1 153     149.442 196.193 146.021  1.00  0.00           H
ATOM   1855 3HD2 LEU 1 153     150.502 195.342 147.170  1.00  0.00           H
ATOM   1856  N   GLY 1 154     146.462 191.585 149.246  1.00269.19           N
ATOM   1857  CA  GLY 1 154     146.744 190.200 149.558  1.00269.19           C
ATOM   1858  C   GLY 1 154     145.580 189.330 149.140  1.00269.19           C
ATOM   1859  O   GLY 1 154     145.460 188.174 149.554  1.00269.19           O
ATOM   1860  H   GLY 1 154     145.654 192.029 149.660  1.00  0.00           H
ATOM   1861 1HA  GLY 1 154     147.653 189.889 149.042  1.00  0.00           H
ATOM   1862 2HA  GLY 1 154     146.929 190.097 150.626  1.00  0.00           H
ATOM   1863  N   ASN 1 155     144.710 189.900 148.304  1.00276.28           N
ATOM   1864  CA  ASN 1 155     143.475 189.257 147.877  1.00276.28           C
ATOM   1865  C   ASN 1 155     143.236 189.477 146.392  1.00276.28           C
ATOM   1866  O   ASN 1 155     142.115 189.796 145.979  1.00276.28           O
ATOM   1867  CB  ASN 1 155     142.283 189.778 148.680  1.00276.28           C
ATOM   1868  CG  ASN 1 155     142.031 191.253 148.453  1.00276.28           C
ATOM   1869  OD1 ASN 1 155     142.951 192.008 148.135  1.00276.28           O
ATOM   1870  ND2 ASN 1 155     140.780 191.672 148.607  1.00276.28           N
ATOM   1871  H   ASN 1 155     144.930 190.824 147.957  1.00  0.00           H
ATOM   1872  HA  ASN 1 155     143.567 188.183 148.052  1.00  0.00           H
ATOM   1873 1HB  ASN 1 155     141.387 189.220 148.404  1.00  0.00           H
ATOM   1874 2HB  ASN 1 155     142.458 189.609 149.743  1.00  0.00           H
ATOM   1875 1HD2 ASN 1 155     140.555 192.637 148.470  1.00  0.00           H
ATOM   1876 2HD2 ASN 1 155     140.063 191.022 148.860  1.00  0.00           H
ATOM   1877  N   VAL 1 156     144.273 189.313 145.576  1.00267.62           N
ATOM   1878  CA  VAL 1 156     144.224 189.679 144.170  1.00267.62           C
ATOM   1879  C   VAL 1 156     144.679 188.481 143.345  1.00267.62           C
ATOM   1880  O   VAL 1 156     145.226 187.503 143.863  1.00267.62           O
ATOM   1881  CB  VAL 1 156     145.084 190.926 143.863  1.00267.62           C
ATOM   1882  CG1 VAL 1 156     144.621 192.114 144.697  1.00267.62           C
ATOM   1883  CG2 VAL 1 156     146.552 190.651 144.106  1.00267.62           C
ATOM   1884  H   VAL 1 156     145.124 188.921 145.953  1.00  0.00           H
ATOM   1885  HA  VAL 1 156     143.192 189.912 143.908  1.00  0.00           H
ATOM   1886  HB  VAL 1 156     144.946 191.201 142.817  1.00  0.00           H
ATOM   1887 1HG1 VAL 1 156     145.238 192.982 144.467  1.00  0.00           H
ATOM   1888 2HG1 VAL 1 156     143.580 192.337 144.465  1.00  0.00           H
ATOM   1889 3HG1 VAL 1 156     144.715 191.873 145.756  1.00  0.00           H
ATOM   1890 1HG2 VAL 1 156     147.131 191.546 143.881  1.00  0.00           H
ATOM   1891 2HG2 VAL 1 156     146.702 190.374 145.150  1.00  0.00           H
ATOM   1892 3HG2 VAL 1 156     146.881 189.834 143.464  1.00  0.00           H
ATOM   1893  N   HIS 1 157     144.412 188.554 142.044  1.00246.79           N
ATOM   1894  CA  HIS 1 157     144.948 187.593 141.095  1.00246.79           C
ATOM   1895  C   HIS 1 157     145.316 188.353 139.829  1.00246.79           C
ATOM   1896  O   HIS 1 157     144.454 188.930 139.166  1.00246.79           O
ATOM   1897  CB  HIS 1 157     143.924 186.481 140.804  1.00246.79           C
ATOM   1898  CG  HIS 1 157     144.450 185.339 139.985  1.00246.79           C
ATOM   1899  ND1 HIS 1 157     143.619 184.382 139.442  1.00246.79           N
ATOM   1900  CD2 HIS 1 157     145.710 184.961 139.667  1.00246.79           C
ATOM   1901  CE1 HIS 1 157     144.342 183.486 138.795  1.00246.79           C
ATOM   1902  NE2 HIS 1 157     145.616 183.817 138.913  1.00246.79           N
ATOM   1903  H   HIS 1 157     143.821 189.301 141.708  1.00  0.00           H
ATOM   1904  HA  HIS 1 157     145.840 187.127 141.513  1.00  0.00           H
ATOM   1905 1HB  HIS 1 157     143.554 186.070 141.745  1.00  0.00           H
ATOM   1906 2HB  HIS 1 157     143.070 186.902 140.273  1.00  0.00           H
ATOM   1907  HD2 HIS 1 157     146.629 185.481 139.940  1.00  0.00           H
ATOM   1908  HE1 HIS 1 157     143.954 182.623 138.256  1.00  0.00           H
ATOM   1909  HE2 HIS 1 157     146.396 183.313 138.515  1.00  0.00           H
ATOM   1910  N   LEU 1 158     146.604 188.366 139.513  1.00217.98           N
ATOM   1911  CA  LEU 1 158     147.134 189.036 138.337  1.00217.98           C
ATOM   1912  C   LEU 1 158     147.559 187.958 137.353  1.00217.98           C
ATOM   1913  O   LEU 1 158     148.384 187.109 137.696  1.00217.98           O
ATOM   1914  CB  LEU 1 158     148.322 189.916 138.745  1.00217.98           C
ATOM   1915  CG  LEU 1 158     149.221 190.633 137.743  1.00217.98           C
ATOM   1916  CD1 LEU 1 158     148.406 191.631 136.962  1.00217.98           C
ATOM   1917  CD2 LEU 1 158     150.378 191.315 138.452  1.00217.98           C
ATOM   1918  H   LEU 1 158     147.239 187.879 140.131  1.00  0.00           H
ATOM   1919  HA  LEU 1 158     146.351 189.665 137.916  1.00  0.00           H
ATOM   1920 1HB  LEU 1 158     147.957 190.720 139.380  1.00  0.00           H
ATOM   1921 2HB  LEU 1 158     149.020 189.311 139.324  1.00  0.00           H
ATOM   1922  HG  LEU 1 158     149.620 189.912 137.030  1.00  0.00           H
ATOM   1923 1HD1 LEU 1 158     149.048 192.143 136.245  1.00  0.00           H
ATOM   1924 2HD1 LEU 1 158     147.611 191.110 136.427  1.00  0.00           H
ATOM   1925 3HD1 LEU 1 158     147.969 192.358 137.644  1.00  0.00           H
ATOM   1926 1HD2 LEU 1 158     151.007 191.821 137.719  1.00  0.00           H
ATOM   1927 2HD2 LEU 1 158     149.990 192.045 139.163  1.00  0.00           H
ATOM   1928 3HD2 LEU 1 158     150.968 190.570 138.984  1.00  0.00           H
ATOM   1929  N   LEU 1 159     146.998 187.961 136.144  1.00179.17           N
ATOM   1930  CA  LEU 1 159     147.374 186.903 135.212  1.00179.17           C
ATOM   1931  C   LEU 1 159     147.237 187.389 133.778  1.00179.17           C
ATOM   1932  O   LEU 1 159     146.623 188.416 133.509  1.00179.17           O
ATOM   1933  CB  LEU 1 159     146.534 185.634 135.413  1.00179.17           C
ATOM   1934  CG  LEU 1 159     145.027 185.666 135.162  1.00179.17           C
ATOM   1935  CD1 LEU 1 159     144.503 184.243 135.090  1.00179.17           C
ATOM   1936  CD2 LEU 1 159     144.301 186.423 136.263  1.00179.17           C
ATOM   1937  H   LEU 1 159     146.331 188.661 135.852  1.00  0.00           H
ATOM   1938  HA  LEU 1 159     148.418 186.644 135.385  1.00  0.00           H
ATOM   1939 1HB  LEU 1 159     146.920 184.855 134.759  1.00  0.00           H
ATOM   1940 2HB  LEU 1 159     146.649 185.301 136.445  1.00  0.00           H
ATOM   1941  HG  LEU 1 159     144.827 186.160 134.211  1.00  0.00           H
ATOM   1942 1HD1 LEU 1 159     143.428 184.260 134.910  1.00  0.00           H
ATOM   1943 2HD1 LEU 1 159     144.997 183.714 134.275  1.00  0.00           H
ATOM   1944 3HD1 LEU 1 159     144.705 183.733 136.031  1.00  0.00           H
ATOM   1945 1HD2 LEU 1 159     143.230 186.430 136.056  1.00  0.00           H
ATOM   1946 2HD2 LEU 1 159     144.482 185.934 137.221  1.00  0.00           H
ATOM   1947 3HD2 LEU 1 159     144.669 187.448 136.304  1.00  0.00           H
ATOM   1948  N   GLY 1 160     147.801 186.624 132.853  1.00182.28           N
ATOM   1949  CA  GLY 1 160     147.754 187.009 131.454  1.00182.28           C
ATOM   1950  C   GLY 1 160     148.532 186.035 130.601  1.00182.28           C
ATOM   1951  O   GLY 1 160     148.995 184.992 131.071  1.00182.28           O
ATOM   1952  H   GLY 1 160     148.269 185.767 133.112  1.00  0.00           H
ATOM   1953 1HA  GLY 1 160     146.716 187.046 131.120  1.00  0.00           H
ATOM   1954 2HA  GLY 1 160     148.164 188.012 131.338  1.00  0.00           H
ATOM   1955  N   TYR 1 161     148.701 186.411 129.333  1.00217.67           N
ATOM   1956  CA  TYR 1 161     149.429 185.582 128.383  1.00217.67           C
ATOM   1957  C   TYR 1 161     150.320 186.434 127.492  1.00217.67           C
ATOM   1958  O   TYR 1 161     150.120 187.645 127.355  1.00217.67           O
ATOM   1959  CB  TYR 1 161     148.471 184.728 127.537  1.00217.67           C
ATOM   1960  CG  TYR 1 161     147.772 185.445 126.407  1.00217.67           C
ATOM   1961  CD1 TYR 1 161     146.656 186.243 126.647  1.00217.67           C
ATOM   1962  CD2 TYR 1 161     148.243 185.353 125.106  1.00217.67           C
ATOM   1963  CE1 TYR 1 161     146.014 186.899 125.614  1.00217.67           C
ATOM   1964  CE2 TYR 1 161     147.616 186.020 124.072  1.00217.67           C
ATOM   1965  CZ  TYR 1 161     146.503 186.788 124.330  1.00217.67           C
ATOM   1966  OH  TYR 1 161     145.877 187.448 123.297  1.00217.67           O
ATOM   1967  H   TYR 1 161     148.316 187.292 129.023  1.00  0.00           H
ATOM   1968  HA  TYR 1 161     150.082 184.909 128.940  1.00  0.00           H
ATOM   1969 1HB  TYR 1 161     149.019 183.893 127.097  1.00  0.00           H
ATOM   1970 2HB  TYR 1 161     147.696 184.308 128.178  1.00  0.00           H
ATOM   1971  HD1 TYR 1 161     146.275 186.356 127.662  1.00  0.00           H
ATOM   1972  HD2 TYR 1 161     149.122 184.747 124.886  1.00  0.00           H
ATOM   1973  HE1 TYR 1 161     145.142 187.519 125.821  1.00  0.00           H
ATOM   1974  HE2 TYR 1 161     148.002 185.937 123.055  1.00  0.00           H
ATOM   1975  HH  TYR 1 161     146.509 187.609 122.593  1.00  0.00           H
ATOM   1976  N   SER 1 162     151.298 185.761 126.882  1.00219.26           N
ATOM   1977  CA  SER 1 162     152.254 186.296 125.891  1.00219.26           C
ATOM   1978  C   SER 1 162     152.719 187.670 126.368  1.00219.26           C
ATOM   1979  O   SER 1 162     153.319 187.763 127.450  1.00219.26           O
ATOM   1980  CB  SER 1 162     151.630 186.255 124.500  1.00219.26           C
ATOM   1981  OG  SER 1 162     150.539 187.155 124.405  1.00219.26           O
ATOM   1982  H   SER 1 162     151.361 184.789 127.152  1.00  0.00           H
ATOM   1983  HA  SER 1 162     153.147 185.668 125.897  1.00  0.00           H
ATOM   1984 1HB  SER 1 162     152.383 186.512 123.755  1.00  0.00           H
ATOM   1985 2HB  SER 1 162     151.289 185.243 124.283  1.00  0.00           H
ATOM   1986  HG  SER 1 162     150.254 187.320 125.306  1.00  0.00           H
ATOM   1987  N   LEU 1 163     152.477 188.743 125.614  1.00230.64           N
ATOM   1988  CA  LEU 1 163     152.957 190.064 126.001  1.00230.64           C
ATOM   1989  C   LEU 1 163     152.221 190.616 127.215  1.00230.64           C
ATOM   1990  O   LEU 1 163     152.784 191.444 127.940  1.00230.64           O
ATOM   1991  CB  LEU 1 163     152.819 191.042 124.833  1.00230.64           C
ATOM   1992  CG  LEU 1 163     153.606 190.868 123.532  1.00230.64           C
ATOM   1993  CD1 LEU 1 163     153.262 191.991 122.572  1.00230.64           C
ATOM   1994  CD2 LEU 1 163     155.100 190.880 123.794  1.00230.64           C
ATOM   1995  H   LEU 1 163     151.950 188.643 124.758  1.00  0.00           H
ATOM   1996  HA  LEU 1 163     154.010 189.984 126.268  1.00  0.00           H
ATOM   1997 1HB  LEU 1 163     151.777 191.061 124.516  1.00  0.00           H
ATOM   1998 2HB  LEU 1 163     153.090 192.039 125.180  1.00  0.00           H
ATOM   1999  HG  LEU 1 163     153.341 189.917 123.070  1.00  0.00           H
ATOM   2000 1HD1 LEU 1 163     153.823 191.863 121.647  1.00  0.00           H
ATOM   2001 2HD1 LEU 1 163     152.194 191.967 122.353  1.00  0.00           H
ATOM   2002 3HD1 LEU 1 163     153.519 192.948 123.024  1.00  0.00           H
ATOM   2003 1HD2 LEU 1 163     155.635 190.754 122.853  1.00  0.00           H
ATOM   2004 2HD2 LEU 1 163     155.382 191.831 124.247  1.00  0.00           H
ATOM   2005 3HD2 LEU 1 163     155.357 190.065 124.470  1.00  0.00           H
ATOM   2006  N   GLY 1 164     150.975 190.184 127.435  1.00230.20           N
ATOM   2007  CA  GLY 1 164     150.257 190.584 128.635  1.00230.20           C
ATOM   2008  C   GLY 1 164     150.824 189.958 129.894  1.00230.20           C
ATOM   2009  O   GLY 1 164     150.936 190.620 130.929  1.00230.20           O
ATOM   2010  H   GLY 1 164     150.521 189.575 126.770  1.00  0.00           H
ATOM   2011 1HA  GLY 1 164     150.289 191.668 128.733  1.00  0.00           H
ATOM   2012 2HA  GLY 1 164     149.209 190.300 128.542  1.00  0.00           H
ATOM   2013  N   ALA 1 165     151.210 188.681 129.815  1.00218.17           N
ATOM   2014  CA  ALA 1 165     151.908 188.046 130.926  1.00218.17           C
ATOM   2015  C   ALA 1 165     153.212 188.763 131.254  1.00218.17           C
ATOM   2016  O   ALA 1 165     153.550 188.924 132.432  1.00218.17           O
ATOM   2017  CB  ALA 1 165     152.178 186.576 130.609  1.00218.17           C
ATOM   2018  H   ALA 1 165     151.020 188.144 128.980  1.00  0.00           H
ATOM   2019  HA  ALA 1 165     151.269 188.105 131.808  1.00  0.00           H
ATOM   2020 1HB  ALA 1 165     152.699 186.111 131.446  1.00  0.00           H
ATOM   2021 2HB  ALA 1 165     151.233 186.060 130.439  1.00  0.00           H
ATOM   2022 3HB  ALA 1 165     152.794 186.505 129.713  1.00  0.00           H
ATOM   2023  N   HIS 1 166     153.938 189.216 130.229  1.00225.97           N
ATOM   2024  CA  HIS 1 166     155.139 190.014 130.459  1.00225.97           C
ATOM   2025  C   HIS 1 166     154.805 191.317 131.175  1.00225.97           C
ATOM   2026  O   HIS 1 166     155.449 191.673 132.171  1.00225.97           O
ATOM   2027  CB  HIS 1 166     155.829 190.299 129.128  1.00225.97           C
ATOM   2028  CG  HIS 1 166     157.248 190.741 129.270  1.00225.97           C
ATOM   2029  ND1 HIS 1 166     158.282 189.850 129.456  1.00225.97           N
ATOM   2030  CD2 HIS 1 166     157.805 191.974 129.282  1.00225.97           C
ATOM   2031  CE1 HIS 1 166     159.420 190.514 129.551  1.00225.97           C
ATOM   2032  NE2 HIS 1 166     159.157 191.805 129.458  1.00225.97           N
ATOM   2033  H   HIS 1 166     153.658 189.008 129.281  1.00  0.00           H
ATOM   2034  HA  HIS 1 166     155.829 189.458 131.093  1.00  0.00           H
ATOM   2035 1HB  HIS 1 166     155.811 189.401 128.509  1.00  0.00           H
ATOM   2036 2HB  HIS 1 166     155.282 191.076 128.594  1.00  0.00           H
ATOM   2037  HD2 HIS 1 166     157.280 192.924 129.174  1.00  0.00           H
ATOM   2038  HE1 HIS 1 166     160.407 190.071 129.684  1.00  0.00           H
ATOM   2039  HE2 HIS 1 166     159.837 192.552 129.508  1.00  0.00           H
ATOM   2040  N   ALA 1 167     153.792 192.036 130.682  1.00218.00           N
ATOM   2041  CA  ALA 1 167     153.339 193.254 131.350  1.00218.00           C
ATOM   2042  C   ALA 1 167     152.891 192.974 132.779  1.00218.00           C
ATOM   2043  O   ALA 1 167     153.130 193.797 133.672  1.00218.00           O
ATOM   2044  CB  ALA 1 167     152.209 193.903 130.555  1.00218.00           C
ATOM   2045  H   ALA 1 167     153.328 191.739 129.836  1.00  0.00           H
ATOM   2046  HA  ALA 1 167     154.181 193.945 131.400  1.00  0.00           H
ATOM   2047 1HB  ALA 1 167     151.880 194.809 131.063  1.00  0.00           H
ATOM   2048 2HB  ALA 1 167     152.565 194.156 129.556  1.00  0.00           H
ATOM   2049 3HB  ALA 1 167     151.374 193.208 130.477  1.00  0.00           H
ATOM   2050  N   ALA 1 168     152.252 191.824 133.009  1.00225.42           N
ATOM   2051  CA  ALA 1 168     151.861 191.437 134.361  1.00225.42           C
ATOM   2052  C   ALA 1 168     153.074 191.311 135.273  1.00225.42           C
ATOM   2053  O   ALA 1 168     153.054 191.789 136.411  1.00225.42           O
ATOM   2054  CB  ALA 1 168     151.081 190.124 134.323  1.00225.42           C
ATOM   2055  H   ALA 1 168     152.033 191.208 132.239  1.00  0.00           H
ATOM   2056  HA  ALA 1 168     151.220 192.221 134.765  1.00  0.00           H
ATOM   2057 1HB  ALA 1 168     150.793 189.843 135.336  1.00  0.00           H
ATOM   2058 2HB  ALA 1 168     150.187 190.250 133.713  1.00  0.00           H
ATOM   2059 3HB  ALA 1 168     151.707 189.342 133.893  1.00  0.00           H
ATOM   2060  N   GLY 1 169     154.139 190.669 134.787  1.00232.38           N
ATOM   2061  CA  GLY 1 169     155.377 190.611 135.550  1.00232.38           C
ATOM   2062  C   GLY 1 169     155.945 191.983 135.859  1.00232.38           C
ATOM   2063  O   GLY 1 169     156.395 192.237 136.980  1.00232.38           O
ATOM   2064  H   GLY 1 169     154.095 190.216 133.885  1.00  0.00           H
ATOM   2065 1HA  GLY 1 169     155.202 190.083 136.488  1.00  0.00           H
ATOM   2066 2HA  GLY 1 169     156.120 190.041 134.995  1.00  0.00           H
ATOM   2067  N   ILE 1 170     155.922 192.886 134.873  1.00247.40           N
ATOM   2068  CA  ILE 1 170     156.383 194.261 135.084  1.00247.40           C
ATOM   2069  C   ILE 1 170     155.531 194.955 136.146  1.00247.40           C
ATOM   2070  O   ILE 1 170     156.052 195.583 137.083  1.00247.40           O
ATOM   2071  CB  ILE 1 170     156.371 195.032 133.751  1.00247.40           C
ATOM   2072  CG1 ILE 1 170     157.425 194.467 132.798  1.00247.40           C
ATOM   2073  CG2 ILE 1 170     156.609 196.522 133.962  1.00247.40           C
ATOM   2074  CD1 ILE 1 170     157.292 194.969 131.378  1.00247.40           C
ATOM   2075  H   ILE 1 170     155.579 192.616 133.961  1.00  0.00           H
ATOM   2076  HA  ILE 1 170     157.403 194.229 135.463  1.00  0.00           H
ATOM   2077  HB  ILE 1 170     155.404 194.904 133.265  1.00  0.00           H
ATOM   2078 1HG1 ILE 1 170     158.419 194.724 133.162  1.00  0.00           H
ATOM   2079 2HG1 ILE 1 170     157.355 193.379 132.783  1.00  0.00           H
ATOM   2080 1HG2 ILE 1 170     156.594 197.033 132.998  1.00  0.00           H
ATOM   2081 2HG2 ILE 1 170     155.826 196.929 134.600  1.00  0.00           H
ATOM   2082 3HG2 ILE 1 170     157.579 196.672 134.437  1.00  0.00           H
ATOM   2083 1HD1 ILE 1 170     158.072 194.525 130.759  1.00  0.00           H
ATOM   2084 2HD1 ILE 1 170     156.314 194.691 130.983  1.00  0.00           H
ATOM   2085 3HD1 ILE 1 170     157.393 196.053 131.364  1.00  0.00           H
ATOM   2086  N   ALA 1 171     154.204 194.821 136.027  1.00230.07           N
ATOM   2087  CA  ALA 1 171     153.287 195.429 136.989  1.00230.07           C
ATOM   2088  C   ALA 1 171     153.558 194.944 138.407  1.00230.07           C
ATOM   2089  O   ALA 1 171     153.487 195.731 139.357  1.00230.07           O
ATOM   2090  CB  ALA 1 171     151.845 195.131 136.595  1.00230.07           C
ATOM   2091  H   ALA 1 171     153.827 194.289 135.257  1.00  0.00           H
ATOM   2092  HA  ALA 1 171     153.446 196.508 136.974  1.00  0.00           H
ATOM   2093 1HB  ALA 1 171     151.168 195.588 137.317  1.00  0.00           H
ATOM   2094 2HB  ALA 1 171     151.647 195.540 135.603  1.00  0.00           H
ATOM   2095 3HB  ALA 1 171     151.686 194.054 136.581  1.00  0.00           H
ATOM   2096  N   GLY 1 172     153.888 193.658 138.565  1.00234.71           N
ATOM   2097  CA  GLY 1 172     154.270 193.139 139.868  1.00234.71           C
ATOM   2098  C   GLY 1 172     155.523 193.784 140.424  1.00234.71           C
ATOM   2099  O   GLY 1 172     155.510 194.302 141.545  1.00234.71           O
ATOM   2100  H   GLY 1 172     153.873 193.034 137.771  1.00  0.00           H
ATOM   2101 1HA  GLY 1 172     153.455 193.293 140.575  1.00  0.00           H
ATOM   2102 2HA  GLY 1 172     154.434 192.063 139.796  1.00  0.00           H
ATOM   2103  N   SER 1 173     156.618 193.750 139.660  1.00257.36           N
ATOM   2104  CA  SER 1 173     157.877 194.308 140.138  1.00257.36           C
ATOM   2105  C   SER 1 173     157.771 195.808 140.376  1.00257.36           C
ATOM   2106  O   SER 1 173     158.536 196.361 141.175  1.00257.36           O
ATOM   2107  CB  SER 1 173     158.993 194.015 139.136  1.00257.36           C
ATOM   2108  OG  SER 1 173     158.816 194.760 137.943  1.00257.36           O
ATOM   2109  H   SER 1 173     156.583 193.334 138.741  1.00  0.00           H
ATOM   2110  HA  SER 1 173     158.125 193.838 141.091  1.00  0.00           H
ATOM   2111 1HB  SER 1 173     159.957 194.263 139.581  1.00  0.00           H
ATOM   2112 2HB  SER 1 173     159.003 192.951 138.904  1.00  0.00           H
ATOM   2113  HG  SER 1 173     157.884 194.989 137.911  1.00  0.00           H
ATOM   2114  N   LEU 1 174     156.838 196.482 139.701  1.00254.17           N
ATOM   2115  CA  LEU 1 174     156.712 197.923 139.885  1.00254.17           C
ATOM   2116  C   LEU 1 174     156.241 198.302 141.290  1.00254.17           C
ATOM   2117  O   LEU 1 174     156.526 199.425 141.725  1.00254.17           O
ATOM   2118  CB  LEU 1 174     155.765 198.498 138.812  1.00254.17           C
ATOM   2119  CG  LEU 1 174     155.514 199.995 138.531  1.00254.17           C
ATOM   2120  CD1 LEU 1 174     155.010 200.169 137.105  1.00254.17           C
ATOM   2121  CD2 LEU 1 174     154.564 200.696 139.507  1.00254.17           C
ATOM   2122  H   LEU 1 174     156.215 196.011 139.061  1.00  0.00           H
ATOM   2123  HA  LEU 1 174     157.697 198.374 139.771  1.00  0.00           H
ATOM   2124 1HB  LEU 1 174     156.084 198.132 137.837  1.00  0.00           H
ATOM   2125 2HB  LEU 1 174     154.757 198.129 139.004  1.00  0.00           H
ATOM   2126  HG  LEU 1 174     156.460 200.538 138.577  1.00  0.00           H
ATOM   2127 1HD1 LEU 1 174     154.833 201.227 136.908  1.00  0.00           H
ATOM   2128 2HD1 LEU 1 174     155.755 199.791 136.406  1.00  0.00           H
ATOM   2129 3HD1 LEU 1 174     154.079 199.618 136.979  1.00  0.00           H
ATOM   2130 1HD2 LEU 1 174     154.456 201.742 139.222  1.00  0.00           H
ATOM   2131 2HD2 LEU 1 174     153.589 200.209 139.478  1.00  0.00           H
ATOM   2132 3HD2 LEU 1 174     154.970 200.634 140.517  1.00  0.00           H
ATOM   2133  N   THR 1 175     155.582 197.378 142.009  1.00256.20           N
ATOM   2134  CA  THR 1 175     154.907 197.660 143.282  1.00256.20           C
ATOM   2135  C   THR 1 175     155.856 197.881 144.456  1.00256.20           C
ATOM   2136  O   THR 1 175     157.009 197.438 144.439  1.00256.20           O
ATOM   2137  CB  THR 1 175     153.954 196.516 143.635  1.00256.20           C
ATOM   2138  OG1 THR 1 175     154.686 195.286 143.723  1.00256.20           O
ATOM   2139  CG2 THR 1 175     152.827 196.393 142.628  1.00256.20           C
ATOM   2140  H   THR 1 175     155.559 196.439 141.637  1.00  0.00           H
ATOM   2141  HA  THR 1 175     154.330 198.579 143.172  1.00  0.00           H
ATOM   2142  HB  THR 1 175     153.521 196.692 144.619  1.00  0.00           H
ATOM   2143  HG1 THR 1 175     155.385 195.282 143.065  1.00  0.00           H
ATOM   2144 1HG2 THR 1 175     152.172 195.570 142.914  1.00  0.00           H
ATOM   2145 2HG2 THR 1 175     152.255 197.321 142.607  1.00  0.00           H
ATOM   2146 3HG2 THR 1 175     153.242 196.200 141.640  1.00  0.00           H
ATOM   2147  N   ASN 1 176     155.354 198.589 145.474  1.00251.27           N
ATOM   2148  CA  ASN 1 176     156.087 198.750 146.726  1.00251.27           C
ATOM   2149  C   ASN 1 176     155.699 197.667 147.724  1.00251.27           C
ATOM   2150  O   ASN 1 176     156.558 197.096 148.406  1.00251.27           O
ATOM   2151  CB  ASN 1 176     155.817 200.139 147.303  1.00251.27           C
ATOM   2152  CG  ASN 1 176     156.414 201.247 146.459  1.00251.27           C
ATOM   2153  OD1 ASN 1 176     157.626 201.460 146.456  1.00251.27           O
ATOM   2154  ND2 ASN 1 176     155.561 201.956 145.728  1.00251.27           N
ATOM   2155  H   ASN 1 176     154.448 199.024 145.374  1.00  0.00           H
ATOM   2156  HA  ASN 1 176     157.154 198.651 146.518  1.00  0.00           H
ATOM   2157 1HB  ASN 1 176     154.742 200.298 147.382  1.00  0.00           H
ATOM   2158 2HB  ASN 1 176     156.232 200.202 148.309  1.00  0.00           H
ATOM   2159 1HD2 ASN 1 176     155.896 202.701 145.149  1.00  0.00           H
ATOM   2160 2HD2 ASN 1 176     154.585 201.744 145.754  1.00  0.00           H
ATOM   2161  N   LYS 1 177     154.407 197.371 147.819  1.00237.84           N
ATOM   2162  CA  LYS 1 177     153.907 196.264 148.620  1.00237.84           C
ATOM   2163  C   LYS 1 177     153.749 195.060 147.703  1.00237.84           C
ATOM   2164  O   LYS 1 177     152.964 195.104 146.751  1.00237.84           O
ATOM   2165  CB  LYS 1 177     152.578 196.610 149.290  1.00237.84           C
ATOM   2166  CG  LYS 1 177     152.096 195.553 150.267  1.00237.84           C
ATOM   2167  CD  LYS 1 177     150.913 196.043 151.081  1.00237.84           C
ATOM   2168  CE  LYS 1 177     150.728 195.203 152.333  1.00237.84           C
ATOM   2169  NZ  LYS 1 177     150.245 193.831 152.014  1.00237.84           N
ATOM   2170  H   LYS 1 177     153.750 197.946 147.311  1.00  0.00           H
ATOM   2171  HA  LYS 1 177     154.636 196.046 149.403  1.00  0.00           H
ATOM   2172 1HB  LYS 1 177     152.676 197.554 149.827  1.00  0.00           H
ATOM   2173 2HB  LYS 1 177     151.811 196.746 148.527  1.00  0.00           H
ATOM   2174 1HG  LYS 1 177     151.798 194.658 149.720  1.00  0.00           H
ATOM   2175 2HG  LYS 1 177     152.905 195.289 150.946  1.00  0.00           H
ATOM   2176 1HD  LYS 1 177     151.074 197.083 151.368  1.00  0.00           H
ATOM   2177 2HD  LYS 1 177     150.007 195.988 150.477  1.00  0.00           H
ATOM   2178 1HE  LYS 1 177     151.676 195.128 152.864  1.00  0.00           H
ATOM   2179 2HE  LYS 1 177     150.005 195.686 152.991  1.00  0.00           H
ATOM   2180 1HZ  LYS 1 177     150.134 193.305 152.869  1.00  0.00           H
ATOM   2181 2HZ  LYS 1 177     149.356 193.888 151.537  1.00  0.00           H
ATOM   2182 3HZ  LYS 1 177     150.917 193.367 151.419  1.00  0.00           H
ATOM   2183  N   LYS 1 178     154.503 194.000 147.984  1.00252.36           N
ATOM   2184  CA  LYS 1 178     154.609 192.888 147.051  1.00252.36           C
ATOM   2185  C   LYS 1 178     153.246 192.256 146.792  1.00252.36           C
ATOM   2186  O   LYS 1 178     152.503 191.944 147.728  1.00252.36           O
ATOM   2187  CB  LYS 1 178     155.592 191.842 147.587  1.00252.36           C
ATOM   2188  CG  LYS 1 178     156.153 190.835 146.559  1.00252.36           C
ATOM   2189  CD  LYS 1 178     157.125 191.391 145.493  1.00252.36           C
ATOM   2190  CE  LYS 1 178     158.503 191.828 146.024  1.00252.36           C
ATOM   2191  NZ  LYS 1 178     159.377 192.330 144.927  1.00252.36           N
ATOM   2192  H   LYS 1 178     155.012 193.962 148.857  1.00  0.00           H
ATOM   2193  HA  LYS 1 178     154.985 193.268 146.100  1.00  0.00           H
ATOM   2194 1HB  LYS 1 178     156.450 192.345 148.036  1.00  0.00           H
ATOM   2195 2HB  LYS 1 178     155.109 191.257 148.371  1.00  0.00           H
ATOM   2196 1HG  LYS 1 178     156.697 190.048 147.082  1.00  0.00           H
ATOM   2197 2HG  LYS 1 178     155.330 190.380 146.010  1.00  0.00           H
ATOM   2198 1HD  LYS 1 178     157.302 190.631 144.731  1.00  0.00           H
ATOM   2199 2HD  LYS 1 178     156.678 192.263 145.014  1.00  0.00           H
ATOM   2200 1HE  LYS 1 178     158.376 192.615 146.764  1.00  0.00           H
ATOM   2201 2HE  LYS 1 178     158.993 190.981 146.506  1.00  0.00           H
ATOM   2202 1HZ  LYS 1 178     160.271 192.607 145.307  1.00  0.00           H
ATOM   2203 2HZ  LYS 1 178     159.515 191.599 144.243  1.00  0.00           H
ATOM   2204 3HZ  LYS 1 178     158.939 193.126 144.485  1.00  0.00           H
ATOM   2205  N   VAL 1 179     152.920 192.080 145.510  1.00260.91           N
ATOM   2206  CA  VAL 1 179     151.751 191.302 145.123  1.00260.91           C
ATOM   2207  C   VAL 1 179     151.941 189.848 145.561  1.00260.91           C
ATOM   2208  O   VAL 1 179     153.041 189.283 145.475  1.00260.91           O
ATOM   2209  CB  VAL 1 179     151.506 191.448 143.606  1.00260.91           C
ATOM   2210  CG1 VAL 1 179     152.615 190.810 142.781  1.00260.91           C
ATOM   2211  CG2 VAL 1 179     150.135 190.925 143.191  1.00260.91           C
ATOM   2212  H   VAL 1 179     153.495 192.494 144.791  1.00  0.00           H
ATOM   2213  HA  VAL 1 179     150.885 191.688 145.662  1.00  0.00           H
ATOM   2214  HB  VAL 1 179     151.568 192.503 143.338  1.00  0.00           H
ATOM   2215 1HG1 VAL 1 179     152.400 190.938 141.720  1.00  0.00           H
ATOM   2216 2HG1 VAL 1 179     153.566 191.286 143.019  1.00  0.00           H
ATOM   2217 3HG1 VAL 1 179     152.674 189.746 143.013  1.00  0.00           H
ATOM   2218 1HG2 VAL 1 179     150.008 191.050 142.116  1.00  0.00           H
ATOM   2219 2HG2 VAL 1 179     150.057 189.868 143.445  1.00  0.00           H
ATOM   2220 3HG2 VAL 1 179     149.359 191.483 143.715  1.00  0.00           H
ATOM   2221  N   ASN 1 180     150.871 189.252 146.086  1.00255.39           N
ATOM   2222  CA  ASN 1 180     150.943 187.901 146.623  1.00255.39           C
ATOM   2223  C   ASN 1 180     150.903 186.815 145.556  1.00255.39           C
ATOM   2224  O   ASN 1 180     151.451 185.730 145.776  1.00255.39           O
ATOM   2225  CB  ASN 1 180     149.798 187.665 147.614  1.00255.39           C
ATOM   2226  CG  ASN 1 180     148.434 187.794 146.967  1.00255.39           C
ATOM   2227  OD1 ASN 1 180     148.159 188.761 146.260  1.00255.39           O
ATOM   2228  ND2 ASN 1 180     147.570 186.813 147.206  1.00255.39           N
ATOM   2229  H   ASN 1 180     149.991 189.747 146.114  1.00  0.00           H
ATOM   2230  HA  ASN 1 180     151.892 187.786 147.149  1.00  0.00           H
ATOM   2231 1HB  ASN 1 180     149.890 186.668 148.047  1.00  0.00           H
ATOM   2232 2HB  ASN 1 180     149.870 188.384 148.430  1.00  0.00           H
ATOM   2233 1HD2 ASN 1 180     146.654 186.844 146.806  1.00  0.00           H
ATOM   2234 2HD2 ASN 1 180     147.836 186.044 147.787  1.00  0.00           H
ATOM   2235  N   ARG 1 181     150.274 187.064 144.409  1.00244.77           N
ATOM   2236  CA  ARG 1 181     150.121 186.006 143.424  1.00244.77           C
ATOM   2237  C   ARG 1 181     150.308 186.574 142.024  1.00244.77           C
ATOM   2238  O   ARG 1 181     149.781 187.642 141.701  1.00244.77           O
ATOM   2239  CB  ARG 1 181     148.736 185.361 143.545  1.00244.77           C
ATOM   2240  CG  ARG 1 181     148.527 184.532 144.802  1.00244.77           C
ATOM   2241  CD  ARG 1 181     149.193 183.176 144.741  1.00244.77           C
ATOM   2242  NE  ARG 1 181     148.472 182.251 143.877  1.00244.77           N
ATOM   2243  CZ  ARG 1 181     149.059 181.399 143.051  1.00244.77           C
ATOM   2244  NH1 ARG 1 181     150.374 181.269 143.017  1.00244.77           N
ATOM   2245  NH2 ARG 1 181     148.309 180.645 142.253  1.00244.77           N
ATOM   2246  H   ARG 1 181     149.900 187.981 144.209  1.00  0.00           H
ATOM   2247  HA  ARG 1 181     150.879 185.245 143.612  1.00  0.00           H
ATOM   2248 1HB  ARG 1 181     147.971 186.136 143.529  1.00  0.00           H
ATOM   2249 2HB  ARG 1 181     148.561 184.711 142.687  1.00  0.00           H
ATOM   2250 1HG  ARG 1 181     148.939 185.063 145.660  1.00  0.00           H
ATOM   2251 2HG  ARG 1 181     147.460 184.367 144.955  1.00  0.00           H
ATOM   2252 1HD  ARG 1 181     150.206 183.285 144.354  1.00  0.00           H
ATOM   2253 2HD  ARG 1 181     149.232 182.746 145.742  1.00  0.00           H
ATOM   2254  HE  ARG 1 181     147.462 182.265 143.913  1.00  0.00           H
ATOM   2255 1HH1 ARG 1 181     150.953 181.827 143.629  1.00  0.00           H
ATOM   2256 2HH1 ARG 1 181     150.800 180.613 142.378  1.00  0.00           H
ATOM   2257 1HH2 ARG 1 181     147.301 180.727 142.282  1.00  0.00           H
ATOM   2258 2HH2 ARG 1 181     148.744 179.992 141.619  1.00  0.00           H
ATOM   2259  N   ILE 1 182     151.047 185.836 141.191  1.00215.56           N
ATOM   2260  CA  ILE 1 182     150.983 186.006 139.741  1.00215.56           C
ATOM   2261  C   ILE 1 182     151.103 184.651 139.046  1.00215.56           C
ATOM   2262  O   ILE 1 182     151.975 183.831 139.373  1.00215.56           O
ATOM   2263  CB  ILE 1 182     152.046 187.014 139.239  1.00215.56           C
ATOM   2264  CG1 ILE 1 182     151.911 187.290 137.737  1.00215.56           C
ATOM   2265  CG2 ILE 1 182     153.440 186.560 139.577  1.00215.56           C
ATOM   2266  CD1 ILE 1 182     152.762 188.446 137.249  1.00215.56           C
ATOM   2267  H   ILE 1 182     151.669 185.140 141.578  1.00  0.00           H
ATOM   2268  HA  ILE 1 182     150.000 186.395 139.482  1.00  0.00           H
ATOM   2269  HB  ILE 1 182     151.878 187.983 139.707  1.00  0.00           H
ATOM   2270 1HG1 ILE 1 182     152.190 186.399 137.176  1.00  0.00           H
ATOM   2271 2HG1 ILE 1 182     150.869 187.511 137.501  1.00  0.00           H
ATOM   2272 1HG2 ILE 1 182     154.159 187.291 139.208  1.00  0.00           H
ATOM   2273 2HG2 ILE 1 182     153.540 186.464 140.656  1.00  0.00           H
ATOM   2274 3HG2 ILE 1 182     153.632 185.595 139.108  1.00  0.00           H
ATOM   2275 1HD1 ILE 1 182     152.613 188.580 136.177  1.00  0.00           H
ATOM   2276 2HD1 ILE 1 182     152.474 189.357 137.773  1.00  0.00           H
ATOM   2277 3HD1 ILE 1 182     153.812 188.231 137.444  1.00  0.00           H
ATOM   2278  N   THR 1 183     150.198 184.398 138.100  1.00216.74           N
ATOM   2279  CA  THR 1 183     150.110 183.136 137.370  1.00216.74           C
ATOM   2280  C   THR 1 183     150.096 183.462 135.883  1.00216.74           C
ATOM   2281  O   THR 1 183     149.069 183.866 135.338  1.00216.74           O
ATOM   2282  CB  THR 1 183     148.864 182.358 137.755  1.00216.74           C
ATOM   2283  OG1 THR 1 183     147.705 183.149 137.471  1.00216.74           O
ATOM   2284  CG2 THR 1 183     148.879 182.015 139.223  1.00216.74           C
ATOM   2285  H   THR 1 183     149.543 185.137 137.887  1.00  0.00           H
ATOM   2286  HA  THR 1 183     150.980 182.530 137.620  1.00  0.00           H
ATOM   2287  HB  THR 1 183     148.816 181.435 137.176  1.00  0.00           H
ATOM   2288  HG1 THR 1 183     147.977 183.987 137.088  1.00  0.00           H
ATOM   2289 1HG2 THR 1 183     147.977 181.458 139.476  1.00  0.00           H
ATOM   2290 2HG2 THR 1 183     149.756 181.408 139.446  1.00  0.00           H
ATOM   2291 3HG2 THR 1 183     148.915 182.932 139.809  1.00  0.00           H
ATOM   2292  N   GLY 1 184     151.240 183.296 135.229  1.00187.00           N
ATOM   2293  CA  GLY 1 184     151.310 183.602 133.818  1.00187.00           C
ATOM   2294  C   GLY 1 184     150.910 182.396 132.989  1.00187.00           C
ATOM   2295  O   GLY 1 184     151.183 181.249 133.343  1.00187.00           O
ATOM   2296  H   GLY 1 184     152.067 182.959 135.700  1.00  0.00           H
ATOM   2297 1HA  GLY 1 184     150.653 184.443 133.595  1.00  0.00           H
ATOM   2298 2HA  GLY 1 184     152.323 183.911 133.562  1.00  0.00           H
ATOM   2299  N   LEU 1 185     150.228 182.665 131.885  1.00179.03           N
ATOM   2300  CA  LEU 1 185     150.019 181.675 130.837  1.00179.03           C
ATOM   2301  C   LEU 1 185     151.198 181.744 129.879  1.00179.03           C
ATOM   2302  O   LEU 1 185     152.180 182.438 130.167  1.00179.03           O
ATOM   2303  CB  LEU 1 185     148.681 181.869 130.119  1.00179.03           C
ATOM   2304  CG  LEU 1 185     147.359 181.866 130.894  1.00179.03           C
ATOM   2305  CD1 LEU 1 185     146.190 182.101 129.952  1.00179.03           C
ATOM   2306  CD2 LEU 1 185     147.153 180.552 131.646  1.00179.03           C
ATOM   2307  H   LEU 1 185     149.841 183.591 131.771  1.00  0.00           H
ATOM   2308  HA  LEU 1 185     150.013 180.686 131.292  1.00  0.00           H
ATOM   2309 1HB  LEU 1 185     148.698 182.828 129.604  1.00  0.00           H
ATOM   2310 2HB  LEU 1 185     148.568 181.082 129.373  1.00  0.00           H
ATOM   2311  HG  LEU 1 185     147.360 182.681 131.618  1.00  0.00           H
ATOM   2312 1HD1 LEU 1 185     145.260 182.095 130.520  1.00  0.00           H
ATOM   2313 2HD1 LEU 1 185     146.307 183.066 129.460  1.00  0.00           H
ATOM   2314 3HD1 LEU 1 185     146.163 181.311 129.202  1.00  0.00           H
ATOM   2315 1HD2 LEU 1 185     146.205 180.586 132.184  1.00  0.00           H
ATOM   2316 2HD2 LEU 1 185     147.137 179.725 130.935  1.00  0.00           H
ATOM   2317 3HD2 LEU 1 185     147.969 180.407 132.354  1.00  0.00           H
ATOM   2318  N   ASP 1 186     151.136 180.983 128.782  1.00224.23           N
ATOM   2319  CA  ASP 1 186     152.242 180.873 127.840  1.00224.23           C
ATOM   2320  C   ASP 1 186     152.909 182.232 127.657  1.00224.23           C
ATOM   2321  O   ASP 1 186     152.251 183.176 127.191  1.00224.23           O
ATOM   2322  CB  ASP 1 186     151.740 180.350 126.502  1.00224.23           C
ATOM   2323  CG  ASP 1 186     152.835 179.725 125.673  1.00224.23           C
ATOM   2324  OD1 ASP 1 186     153.199 178.565 125.957  1.00224.23           O
ATOM   2325  OD2 ASP 1 186     153.332 180.394 124.742  1.00224.23           O
ATOM   2326  H   ASP 1 186     150.287 180.466 128.607  1.00  0.00           H
ATOM   2327  HA  ASP 1 186     152.971 180.169 128.241  1.00  0.00           H
ATOM   2328 1HB  ASP 1 186     150.960 179.607 126.672  1.00  0.00           H
ATOM   2329 2HB  ASP 1 186     151.293 181.168 125.937  1.00  0.00           H
ATOM   2330  N   PRO 1 187     154.183 182.381 128.004  1.00229.04           N
ATOM   2331  CA  PRO 1 187     154.811 183.702 128.031  1.00229.04           C
ATOM   2332  C   PRO 1 187     155.246 184.126 126.632  1.00229.04           C
ATOM   2333  O   PRO 1 187     155.215 183.351 125.678  1.00229.04           O
ATOM   2334  CB  PRO 1 187     156.009 183.489 128.955  1.00229.04           C
ATOM   2335  CG  PRO 1 187     156.325 182.038 128.810  1.00229.04           C
ATOM   2336  CD  PRO 1 187     155.018 181.306 128.604  1.00229.04           C
ATOM   2337  HA  PRO 1 187     154.107 184.431 128.460  1.00  0.00           H
ATOM   2338 1HB  PRO 1 187     156.841 184.141 128.648  1.00  0.00           H
ATOM   2339 2HB  PRO 1 187     155.745 183.770 129.984  1.00  0.00           H
ATOM   2340 1HG  PRO 1 187     157.005 181.881 127.960  1.00  0.00           H
ATOM   2341 2HG  PRO 1 187     156.847 181.672 129.707  1.00  0.00           H
ATOM   2342 1HD  PRO 1 187     155.176 180.457 127.923  1.00  0.00           H
ATOM   2343 2HD  PRO 1 187     154.635 180.959 129.575  1.00  0.00           H
ATOM   2344  N   ALA 1 188     155.667 185.382 126.525  1.00242.38           N
ATOM   2345  CA  ALA 1 188     156.208 185.891 125.276  1.00242.38           C
ATOM   2346  C   ALA 1 188     157.526 185.192 124.945  1.00242.38           C
ATOM   2347  O   ALA 1 188     158.196 184.624 125.811  1.00242.38           O
ATOM   2348  CB  ALA 1 188     156.371 187.405 125.346  1.00242.38           C
ATOM   2349  H   ALA 1 188     155.612 185.997 127.324  1.00  0.00           H
ATOM   2350  HA  ALA 1 188     155.506 185.648 124.478  1.00  0.00           H
ATOM   2351 1HB  ALA 1 188     156.778 187.771 124.404  1.00  0.00           H
ATOM   2352 2HB  ALA 1 188     155.401 187.867 125.527  1.00  0.00           H
ATOM   2353 3HB  ALA 1 188     157.052 187.660 126.157  1.00  0.00           H
ATOM   2354  N   GLY 1 189     157.904 185.226 123.669  1.00242.80           N
ATOM   2355  CA  GLY 1 189     159.147 184.648 123.219  1.00242.80           C
ATOM   2356  C   GLY 1 189     160.365 185.537 123.373  1.00242.80           C
ATOM   2357  O   GLY 1 189     160.463 186.361 124.289  1.00242.80           O
ATOM   2358  H   GLY 1 189     157.297 185.672 122.998  1.00  0.00           H
ATOM   2359 1HA  GLY 1 189     159.340 183.726 123.768  1.00  0.00           H
ATOM   2360 2HA  GLY 1 189     159.063 184.382 122.166  1.00  0.00           H
ATOM   2361  N   PRO 1 190     161.329 185.366 122.459  1.00243.41           N
ATOM   2362  CA  PRO 1 190     162.608 186.094 122.564  1.00243.41           C
ATOM   2363  C   PRO 1 190     162.558 187.568 122.190  1.00243.41           C
ATOM   2364  O   PRO 1 190     163.576 188.082 121.711  1.00243.41           O
ATOM   2365  CB  PRO 1 190     163.524 185.321 121.608  1.00243.41           C
ATOM   2366  CG  PRO 1 190     162.598 184.760 120.584  1.00243.41           C
ATOM   2367  CD  PRO 1 190     161.353 184.373 121.328  1.00243.41           C
ATOM   2368  HA  PRO 1 190     162.976 186.030 123.599  1.00  0.00           H
ATOM   2369 1HB  PRO 1 190     164.276 185.999 121.176  1.00  0.00           H
ATOM   2370 2HB  PRO 1 190     164.073 184.542 122.159  1.00  0.00           H
ATOM   2371 1HG  PRO 1 190     162.396 185.508 119.804  1.00  0.00           H
ATOM   2372 2HG  PRO 1 190     163.064 183.897 120.085  1.00  0.00           H
ATOM   2373 1HD  PRO 1 190     160.482 184.483 120.665  1.00  0.00           H
ATOM   2374 2HD  PRO 1 190     161.444 183.336 121.682  1.00  0.00           H
ATOM   2375  N   ASN 1 191     161.418 188.251 122.345  1.00247.12           N
ATOM   2376  CA  ASN 1 191     161.420 189.709 122.230  1.00247.12           C
ATOM   2377  C   ASN 1 191     162.189 190.353 123.376  1.00247.12           C
ATOM   2378  O   ASN 1 191     162.687 191.477 123.248  1.00247.12           O
ATOM   2379  CB  ASN 1 191     159.996 190.261 122.200  1.00247.12           C
ATOM   2380  CG  ASN 1 191     159.305 190.033 120.877  1.00247.12           C
ATOM   2381  OD1 ASN 1 191     159.947 189.941 119.831  1.00247.12           O
ATOM   2382  ND2 ASN 1 191     157.980 189.996 120.909  1.00247.12           N
ATOM   2383  H   ASN 1 191     160.550 187.775 122.541  1.00  0.00           H
ATOM   2384  HA  ASN 1 191     161.914 189.982 121.296  1.00  0.00           H
ATOM   2385 1HB  ASN 1 191     159.405 189.790 122.986  1.00  0.00           H
ATOM   2386 2HB  ASN 1 191     160.016 191.331 122.401  1.00  0.00           H
ATOM   2387 1HD2 ASN 1 191     157.463 189.849 120.065  1.00  0.00           H
ATOM   2388 2HD2 ASN 1 191     157.497 190.119 121.776  1.00  0.00           H
ATOM   2389  N   PHE 1 192     162.295 189.657 124.499  1.00247.01           N
ATOM   2390  CA  PHE 1 192     162.872 190.205 125.721  1.00247.01           C
ATOM   2391  C   PHE 1 192     164.070 189.340 126.100  1.00247.01           C
ATOM   2392  O   PHE 1 192     163.973 188.450 126.948  1.00247.01           O
ATOM   2393  CB  PHE 1 192     161.835 190.270 126.844  1.00247.01           C
ATOM   2394  CG  PHE 1 192     160.575 191.021 126.485  1.00247.01           C
ATOM   2395  CD1 PHE 1 192     160.525 192.413 126.549  1.00247.01           C
ATOM   2396  CD2 PHE 1 192     159.441 190.336 126.076  1.00247.01           C
ATOM   2397  CE1 PHE 1 192     159.371 193.097 126.216  1.00247.01           C
ATOM   2398  CE2 PHE 1 192     158.283 191.017 125.748  1.00247.01           C
ATOM   2399  CZ  PHE 1 192     158.248 192.396 125.815  1.00247.01           C
ATOM   2400  H   PHE 1 192     161.957 188.705 124.498  1.00  0.00           H
ATOM   2401  HA  PHE 1 192     163.219 191.219 125.517  1.00  0.00           H
ATOM   2402 1HB  PHE 1 192     161.550 189.259 127.136  1.00  0.00           H
ATOM   2403 2HB  PHE 1 192     162.274 190.751 127.718  1.00  0.00           H
ATOM   2404  HD1 PHE 1 192     161.411 192.963 126.866  1.00  0.00           H
ATOM   2405  HD2 PHE 1 192     159.467 189.247 126.023  1.00  0.00           H
ATOM   2406  HE1 PHE 1 192     159.349 194.185 126.269  1.00  0.00           H
ATOM   2407  HE2 PHE 1 192     157.396 190.464 125.436  1.00  0.00           H
ATOM   2408  HZ  PHE 1 192     157.335 192.931 125.554  1.00  0.00           H
ATOM   2409  N   GLU 1 193     165.202 189.610 125.459  1.00263.27           N
ATOM   2410  CA  GLU 1 193     166.453 188.916 125.728  1.00263.27           C
ATOM   2411  C   GLU 1 193     167.457 189.930 126.252  1.00263.27           C
ATOM   2412  O   GLU 1 193     167.516 191.057 125.746  1.00263.27           O
ATOM   2413  CB  GLU 1 193     166.983 188.230 124.467  1.00263.27           C
ATOM   2414  CG  GLU 1 193     166.121 187.080 123.974  1.00263.27           C
ATOM   2415  CD  GLU 1 193     166.370 185.796 124.740  1.00263.27           C
ATOM   2416  OE1 GLU 1 193     167.550 185.417 124.899  1.00263.27           O
ATOM   2417  OE2 GLU 1 193     165.387 185.166 125.184  1.00263.27           O
ATOM   2418  H   GLU 1 193     165.182 190.334 124.755  1.00  0.00           H
ATOM   2419  HA  GLU 1 193     166.269 188.150 126.483  1.00  0.00           H
ATOM   2420 1HB  GLU 1 193     167.062 188.960 123.662  1.00  0.00           H
ATOM   2421 2HB  GLU 1 193     167.984 187.843 124.657  1.00  0.00           H
ATOM   2422 1HG  GLU 1 193     165.072 187.356 124.078  1.00  0.00           H
ATOM   2423 2HG  GLU 1 193     166.323 186.914 122.917  1.00  0.00           H
ATOM   2424  N   TYR 1 194     168.259 189.504 127.239  1.00273.44           N
ATOM   2425  CA  TYR 1 194     169.270 190.332 127.918  1.00273.44           C
ATOM   2426  C   TYR 1 194     168.650 191.561 128.584  1.00273.44           C
ATOM   2427  O   TYR 1 194     169.318 192.570 128.822  1.00273.44           O
ATOM   2428  CB  TYR 1 194     170.411 190.736 126.973  1.00273.44           C
ATOM   2429  CG  TYR 1 194     171.076 189.593 126.227  1.00273.44           C
ATOM   2430  CD1 TYR 1 194     172.017 188.786 126.855  1.00273.44           C
ATOM   2431  CD2 TYR 1 194     170.805 189.359 124.881  1.00273.44           C
ATOM   2432  CE1 TYR 1 194     172.636 187.747 126.178  1.00273.44           C
ATOM   2433  CE2 TYR 1 194     171.416 188.323 124.197  1.00273.44           C
ATOM   2434  CZ  TYR 1 194     172.334 187.524 124.849  1.00273.44           C
ATOM   2435  OH  TYR 1 194     172.948 186.498 124.170  1.00273.44           O
ATOM   2436  H   TYR 1 194     168.142 188.541 127.520  1.00  0.00           H
ATOM   2437  HA  TYR 1 194     169.700 189.751 128.734  1.00  0.00           H
ATOM   2438 1HB  TYR 1 194     170.036 191.437 126.226  1.00  0.00           H
ATOM   2439 2HB  TYR 1 194     171.189 191.248 127.539  1.00  0.00           H
ATOM   2440  HD1 TYR 1 194     172.281 188.965 127.898  1.00  0.00           H
ATOM   2441  HD2 TYR 1 194     170.100 189.996 124.347  1.00  0.00           H
ATOM   2442  HE1 TYR 1 194     173.372 187.126 126.687  1.00  0.00           H
ATOM   2443  HE2 TYR 1 194     171.173 188.143 123.149  1.00  0.00           H
ATOM   2444  HH  TYR 1 194     172.596 186.450 123.278  1.00  0.00           H
ATOM   2445  N   ALA 1 195     167.358 191.474 128.888  1.00232.17           N
ATOM   2446  CA  ALA 1 195     166.633 192.593 129.462  1.00232.17           C
ATOM   2447  C   ALA 1 195     167.099 192.859 130.893  1.00232.17           C
ATOM   2448  O   ALA 1 195     167.497 191.951 131.628  1.00232.17           O
ATOM   2449  CB  ALA 1 195     165.129 192.329 129.430  1.00232.17           C
ATOM   2450  H   ALA 1 195     166.868 190.607 128.715  1.00  0.00           H
ATOM   2451  HA  ALA 1 195     166.848 193.478 128.864  1.00  0.00           H
ATOM   2452 1HB  ALA 1 195     164.601 193.178 129.864  1.00  0.00           H
ATOM   2453 2HB  ALA 1 195     164.805 192.190 128.398  1.00  0.00           H
ATOM   2454 3HB  ALA 1 195     164.905 191.431 130.004  1.00  0.00           H
ATOM   2455  N   GLU 1 196     167.053 194.128 131.284  1.00233.11           N
ATOM   2456  CA  GLU 1 196     167.270 194.487 132.676  1.00233.11           C
ATOM   2457  C   GLU 1 196     166.068 194.081 133.523  1.00233.11           C
ATOM   2458  O   GLU 1 196     164.940 193.971 133.036  1.00233.11           O
ATOM   2459  CB  GLU 1 196     167.539 195.987 132.823  1.00233.11           C
ATOM   2460  CG  GLU 1 196     166.402 196.898 132.377  1.00233.11           C
ATOM   2461  CD  GLU 1 196     166.467 197.271 130.906  1.00233.11           C
ATOM   2462  OE1 GLU 1 196     167.392 196.807 130.203  1.00233.11           O
ATOM   2463  OE2 GLU 1 196     165.588 198.031 130.448  1.00233.11           O
ATOM   2464  H   GLU 1 196     166.864 194.858 130.612  1.00  0.00           H
ATOM   2465  HA  GLU 1 196     168.143 193.944 133.040  1.00  0.00           H
ATOM   2466 1HB  GLU 1 196     167.752 196.218 133.867  1.00  0.00           H
ATOM   2467 2HB  GLU 1 196     168.421 196.258 132.242  1.00  0.00           H
ATOM   2468 1HG  GLU 1 196     165.453 196.396 132.566  1.00  0.00           H
ATOM   2469 2HG  GLU 1 196     166.424 197.809 132.975  1.00  0.00           H
ATOM   2470  N   ALA 1 197     166.338 193.862 134.814  1.00220.43           N
ATOM   2471  CA  ALA 1 197     165.330 193.336 135.734  1.00220.43           C
ATOM   2472  C   ALA 1 197     163.948 194.001 135.669  1.00220.43           C
ATOM   2473  O   ALA 1 197     162.957 193.251 135.667  1.00220.43           O
ATOM   2474  CB  ALA 1 197     165.888 193.357 137.166  1.00220.43           C
ATOM   2475  H   ALA 1 197     167.264 194.067 135.162  1.00  0.00           H
ATOM   2476  HA  ALA 1 197     165.114 192.307 135.446  1.00  0.00           H
ATOM   2477 1HB  ALA 1 197     165.138 192.966 137.855  1.00  0.00           H
ATOM   2478 2HB  ALA 1 197     166.784 192.741 137.218  1.00  0.00           H
ATOM   2479 3HB  ALA 1 197     166.134 194.381 137.445  1.00  0.00           H
ATOM   2480  N   PRO 1 198     163.783 195.341 135.657  1.00226.36           N
ATOM   2481  CA  PRO 1 198     162.403 195.872 135.669  1.00226.36           C
ATOM   2482  C   PRO 1 198     161.561 195.451 134.474  1.00226.36           C
ATOM   2483  O   PRO 1 198     160.330 195.574 134.529  1.00226.36           O
ATOM   2484  CB  PRO 1 198     162.603 197.393 135.700  1.00226.36           C
ATOM   2485  CG  PRO 1 198     163.938 197.595 136.244  1.00226.36           C
ATOM   2486  CD  PRO 1 198     164.762 196.467 135.733  1.00226.36           C
ATOM   2487  HA  PRO 1 198     161.892 195.528 136.580  1.00  0.00           H
ATOM   2488 1HB  PRO 1 198     162.500 197.806 134.685  1.00  0.00           H
ATOM   2489 2HB  PRO 1 198     161.824 197.862 136.318  1.00  0.00           H
ATOM   2490 1HG  PRO 1 198     164.335 198.570 135.926  1.00  0.00           H
ATOM   2491 2HG  PRO 1 198     163.900 197.610 137.344  1.00  0.00           H
ATOM   2492 1HD  PRO 1 198     165.161 196.724 134.740  1.00  0.00           H
ATOM   2493 2HD  PRO 1 198     165.580 196.260 136.438  1.00  0.00           H
ATOM   2494  N   SER 1 199     162.174 194.958 133.399  1.00227.03           N
ATOM   2495  CA  SER 1 199     161.453 194.638 132.176  1.00227.03           C
ATOM   2496  C   SER 1 199     161.446 193.145 131.868  1.00227.03           C
ATOM   2497  O   SER 1 199     161.274 192.765 130.704  1.00227.03           O
ATOM   2498  CB  SER 1 199     162.048 195.403 130.993  1.00227.03           C
ATOM   2499  OG  SER 1 199     163.418 195.084 130.826  1.00227.03           O
ATOM   2500  H   SER 1 199     163.172 194.803 133.437  1.00  0.00           H
ATOM   2501  HA  SER 1 199     160.413 194.939 132.299  1.00  0.00           H
ATOM   2502 1HB  SER 1 199     161.499 195.154 130.086  1.00  0.00           H
ATOM   2503 2HB  SER 1 199     161.937 196.474 131.159  1.00  0.00           H
ATOM   2504  HG  SER 1 199     163.693 194.665 131.645  1.00  0.00           H
ATOM   2505  N   ARG 1 200     161.623 192.295 132.875  1.00206.51           N
ATOM   2506  CA  ARG 1 200     161.589 190.853 132.669  1.00206.51           C
ATOM   2507  C   ARG 1 200     160.935 190.200 133.875  1.00206.51           C
ATOM   2508  O   ARG 1 200     160.798 190.807 134.940  1.00206.51           O
ATOM   2509  CB  ARG 1 200     162.994 190.288 132.444  1.00206.51           C
ATOM   2510  CG  ARG 1 200     163.971 190.581 133.559  1.00206.51           C
ATOM   2511  CD  ARG 1 200     165.381 190.238 133.135  1.00206.51           C
ATOM   2512  NE  ARG 1 200     165.607 188.799 133.133  1.00206.51           N
ATOM   2513  CZ  ARG 1 200     166.683 188.211 132.633  1.00206.51           C
ATOM   2514  NH1 ARG 1 200     167.654 188.910 132.069  1.00206.51           N
ATOM   2515  NH2 ARG 1 200     166.789 186.887 132.698  1.00206.51           N
ATOM   2516  H   ARG 1 200     161.783 192.656 133.805  1.00  0.00           H
ATOM   2517  HA  ARG 1 200     160.992 190.645 131.781  1.00  0.00           H
ATOM   2518 1HB  ARG 1 200     162.936 189.206 132.325  1.00  0.00           H
ATOM   2519 2HB  ARG 1 200     163.408 190.696 131.521  1.00  0.00           H
ATOM   2520 1HG  ARG 1 200     163.927 191.640 133.812  1.00  0.00           H
ATOM   2521 2HG  ARG 1 200     163.711 189.986 134.436  1.00  0.00           H
ATOM   2522 1HD  ARG 1 200     165.561 190.615 132.130  1.00  0.00           H
ATOM   2523 2HD  ARG 1 200     166.090 190.695 133.826  1.00  0.00           H
ATOM   2524  HE  ARG 1 200     164.892 188.210 133.540  1.00  0.00           H
ATOM   2525 1HH1 ARG 1 200     167.584 189.916 132.012  1.00  0.00           H
ATOM   2526 2HH1 ARG 1 200     168.465 188.438 131.695  1.00  0.00           H
ATOM   2527 1HH2 ARG 1 200     166.052 186.341 133.126  1.00  0.00           H
ATOM   2528 2HH2 ARG 1 200     167.604 186.426 132.321  1.00  0.00           H
ATOM   2529  N   LEU 1 201     160.522 188.949 133.691  1.00201.44           N
ATOM   2530  CA  LEU 1 201     159.951 188.171 134.781  1.00201.44           C
ATOM   2531  C   LEU 1 201     161.072 187.665 135.676  1.00201.44           C
ATOM   2532  O   LEU 1 201     162.145 187.286 135.200  1.00201.44           O
ATOM   2533  CB  LEU 1 201     159.136 186.982 134.252  1.00201.44           C
ATOM   2534  CG  LEU 1 201     157.637 186.964 133.892  1.00201.44           C
ATOM   2535  CD1 LEU 1 201     156.772 187.129 135.137  1.00201.44           C
ATOM   2536  CD2 LEU 1 201     157.202 187.933 132.782  1.00201.44           C
ATOM   2537  H   LEU 1 201     160.605 188.527 132.778  1.00  0.00           H
ATOM   2538  HA  LEU 1 201     159.283 188.814 135.351  1.00  0.00           H
ATOM   2539 1HB  LEU 1 201     159.585 186.639 133.322  1.00  0.00           H
ATOM   2540 2HB  LEU 1 201     159.193 186.172 134.979  1.00  0.00           H
ATOM   2541  HG  LEU 1 201     157.356 185.966 133.551  1.00  0.00           H
ATOM   2542 1HD1 LEU 1 201     155.719 187.112 134.854  1.00  0.00           H
ATOM   2543 2HD1 LEU 1 201     156.973 186.312 135.831  1.00  0.00           H
ATOM   2544 3HD1 LEU 1 201     157.002 188.079 135.618  1.00  0.00           H
ATOM   2545 1HD2 LEU 1 201     156.130 187.833 132.611  1.00  0.00           H
ATOM   2546 2HD2 LEU 1 201     157.429 188.956 133.083  1.00  0.00           H
ATOM   2547 3HD2 LEU 1 201     157.740 187.698 131.862  1.00  0.00           H
ATOM   2548  N   SER 1 202     160.831 187.673 136.980  1.00203.99           N
ATOM   2549  CA  SER 1 202     161.741 187.032 137.916  1.00203.99           C
ATOM   2550  C   SER 1 202     160.936 186.556 139.113  1.00203.99           C
ATOM   2551  O   SER 1 202     159.815 187.027 139.335  1.00203.99           O
ATOM   2552  CB  SER 1 202     162.856 187.996 138.347  1.00203.99           C
ATOM   2553  OG  SER 1 202     163.677 188.362 137.251  1.00203.99           O
ATOM   2554  H   SER 1 202     160.002 188.130 137.333  1.00  0.00           H
ATOM   2555  HA  SER 1 202     162.200 186.175 137.420  1.00  0.00           H
ATOM   2556 1HB  SER 1 202     162.414 188.892 138.783  1.00  0.00           H
ATOM   2557 2HB  SER 1 202     163.466 187.525 139.116  1.00  0.00           H
ATOM   2558  HG  SER 1 202     163.338 187.879 136.493  1.00  0.00           H
ATOM   2559  N   PRO 1 203     161.456 185.582 139.874  1.00229.54           N
ATOM   2560  CA  PRO 1 203     160.724 185.116 141.067  1.00229.54           C
ATOM   2561  C   PRO 1 203     160.343 186.221 142.041  1.00229.54           C
ATOM   2562  O   PRO 1 203     159.353 186.071 142.766  1.00229.54           O
ATOM   2563  CB  PRO 1 203     161.697 184.115 141.705  1.00229.54           C
ATOM   2564  CG  PRO 1 203     162.558 183.662 140.585  1.00229.54           C
ATOM   2565  CD  PRO 1 203     162.749 184.853 139.699  1.00229.54           C
ATOM   2566  HA  PRO 1 203     159.798 184.615 140.750  1.00  0.00           H
ATOM   2567 1HB  PRO 1 203     162.271 184.606 142.505  1.00  0.00           H
ATOM   2568 2HB  PRO 1 203     161.138 183.290 142.169  1.00  0.00           H
ATOM   2569 1HG  PRO 1 203     163.515 183.283 140.972  1.00  0.00           H
ATOM   2570 2HG  PRO 1 203     162.078 182.828 140.052  1.00  0.00           H
ATOM   2571 1HD  PRO 1 203     163.606 185.441 140.055  1.00  0.00           H
ATOM   2572 2HD  PRO 1 203     162.912 184.517 138.664  1.00  0.00           H
ATOM   2573  N   ASP 1 204     161.083 187.328 142.081  1.00246.52           N
ATOM   2574  CA  ASP 1 204     160.749 188.394 143.019  1.00246.52           C
ATOM   2575  C   ASP 1 204     159.642 189.315 142.512  1.00246.52           C
ATOM   2576  O   ASP 1 204     159.431 190.381 143.100  1.00246.52           O
ATOM   2577  CB  ASP 1 204     162.007 189.201 143.392  1.00246.52           C
ATOM   2578  CG  ASP 1 204     162.642 189.935 142.208  1.00246.52           C
ATOM   2579  OD1 ASP 1 204     162.168 189.827 141.062  1.00246.52           O
ATOM   2580  OD2 ASP 1 204     163.647 190.640 142.440  1.00246.52           O
ATOM   2581  H   ASP 1 204     161.878 187.444 141.469  1.00  0.00           H
ATOM   2582  HA  ASP 1 204     160.343 187.944 143.925  1.00  0.00           H
ATOM   2583 1HB  ASP 1 204     161.753 189.939 144.155  1.00  0.00           H
ATOM   2584 2HB  ASP 1 204     162.754 188.532 143.820  1.00  0.00           H
ATOM   2585  N   ASP 1 205     158.942 188.929 141.442  1.00215.60           N
ATOM   2586  CA  ASP 1 205     157.757 189.658 141.003  1.00215.60           C
ATOM   2587  C   ASP 1 205     156.569 189.447 141.930  1.00215.60           C
ATOM   2588  O   ASP 1 205     155.605 190.216 141.865  1.00215.60           O
ATOM   2589  CB  ASP 1 205     157.371 189.224 139.591  1.00215.60           C
ATOM   2590  CG  ASP 1 205     158.384 189.649 138.559  1.00215.60           C
ATOM   2591  OD1 ASP 1 205     159.217 190.526 138.865  1.00215.60           O
ATOM   2592  OD2 ASP 1 205     158.355 189.096 137.444  1.00215.60           O
ATOM   2593  H   ASP 1 205     159.240 188.115 140.923  1.00  0.00           H
ATOM   2594  HA  ASP 1 205     157.989 190.723 140.994  1.00  0.00           H
ATOM   2595 1HB  ASP 1 205     157.269 188.139 139.558  1.00  0.00           H
ATOM   2596 2HB  ASP 1 205     156.403 189.652 139.331  1.00  0.00           H
ATOM   2597  N   ALA 1 206     156.614 188.421 142.778  1.00237.80           N
ATOM   2598  CA  ALA 1 206     155.535 188.127 143.706  1.00237.80           C
ATOM   2599  C   ALA 1 206     156.063 187.214 144.800  1.00237.80           C
ATOM   2600  O   ALA 1 206     157.184 186.707 144.728  1.00237.80           O
ATOM   2601  CB  ALA 1 206     154.346 187.474 143.001  1.00237.80           C
ATOM   2602  H   ALA 1 206     157.431 187.829 142.770  1.00  0.00           H
ATOM   2603  HA  ALA 1 206     155.198 189.068 144.143  1.00  0.00           H
ATOM   2604 1HB  ALA 1 206     153.560 187.270 143.727  1.00  0.00           H
ATOM   2605 2HB  ALA 1 206     153.965 188.148 142.232  1.00  0.00           H
ATOM   2606 3HB  ALA 1 206     154.665 186.541 142.539  1.00  0.00           H
ATOM   2607  N   ASP 1 207     155.236 187.017 145.827  1.00250.42           N
ATOM   2608  CA  ASP 1 207     155.517 185.972 146.803  1.00250.42           C
ATOM   2609  C   ASP 1 207     155.550 184.594 146.153  1.00250.42           C
ATOM   2610  O   ASP 1 207     156.259 183.703 146.631  1.00250.42           O
ATOM   2611  CB  ASP 1 207     154.482 186.007 147.926  1.00250.42           C
ATOM   2612  CG  ASP 1 207     154.677 187.182 148.861  1.00250.42           C
ATOM   2613  OD1 ASP 1 207     155.721 187.859 148.756  1.00250.42           O
ATOM   2614  OD2 ASP 1 207     153.785 187.432 149.699  1.00250.42           O
ATOM   2615  H   ASP 1 207     154.410 187.587 145.942  1.00  0.00           H
ATOM   2616  HA  ASP 1 207     156.505 186.153 147.229  1.00  0.00           H
ATOM   2617 1HB  ASP 1 207     153.481 186.061 147.497  1.00  0.00           H
ATOM   2618 2HB  ASP 1 207     154.540 185.084 148.504  1.00  0.00           H
ATOM   2619  N   PHE 1 208     154.807 184.407 145.062  1.00223.05           N
ATOM   2620  CA  PHE 1 208     154.754 183.120 144.381  1.00223.05           C
ATOM   2621  C   PHE 1 208     154.468 183.402 142.912  1.00223.05           C
ATOM   2622  O   PHE 1 208     153.390 183.902 142.577  1.00223.05           O
ATOM   2623  CB  PHE 1 208     153.664 182.229 145.003  1.00223.05           C
ATOM   2624  CG  PHE 1 208     153.741 180.769 144.610  1.00223.05           C
ATOM   2625  CD1 PHE 1 208     154.861 180.237 143.979  1.00223.05           C
ATOM   2626  CD2 PHE 1 208     152.677 179.927 144.890  1.00223.05           C
ATOM   2627  CE1 PHE 1 208     154.912 178.901 143.634  1.00223.05           C
ATOM   2628  CE2 PHE 1 208     152.722 178.590 144.548  1.00223.05           C
ATOM   2629  CZ  PHE 1 208     153.840 178.077 143.916  1.00223.05           C
ATOM   2630  H   PHE 1 208     154.266 185.178 144.699  1.00  0.00           H
ATOM   2631  HA  PHE 1 208     155.719 182.626 144.500  1.00  0.00           H
ATOM   2632 1HB  PHE 1 208     153.726 182.284 146.088  1.00  0.00           H
ATOM   2633 2HB  PHE 1 208     152.682 182.599 144.711  1.00  0.00           H
ATOM   2634  HD1 PHE 1 208     155.708 180.888 143.758  1.00  0.00           H
ATOM   2635  HD2 PHE 1 208     151.796 180.333 145.388  1.00  0.00           H
ATOM   2636  HE1 PHE 1 208     155.797 178.499 143.141  1.00  0.00           H
ATOM   2637  HE2 PHE 1 208     151.878 177.939 144.775  1.00  0.00           H
ATOM   2638  HZ  PHE 1 208     153.872 177.024 143.640  1.00  0.00           H
ATOM   2639  N   VAL 1 209     155.426 183.083 142.047  1.00213.54           N
ATOM   2640  CA  VAL 1 209     155.332 183.358 140.617  1.00213.54           C
ATOM   2641  C   VAL 1 209     155.184 182.025 139.897  1.00213.54           C
ATOM   2642  O   VAL 1 209     156.100 181.196 139.935  1.00213.54           O
ATOM   2643  CB  VAL 1 209     156.579 184.112 140.112  1.00213.54           C
ATOM   2644  CG1 VAL 1 209     156.501 184.370 138.610  1.00213.54           C
ATOM   2645  CG2 VAL 1 209     156.821 185.388 140.902  1.00213.54           C
ATOM   2646  H   VAL 1 209     156.253 182.627 142.406  1.00  0.00           H
ATOM   2647  HA  VAL 1 209     154.458 183.987 140.443  1.00  0.00           H
ATOM   2648  HB  VAL 1 209     157.450 183.466 140.217  1.00  0.00           H
ATOM   2649 1HG1 VAL 1 209     157.395 184.902 138.285  1.00  0.00           H
ATOM   2650 2HG1 VAL 1 209     156.433 183.419 138.081  1.00  0.00           H
ATOM   2651 3HG1 VAL 1 209     155.620 184.973 138.390  1.00  0.00           H
ATOM   2652 1HG2 VAL 1 209     157.707 185.891 140.518  1.00  0.00           H
ATOM   2653 2HG2 VAL 1 209     155.957 186.046 140.804  1.00  0.00           H
ATOM   2654 3HG2 VAL 1 209     156.970 185.141 141.953  1.00  0.00           H
ATOM   2655  N   ASP 1 210     154.040 181.814 139.240  1.00213.48           N
ATOM   2656  CA  ASP 1 210     153.835 180.617 138.436  1.00213.48           C
ATOM   2657  C   ASP 1 210     153.860 180.979 136.960  1.00213.48           C
ATOM   2658  O   ASP 1 210     153.539 182.104 136.575  1.00213.48           O
ATOM   2659  CB  ASP 1 210     152.514 179.920 138.781  1.00213.48           C
ATOM   2660  CG  ASP 1 210     152.376 179.639 140.261  1.00213.48           C
ATOM   2661  OD1 ASP 1 210     153.360 179.176 140.873  1.00213.48           O
ATOM   2662  OD2 ASP 1 210     151.287 179.885 140.814  1.00213.48           O
ATOM   2663  H   ASP 1 210     153.300 182.499 139.301  1.00  0.00           H
ATOM   2664  HA  ASP 1 210     154.648 179.919 138.641  1.00  0.00           H
ATOM   2665 1HB  ASP 1 210     151.680 180.545 138.463  1.00  0.00           H
ATOM   2666 2HB  ASP 1 210     152.446 178.978 138.236  1.00  0.00           H
ATOM   2667  N   VAL 1 211     154.233 180.005 136.129  1.00197.70           N
ATOM   2668  CA  VAL 1 211     154.083 180.133 134.683  1.00197.70           C
ATOM   2669  C   VAL 1 211     153.743 178.765 134.103  1.00197.70           C
ATOM   2670  O   VAL 1 211     154.207 177.731 134.594  1.00197.70           O
ATOM   2671  CB  VAL 1 211     155.357 180.755 134.050  1.00197.70           C
ATOM   2672  CG1 VAL 1 211     156.568 179.866 134.244  1.00197.70           C
ATOM   2673  CG2 VAL 1 211     155.135 181.069 132.573  1.00197.70           C
ATOM   2674  H   VAL 1 211     154.630 179.158 136.509  1.00  0.00           H
ATOM   2675  HA  VAL 1 211     153.239 180.791 134.479  1.00  0.00           H
ATOM   2676  HB  VAL 1 211     155.598 181.679 134.577  1.00  0.00           H
ATOM   2677 1HG1 VAL 1 211     157.440 180.336 133.789  1.00  0.00           H
ATOM   2678 2HG1 VAL 1 211     156.748 179.724 135.309  1.00  0.00           H
ATOM   2679 3HG1 VAL 1 211     156.388 178.900 133.772  1.00  0.00           H
ATOM   2680 1HG2 VAL 1 211     156.042 181.504 132.154  1.00  0.00           H
ATOM   2681 2HG2 VAL 1 211     154.893 180.149 132.038  1.00  0.00           H
ATOM   2682 3HG2 VAL 1 211     154.312 181.776 132.471  1.00  0.00           H
ATOM   2683  N   LEU 1 212     152.888 178.760 133.075  1.00195.20           N
ATOM   2684  CA  LEU 1 212     152.614 177.575 132.257  1.00195.20           C
ATOM   2685  C   LEU 1 212     153.429 177.684 130.970  1.00195.20           C
ATOM   2686  O   LEU 1 212     153.326 178.687 130.257  1.00195.20           O
ATOM   2687  CB  LEU 1 212     151.128 177.454 131.932  1.00195.20           C
ATOM   2688  CG  LEU 1 212     150.022 177.437 132.991  1.00195.20           C
ATOM   2689  CD1 LEU 1 212     148.680 177.244 132.309  1.00195.20           C
ATOM   2690  CD2 LEU 1 212     150.228 176.340 134.011  1.00195.20           C
ATOM   2691  H   LEU 1 212     152.412 179.626 132.863  1.00  0.00           H
ATOM   2692  HA  LEU 1 212     152.912 176.691 132.819  1.00  0.00           H
ATOM   2693 1HB  LEU 1 212     150.845 178.286 131.288  1.00  0.00           H
ATOM   2694 2HB  LEU 1 212     150.966 176.527 131.385  1.00  0.00           H
ATOM   2695  HG  LEU 1 212     150.005 178.392 133.517  1.00  0.00           H
ATOM   2696 1HD1 LEU 1 212     147.889 177.231 133.060  1.00  0.00           H
ATOM   2697 2HD1 LEU 1 212     148.504 178.063 131.613  1.00  0.00           H
ATOM   2698 3HD1 LEU 1 212     148.680 176.299 131.767  1.00  0.00           H
ATOM   2699 1HD2 LEU 1 212     149.419 176.366 134.742  1.00  0.00           H
ATOM   2700 2HD2 LEU 1 212     150.232 175.372 133.509  1.00  0.00           H
ATOM   2701 3HD2 LEU 1 212     151.181 176.490 134.519  1.00  0.00           H
ATOM   2702  N   HIS 1 213     154.221 176.660 130.662  1.00200.34           N
ATOM   2703  CA  HIS 1 213     154.958 176.620 129.397  1.00200.34           C
ATOM   2704  C   HIS 1 213     154.316 175.608 128.460  1.00200.34           C
ATOM   2705  O   HIS 1 213     154.845 174.520 128.221  1.00200.34           O
ATOM   2706  CB  HIS 1 213     156.430 176.296 129.619  1.00200.34           C
ATOM   2707  CG  HIS 1 213     157.185 177.351 130.358  1.00200.34           C
ATOM   2708  ND1 HIS 1 213     158.378 177.100 131.001  1.00200.34           N
ATOM   2709  CD2 HIS 1 213     156.948 178.675 130.509  1.00200.34           C
ATOM   2710  CE1 HIS 1 213     158.827 178.219 131.539  1.00200.34           C
ATOM   2711  NE2 HIS 1 213     157.980 179.190 131.251  1.00200.34           N
ATOM   2712  H   HIS 1 213     154.318 175.893 131.313  1.00  0.00           H
ATOM   2713  HA  HIS 1 213     154.904 177.595 128.914  1.00  0.00           H
ATOM   2714 1HB  HIS 1 213     156.517 175.365 130.180  1.00  0.00           H
ATOM   2715 2HB  HIS 1 213     156.917 176.145 128.656  1.00  0.00           H
ATOM   2716  HD2 HIS 1 213     156.092 179.227 130.119  1.00  0.00           H
ATOM   2717  HE1 HIS 1 213     159.742 178.323 132.122  1.00  0.00           H
ATOM   2718  HE2 HIS 1 213     158.074 180.157 131.529  1.00  0.00           H
ATOM   2719  N   THR 1 214     153.156 175.977 127.916  1.00204.41           N
ATOM   2720  CA  THR 1 214     152.367 175.032 127.136  1.00204.41           C
ATOM   2721  C   THR 1 214     153.060 174.685 125.823  1.00204.41           C
ATOM   2722  O   THR 1 214     153.113 173.513 125.428  1.00204.41           O
ATOM   2723  CB  THR 1 214     150.976 175.615 126.874  1.00204.41           C
ATOM   2724  OG1 THR 1 214     150.304 175.821 128.123  1.00204.41           O
ATOM   2725  CG2 THR 1 214     150.131 174.684 126.011  1.00204.41           C
ATOM   2726  H   THR 1 214     152.813 176.918 128.043  1.00  0.00           H
ATOM   2727  HA  THR 1 214     152.263 174.109 127.709  1.00  0.00           H
ATOM   2728  HB  THR 1 214     151.074 176.572 126.362  1.00  0.00           H
ATOM   2729  HG1 THR 1 214     150.905 175.624 128.846  1.00  0.00           H
ATOM   2730 1HG2 THR 1 214     149.151 175.130 125.845  1.00  0.00           H
ATOM   2731 2HG2 THR 1 214     150.627 174.527 125.052  1.00  0.00           H
ATOM   2732 3HG2 THR 1 214     150.013 173.727 126.518  1.00  0.00           H
ATOM   2733  N   PHE 1 215     153.633 175.683 125.152  1.00225.12           N
ATOM   2734  CA  PHE 1 215     154.245 175.514 123.835  1.00225.12           C
ATOM   2735  C   PHE 1 215     155.715 175.916 123.950  1.00225.12           C
ATOM   2736  O   PHE 1 215     156.036 177.084 124.186  1.00225.12           O
ATOM   2737  CB  PHE 1 215     153.454 176.341 122.795  1.00225.12           C
ATOM   2738  CG  PHE 1 215     153.891 176.161 121.349  1.00225.12           C
ATOM   2739  CD1 PHE 1 215     154.983 176.832 120.807  1.00225.12           C
ATOM   2740  CD2 PHE 1 215     153.209 175.266 120.541  1.00225.12           C
ATOM   2741  CE1 PHE 1 215     155.345 176.646 119.484  1.00225.12           C
ATOM   2742  CE2 PHE 1 215     153.574 175.069 119.221  1.00225.12           C
ATOM   2743  CZ  PHE 1 215     154.647 175.756 118.694  1.00225.12           C
ATOM   2744  H   PHE 1 215     153.641 176.596 125.584  1.00  0.00           H
ATOM   2745  HA  PHE 1 215     154.198 174.458 123.566  1.00  0.00           H
ATOM   2746 1HB  PHE 1 215     152.398 176.079 122.849  1.00  0.00           H
ATOM   2747 2HB  PHE 1 215     153.540 177.401 123.032  1.00  0.00           H
ATOM   2748  HD1 PHE 1 215     155.556 177.512 121.437  1.00  0.00           H
ATOM   2749  HD2 PHE 1 215     152.360 174.722 120.959  1.00  0.00           H
ATOM   2750  HE1 PHE 1 215     156.183 177.202 119.065  1.00  0.00           H
ATOM   2751  HE2 PHE 1 215     153.014 174.372 118.597  1.00  0.00           H
ATOM   2752  HZ  PHE 1 215     154.941 175.599 117.658  1.00  0.00           H
ATOM   2753  N   THR 1 216     156.602 174.938 123.781  1.00239.30           N
ATOM   2754  CA  THR 1 216     158.041 175.164 123.738  1.00239.30           C
ATOM   2755  C   THR 1 216     158.666 174.645 122.448  1.00239.30           C
ATOM   2756  O   THR 1 216     159.876 174.795 122.253  1.00239.30           O
ATOM   2757  CB  THR 1 216     158.720 174.510 124.942  1.00239.30           C
ATOM   2758  OG1 THR 1 216     158.519 173.092 124.897  1.00239.30           O
ATOM   2759  CG2 THR 1 216     158.147 175.057 126.235  1.00239.30           C
ATOM   2760  H   THR 1 216     156.249 173.998 123.681  1.00  0.00           H
ATOM   2761  HA  THR 1 216     158.223 176.237 123.774  1.00  0.00           H
ATOM   2762  HB  THR 1 216     159.790 174.714 124.910  1.00  0.00           H
ATOM   2763  HG1 THR 1 216     157.613 172.907 124.639  1.00  0.00           H
ATOM   2764 1HG2 THR 1 216     158.642 174.582 127.081  1.00  0.00           H
ATOM   2765 2HG2 THR 1 216     158.308 176.134 126.277  1.00  0.00           H
ATOM   2766 3HG2 THR 1 216     157.079 174.849 126.276  1.00  0.00           H
ATOM   2767  N   ARG 1 217     157.867 174.029 121.580  1.00248.84           N
ATOM   2768  CA  ARG 1 217     158.345 173.496 120.312  1.00248.84           C
ATOM   2769  C   ARG 1 217     159.038 174.585 119.497  1.00248.84           C
ATOM   2770  O   ARG 1 217     158.547 175.709 119.376  1.00248.84           O
ATOM   2771  CB  ARG 1 217     157.162 172.903 119.537  1.00248.84           C
ATOM   2772  CG  ARG 1 217     157.470 172.214 118.216  1.00248.84           C
ATOM   2773  CD  ARG 1 217     156.182 171.773 117.540  1.00248.84           C
ATOM   2774  NE  ARG 1 217     156.424 170.923 116.381  1.00248.84           N
ATOM   2775  CZ  ARG 1 217     155.472 170.470 115.577  1.00248.84           C
ATOM   2776  NH1 ARG 1 217     154.200 170.769 115.776  1.00248.84           N
ATOM   2777  NH2 ARG 1 217     155.806 169.700 114.544  1.00248.84           N
ATOM   2778  H   ARG 1 217     156.890 173.932 121.818  1.00  0.00           H
ATOM   2779  HA  ARG 1 217     159.070 172.708 120.519  1.00  0.00           H
ATOM   2780 1HB  ARG 1 217     156.656 172.164 120.156  1.00  0.00           H
ATOM   2781 2HB  ARG 1 217     156.443 173.689 119.312  1.00  0.00           H
ATOM   2782 1HG  ARG 1 217     157.998 172.906 117.559  1.00  0.00           H
ATOM   2783 2HG  ARG 1 217     158.095 171.338 118.398  1.00  0.00           H
ATOM   2784 1HD  ARG 1 217     155.574 171.210 118.248  1.00  0.00           H
ATOM   2785 2HD  ARG 1 217     155.629 172.649 117.204  1.00  0.00           H
ATOM   2786  HE  ARG 1 217     157.380 170.663 116.180  1.00  0.00           H
ATOM   2787 1HH1 ARG 1 217     153.935 171.356 116.555  1.00  0.00           H
ATOM   2788 2HH1 ARG 1 217     153.493 170.412 115.150  1.00  0.00           H
ATOM   2789 1HH2 ARG 1 217     156.775 169.467 114.381  1.00  0.00           H
ATOM   2790 2HH2 ARG 1 217     155.090 169.349 113.925  1.00  0.00           H
ATOM   2791  N   GLY 1 218     160.206 174.247 118.947  1.00262.72           N
ATOM   2792  CA  GLY 1 218     160.948 175.174 118.119  1.00262.72           C
ATOM   2793  C   GLY 1 218     162.118 175.812 118.836  1.00262.72           C
ATOM   2794  O   GLY 1 218     162.255 175.766 120.063  1.00262.72           O
ATOM   2795  H   GLY 1 218     160.582 173.324 119.112  1.00  0.00           H
ATOM   2796 1HA  GLY 1 218     161.321 174.655 117.237  1.00  0.00           H
ATOM   2797 2HA  GLY 1 218     160.282 175.963 117.769  1.00  0.00           H
ATOM   2798  N   SER 1 219     162.992 176.411 118.030  1.00268.25           N
ATOM   2799  CA  SER 1 219     164.185 177.053 118.560  1.00268.25           C
ATOM   2800  C   SER 1 219     163.807 178.211 119.481  1.00268.25           C
ATOM   2801  O   SER 1 219     162.871 178.959 119.184  1.00268.25           O
ATOM   2802  CB  SER 1 219     165.064 177.564 117.419  1.00268.25           C
ATOM   2803  OG  SER 1 219     166.131 178.357 117.914  1.00268.25           O
ATOM   2804  H   SER 1 219     162.828 176.421 117.034  1.00  0.00           H
ATOM   2805  HA  SER 1 219     164.751 176.316 119.132  1.00  0.00           H
ATOM   2806 1HB  SER 1 219     165.466 176.718 116.862  1.00  0.00           H
ATOM   2807 2HB  SER 1 219     164.460 178.153 116.730  1.00  0.00           H
ATOM   2808  HG  SER 1 219     166.177 178.180 118.856  1.00  0.00           H
ATOM   2809  N   PRO 1 220     164.489 178.357 120.622  1.00266.55           N
ATOM   2810  CA  PRO 1 220     164.213 179.504 121.504  1.00266.55           C
ATOM   2811  C   PRO 1 220     164.466 180.850 120.847  1.00266.55           C
ATOM   2812  O   PRO 1 220     163.983 181.874 121.345  1.00266.55           O
ATOM   2813  CB  PRO 1 220     165.157 179.268 122.691  1.00266.55           C
ATOM   2814  CG  PRO 1 220     166.245 178.403 122.144  1.00266.55           C
ATOM   2815  CD  PRO 1 220     165.576 177.499 121.153  1.00266.55           C
ATOM   2816  HA  PRO 1 220     163.161 179.467 121.826  1.00  0.00           H
ATOM   2817 1HB  PRO 1 220     165.533 180.230 123.070  1.00  0.00           H
ATOM   2818 2HB  PRO 1 220     164.612 178.788 123.517  1.00  0.00           H
ATOM   2819 1HG  PRO 1 220     167.026 179.023 121.678  1.00  0.00           H
ATOM   2820 2HG  PRO 1 220     166.729 177.841 122.956  1.00  0.00           H
ATOM   2821 1HD  PRO 1 220     166.296 177.213 120.371  1.00  0.00           H
ATOM   2822 2HD  PRO 1 220     165.190 176.609 121.669  1.00  0.00           H
ATOM   2823  N   GLY 1 221     165.211 180.878 119.742  1.00261.93           N
ATOM   2824  CA  GLY 1 221     165.477 182.118 119.042  1.00261.93           C
ATOM   2825  C   GLY 1 221     164.383 182.580 118.108  1.00261.93           C
ATOM   2826  O   GLY 1 221     164.487 183.674 117.547  1.00261.93           O
ATOM   2827  H   GLY 1 221     165.599 180.018 119.384  1.00  0.00           H
ATOM   2828 1HA  GLY 1 221     165.650 182.915 119.766  1.00  0.00           H
ATOM   2829 2HA  GLY 1 221     166.389 182.016 118.454  1.00  0.00           H
ATOM   2830  N   ARG 1 222     163.340 181.771 117.917  1.00265.91           N
ATOM   2831  CA  ARG 1 222     162.252 182.102 117.006  1.00265.91           C
ATOM   2832  C   ARG 1 222     160.884 181.910 117.649  1.00265.91           C
ATOM   2833  O   ARG 1 222     159.969 182.703 117.411  1.00265.91           O
ATOM   2834  CB  ARG 1 222     162.356 181.252 115.731  1.00265.91           C
ATOM   2835  CG  ARG 1 222     163.538 181.592 114.837  1.00265.91           C
ATOM   2836  CD  ARG 1 222     163.501 180.844 113.499  1.00265.91           C
ATOM   2837  NE  ARG 1 222     163.788 179.417 113.617  1.00265.91           N
ATOM   2838  CZ  ARG 1 222     162.891 178.449 113.474  1.00265.91           C
ATOM   2839  NH1 ARG 1 222     161.629 178.714 113.176  1.00265.91           N
ATOM   2840  NH2 ARG 1 222     163.272 177.184 113.626  1.00265.91           N
ATOM   2841  H   ARG 1 222     163.309 180.898 118.424  1.00  0.00           H
ATOM   2842  HA  ARG 1 222     162.335 183.155 116.736  1.00  0.00           H
ATOM   2843 1HB  ARG 1 222     162.436 180.200 116.000  1.00  0.00           H
ATOM   2844 2HB  ARG 1 222     161.448 181.371 115.140  1.00  0.00           H
ATOM   2845 1HG  ARG 1 222     163.537 182.661 114.622  1.00  0.00           H
ATOM   2846 2HG  ARG 1 222     164.466 181.325 115.343  1.00  0.00           H
ATOM   2847 1HD  ARG 1 222     162.512 180.941 113.055  1.00  0.00           H
ATOM   2848 2HD  ARG 1 222     164.244 181.270 112.825  1.00  0.00           H
ATOM   2849  HE  ARG 1 222     164.739 179.144 113.824  1.00  0.00           H
ATOM   2850 1HH1 ARG 1 222     161.328 179.670 113.052  1.00  0.00           H
ATOM   2851 2HH1 ARG 1 222     160.966 177.959 113.072  1.00  0.00           H
ATOM   2852 1HH2 ARG 1 222     164.234 176.969 113.848  1.00  0.00           H
ATOM   2853 2HH2 ARG 1 222     162.600 176.439 113.519  1.00  0.00           H
ATOM   2854  N   SER 1 223     160.722 180.871 118.464  1.00255.19           N
ATOM   2855  CA  SER 1 223     159.405 180.450 118.911  1.00255.19           C
ATOM   2856  C   SER 1 223     158.897 181.330 120.049  1.00255.19           C
ATOM   2857  O   SER 1 223     159.658 181.817 120.891  1.00255.19           O
ATOM   2858  CB  SER 1 223     159.434 178.989 119.355  1.00255.19           C
ATOM   2859  OG  SER 1 223     158.203 178.613 119.949  1.00255.19           O
ATOM   2860  H   SER 1 223     161.536 180.363 118.780  1.00  0.00           H
ATOM   2861  HA  SER 1 223     158.709 180.548 118.076  1.00  0.00           H
ATOM   2862 1HB  SER 1 223     159.635 178.350 118.495  1.00  0.00           H
ATOM   2863 2HB  SER 1 223     160.245 178.841 120.068  1.00  0.00           H
ATOM   2864  HG  SER 1 223     157.827 179.420 120.311  1.00  0.00           H
ATOM   2865  N   ILE 1 224     157.582 181.527 120.061  1.00241.38           N
ATOM   2866  CA  ILE 1 224     156.890 182.114 121.200  1.00241.38           C
ATOM   2867  C   ILE 1 224     157.044 181.200 122.412  1.00241.38           C
ATOM   2868  O   ILE 1 224     157.038 179.968 122.290  1.00241.38           O
ATOM   2869  CB  ILE 1 224     155.412 182.380 120.840  1.00241.38           C
ATOM   2870  CG1 ILE 1 224     154.717 183.273 121.872  1.00241.38           C
ATOM   2871  CG2 ILE 1 224     154.645 181.075 120.595  1.00241.38           C
ATOM   2872  CD1 ILE 1 224     153.389 183.822 121.400  1.00241.38           C
ATOM   2873  H   ILE 1 224     157.049 181.258 119.247  1.00  0.00           H
ATOM   2874  HA  ILE 1 224     157.368 183.062 121.445  1.00  0.00           H
ATOM   2875  HB  ILE 1 224     155.362 182.981 119.932  1.00  0.00           H
ATOM   2876 1HG1 ILE 1 224     154.550 182.708 122.789  1.00  0.00           H
ATOM   2877 2HG1 ILE 1 224     155.366 184.113 122.122  1.00  0.00           H
ATOM   2878 1HG2 ILE 1 224     153.610 181.302 120.345  1.00  0.00           H
ATOM   2879 2HG2 ILE 1 224     155.107 180.530 119.773  1.00  0.00           H
ATOM   2880 3HG2 ILE 1 224     154.674 180.462 121.497  1.00  0.00           H
ATOM   2881 1HD1 ILE 1 224     152.954 184.445 122.181  1.00  0.00           H
ATOM   2882 2HD1 ILE 1 224     153.541 184.420 120.501  1.00  0.00           H
ATOM   2883 3HD1 ILE 1 224     152.713 182.997 121.177  1.00  0.00           H
ATOM   2884  N   GLY 1 225     157.231 181.801 123.585  1.00228.38           N
ATOM   2885  CA  GLY 1 225     157.427 181.047 124.806  1.00228.38           C
ATOM   2886  C   GLY 1 225     158.888 180.892 125.175  1.00228.38           C
ATOM   2887  O   GLY 1 225     159.771 181.226 124.379  1.00228.38           O
ATOM   2888  H   GLY 1 225     157.238 182.810 123.624  1.00  0.00           H
ATOM   2889 1HA  GLY 1 225     156.907 181.541 125.627  1.00  0.00           H
ATOM   2890 2HA  GLY 1 225     156.985 180.056 124.696  1.00  0.00           H
ATOM   2891  N   ILE 1 226     159.157 180.390 126.378  1.00216.40           N
ATOM   2892  CA  ILE 1 226     160.520 180.259 126.883  1.00216.40           C
ATOM   2893  C   ILE 1 226     160.735 178.838 127.395  1.00216.40           C
ATOM   2894  O   ILE 1 226     159.789 178.046 127.513  1.00216.40           O
ATOM   2895  CB  ILE 1 226     160.830 181.332 127.951  1.00216.40           C
ATOM   2896  CG1 ILE 1 226     159.983 181.170 129.222  1.00216.40           C
ATOM   2897  CG2 ILE 1 226     160.643 182.725 127.362  1.00216.40           C
ATOM   2898  CD1 ILE 1 226     160.341 182.132 130.331  1.00216.40           C
ATOM   2899  H   ILE 1 226     158.387 180.092 126.957  1.00  0.00           H
ATOM   2900  HA  ILE 1 226     161.211 180.394 126.052  1.00  0.00           H
ATOM   2901  HB  ILE 1 226     161.860 181.221 128.289  1.00  0.00           H
ATOM   2902 1HG1 ILE 1 226     158.931 181.311 128.978  1.00  0.00           H
ATOM   2903 2HG1 ILE 1 226     160.095 180.155 129.607  1.00  0.00           H
ATOM   2904 1HG2 ILE 1 226     160.863 183.474 128.123  1.00  0.00           H
ATOM   2905 2HG2 ILE 1 226     161.318 182.856 126.518  1.00  0.00           H
ATOM   2906 3HG2 ILE 1 226     159.613 182.842 127.026  1.00  0.00           H
ATOM   2907 1HD1 ILE 1 226     159.697 181.952 131.192  1.00  0.00           H
ATOM   2908 2HD1 ILE 1 226     161.383 181.984 130.620  1.00  0.00           H
ATOM   2909 3HD1 ILE 1 226     160.202 183.154 129.984  1.00  0.00           H
ATOM   2910  N   GLN 1 227     161.999 178.481 127.595  1.00239.57           N
ATOM   2911  CA  GLN 1 227     162.365 177.163 128.112  1.00239.57           C
ATOM   2912  C   GLN 1 227     163.245 177.296 129.353  1.00239.57           C
ATOM   2913  O   GLN 1 227     164.238 176.588 129.522  1.00239.57           O
ATOM   2914  CB  GLN 1 227     163.061 176.338 127.028  1.00239.57           C
ATOM   2915  CG  GLN 1 227     162.218 176.004 125.793  1.00239.57           C
ATOM   2916  CD  GLN 1 227     162.175 177.122 124.764  1.00239.57           C
ATOM   2917  OE1 GLN 1 227     162.645 178.230 125.017  1.00239.57           O
ATOM   2918  NE2 GLN 1 227     161.608 176.833 123.599  1.00239.57           N
ATOM   2919  H   GLN 1 227     162.729 179.145 127.382  1.00  0.00           H
ATOM   2920  HA  GLN 1 227     161.454 176.645 128.413  1.00  0.00           H
ATOM   2921 1HB  GLN 1 227     163.944 176.872 126.677  1.00  0.00           H
ATOM   2922 2HB  GLN 1 227     163.397 175.391 127.451  1.00  0.00           H
ATOM   2923 1HG  GLN 1 227     162.637 175.123 125.307  1.00  0.00           H
ATOM   2924 2HG  GLN 1 227     161.193 175.805 126.108  1.00  0.00           H
ATOM   2925 1HE2 GLN 1 227     161.551 177.531 122.884  1.00  0.00           H
ATOM   2926 2HE2 GLN 1 227     161.236 175.920 123.437  1.00  0.00           H
ATOM   2927  N   LYS 1 228     162.874 178.219 130.236  1.00210.18           N
ATOM   2928  CA  LYS 1 228     163.655 178.447 131.445  1.00210.18           C
ATOM   2929  C   LYS 1 228     162.716 178.724 132.607  1.00210.18           C
ATOM   2930  O   LYS 1 228     161.683 179.375 132.423  1.00210.18           O
ATOM   2931  CB  LYS 1 228     164.635 179.620 131.271  1.00210.18           C
ATOM   2932  CG  LYS 1 228     163.985 180.969 131.000  1.00210.18           C
ATOM   2933  CD  LYS 1 228     165.032 182.020 130.678  1.00210.18           C
ATOM   2934  CE  LYS 1 228     164.394 183.360 130.351  1.00210.18           C
ATOM   2935  NZ  LYS 1 228     165.401 184.373 129.934  1.00210.18           N
ATOM   2936  H   LYS 1 228     162.045 178.772 130.075  1.00  0.00           H
ATOM   2937  HA  LYS 1 228     164.234 177.548 131.656  1.00  0.00           H
ATOM   2938 1HB  LYS 1 228     165.241 179.723 132.172  1.00  0.00           H
ATOM   2939 2HB  LYS 1 228     165.313 179.410 130.444  1.00  0.00           H
ATOM   2940 1HG  LYS 1 228     163.297 180.878 130.158  1.00  0.00           H
ATOM   2941 2HG  LYS 1 228     163.420 181.284 131.877  1.00  0.00           H
ATOM   2942 1HD  LYS 1 228     165.698 182.144 131.533  1.00  0.00           H
ATOM   2943 2HD  LYS 1 228     165.623 181.695 129.822  1.00  0.00           H
ATOM   2944 1HE  LYS 1 228     163.671 183.233 129.546  1.00  0.00           H
ATOM   2945 2HE  LYS 1 228     163.865 183.735 131.228  1.00  0.00           H
ATOM   2946 1HZ  LYS 1 228     164.937 185.246 129.727  1.00  0.00           H
ATOM   2947 2HZ  LYS 1 228     166.067 184.515 130.681  1.00  0.00           H
ATOM   2948 3HZ  LYS 1 228     165.885 184.047 129.110  1.00  0.00           H
ATOM   2949  N   PRO 1 229     163.055 178.261 133.821  1.00204.23           N
ATOM   2950  CA  PRO 1 229     162.174 178.483 134.988  1.00204.23           C
ATOM   2951  C   PRO 1 229     162.276 179.913 135.520  1.00204.23           C
ATOM   2952  O   PRO 1 229     162.868 180.215 136.557  1.00204.23           O
ATOM   2953  CB  PRO 1 229     162.672 177.433 135.982  1.00204.23           C
ATOM   2954  CG  PRO 1 229     164.125 177.288 135.657  1.00204.23           C
ATOM   2955  CD  PRO 1 229     164.223 177.417 134.149  1.00204.23           C
ATOM   2956  HA  PRO 1 229     161.131 178.292 134.695  1.00  0.00           H
ATOM   2957 1HB  PRO 1 229     162.496 177.776 137.012  1.00  0.00           H
ATOM   2958 2HB  PRO 1 229     162.108 176.497 135.855  1.00  0.00           H
ATOM   2959 1HG  PRO 1 229     164.710 178.061 136.176  1.00  0.00           H
ATOM   2960 2HG  PRO 1 229     164.498 176.315 136.011  1.00  0.00           H
ATOM   2961 1HD  PRO 1 229     165.172 177.907 133.883  1.00  0.00           H
ATOM   2962 2HD  PRO 1 229     164.159 176.420 133.689  1.00  0.00           H
ATOM   2963  N   VAL 1 230     161.663 180.825 134.762  1.00199.09           N
ATOM   2964  CA  VAL 1 230     161.738 182.250 135.064  1.00199.09           C
ATOM   2965  C   VAL 1 230     161.098 182.570 136.416  1.00199.09           C
ATOM   2966  O   VAL 1 230     161.512 183.515 137.100  1.00199.09           O
ATOM   2967  CB  VAL 1 230     161.115 183.040 133.891  1.00199.09           C
ATOM   2968  CG1 VAL 1 230     159.590 182.935 133.877  1.00199.09           C
ATOM   2969  CG2 VAL 1 230     161.581 184.486 133.865  1.00199.09           C
ATOM   2970  H   VAL 1 230     161.133 180.519 133.958  1.00  0.00           H
ATOM   2971  HA  VAL 1 230     162.788 182.526 135.172  1.00  0.00           H
ATOM   2972  HB  VAL 1 230     161.405 182.568 132.952  1.00  0.00           H
ATOM   2973 1HG1 VAL 1 230     159.194 183.504 133.037  1.00  0.00           H
ATOM   2974 2HG1 VAL 1 230     159.299 181.890 133.776  1.00  0.00           H
ATOM   2975 3HG1 VAL 1 230     159.191 183.337 134.807  1.00  0.00           H
ATOM   2976 1HG2 VAL 1 230     161.118 185.003 133.023  1.00  0.00           H
ATOM   2977 2HG2 VAL 1 230     161.293 184.978 134.794  1.00  0.00           H
ATOM   2978 3HG2 VAL 1 230     162.665 184.517 133.757  1.00  0.00           H
ATOM   2979  N   GLY 1 231     160.120 181.775 136.853  1.00206.58           N
ATOM   2980  CA  GLY 1 231     159.470 181.978 138.127  1.00206.58           C
ATOM   2981  C   GLY 1 231     159.850 180.937 139.166  1.00206.58           C
ATOM   2982  O   GLY 1 231     160.957 180.393 139.176  1.00206.58           O
ATOM   2983  H   GLY 1 231     159.827 181.005 136.268  1.00  0.00           H
ATOM   2984 1HA  GLY 1 231     159.726 182.965 138.513  1.00  0.00           H
ATOM   2985 2HA  GLY 1 231     158.390 181.956 137.992  1.00  0.00           H
ATOM   2986  N   HIS 1 232     158.907 180.691 140.081  1.00219.37           N
ATOM   2987  CA  HIS 1 232     159.122 179.699 141.131  1.00219.37           C
ATOM   2988  C   HIS 1 232     158.897 178.291 140.600  1.00219.37           C
ATOM   2989  O   HIS 1 232     159.676 177.372 140.880  1.00219.37           O
ATOM   2990  CB  HIS 1 232     158.190 179.969 142.314  1.00219.37           C
ATOM   2991  CG  HIS 1 232     158.583 181.150 143.141  1.00219.37           C
ATOM   2992  ND1 HIS 1 232     158.006 182.391 142.987  1.00219.37           N
ATOM   2993  CD2 HIS 1 232     159.487 181.276 144.141  1.00219.37           C
ATOM   2994  CE1 HIS 1 232     158.541 183.233 143.853  1.00219.37           C
ATOM   2995  NE2 HIS 1 232     159.444 182.583 144.564  1.00219.37           N
ATOM   2996  H   HIS 1 232     158.031 181.194 140.050  1.00  0.00           H
ATOM   2997  HA  HIS 1 232     160.150 179.762 141.486  1.00  0.00           H
ATOM   2998 1HB  HIS 1 232     157.176 180.135 141.947  1.00  0.00           H
ATOM   2999 2HB  HIS 1 232     158.164 179.094 142.963  1.00  0.00           H
ATOM   3000  HD2 HIS 1 232     160.133 180.490 144.534  1.00  0.00           H
ATOM   3001  HE1 HIS 1 232     158.280 184.285 143.962  1.00  0.00           H
ATOM   3002  HE2 HIS 1 232     160.012 182.977 145.300  1.00  0.00           H
ATOM   3003  N   VAL 1 233     157.829 178.102 139.828  1.00199.69           N
ATOM   3004  CA  VAL 1 233     157.495 176.822 139.225  1.00199.69           C
ATOM   3005  C   VAL 1 233     157.127 177.069 137.769  1.00199.69           C
ATOM   3006  O   VAL 1 233     156.702 178.165 137.390  1.00199.69           O
ATOM   3007  CB  VAL 1 233     156.353 176.087 139.971  1.00199.69           C
ATOM   3008  CG1 VAL 1 233     156.765 175.752 141.396  1.00199.69           C
ATOM   3009  CG2 VAL 1 233     155.083 176.923 139.987  1.00199.69           C
ATOM   3010  H   VAL 1 233     157.228 178.897 139.661  1.00  0.00           H
ATOM   3011  HA  VAL 1 233     158.378 176.181 139.261  1.00  0.00           H
ATOM   3012  HB  VAL 1 233     156.149 175.143 139.464  1.00  0.00           H
ATOM   3013 1HG1 VAL 1 233     155.946 175.236 141.898  1.00  0.00           H
ATOM   3014 2HG1 VAL 1 233     157.643 175.108 141.378  1.00  0.00           H
ATOM   3015 3HG1 VAL 1 233     156.998 176.671 141.933  1.00  0.00           H
ATOM   3016 1HG2 VAL 1 233     154.299 176.382 140.516  1.00  0.00           H
ATOM   3017 2HG2 VAL 1 233     155.276 177.869 140.492  1.00  0.00           H
ATOM   3018 3HG2 VAL 1 233     154.762 177.117 138.963  1.00  0.00           H
ATOM   3019  N   ASP 1 234     157.337 176.052 136.940  1.00212.97           N
ATOM   3020  CA  ASP 1 234     156.928 176.112 135.548  1.00212.97           C
ATOM   3021  C   ASP 1 234     156.342 174.771 135.133  1.00212.97           C
ATOM   3022  O   ASP 1 234     156.955 173.719 135.329  1.00212.97           O
ATOM   3023  CB  ASP 1 234     158.091 176.529 134.631  1.00212.97           C
ATOM   3024  CG  ASP 1 234     159.269 175.571 134.672  1.00212.97           C
ATOM   3025  OD1 ASP 1 234     159.106 174.399 135.074  1.00212.97           O
ATOM   3026  OD2 ASP 1 234     160.378 176.002 134.298  1.00212.97           O
ATOM   3027  H   ASP 1 234     157.790 175.216 137.283  1.00  0.00           H
ATOM   3028  HA  ASP 1 234     156.137 176.858 135.452  1.00  0.00           H
ATOM   3029 1HB  ASP 1 234     157.737 176.594 133.601  1.00  0.00           H
ATOM   3030 2HB  ASP 1 234     158.445 177.520 134.918  1.00  0.00           H
ATOM   3031  N   ILE 1 235     155.138 174.819 134.572  1.00192.50           N
ATOM   3032  CA  ILE 1 235     154.383 173.627 134.208  1.00192.50           C
ATOM   3033  C   ILE 1 235     154.642 173.321 132.741  1.00192.50           C
ATOM   3034  O   ILE 1 235     154.547 174.207 131.884  1.00192.50           O
ATOM   3035  CB  ILE 1 235     152.873 173.812 134.479  1.00192.50           C
ATOM   3036  CG1 ILE 1 235     152.625 174.279 135.916  1.00192.50           C
ATOM   3037  CG2 ILE 1 235     152.101 172.523 134.228  1.00192.50           C
ATOM   3038  CD1 ILE 1 235     153.147 173.330 136.977  1.00192.50           C
ATOM   3039  H   ILE 1 235     154.736 175.729 134.395  1.00  0.00           H
ATOM   3040  HA  ILE 1 235     154.738 172.794 134.814  1.00  0.00           H
ATOM   3041  HB  ILE 1 235     152.477 174.585 133.820  1.00  0.00           H
ATOM   3042 1HG1 ILE 1 235     153.097 175.248 136.070  1.00  0.00           H
ATOM   3043 2HG1 ILE 1 235     151.555 174.407 136.078  1.00  0.00           H
ATOM   3044 1HG2 ILE 1 235     151.043 172.688 134.429  1.00  0.00           H
ATOM   3045 2HG2 ILE 1 235     152.230 172.217 133.191  1.00  0.00           H
ATOM   3046 3HG2 ILE 1 235     152.477 171.739 134.887  1.00  0.00           H
ATOM   3047 1HD1 ILE 1 235     152.929 173.735 137.967  1.00  0.00           H
ATOM   3048 2HD1 ILE 1 235     152.660 172.360 136.869  1.00  0.00           H
ATOM   3049 3HD1 ILE 1 235     154.223 173.212 136.863  1.00  0.00           H
ATOM   3050  N   TYR 1 236     154.966 172.059 132.453  1.00202.46           N
ATOM   3051  CA  TYR 1 236     155.209 171.577 131.097  1.00202.46           C
ATOM   3052  C   TYR 1 236     154.190 170.478 130.814  1.00202.46           C
ATOM   3053  O   TYR 1 236     154.475 169.289 131.017  1.00202.46           O
ATOM   3054  CB  TYR 1 236     156.634 171.050 130.937  1.00202.46           C
ATOM   3055  CG  TYR 1 236     157.725 172.082 131.100  1.00202.46           C
ATOM   3056  CD1 TYR 1 236     158.481 172.150 132.263  1.00202.46           C
ATOM   3057  CD2 TYR 1 236     158.011 172.981 130.078  1.00202.46           C
ATOM   3058  CE1 TYR 1 236     159.485 173.092 132.406  1.00202.46           C
ATOM   3059  CE2 TYR 1 236     159.010 173.927 130.213  1.00202.46           C
ATOM   3060  CZ  TYR 1 236     159.743 173.978 131.380  1.00202.46           C
ATOM   3061  OH  TYR 1 236     160.739 174.916 131.517  1.00202.46           O
ATOM   3062  H   TYR 1 236     155.045 171.414 133.226  1.00  0.00           H
ATOM   3063  HA  TYR 1 236     155.076 172.408 130.404  1.00  0.00           H
ATOM   3064 1HB  TYR 1 236     156.816 170.263 131.672  1.00  0.00           H
ATOM   3065 2HB  TYR 1 236     156.749 170.607 129.948  1.00  0.00           H
ATOM   3066  HD1 TYR 1 236     158.288 171.454 133.080  1.00  0.00           H
ATOM   3067  HD2 TYR 1 236     157.441 172.948 129.148  1.00  0.00           H
ATOM   3068  HE1 TYR 1 236     160.070 173.131 133.326  1.00  0.00           H
ATOM   3069  HE2 TYR 1 236     159.213 174.626 129.401  1.00  0.00           H
ATOM   3070  HH  TYR 1 236     160.699 175.533 130.782  1.00  0.00           H
ATOM   3071  N   PRO 1 237     152.989 170.838 130.357  1.00188.02           N
ATOM   3072  CA  PRO 1 237     152.013 169.809 129.983  1.00188.02           C
ATOM   3073  C   PRO 1 237     152.403 169.090 128.699  1.00188.02           C
ATOM   3074  O   PRO 1 237     152.845 169.710 127.727  1.00188.02           O
ATOM   3075  CB  PRO 1 237     150.715 170.606 129.825  1.00188.02           C
ATOM   3076  CG  PRO 1 237     151.177 171.959 129.402  1.00188.02           C
ATOM   3077  CD  PRO 1 237     152.485 172.205 130.132  1.00188.02           C
ATOM   3078  HA  PRO 1 237     151.927 169.077 130.800  1.00  0.00           H
ATOM   3079 1HB  PRO 1 237     150.064 170.122 129.082  1.00  0.00           H
ATOM   3080 2HB  PRO 1 237     150.163 170.618 130.777  1.00  0.00           H
ATOM   3081 1HG  PRO 1 237     151.307 171.992 128.310  1.00  0.00           H
ATOM   3082 2HG  PRO 1 237     150.420 172.715 129.655  1.00  0.00           H
ATOM   3083 1HD  PRO 1 237     153.161 172.788 129.490  1.00  0.00           H
ATOM   3084 2HD  PRO 1 237     152.286 172.738 131.073  1.00  0.00           H
ATOM   3085  N   ASN 1 238     152.225 167.761 128.725  1.00206.23           N
ATOM   3086  CA  ASN 1 238     152.556 166.841 127.626  1.00206.23           C
ATOM   3087  C   ASN 1 238     154.058 166.908 127.329  1.00206.23           C
ATOM   3088  O   ASN 1 238     154.528 166.605 126.231  1.00206.23           O
ATOM   3089  CB  ASN 1 238     151.689 167.125 126.386  1.00206.23           C
ATOM   3090  CG  ASN 1 238     151.358 165.872 125.580  1.00206.23           C
ATOM   3091  OD1 ASN 1 238     151.627 165.793 124.381  1.00206.23           O
ATOM   3092  ND2 ASN 1 238     150.766 164.887 126.245  1.00206.23           N
ATOM   3093  H   ASN 1 238     151.831 167.388 129.577  1.00  0.00           H
ATOM   3094  HA  ASN 1 238     152.359 165.821 127.958  1.00  0.00           H
ATOM   3095 1HB  ASN 1 238     150.752 167.591 126.696  1.00  0.00           H
ATOM   3096 2HB  ASN 1 238     152.204 167.829 125.733  1.00  0.00           H
ATOM   3097 1HD2 ASN 1 238     150.524 164.039 125.772  1.00  0.00           H
ATOM   3098 2HD2 ASN 1 238     150.563 164.993 127.217  1.00  0.00           H
ATOM   3099  N   GLY 1 239     154.816 167.380 128.317  1.00215.02           N
ATOM   3100  CA  GLY 1 239     156.234 167.608 128.153  1.00215.02           C
ATOM   3101  C   GLY 1 239     156.618 169.002 127.704  1.00215.02           C
ATOM   3102  O   GLY 1 239     157.815 169.274 127.548  1.00215.02           O
ATOM   3103  H   GLY 1 239     154.385 167.583 129.206  1.00  0.00           H
ATOM   3104 1HA  GLY 1 239     156.745 167.415 129.097  1.00  0.00           H
ATOM   3105 2HA  GLY 1 239     156.634 166.906 127.422  1.00  0.00           H
ATOM   3106  N   GLY 1 240     155.650 169.892 127.479  1.00214.49           N
ATOM   3107  CA  GLY 1 240     155.933 171.262 127.112  1.00214.49           C
ATOM   3108  C   GLY 1 240     156.059 171.527 125.630  1.00214.49           C
ATOM   3109  O   GLY 1 240     156.140 172.698 125.234  1.00214.49           O
ATOM   3110  H   GLY 1 240     154.689 169.596 127.570  1.00  0.00           H
ATOM   3111 1HA  GLY 1 240     155.144 171.910 127.492  1.00  0.00           H
ATOM   3112 2HA  GLY 1 240     156.864 171.579 127.579  1.00  0.00           H
ATOM   3113  N   THR 1 241     156.090 170.489 124.794  1.00229.94           N
ATOM   3114  CA  THR 1 241     156.301 170.694 123.366  1.00229.94           C
ATOM   3115  C   THR 1 241     155.089 171.361 122.728  1.00229.94           C
ATOM   3116  O   THR 1 241     155.121 172.555 122.407  1.00229.94           O
ATOM   3117  CB  THR 1 241     156.596 169.358 122.681  1.00229.94           C
ATOM   3118  OG1 THR 1 241     155.493 168.464 122.881  1.00229.94           O
ATOM   3119  CG2 THR 1 241     157.855 168.735 123.262  1.00229.94           C
ATOM   3120  H   THR 1 241     155.969 169.550 125.143  1.00  0.00           H
ATOM   3121  HA  THR 1 241     157.158 171.355 123.233  1.00  0.00           H
ATOM   3122  HB  THR 1 241     156.734 169.518 121.612  1.00  0.00           H
ATOM   3123  HG1 THR 1 241     154.879 168.851 123.510  1.00  0.00           H
ATOM   3124 1HG2 THR 1 241     158.053 167.784 122.766  1.00  0.00           H
ATOM   3125 2HG2 THR 1 241     158.698 169.407 123.107  1.00  0.00           H
ATOM   3126 3HG2 THR 1 241     157.717 168.564 124.329  1.00  0.00           H
ATOM   3127  N   PHE 1 242     154.007 170.605 122.555  1.00230.27           N
ATOM   3128  CA  PHE 1 242     152.724 171.119 122.093  1.00230.27           C
ATOM   3129  C   PHE 1 242     151.646 170.102 122.433  1.00230.27           C
ATOM   3130  O   PHE 1 242     151.947 168.931 122.673  1.00230.27           O
ATOM   3131  CB  PHE 1 242     152.735 171.414 120.580  1.00230.27           C
ATOM   3132  CG  PHE 1 242     152.838 170.187 119.709  1.00230.27           C
ATOM   3133  CD1 PHE 1 242     154.050 169.532 119.549  1.00230.27           C
ATOM   3134  CD2 PHE 1 242     151.726 169.709 119.025  1.00230.27           C
ATOM   3135  CE1 PHE 1 242     154.150 168.410 118.746  1.00230.27           C
ATOM   3136  CE2 PHE 1 242     151.819 168.587 118.220  1.00230.27           C
ATOM   3137  CZ  PHE 1 242     153.033 167.939 118.078  1.00230.27           C
ATOM   3138  H   PHE 1 242     154.097 169.619 122.759  1.00  0.00           H
ATOM   3139  HA  PHE 1 242     152.518 172.054 122.617  1.00  0.00           H
ATOM   3140 1HB  PHE 1 242     151.825 171.943 120.306  1.00  0.00           H
ATOM   3141 2HB  PHE 1 242     153.576 172.064 120.342  1.00  0.00           H
ATOM   3142  HD1 PHE 1 242     154.932 169.909 120.068  1.00  0.00           H
ATOM   3143  HD2 PHE 1 242     150.771 170.222 119.137  1.00  0.00           H
ATOM   3144  HE1 PHE 1 242     155.107 167.899 118.639  1.00  0.00           H
ATOM   3145  HE2 PHE 1 242     150.939 168.215 117.695  1.00  0.00           H
ATOM   3146  HZ  PHE 1 242     153.109 167.058 117.442  1.00  0.00           H
ATOM   3147  N   GLN 1 243     150.405 170.561 122.478  1.00218.13           N
ATOM   3148  CA  GLN 1 243     149.286 169.643 122.637  1.00218.13           C
ATOM   3149  C   GLN 1 243     149.000 168.962 121.302  1.00218.13           C
ATOM   3150  O   GLN 1 243     148.877 169.644 120.280  1.00218.13           O
ATOM   3151  CB  GLN 1 243     148.049 170.383 123.143  1.00218.13           C
ATOM   3152  CG  GLN 1 243     146.881 169.480 123.505  1.00218.13           C
ATOM   3153  CD  GLN 1 243     145.781 170.214 124.244  1.00218.13           C
ATOM   3154  OE1 GLN 1 243     146.035 171.202 124.933  1.00218.13           O
ATOM   3155  NE2 GLN 1 243     144.551 169.736 124.101  1.00218.13           N
ATOM   3156  H   GLN 1 243     150.221 171.551 122.403  1.00  0.00           H
ATOM   3157  HA  GLN 1 243     149.560 168.885 123.371  1.00  0.00           H
ATOM   3158 1HB  GLN 1 243     148.310 170.964 124.028  1.00  0.00           H
ATOM   3159 2HB  GLN 1 243     147.707 171.083 122.381  1.00  0.00           H
ATOM   3160 1HG  GLN 1 243     146.456 169.068 122.589  1.00  0.00           H
ATOM   3161 2HG  GLN 1 243     147.242 168.676 124.145  1.00  0.00           H
ATOM   3162 1HE2 GLN 1 243     143.784 170.181 124.567  1.00  0.00           H
ATOM   3163 2HE2 GLN 1 243     144.389 168.932 123.529  1.00  0.00           H
ATOM   3164  N   PRO 1 244     148.890 167.628 121.266  1.00231.19           N
ATOM   3165  CA  PRO 1 244     148.727 166.935 119.983  1.00231.19           C
ATOM   3166  C   PRO 1 244     147.348 167.073 119.356  1.00231.19           C
ATOM   3167  O   PRO 1 244     147.171 166.748 118.177  1.00231.19           O
ATOM   3168  CB  PRO 1 244     149.021 165.480 120.359  1.00231.19           C
ATOM   3169  CG  PRO 1 244     148.640 165.429 121.804  1.00231.19           C
ATOM   3170  CD  PRO 1 244     149.068 166.767 122.397  1.00231.19           C
ATOM   3171  HA  PRO 1 244     149.468 167.319 119.267  1.00  0.00           H
ATOM   3172 1HB  PRO 1 244     148.431 164.801 119.726  1.00  0.00           H
ATOM   3173 2HB  PRO 1 244     150.081 165.250 120.176  1.00  0.00           H
ATOM   3174 1HG  PRO 1 244     147.558 165.264 121.906  1.00  0.00           H
ATOM   3175 2HG  PRO 1 244     149.140 164.584 122.299  1.00  0.00           H
ATOM   3176 1HD  PRO 1 244     148.404 167.025 123.237  1.00  0.00           H
ATOM   3177 2HD  PRO 1 244     150.112 166.702 122.735  1.00  0.00           H
ATOM   3178  N   GLY 1 245     146.363 167.545 120.122  1.00236.64           N
ATOM   3179  CA  GLY 1 245     145.018 167.689 119.596  1.00236.64           C
ATOM   3180  C   GLY 1 245     144.936 168.477 118.306  1.00236.64           C
ATOM   3181  O   GLY 1 245     144.455 167.938 117.302  1.00236.64           O
ATOM   3182  H   GLY 1 245     146.546 167.807 121.080  1.00  0.00           H
ATOM   3183 1HA  GLY 1 245     144.589 166.702 119.418  1.00  0.00           H
ATOM   3184 2HA  GLY 1 245     144.389 168.183 120.334  1.00  0.00           H
ATOM   3185  N   CYS 1 246     145.395 169.732 118.320  1.00260.58           N
ATOM   3186  CA  CYS 1 246     145.451 170.640 117.165  1.00260.58           C
ATOM   3187  C   CYS 1 246     144.092 170.861 116.499  1.00260.58           C
ATOM   3188  O   CYS 1 246     143.075 170.338 116.955  1.00260.58           O
ATOM   3189  CB  CYS 1 246     146.465 170.137 116.129  1.00260.58           C
ATOM   3190  SG  CYS 1 246     148.173 170.089 116.718  1.00260.58           S
ATOM   3191  H   CYS 1 246     145.724 170.057 119.218  1.00  0.00           H
ATOM   3192  HA  CYS 1 246     145.771 171.623 117.514  1.00  0.00           H
ATOM   3193 1HB  CYS 1 246     146.193 169.130 115.811  1.00  0.00           H
ATOM   3194 2HB  CYS 1 246     146.434 170.778 115.248  1.00  0.00           H
ATOM   3195  HG  CYS 1 246     148.696 169.612 115.593  1.00  0.00           H
ATOM   3196  N   VAL 1 267     140.139 177.128 115.577  1.00233.39           N
ATOM   3197  CA  VAL 1 267     141.274 177.336 116.465  1.00233.39           C
ATOM   3198  C   VAL 1 267     142.565 176.966 115.747  1.00233.39           C
ATOM   3199  O   VAL 1 267     142.543 176.562 114.585  1.00233.39           O
ATOM   3200  CB  VAL 1 267     141.121 176.530 117.764  1.00233.39           C
ATOM   3201  CG1 VAL 1 267     139.880 176.981 118.520  1.00233.39           C
ATOM   3202  CG2 VAL 1 267     141.059 175.042 117.460  1.00233.39           C
ATOM   3203  H   VAL 1 267     139.526 177.904 115.372  1.00  0.00           H
ATOM   3204  HA  VAL 1 267     141.322 178.395 116.723  1.00  0.00           H
ATOM   3205  HB  VAL 1 267     141.976 176.730 118.409  1.00  0.00           H
ATOM   3206 1HG1 VAL 1 267     139.783 176.403 119.439  1.00  0.00           H
ATOM   3207 2HG1 VAL 1 267     139.969 178.040 118.766  1.00  0.00           H
ATOM   3208 3HG1 VAL 1 267     138.998 176.826 117.899  1.00  0.00           H
ATOM   3209 1HG2 VAL 1 267     140.951 174.485 118.391  1.00  0.00           H
ATOM   3210 2HG2 VAL 1 267     140.206 174.837 116.814  1.00  0.00           H
ATOM   3211 3HG2 VAL 1 267     141.977 174.734 116.959  1.00  0.00           H
ATOM   3212  N   LYS 1 268     143.693 177.105 116.445  1.00212.50           N
ATOM   3213  CA  LYS 1 268     144.989 176.798 115.859  1.00212.50           C
ATOM   3214  C   LYS 1 268     145.913 176.011 116.781  1.00212.50           C
ATOM   3215  O   LYS 1 268     146.854 175.384 116.281  1.00212.50           O
ATOM   3216  CB  LYS 1 268     145.658 178.096 115.369  1.00212.50           C
ATOM   3217  CG  LYS 1 268     146.088 179.125 116.399  1.00212.50           C
ATOM   3218  CD  LYS 1 268     146.636 180.360 115.695  1.00212.50           C
ATOM   3219  CE  LYS 1 268     147.093 181.421 116.667  1.00212.50           C
ATOM   3220  NZ  LYS 1 268     147.572 182.653 115.984  1.00212.50           N
ATOM   3221  H   LYS 1 268     143.649 177.430 117.400  1.00  0.00           H
ATOM   3222  HA  LYS 1 268     144.836 176.134 115.008  1.00  0.00           H
ATOM   3223 1HB  LYS 1 268     146.558 177.851 114.805  1.00  0.00           H
ATOM   3224 2HB  LYS 1 268     144.982 178.621 114.693  1.00  0.00           H
ATOM   3225 1HG  LYS 1 268     145.232 179.403 117.017  1.00  0.00           H
ATOM   3226 2HG  LYS 1 268     146.854 178.696 117.044  1.00  0.00           H
ATOM   3227 1HD  LYS 1 268     147.485 180.075 115.070  1.00  0.00           H
ATOM   3228 2HD  LYS 1 268     145.865 180.787 115.055  1.00  0.00           H
ATOM   3229 1HE  LYS 1 268     146.267 181.690 117.325  1.00  0.00           H
ATOM   3230 2HE  LYS 1 268     147.904 181.029 117.280  1.00  0.00           H
ATOM   3231 1HZ  LYS 1 268     147.865 183.329 116.675  1.00  0.00           H
ATOM   3232 2HZ  LYS 1 268     148.354 182.424 115.385  1.00  0.00           H
ATOM   3233 3HZ  LYS 1 268     146.826 183.042 115.428  1.00  0.00           H
ATOM   3234  N   CYS 1 269     145.678 176.038 118.101  1.00216.26           N
ATOM   3235  CA  CYS 1 269     146.441 175.275 119.101  1.00216.26           C
ATOM   3236  C   CYS 1 269     147.906 175.690 119.197  1.00216.26           C
ATOM   3237  O   CYS 1 269     148.798 174.838 119.234  1.00216.26           O
ATOM   3238  CB  CYS 1 269     146.342 173.770 118.832  1.00216.26           C
ATOM   3239  SG  CYS 1 269     147.221 172.734 120.020  1.00216.26           S
ATOM   3240  H   CYS 1 269     144.919 176.629 118.408  1.00  0.00           H
ATOM   3241  HA  CYS 1 269     146.020 175.478 120.086  1.00  0.00           H
ATOM   3242 1HB  CYS 1 269     145.295 173.466 118.839  1.00  0.00           H
ATOM   3243 2HB  CYS 1 269     146.741 173.550 117.842  1.00  0.00           H
ATOM   3244  HG  CYS 1 269     147.359 171.685 119.214  1.00  0.00           H
ATOM   3245  N   SER 1 270     148.181 176.986 119.247  1.00210.37           N
ATOM   3246  CA  SER 1 270     149.540 177.425 119.534  1.00210.37           C
ATOM   3247  C   SER 1 270     149.752 177.822 120.984  1.00210.37           C
ATOM   3248  O   SER 1 270     150.640 177.273 121.642  1.00210.37           O
ATOM   3249  CB  SER 1 270     149.906 178.601 118.632  1.00210.37           C
ATOM   3250  OG  SER 1 270     149.948 178.200 117.276  1.00210.37           O
ATOM   3251  H   SER 1 270     147.463 177.677 119.090  1.00  0.00           H
ATOM   3252  HA  SER 1 270     150.221 176.598 119.331  1.00  0.00           H
ATOM   3253 1HB  SER 1 270     149.174 179.398 118.757  1.00  0.00           H
ATOM   3254 2HB  SER 1 270     150.876 178.998 118.928  1.00  0.00           H
ATOM   3255  HG  SER 1 270     149.894 177.241 117.282  1.00  0.00           H
ATOM   3256  N   HIS 1 271     148.976 178.769 121.517  1.00237.46           N
ATOM   3257  CA  HIS 1 271     149.062 179.042 122.943  1.00237.46           C
ATOM   3258  C   HIS 1 271     147.708 179.093 123.622  1.00237.46           C
ATOM   3259  O   HIS 1 271     147.664 179.242 124.848  1.00237.46           O
ATOM   3260  CB  HIS 1 271     149.761 180.376 123.247  1.00237.46           C
ATOM   3261  CG  HIS 1 271     149.146 181.568 122.586  1.00237.46           C
ATOM   3262  ND1 HIS 1 271     149.464 181.971 121.308  1.00237.46           N
ATOM   3263  CD2 HIS 1 271     148.231 182.452 123.044  1.00237.46           C
ATOM   3264  CE1 HIS 1 271     148.779 183.062 121.014  1.00237.46           C
ATOM   3265  NE2 HIS 1 271     148.016 183.370 122.046  1.00237.46           N
ATOM   3266  H   HIS 1 271     148.330 179.301 120.952  1.00  0.00           H
ATOM   3267  HA  HIS 1 271     149.642 178.259 123.430  1.00  0.00           H
ATOM   3268 1HB  HIS 1 271     149.755 180.553 124.324  1.00  0.00           H
ATOM   3269 2HB  HIS 1 271     150.803 180.321 122.932  1.00  0.00           H
ATOM   3270  HD2 HIS 1 271     147.749 182.436 124.022  1.00  0.00           H
ATOM   3271  HE1 HIS 1 271     148.833 183.616 120.078  1.00  0.00           H
ATOM   3272  HE2 HIS 1 271     147.377 184.151 122.098  1.00  0.00           H
ATOM   3273  N   GLU 1 272     146.610 179.022 122.858  1.00230.78           N
ATOM   3274  CA  GLU 1 272     145.288 179.122 123.464  1.00230.78           C
ATOM   3275  C   GLU 1 272     145.020 177.947 124.396  1.00230.78           C
ATOM   3276  O   GLU 1 272     144.174 178.041 125.296  1.00230.78           O
ATOM   3277  CB  GLU 1 272     144.218 179.233 122.372  1.00230.78           C
ATOM   3278  CG  GLU 1 272     144.053 178.002 121.489  1.00230.78           C
ATOM   3279  CD  GLU 1 272     143.312 178.304 120.202  1.00230.78           C
ATOM   3280  OE1 GLU 1 272     142.232 178.926 120.271  1.00230.78           O
ATOM   3281  OE2 GLU 1 272     143.812 177.926 119.122  1.00230.78           O
ATOM   3282  H   GLU 1 272     146.686 178.898 121.859  1.00  0.00           H
ATOM   3283  HA  GLU 1 272     145.256 180.022 124.081  1.00  0.00           H
ATOM   3284 1HB  GLU 1 272     143.249 179.436 122.831  1.00  0.00           H
ATOM   3285 2HB  GLU 1 272     144.452 180.073 121.717  1.00  0.00           H
ATOM   3286 1HG  GLU 1 272     145.039 177.608 121.246  1.00  0.00           H
ATOM   3287 2HG  GLU 1 272     143.513 177.238 122.046  1.00  0.00           H
ATOM   3288  N   ARG 1 273     145.751 176.843 124.213  1.00216.17           N
ATOM   3289  CA  ARG 1 273     145.518 175.653 125.023  1.00216.17           C
ATOM   3290  C   ARG 1 273     145.823 175.933 126.487  1.00216.17           C
ATOM   3291  O   ARG 1 273     145.183 175.354 127.371  1.00216.17           O
ATOM   3292  CB  ARG 1 273     146.356 174.489 124.496  1.00216.17           C
ATOM   3293  CG  ARG 1 273     145.969 174.047 123.093  1.00216.17           C
ATOM   3294  CD  ARG 1 273     144.518 173.582 123.050  1.00216.17           C
ATOM   3295  NE  ARG 1 273     144.111 173.172 121.712  1.00216.17           N
ATOM   3296  CZ  ARG 1 273     142.902 172.727 121.399  1.00216.17           C
ATOM   3297  NH1 ARG 1 273     141.949 172.617 122.310  1.00216.17           N
ATOM   3298  NH2 ARG 1 273     142.642 172.381 120.141  1.00216.17           N
ATOM   3299  H   ARG 1 273     146.473 176.824 123.507  1.00  0.00           H
ATOM   3300  HA  ARG 1 273     144.463 175.389 124.953  1.00  0.00           H
ATOM   3301 1HB  ARG 1 273     147.407 174.773 124.487  1.00  0.00           H
ATOM   3302 2HB  ARG 1 273     146.253 173.635 125.165  1.00  0.00           H
ATOM   3303 1HG  ARG 1 273     146.089 174.881 122.402  1.00  0.00           H
ATOM   3304 2HG  ARG 1 273     146.609 173.222 122.782  1.00  0.00           H
ATOM   3305 1HD  ARG 1 273     144.389 172.732 123.718  1.00  0.00           H
ATOM   3306 2HD  ARG 1 273     143.867 174.395 123.367  1.00  0.00           H
ATOM   3307  HE  ARG 1 273     144.797 173.231 120.971  1.00  0.00           H
ATOM   3308 1HH1 ARG 1 273     142.134 172.873 123.269  1.00  0.00           H
ATOM   3309 2HH1 ARG 1 273     141.036 172.275 122.046  1.00  0.00           H
ATOM   3310 1HH2 ARG 1 273     143.363 172.459 119.437  1.00  0.00           H
ATOM   3311 2HH2 ARG 1 273     141.726 172.041 119.890  1.00  0.00           H
ATOM   3312  N   SER 1 274     146.655 176.954 126.746  1.00193.85           N
ATOM   3313  CA  SER 1 274     147.023 177.370 128.103  1.00193.85           C
ATOM   3314  C   SER 1 274     145.818 177.742 128.962  1.00193.85           C
ATOM   3315  O   SER 1 274     145.703 177.275 130.100  1.00193.85           O
ATOM   3316  CB  SER 1 274     147.988 178.551 128.033  1.00193.85           C
ATOM   3317  OG  SER 1 274     149.217 178.166 127.451  1.00193.85           O
ATOM   3318  H   SER 1 274     147.040 177.453 125.956  1.00  0.00           H
ATOM   3319  HA  SER 1 274     147.518 176.534 128.599  1.00  0.00           H
ATOM   3320 1HB  SER 1 274     147.540 179.354 127.449  1.00  0.00           H
ATOM   3321 2HB  SER 1 274     148.163 178.936 129.038  1.00  0.00           H
ATOM   3322  HG  SER 1 274     149.408 177.290 127.791  1.00  0.00           H
ATOM   3323  N   VAL 1 275     144.911 178.569 128.441  1.00205.34           N
ATOM   3324  CA  VAL 1 275     143.729 178.910 129.221  1.00205.34           C
ATOM   3325  C   VAL 1 275     142.754 177.725 129.294  1.00205.34           C
ATOM   3326  O   VAL 1 275     142.131 177.508 130.346  1.00205.34           O
ATOM   3327  CB  VAL 1 275     143.099 180.214 128.674  1.00205.34           C
ATOM   3328  CG1 VAL 1 275     142.488 180.020 127.314  1.00205.34           C
ATOM   3329  CG2 VAL 1 275     142.082 180.832 129.631  1.00205.34           C
ATOM   3330  H   VAL 1 275     145.023 178.963 127.518  1.00  0.00           H
ATOM   3331  HA  VAL 1 275     144.033 179.072 130.257  1.00  0.00           H
ATOM   3332  HB  VAL 1 275     143.889 180.946 128.504  1.00  0.00           H
ATOM   3333 1HG1 VAL 1 275     142.057 180.961 126.970  1.00  0.00           H
ATOM   3334 2HG1 VAL 1 275     143.256 179.694 126.613  1.00  0.00           H
ATOM   3335 3HG1 VAL 1 275     141.705 179.263 127.371  1.00  0.00           H
ATOM   3336 1HG2 VAL 1 275     141.676 181.743 129.191  1.00  0.00           H
ATOM   3337 2HG2 VAL 1 275     141.274 180.124 129.810  1.00  0.00           H
ATOM   3338 3HG2 VAL 1 275     142.570 181.072 130.576  1.00  0.00           H
ATOM   3339  N   HIS 1 276     142.640 176.908 128.229  1.00219.48           N
ATOM   3340  CA  HIS 1 276     141.707 175.772 128.277  1.00219.48           C
ATOM   3341  C   HIS 1 276     142.070 174.749 129.354  1.00219.48           C
ATOM   3342  O   HIS 1 276     141.185 174.264 130.069  1.00219.48           O
ATOM   3343  CB  HIS 1 276     141.581 175.074 126.919  1.00219.48           C
ATOM   3344  CG  HIS 1 276     140.844 175.866 125.885  1.00219.48           C
ATOM   3345  ND1 HIS 1 276     139.493 176.123 125.963  1.00219.48           N
ATOM   3346  CD2 HIS 1 276     141.275 176.467 124.750  1.00219.48           C
ATOM   3347  CE1 HIS 1 276     139.122 176.843 124.921  1.00219.48           C
ATOM   3348  NE2 HIS 1 276     140.184 177.065 124.169  1.00219.48           N
ATOM   3349  H   HIS 1 276     143.186 177.061 127.393  1.00  0.00           H
ATOM   3350  HA  HIS 1 276     140.715 176.128 128.553  1.00  0.00           H
ATOM   3351 1HB  HIS 1 276     142.576 174.857 126.527  1.00  0.00           H
ATOM   3352 2HB  HIS 1 276     141.063 174.124 127.044  1.00  0.00           H
ATOM   3353  HD2 HIS 1 276     142.296 176.472 124.367  1.00  0.00           H
ATOM   3354  HE1 HIS 1 276     138.111 177.194 124.716  1.00  0.00           H
ATOM   3355  HE2 HIS 1 276     140.198 177.589 123.306  1.00  0.00           H
ATOM   3356  N   LEU 1 277     143.356 174.394 129.487  1.00213.04           N
ATOM   3357  CA  LEU 1 277     143.714 173.519 130.607  1.00213.04           C
ATOM   3358  C   LEU 1 277     143.713 174.261 131.938  1.00213.04           C
ATOM   3359  O   LEU 1 277     143.303 173.686 132.949  1.00213.04           O
ATOM   3360  CB  LEU 1 277     145.063 172.795 130.450  1.00213.04           C
ATOM   3361  CG  LEU 1 277     145.502 171.501 129.748  1.00213.04           C
ATOM   3362  CD1 LEU 1 277     145.347 171.469 128.259  1.00213.04           C
ATOM   3363  CD2 LEU 1 277     146.949 171.208 130.122  1.00213.04           C
ATOM   3364  H   LEU 1 277     144.080 174.701 128.853  1.00  0.00           H
ATOM   3365  HA  LEU 1 277     142.954 172.744 130.698  1.00  0.00           H
ATOM   3366 1HB  LEU 1 277     145.765 173.469 129.961  1.00  0.00           H
ATOM   3367 2HB  LEU 1 277     145.448 172.559 131.442  1.00  0.00           H
ATOM   3368  HG  LEU 1 277     144.863 170.677 130.069  1.00  0.00           H
ATOM   3369 1HD1 LEU 1 277     145.690 170.507 127.879  1.00  0.00           H
ATOM   3370 2HD1 LEU 1 277     144.297 171.609 128.000  1.00  0.00           H
ATOM   3371 3HD1 LEU 1 277     145.940 172.268 127.816  1.00  0.00           H
ATOM   3372 1HD2 LEU 1 277     147.274 170.289 129.630  1.00  0.00           H
ATOM   3373 2HD2 LEU 1 277     147.584 172.034 129.801  1.00  0.00           H
ATOM   3374 3HD2 LEU 1 277     147.029 171.087 131.203  1.00  0.00           H
ATOM   3375  N   PHE 1 278     144.084 175.543 131.953  1.00190.43           N
ATOM   3376  CA  PHE 1 278     144.094 176.266 133.220  1.00190.43           C
ATOM   3377  C   PHE 1 278     142.694 176.340 133.824  1.00190.43           C
ATOM   3378  O   PHE 1 278     142.498 175.970 134.991  1.00190.43           O
ATOM   3379  CB  PHE 1 278     144.674 177.667 133.037  1.00190.43           C
ATOM   3380  CG  PHE 1 278     144.845 178.424 134.329  1.00190.43           C
ATOM   3381  CD1 PHE 1 278     145.872 178.098 135.207  1.00190.43           C
ATOM   3382  CD2 PHE 1 278     143.980 179.450 134.670  1.00190.43           C
ATOM   3383  CE1 PHE 1 278     146.035 178.785 136.398  1.00190.43           C
ATOM   3384  CE2 PHE 1 278     144.137 180.142 135.861  1.00190.43           C
ATOM   3385  CZ  PHE 1 278     145.166 179.807 136.724  1.00190.43           C
ATOM   3386  H   PHE 1 278     144.359 176.026 131.109  1.00  0.00           H
ATOM   3387  HA  PHE 1 278     144.722 175.720 133.925  1.00  0.00           H
ATOM   3388 1HB  PHE 1 278     145.646 177.597 132.551  1.00  0.00           H
ATOM   3389 2HB  PHE 1 278     144.022 178.248 132.385  1.00  0.00           H
ATOM   3390  HD1 PHE 1 278     146.558 177.290 134.949  1.00  0.00           H
ATOM   3391  HD2 PHE 1 278     143.168 179.712 133.990  1.00  0.00           H
ATOM   3392  HE1 PHE 1 278     146.846 178.518 137.074  1.00  0.00           H
ATOM   3393  HE2 PHE 1 278     143.450 180.948 136.118  1.00  0.00           H
ATOM   3394  HZ  PHE 1 278     145.288 180.351 137.660  1.00  0.00           H
ATOM   3395  N   ILE 1 279     141.705 176.790 133.044  1.00191.58           N
ATOM   3396  CA  ILE 1 279     140.398 177.063 133.640  1.00191.58           C
ATOM   3397  C   ILE 1 279     139.680 175.762 133.995  1.00191.58           C
ATOM   3398  O   ILE 1 279     138.936 175.708 134.980  1.00191.58           O
ATOM   3399  CB  ILE 1 279     139.544 177.992 132.748  1.00191.58           C
ATOM   3400  CG1 ILE 1 279     139.080 177.316 131.454  1.00191.58           C
ATOM   3401  CG2 ILE 1 279     140.308 179.274 132.445  1.00191.58           C
ATOM   3402  CD1 ILE 1 279     138.143 178.157 130.612  1.00191.58           C
ATOM   3403  H   ILE 1 279     141.836 176.946 132.055  1.00  0.00           H
ATOM   3404  HA  ILE 1 279     140.553 177.562 134.595  1.00  0.00           H
ATOM   3405  HB  ILE 1 279     138.618 178.241 133.264  1.00  0.00           H
ATOM   3406 1HG1 ILE 1 279     139.947 177.065 130.844  1.00  0.00           H
ATOM   3407 2HG1 ILE 1 279     138.570 176.383 131.694  1.00  0.00           H
ATOM   3408 1HG2 ILE 1 279     139.699 179.921 131.815  1.00  0.00           H
ATOM   3409 2HG2 ILE 1 279     140.540 179.789 133.376  1.00  0.00           H
ATOM   3410 3HG2 ILE 1 279     141.236 179.031 131.925  1.00  0.00           H
ATOM   3411 1HD1 ILE 1 279     137.863 177.604 129.715  1.00  0.00           H
ATOM   3412 2HD1 ILE 1 279     137.247 178.391 131.188  1.00  0.00           H
ATOM   3413 3HD1 ILE 1 279     138.642 179.082 130.326  1.00  0.00           H
ATOM   3414  N   ASP 1 280     139.927 174.679 133.248  1.00226.41           N
ATOM   3415  CA  ASP 1 280     139.340 173.401 133.636  1.00226.41           C
ATOM   3416  C   ASP 1 280     139.971 172.833 134.900  1.00226.41           C
ATOM   3417  O   ASP 1 280     139.251 172.279 135.737  1.00226.41           O
ATOM   3418  CB  ASP 1 280     139.437 172.387 132.496  1.00226.41           C
ATOM   3419  CG  ASP 1 280     138.473 172.688 131.368  1.00226.41           C
ATOM   3420  OD1 ASP 1 280     137.585 173.546 131.559  1.00226.41           O
ATOM   3421  OD2 ASP 1 280     138.604 172.071 130.292  1.00226.41           O
ATOM   3422  H   ASP 1 280     140.509 174.723 132.423  1.00  0.00           H
ATOM   3423  HA  ASP 1 280     138.286 173.560 133.867  1.00  0.00           H
ATOM   3424 1HB  ASP 1 280     140.452 172.383 132.098  1.00  0.00           H
ATOM   3425 2HB  ASP 1 280     139.231 171.387 132.878  1.00  0.00           H
ATOM   3426  N   SER 1 281     141.290 172.953 135.059  1.00220.39           N
ATOM   3427  CA  SER 1 281     141.926 172.439 136.264  1.00220.39           C
ATOM   3428  C   SER 1 281     141.460 173.202 137.495  1.00220.39           C
ATOM   3429  O   SER 1 281     141.350 172.625 138.582  1.00220.39           O
ATOM   3430  CB  SER 1 281     143.444 172.521 136.130  1.00220.39           C
ATOM   3431  OG  SER 1 281     143.874 173.869 136.082  1.00220.39           O
ATOM   3432  H   SER 1 281     141.859 173.398 134.353  1.00  0.00           H
ATOM   3433  HA  SER 1 281     141.640 171.393 136.388  1.00  0.00           H
ATOM   3434 1HB  SER 1 281     143.912 172.016 136.975  1.00  0.00           H
ATOM   3435 2HB  SER 1 281     143.759 172.002 135.225  1.00  0.00           H
ATOM   3436  HG  SER 1 281     143.156 174.361 135.675  1.00  0.00           H
ATOM   3437  N   LEU 1 282     141.180 174.498 137.349  1.00201.64           N
ATOM   3438  CA  LEU 1 282     140.709 175.253 138.503  1.00201.64           C
ATOM   3439  C   LEU 1 282     139.238 174.999 138.826  1.00201.64           C
ATOM   3440  O   LEU 1 282     138.867 175.042 140.004  1.00201.64           O
ATOM   3441  CB  LEU 1 282     140.997 176.753 138.318  1.00201.64           C
ATOM   3442  CG  LEU 1 282     140.317 177.743 137.359  1.00201.64           C
ATOM   3443  CD1 LEU 1 282     139.117 178.476 137.939  1.00201.64           C
ATOM   3444  CD2 LEU 1 282     141.343 178.740 136.832  1.00201.64           C
ATOM   3445  H   LEU 1 282     141.286 174.970 136.462  1.00  0.00           H
ATOM   3446  HA  LEU 1 282     141.242 174.902 139.387  1.00  0.00           H
ATOM   3447 1HB  LEU 1 282     140.846 177.255 139.272  1.00  0.00           H
ATOM   3448 2HB  LEU 1 282     142.040 176.873 138.029  1.00  0.00           H
ATOM   3449  HG  LEU 1 282     139.882 177.199 136.521  1.00  0.00           H
ATOM   3450 1HD1 LEU 1 282     138.705 179.152 137.189  1.00  0.00           H
ATOM   3451 2HD1 LEU 1 282     138.356 177.753 138.232  1.00  0.00           H
ATOM   3452 3HD1 LEU 1 282     139.428 179.050 138.812  1.00  0.00           H
ATOM   3453 1HD2 LEU 1 282     140.856 179.439 136.152  1.00  0.00           H
ATOM   3454 2HD2 LEU 1 282     141.779 179.289 137.667  1.00  0.00           H
ATOM   3455 3HD2 LEU 1 282     142.130 178.205 136.300  1.00  0.00           H
ATOM   3456  N   LEU 1 283     138.391 174.750 137.821  1.00192.40           N
ATOM   3457  CA  LEU 1 283     136.967 174.574 138.104  1.00192.40           C
ATOM   3458  C   LEU 1 283     136.665 173.165 138.601  1.00192.40           C
ATOM   3459  O   LEU 1 283     135.790 172.974 139.452  1.00192.40           O
ATOM   3460  CB  LEU 1 283     136.120 174.889 136.869  1.00192.40           C
ATOM   3461  CG  LEU 1 283     136.071 176.337 136.382  1.00192.40           C
ATOM   3462  CD1 LEU 1 283     135.313 176.435 135.068  1.00192.40           C
ATOM   3463  CD2 LEU 1 283     135.446 177.230 137.434  1.00192.40           C
ATOM   3464  H   LEU 1 283     138.715 174.680 136.866  1.00  0.00           H
ATOM   3465  HA  LEU 1 283     136.685 175.262 138.899  1.00  0.00           H
ATOM   3466 1HB  LEU 1 283     136.489 174.295 136.034  1.00  0.00           H
ATOM   3467 2HB  LEU 1 283     135.090 174.596 137.070  1.00  0.00           H
ATOM   3468  HG  LEU 1 283     137.084 176.686 136.177  1.00  0.00           H
ATOM   3469 1HD1 LEU 1 283     135.290 177.474 134.738  1.00  0.00           H
ATOM   3470 2HD1 LEU 1 283     135.812 175.828 134.314  1.00  0.00           H
ATOM   3471 3HD1 LEU 1 283     134.295 176.077 135.208  1.00  0.00           H
ATOM   3472 1HD2 LEU 1 283     135.420 178.257 137.071  1.00  0.00           H
ATOM   3473 2HD2 LEU 1 283     134.430 176.893 137.642  1.00  0.00           H
ATOM   3474 3HD2 LEU 1 283     136.038 177.183 138.349  1.00  0.00           H
ATOM   3475  N   ASN 1 284     137.381 172.167 138.085  1.00221.27           N
ATOM   3476  CA  ASN 1 284     137.122 170.769 138.431  1.00221.27           C
ATOM   3477  C   ASN 1 284     137.791 170.444 139.767  1.00221.27           C
ATOM   3478  O   ASN 1 284     138.765 169.693 139.857  1.00221.27           O
ATOM   3479  CB  ASN 1 284     137.606 169.852 137.316  1.00221.27           C
ATOM   3480  CG  ASN 1 284     136.848 170.062 136.022  1.00221.27           C
ATOM   3481  OD1 ASN 1 284     135.638 170.288 136.030  1.00221.27           O
ATOM   3482  ND2 ASN 1 284     137.556 169.992 134.903  1.00221.27           N
ATOM   3483  H   ASN 1 284     138.124 172.384 137.437  1.00  0.00           H
ATOM   3484  HA  ASN 1 284     136.045 170.635 138.551  1.00  0.00           H
ATOM   3485 1HB  ASN 1 284     138.668 170.028 137.136  1.00  0.00           H
ATOM   3486 2HB  ASN 1 284     137.495 168.813 137.626  1.00  0.00           H
ATOM   3487 1HD2 ASN 1 284     137.108 170.122 134.017  1.00  0.00           H
ATOM   3488 2HD2 ASN 1 284     138.538 169.808 134.942  1.00  0.00           H
ATOM   3489  N   GLU 1 285     137.236 171.041 140.824  1.00227.86           N
ATOM   3490  CA  GLU 1 285     137.821 170.900 142.153  1.00227.86           C
ATOM   3491  C   GLU 1 285     137.847 169.450 142.627  1.00227.86           C
ATOM   3492  O   GLU 1 285     138.646 169.105 143.505  1.00227.86           O
ATOM   3493  CB  GLU 1 285     137.067 171.783 143.152  1.00227.86           C
ATOM   3494  CG  GLU 1 285     135.640 171.344 143.451  1.00227.86           C
ATOM   3495  CD  GLU 1 285     134.947 172.258 144.440  1.00227.86           C
ATOM   3496  OE1 GLU 1 285     135.029 171.992 145.657  1.00227.86           O
ATOM   3497  OE2 GLU 1 285     134.314 173.241 144.000  1.00227.86           O
ATOM   3498  H   GLU 1 285     136.401 171.599 140.711  1.00  0.00           H
ATOM   3499  HA  GLU 1 285     138.861 171.225 142.109  1.00  0.00           H
ATOM   3500 1HB  GLU 1 285     137.607 171.805 144.099  1.00  0.00           H
ATOM   3501 2HB  GLU 1 285     137.025 172.804 142.775  1.00  0.00           H
ATOM   3502 1HG  GLU 1 285     135.073 171.332 142.520  1.00  0.00           H
ATOM   3503 2HG  GLU 1 285     135.658 170.329 143.846  1.00  0.00           H
ATOM   3504  N   GLU 1 286     136.990 168.589 142.071  1.00250.36           N
ATOM   3505  CA  GLU 1 286     136.973 167.193 142.498  1.00250.36           C
ATOM   3506  C   GLU 1 286     138.196 166.421 142.022  1.00250.36           C
ATOM   3507  O   GLU 1 286     138.517 165.380 142.602  1.00250.36           O
ATOM   3508  CB  GLU 1 286     135.694 166.487 142.018  1.00250.36           C
ATOM   3509  CG  GLU 1 286     135.452 166.311 140.488  1.00250.36           C
ATOM   3510  CD  GLU 1 286     134.697 167.433 139.763  1.00250.36           C
ATOM   3511  OE1 GLU 1 286     134.416 167.249 138.561  1.00250.36           O
ATOM   3512  OE2 GLU 1 286     134.317 168.453 140.379  1.00250.36           O
ATOM   3513  H   GLU 1 286     136.348 168.891 141.353  1.00  0.00           H
ATOM   3514  HA  GLU 1 286     136.994 167.165 143.588  1.00  0.00           H
ATOM   3515 1HB  GLU 1 286     135.657 165.481 142.433  1.00  0.00           H
ATOM   3516 2HB  GLU 1 286     134.821 167.026 142.387  1.00  0.00           H
ATOM   3517 1HG  GLU 1 286     136.415 166.211 139.987  1.00  0.00           H
ATOM   3518 2HG  GLU 1 286     134.891 165.392 140.323  1.00  0.00           H
ATOM   3519  N   ASN 1 287     138.883 166.901 140.985  1.00238.49           N
ATOM   3520  CA  ASN 1 287     140.011 166.191 140.381  1.00238.49           C
ATOM   3521  C   ASN 1 287     140.953 167.187 139.708  1.00238.49           C
ATOM   3522  O   ASN 1 287     141.107 167.189 138.479  1.00238.49           O
ATOM   3523  CB  ASN 1 287     139.513 165.108 139.418  1.00238.49           C
ATOM   3524  CG  ASN 1 287     138.831 165.680 138.186  1.00238.49           C
ATOM   3525  OD1 ASN 1 287     138.956 166.868 137.890  1.00238.49           O
ATOM   3526  ND2 ASN 1 287     138.105 164.835 137.463  1.00238.49           N
ATOM   3527  H   ASN 1 287     138.606 167.796 140.607  1.00  0.00           H
ATOM   3528  HA  ASN 1 287     140.585 165.711 141.177  1.00  0.00           H
ATOM   3529 1HB  ASN 1 287     140.354 164.492 139.097  1.00  0.00           H
ATOM   3530 2HB  ASN 1 287     138.810 164.456 139.935  1.00  0.00           H
ATOM   3531 1HD2 ASN 1 287     137.633 165.157 136.641  1.00  0.00           H
ATOM   3532 2HD2 ASN 1 287     138.029 163.878 137.740  1.00  0.00           H
ATOM   3533  N   PRO 1 288     141.591 168.065 140.485  1.00242.76           N
ATOM   3534  CA  PRO 1 288     142.526 169.027 139.892  1.00242.76           C
ATOM   3535  C   PRO 1 288     143.690 168.332 139.203  1.00242.76           C
ATOM   3536  O   PRO 1 288     144.114 167.240 139.595  1.00242.76           O
ATOM   3537  CB  PRO 1 288     143.011 169.841 141.097  1.00242.76           C
ATOM   3538  CG  PRO 1 288     141.955 169.659 142.139  1.00242.76           C
ATOM   3539  CD  PRO 1 288     141.486 168.251 141.955  1.00242.76           C
ATOM   3540  HA  PRO 1 288     141.984 169.667 139.180  1.00  0.00           H
ATOM   3541 1HB  PRO 1 288     143.994 169.476 141.428  1.00  0.00           H
ATOM   3542 2HB  PRO 1 288     143.140 170.896 140.811  1.00  0.00           H
ATOM   3543 1HG  PRO 1 288     142.375 169.837 143.141  1.00  0.00           H
ATOM   3544 2HG  PRO 1 288     141.150 170.395 141.997  1.00  0.00           H
ATOM   3545 1HD  PRO 1 288     142.153 167.568 142.502  1.00  0.00           H
ATOM   3546 2HD  PRO 1 288     140.453 168.158 142.318  1.00  0.00           H
ATOM   3547  N   SER 1 289     144.202 168.977 138.158  1.00211.12           N
ATOM   3548  CA  SER 1 289     145.402 168.485 137.493  1.00211.12           C
ATOM   3549  C   SER 1 289     146.545 168.395 138.495  1.00211.12           C
ATOM   3550  O   SER 1 289     146.718 169.283 139.335  1.00211.12           O
ATOM   3551  CB  SER 1 289     145.783 169.396 136.328  1.00211.12           C
ATOM   3552  OG  SER 1 289     144.806 169.353 135.304  1.00211.12           O
ATOM   3553  H   SER 1 289     143.760 169.817 137.815  1.00  0.00           H
ATOM   3554  HA  SER 1 289     145.196 167.487 137.102  1.00  0.00           H
ATOM   3555 1HB  SER 1 289     145.890 170.420 136.688  1.00  0.00           H
ATOM   3556 2HB  SER 1 289     146.747 169.089 135.927  1.00  0.00           H
ATOM   3557  HG  SER 1 289     144.240 168.604 135.510  1.00  0.00           H
ATOM   3558  N   LYS 1 290     147.329 167.327 138.404  1.00218.03           N
ATOM   3559  CA  LYS 1 290     148.412 167.067 139.345  1.00218.03           C
ATOM   3560  C   LYS 1 290     149.740 167.143 138.602  1.00218.03           C
ATOM   3561  O   LYS 1 290     150.009 166.330 137.711  1.00218.03           O
ATOM   3562  CB  LYS 1 290     148.235 165.706 140.011  1.00218.03           C
ATOM   3563  CG  LYS 1 290     149.250 165.411 141.105  1.00218.03           C
ATOM   3564  CD  LYS 1 290     148.948 166.199 142.365  1.00218.03           C
ATOM   3565  CE  LYS 1 290     147.786 165.586 143.128  1.00218.03           C
ATOM   3566  NZ  LYS 1 290     147.450 166.364 144.354  1.00218.03           N
ATOM   3567  H   LYS 1 290     147.163 166.674 137.652  1.00  0.00           H
ATOM   3568  HA  LYS 1 290     148.391 167.837 140.118  1.00  0.00           H
ATOM   3569 1HB  LYS 1 290     147.239 165.642 140.451  1.00  0.00           H
ATOM   3570 2HB  LYS 1 290     148.312 164.920 139.260  1.00  0.00           H
ATOM   3571 1HG  LYS 1 290     149.233 164.346 141.339  1.00  0.00           H
ATOM   3572 2HG  LYS 1 290     150.248 165.671 140.753  1.00  0.00           H
ATOM   3573 1HD  LYS 1 290     149.831 166.210 143.007  1.00  0.00           H
ATOM   3574 2HD  LYS 1 290     148.699 167.227 142.102  1.00  0.00           H
ATOM   3575 1HE  LYS 1 290     146.908 165.550 142.484  1.00  0.00           H
ATOM   3576 2HE  LYS 1 290     148.039 164.566 143.418  1.00  0.00           H
ATOM   3577 1HZ  LYS 1 290     146.675 165.924 144.830  1.00  0.00           H
ATOM   3578 2HZ  LYS 1 290     148.253 166.389 144.968  1.00  0.00           H
ATOM   3579 3HZ  LYS 1 290     147.196 167.307 144.095  1.00  0.00           H
ATOM   3580  N   ALA 1 291     150.567 168.116 138.967  1.00209.39           N
ATOM   3581  CA  ALA 1 291     151.865 168.293 138.335  1.00209.39           C
ATOM   3582  C   ALA 1 291     152.957 167.726 139.223  1.00209.39           C
ATOM   3583  O   ALA 1 291     152.953 167.932 140.435  1.00209.39           O
ATOM   3584  CB  ALA 1 291     152.122 169.768 138.026  1.00209.39           C
ATOM   3585  H   ALA 1 291     150.288 168.750 139.701  1.00  0.00           H
ATOM   3586  HA  ALA 1 291     151.865 167.733 137.399  1.00  0.00           H
ATOM   3587 1HB  ALA 1 291     153.098 169.876 137.554  1.00  0.00           H
ATOM   3588 2HB  ALA 1 291     151.350 170.137 137.351  1.00  0.00           H
ATOM   3589 3HB  ALA 1 291     152.100 170.342 138.951  1.00  0.00           H
ATOM   3590  N   TYR 1 292     153.881 166.987 138.616  1.00200.84           N
ATOM   3591  CA  TYR 1 292     154.935 166.322 139.376  1.00200.84           C
ATOM   3592  C   TYR 1 292     156.267 167.035 139.204  1.00200.84           C
ATOM   3593  O   TYR 1 292     156.611 167.456 138.097  1.00200.84           O
ATOM   3594  CB  TYR 1 292     155.061 164.851 138.967  1.00200.84           C
ATOM   3595  CG  TYR 1 292     153.807 164.039 139.205  1.00200.84           C
ATOM   3596  CD1 TYR 1 292     153.616 163.360 140.405  1.00200.84           C
ATOM   3597  CD2 TYR 1 292     152.814 163.952 138.238  1.00200.84           C
ATOM   3598  CE1 TYR 1 292     152.472 162.613 140.631  1.00200.84           C
ATOM   3599  CE2 TYR 1 292     151.666 163.209 138.454  1.00200.84           C
ATOM   3600  CZ  TYR 1 292     151.501 162.543 139.651  1.00200.84           C
ATOM   3601  OH  TYR 1 292     150.362 161.804 139.867  1.00200.84           O
ATOM   3602  H   TYR 1 292     153.858 166.882 137.611  1.00  0.00           H
ATOM   3603  HA  TYR 1 292     154.676 166.364 140.434  1.00  0.00           H
ATOM   3604 1HB  TYR 1 292     155.309 164.788 137.907  1.00  0.00           H
ATOM   3605 2HB  TYR 1 292     155.875 164.387 139.523  1.00  0.00           H
ATOM   3606  HD1 TYR 1 292     154.375 163.410 141.186  1.00  0.00           H
ATOM   3607  HD2 TYR 1 292     152.932 164.473 137.288  1.00  0.00           H
ATOM   3608  HE1 TYR 1 292     152.342 162.089 141.576  1.00  0.00           H
ATOM   3609  HE2 TYR 1 292     150.900 163.151 137.680  1.00  0.00           H
ATOM   3610  HH  TYR 1 292     149.788 161.871 139.099  1.00  0.00           H
ATOM   3611  N   ARG 1 293     157.011 167.170 140.301  1.00210.74           N
ATOM   3612  CA  ARG 1 293     158.312 167.823 140.252  1.00210.74           C
ATOM   3613  C   ARG 1 293     159.390 166.814 139.879  1.00210.74           C
ATOM   3614  O   ARG 1 293     159.428 165.703 140.418  1.00210.74           O
ATOM   3615  CB  ARG 1 293     158.643 168.470 141.597  1.00210.74           C
ATOM   3616  CG  ARG 1 293     159.932 169.284 141.594  1.00210.74           C
ATOM   3617  CD  ARG 1 293     160.139 170.058 142.889  1.00210.74           C
ATOM   3618  NE  ARG 1 293     159.155 171.119 143.072  1.00210.74           N
ATOM   3619  CZ  ARG 1 293     158.198 171.106 143.989  1.00210.74           C
ATOM   3620  NH1 ARG 1 293     158.077 170.108 144.846  1.00210.74           N
ATOM   3621  NH2 ARG 1 293     157.342 172.121 144.048  1.00210.74           N
ATOM   3622  H   ARG 1 293     156.672 166.816 141.186  1.00  0.00           H
ATOM   3623  HA  ARG 1 293     158.279 168.603 139.490  1.00  0.00           H
ATOM   3624 1HB  ARG 1 293     157.829 169.129 141.894  1.00  0.00           H
ATOM   3625 2HB  ARG 1 293     158.733 167.697 142.360  1.00  0.00           H
ATOM   3626 1HG  ARG 1 293     160.783 168.615 141.465  1.00  0.00           H
ATOM   3627 2HG  ARG 1 293     159.907 170.002 140.775  1.00  0.00           H
ATOM   3628 1HD  ARG 1 293     160.059 169.379 143.738  1.00  0.00           H
ATOM   3629 2HD  ARG 1 293     161.127 170.518 142.885  1.00  0.00           H
ATOM   3630  HE  ARG 1 293     159.205 171.919 142.454  1.00  0.00           H
ATOM   3631 1HH1 ARG 1 293     158.721 169.330 144.812  1.00  0.00           H
ATOM   3632 2HH1 ARG 1 293     157.339 170.120 145.536  1.00  0.00           H
ATOM   3633 1HH2 ARG 1 293     157.426 172.891 143.398  1.00  0.00           H
ATOM   3634 2HH2 ARG 1 293     156.609 172.123 144.742  1.00  0.00           H
ATOM   3635  N   CYS 1 294     160.269 167.201 138.961  1.00230.11           N
ATOM   3636  CA  CYS 1 294     161.265 166.283 138.430  1.00230.11           C
ATOM   3637  C   CYS 1 294     162.527 167.074 138.107  1.00230.11           C
ATOM   3638  O   CYS 1 294     162.577 168.296 138.282  1.00230.11           O
ATOM   3639  CB  CYS 1 294     160.718 165.534 137.209  1.00230.11           C
ATOM   3640  SG  CYS 1 294     161.760 164.164 136.668  1.00230.11           S
ATOM   3641  H   CYS 1 294     160.248 168.153 138.625  1.00  0.00           H
ATOM   3642  HA  CYS 1 294     161.510 165.553 139.201  1.00  0.00           H
ATOM   3643 1HB  CYS 1 294     159.728 165.139 137.439  1.00  0.00           H
ATOM   3644 2HB  CYS 1 294     160.608 166.228 136.376  1.00  0.00           H
ATOM   3645  N   ASN 1 295     163.552 166.370 137.629  1.00229.40           N
ATOM   3646  CA  ASN 1 295     164.795 166.994 137.196  1.00229.40           C
ATOM   3647  C   ASN 1 295     165.001 166.938 135.689  1.00229.40           C
ATOM   3648  O   ASN 1 295     165.879 167.631 135.166  1.00229.40           O
ATOM   3649  CB  ASN 1 295     165.987 166.332 137.892  1.00229.40           C
ATOM   3650  CG  ASN 1 295     165.970 166.535 139.394  1.00229.40           C
ATOM   3651  OD1 ASN 1 295     165.670 167.624 139.883  1.00229.40           O
ATOM   3652  ND2 ASN 1 295     166.292 165.483 140.136  1.00229.40           N
ATOM   3653  H   ASN 1 295     163.457 165.367 137.568  1.00  0.00           H
ATOM   3654  HA  ASN 1 295     164.767 168.050 137.471  1.00  0.00           H
ATOM   3655 1HB  ASN 1 295     165.983 165.262 137.681  1.00  0.00           H
ATOM   3656 2HB  ASN 1 295     166.915 166.741 137.492  1.00  0.00           H
ATOM   3657 1HD2 ASN 1 295     166.299 165.556 141.134  1.00  0.00           H
ATOM   3658 2HD2 ASN 1 295     166.529 164.616 139.697  1.00  0.00           H
ATOM   3659  N   SER 1 296     164.217 166.134 134.975  1.00226.13           N
ATOM   3660  CA  SER 1 296     164.410 165.958 133.545  1.00226.13           C
ATOM   3661  C   SER 1 296     163.099 165.492 132.923  1.00226.13           C
ATOM   3662  O   SER 1 296     162.234 164.926 133.598  1.00226.13           O
ATOM   3663  CB  SER 1 296     165.549 164.977 133.253  1.00226.13           C
ATOM   3664  OG  SER 1 296     165.244 163.683 133.734  1.00226.13           O
ATOM   3665  H   SER 1 296     163.471 165.633 135.437  1.00  0.00           H
ATOM   3666  HA  SER 1 296     164.671 166.925 133.109  1.00  0.00           H
ATOM   3667 1HB  SER 1 296     165.725 164.935 132.178  1.00  0.00           H
ATOM   3668 2HB  SER 1 296     166.465 165.335 133.721  1.00  0.00           H
ATOM   3669  HG  SER 1 296     164.438 163.774 134.247  1.00  0.00           H
ATOM   3670  N   LYS 1 297     162.958 165.765 131.623  1.00219.48           N
ATOM   3671  CA  LYS 1 297     161.842 165.235 130.845  1.00219.48           C
ATOM   3672  C   LYS 1 297     161.858 163.712 130.804  1.00219.48           C
ATOM   3673  O   LYS 1 297     160.804 163.065 130.832  1.00219.48           O
ATOM   3674  CB  LYS 1 297     161.898 165.808 129.430  1.00219.48           C
ATOM   3675  CG  LYS 1 297     161.504 167.268 129.317  1.00219.48           C
ATOM   3676  CD  LYS 1 297     161.772 167.789 127.911  1.00219.48           C
ATOM   3677  CE  LYS 1 297     160.929 167.066 126.872  1.00219.48           C
ATOM   3678  NZ  LYS 1 297     159.474 167.163 127.152  1.00219.48           N
ATOM   3679  H   LYS 1 297     163.642 166.352 131.167  1.00  0.00           H
ATOM   3680  HA  LYS 1 297     160.910 165.544 131.321  1.00  0.00           H
ATOM   3681 1HB  LYS 1 297     162.910 165.708 129.037  1.00  0.00           H
ATOM   3682 2HB  LYS 1 297     161.236 165.236 128.779  1.00  0.00           H
ATOM   3683 1HG  LYS 1 297     160.444 167.378 129.548  1.00  0.00           H
ATOM   3684 2HG  LYS 1 297     162.076 167.855 130.035  1.00  0.00           H
ATOM   3685 1HD  LYS 1 297     161.544 168.854 127.869  1.00  0.00           H
ATOM   3686 2HD  LYS 1 297     162.825 167.650 127.667  1.00  0.00           H
ATOM   3687 1HE  LYS 1 297     161.121 167.494 125.888  1.00  0.00           H
ATOM   3688 2HE  LYS 1 297     161.207 166.013 126.847  1.00  0.00           H
ATOM   3689 1HZ  LYS 1 297     158.959 166.669 126.438  1.00  0.00           H
ATOM   3690 2HZ  LYS 1 297     159.275 166.752 128.054  1.00  0.00           H
ATOM   3691 3HZ  LYS 1 297     159.195 168.134 127.158  1.00  0.00           H
ATOM   3692  N   GLU 1 298     163.052 163.120 130.753  1.00244.11           N
ATOM   3693  CA  GLU 1 298     163.156 161.670 130.647  1.00244.11           C
ATOM   3694  C   GLU 1 298     162.766 160.970 131.942  1.00244.11           C
ATOM   3695  O   GLU 1 298     161.965 160.031 131.911  1.00244.11           O
ATOM   3696  CB  GLU 1 298     164.572 161.274 130.231  1.00244.11           C
ATOM   3697  CG  GLU 1 298     164.920 161.683 128.812  1.00244.11           C
ATOM   3698  CD  GLU 1 298     164.135 160.908 127.772  1.00244.11           C
ATOM   3699  OE1 GLU 1 298     164.149 159.661 127.822  1.00244.11           O
ATOM   3700  OE2 GLU 1 298     163.501 161.548 126.907  1.00244.11           O
ATOM   3701  H   GLU 1 298     163.897 163.673 130.786  1.00  0.00           H
ATOM   3702  HA  GLU 1 298     162.455 161.328 129.885  1.00  0.00           H
ATOM   3703 1HB  GLU 1 298     165.291 161.733 130.909  1.00  0.00           H
ATOM   3704 2HB  GLU 1 298     164.686 160.192 130.316  1.00  0.00           H
ATOM   3705 1HG  GLU 1 298     164.715 162.746 128.690  1.00  0.00           H
ATOM   3706 2HG  GLU 1 298     165.985 161.526 128.650  1.00  0.00           H
ATOM   3707  N   ALA 1 299     163.324 161.403 133.078  1.00228.41           N
ATOM   3708  CA  ALA 1 299     163.014 160.761 134.351  1.00228.41           C
ATOM   3709  C   ALA 1 299     161.520 160.815 134.646  1.00228.41           C
ATOM   3710  O   ALA 1 299     160.956 159.866 135.200  1.00228.41           O
ATOM   3711  CB  ALA 1 299     163.807 161.417 135.480  1.00228.41           C
ATOM   3712  H   ALA 1 299     163.968 162.181 133.063  1.00  0.00           H
ATOM   3713  HA  ALA 1 299     163.300 159.711 134.281  1.00  0.00           H
ATOM   3714 1HB  ALA 1 299     163.566 160.929 136.425  1.00  0.00           H
ATOM   3715 2HB  ALA 1 299     164.874 161.317 135.281  1.00  0.00           H
ATOM   3716 3HB  ALA 1 299     163.547 162.473 135.542  1.00  0.00           H
ATOM   3717  N   PHE 1 300     160.870 161.925 134.291  1.00210.15           N
ATOM   3718  CA  PHE 1 300     159.419 162.001 134.411  1.00210.15           C
ATOM   3719  C   PHE 1 300     158.737 160.942 133.557  1.00210.15           C
ATOM   3720  O   PHE 1 300     157.896 160.184 134.055  1.00210.15           O
ATOM   3721  CB  PHE 1 300     158.929 163.392 134.020  1.00210.15           C
ATOM   3722  CG  PHE 1 300     157.435 163.514 133.982  1.00210.15           C
ATOM   3723  CD1 PHE 1 300     156.707 163.578 135.161  1.00210.15           C
ATOM   3724  CD2 PHE 1 300     156.756 163.549 132.774  1.00210.15           C
ATOM   3725  CE1 PHE 1 300     155.332 163.687 135.136  1.00210.15           C
ATOM   3726  CE2 PHE 1 300     155.379 163.658 132.741  1.00210.15           C
ATOM   3727  CZ  PHE 1 300     154.666 163.726 133.924  1.00210.15           C
ATOM   3728  H   PHE 1 300     161.376 162.724 133.936  1.00  0.00           H
ATOM   3729  HA  PHE 1 300     159.147 161.814 135.452  1.00  0.00           H
ATOM   3730 1HB  PHE 1 300     159.314 164.126 134.726  1.00  0.00           H
ATOM   3731 2HB  PHE 1 300     159.316 163.651 133.035  1.00  0.00           H
ATOM   3732  HD1 PHE 1 300     157.235 163.542 136.114  1.00  0.00           H
ATOM   3733  HD2 PHE 1 300     157.321 163.495 131.843  1.00  0.00           H
ATOM   3734  HE1 PHE 1 300     154.773 163.742 136.069  1.00  0.00           H
ATOM   3735  HE2 PHE 1 300     154.854 163.688 131.786  1.00  0.00           H
ATOM   3736  HZ  PHE 1 300     153.580 163.809 133.900  1.00  0.00           H
ATOM   3737  N   GLU 1 301     159.072 160.891 132.262  1.00221.61           N
ATOM   3738  CA  GLU 1 301     158.438 159.935 131.360  1.00221.61           C
ATOM   3739  C   GLU 1 301     158.747 158.496 131.762  1.00221.61           C
ATOM   3740  O   GLU 1 301     157.972 157.586 131.447  1.00221.61           O
ATOM   3741  CB  GLU 1 301     158.881 160.211 129.919  1.00221.61           C
ATOM   3742  CG  GLU 1 301     157.948 159.679 128.834  1.00221.61           C
ATOM   3743  CD  GLU 1 301     158.234 158.239 128.454  1.00221.61           C
ATOM   3744  OE1 GLU 1 301     159.401 157.812 128.577  1.00221.61           O
ATOM   3745  OE2 GLU 1 301     157.293 157.534 128.036  1.00221.61           O
ATOM   3746  H   GLU 1 301     159.773 161.521 131.898  1.00  0.00           H
ATOM   3747  HA  GLU 1 301     157.357 160.057 131.429  1.00  0.00           H
ATOM   3748 1HB  GLU 1 301     158.976 161.287 129.768  1.00  0.00           H
ATOM   3749 2HB  GLU 1 301     159.863 159.770 129.749  1.00  0.00           H
ATOM   3750 1HG  GLU 1 301     156.920 159.749 129.189  1.00  0.00           H
ATOM   3751 2HG  GLU 1 301     158.042 160.306 127.949  1.00  0.00           H
ATOM   3752  N   LYS 1 302     159.861 158.271 132.461  1.00225.12           N
ATOM   3753  CA  LYS 1 302     160.204 156.915 132.873  1.00225.12           C
ATOM   3754  C   LYS 1 302     159.556 156.559 134.206  1.00225.12           C
ATOM   3755  O   LYS 1 302     159.722 155.436 134.692  1.00225.12           O
ATOM   3756  CB  LYS 1 302     161.726 156.737 132.954  1.00225.12           C
ATOM   3757  CG  LYS 1 302     162.593 157.005 131.685  1.00225.12           C
ATOM   3758  CD  LYS 1 302     161.917 156.918 130.300  1.00225.12           C
ATOM   3759  CE  LYS 1 302     161.470 155.498 129.920  1.00225.12           C
ATOM   3760  NZ  LYS 1 302     160.902 155.451 128.545  1.00225.12           N
ATOM   3761  H   LYS 1 302     160.477 159.032 132.711  1.00  0.00           H
ATOM   3762  HA  LYS 1 302     159.814 156.218 132.130  1.00  0.00           H
ATOM   3763 1HB  LYS 1 302     162.129 157.398 133.721  1.00  0.00           H
ATOM   3764 2HB  LYS 1 302     161.958 155.713 133.249  1.00  0.00           H
ATOM   3765 1HG  LYS 1 302     163.012 158.011 131.735  1.00  0.00           H
ATOM   3766 2HG  LYS 1 302     163.413 156.289 131.647  1.00  0.00           H
ATOM   3767 1HD  LYS 1 302     161.037 157.561 130.283  1.00  0.00           H
ATOM   3768 2HD  LYS 1 302     162.612 157.264 129.534  1.00  0.00           H
ATOM   3769 1HE  LYS 1 302     162.322 154.822 129.975  1.00  0.00           H
ATOM   3770 2HE  LYS 1 302     160.715 155.154 130.627  1.00  0.00           H
ATOM   3771 1HZ  LYS 1 302     160.619 154.505 128.329  1.00  0.00           H
ATOM   3772 2HZ  LYS 1 302     160.099 156.063 128.490  1.00  0.00           H
ATOM   3773 3HZ  LYS 1 302     161.600 155.752 127.880  1.00  0.00           H
ATOM   3774  N   GLY 1 303     158.823 157.495 134.806  1.00217.16           N
ATOM   3775  CA  GLY 1 303     158.105 157.212 136.033  1.00217.16           C
ATOM   3776  C   GLY 1 303     158.906 157.322 137.314  1.00217.16           C
ATOM   3777  O   GLY 1 303     158.472 156.838 138.363  1.00217.16           O
ATOM   3778  H   GLY 1 303     158.764 158.419 134.405  1.00  0.00           H
ATOM   3779 1HA  GLY 1 303     157.257 157.892 136.124  1.00  0.00           H
ATOM   3780 2HA  GLY 1 303     157.701 156.200 135.994  1.00  0.00           H
ATOM   3781  N   LEU 1 304     160.078 157.957 137.249  1.00211.83           N
ATOM   3782  CA  LEU 1 304     160.981 158.035 138.392  1.00211.83           C
ATOM   3783  C   LEU 1 304     160.779 159.318 139.189  1.00211.83           C
ATOM   3784  O   LEU 1 304     161.467 159.533 140.193  1.00211.83           O
ATOM   3785  CB  LEU 1 304     162.448 157.920 137.959  1.00211.83           C
ATOM   3786  CG  LEU 1 304     163.116 156.569 137.666  1.00211.83           C
ATOM   3787  CD1 LEU 1 304     162.823 155.551 138.767  1.00211.83           C
ATOM   3788  CD2 LEU 1 304     162.796 156.015 136.278  1.00211.83           C
ATOM   3789  H   LEU 1 304     160.347 158.397 136.380  1.00  0.00           H
ATOM   3790  HA  LEU 1 304     160.760 157.206 139.064  1.00  0.00           H
ATOM   3791 1HB  LEU 1 304     162.584 158.488 137.040  1.00  0.00           H
ATOM   3792 2HB  LEU 1 304     163.073 158.364 138.732  1.00  0.00           H
ATOM   3793  HG  LEU 1 304     164.199 156.678 137.730  1.00  0.00           H
ATOM   3794 1HD1 LEU 1 304     163.312 154.605 138.529  1.00  0.00           H
ATOM   3795 2HD1 LEU 1 304     163.203 155.924 139.719  1.00  0.00           H
ATOM   3796 3HD1 LEU 1 304     161.749 155.394 138.842  1.00  0.00           H
ATOM   3797 1HD2 LEU 1 304     163.303 155.059 136.141  1.00  0.00           H
ATOM   3798 2HD2 LEU 1 304     161.720 155.872 136.183  1.00  0.00           H
ATOM   3799 3HD2 LEU 1 304     163.137 156.719 135.518  1.00  0.00           H
ATOM   3800  N   CYS 1 305     159.852 160.174 138.769  1.00231.38           N
ATOM   3801  CA  CYS 1 305     159.586 161.443 139.437  1.00231.38           C
ATOM   3802  C   CYS 1 305     158.132 161.523 139.882  1.00231.38           C
ATOM   3803  O   CYS 1 305     157.581 162.610 140.070  1.00231.38           O
ATOM   3804  CB  CYS 1 305     159.938 162.620 138.529  1.00231.38           C
ATOM   3805  SG  CYS 1 305     161.703 162.777 138.138  1.00231.38           S
ATOM   3806  H   CYS 1 305     159.314 159.927 137.950  1.00  0.00           H
ATOM   3807  HA  CYS 1 305     160.206 161.499 140.331  1.00  0.00           H
ATOM   3808 1HB  CYS 1 305     159.398 162.527 137.586  1.00  0.00           H
ATOM   3809 2HB  CYS 1 305     159.620 163.550 138.998  1.00  0.00           H
ATOM   3810  N   LEU 1 306     157.490 160.368 140.061  1.00218.00           N
ATOM   3811  CA  LEU 1 306     156.102 160.314 140.507  1.00218.00           C
ATOM   3812  C   LEU 1 306     155.952 159.622 141.856  1.00218.00           C
ATOM   3813  O   LEU 1 306     154.893 159.052 142.139  1.00218.00           O
ATOM   3814  CB  LEU 1 306     155.226 159.619 139.464  1.00218.00           C
ATOM   3815  CG  LEU 1 306     154.744 160.440 138.263  1.00218.00           C
ATOM   3816  CD1 LEU 1 306     155.798 160.511 137.167  1.00218.00           C
ATOM   3817  CD2 LEU 1 306     153.444 159.867 137.721  1.00218.00           C
ATOM   3818  H   LEU 1 306     157.983 159.506 139.882  1.00  0.00           H
ATOM   3819  HA  LEU 1 306     155.741 161.333 140.638  1.00  0.00           H
ATOM   3820 1HB  LEU 1 306     155.776 158.772 139.056  1.00  0.00           H
ATOM   3821 2HB  LEU 1 306     154.331 159.241 139.957  1.00  0.00           H
ATOM   3822  HG  LEU 1 306     154.577 161.471 138.571  1.00  0.00           H
ATOM   3823 1HD1 LEU 1 306     155.416 161.102 136.334  1.00  0.00           H
ATOM   3824 2HD1 LEU 1 306     156.700 160.980 137.560  1.00  0.00           H
ATOM   3825 3HD1 LEU 1 306     156.032 159.505 136.820  1.00  0.00           H
ATOM   3826 1HD2 LEU 1 306     153.113 160.461 136.869  1.00  0.00           H
ATOM   3827 2HD2 LEU 1 306     153.603 158.837 137.405  1.00  0.00           H
ATOM   3828 3HD2 LEU 1 306     152.682 159.895 138.499  1.00  0.00           H
ATOM   3829  N   SER 1 307     156.992 159.648 142.693  1.00245.19           N
ATOM   3830  CA  SER 1 307     156.886 159.075 144.032  1.00245.19           C
ATOM   3831  C   SER 1 307     156.055 159.967 144.948  1.00245.19           C
ATOM   3832  O   SER 1 307     155.039 159.529 145.500  1.00245.19           O
ATOM   3833  CB  SER 1 307     158.282 158.849 144.614  1.00245.19           C
ATOM   3834  OG  SER 1 307     158.962 160.079 144.797  1.00245.19           O
ATOM   3835  H   SER 1 307     157.865 160.066 142.404  1.00  0.00           H
ATOM   3836  HA  SER 1 307     156.374 158.114 143.957  1.00  0.00           H
ATOM   3837 1HB  SER 1 307     158.199 158.332 145.570  1.00  0.00           H
ATOM   3838 2HB  SER 1 307     158.856 158.210 143.946  1.00  0.00           H
ATOM   3839  HG  SER 1 307     158.414 160.748 144.378  1.00  0.00           H
ATOM   3840  N   CYS 1 308     156.481 161.231 145.101  1.00250.13           N
ATOM   3841  CA  CYS 1 308     155.804 162.268 145.894  1.00250.13           C
ATOM   3842  C   CYS 1 308     155.170 161.679 147.159  1.00250.13           C
ATOM   3843  O   CYS 1 308     154.000 161.911 147.469  1.00250.13           O
ATOM   3844  CB  CYS 1 308     154.783 163.043 145.045  1.00250.13           C
ATOM   3845  SG  CYS 1 308     154.014 164.519 145.806  1.00250.13           S
ATOM   3846  H   CYS 1 308     157.339 161.461 144.619  1.00  0.00           H
ATOM   3847  HA  CYS 1 308     156.554 162.973 146.253  1.00  0.00           H
ATOM   3848 1HB  CYS 1 308     155.258 163.383 144.125  1.00  0.00           H
ATOM   3849 2HB  CYS 1 308     153.964 162.380 144.766  1.00  0.00           H
ATOM   3850  N   ARG 1 309     155.940 160.861 147.882  1.00257.92           N
ATOM   3851  CA  ARG 1 309     155.630 160.632 149.290  1.00257.92           C
ATOM   3852  C   ARG 1 309     155.960 161.867 150.117  1.00257.92           C
ATOM   3853  O   ARG 1 309     155.360 162.100 151.173  1.00257.92           O
ATOM   3854  CB  ARG 1 309     156.386 159.411 149.808  1.00257.92           C
ATOM   3855  CG  ARG 1 309     156.061 158.125 149.064  1.00257.92           C
ATOM   3856  CD  ARG 1 309     154.565 157.853 149.047  1.00257.92           C
ATOM   3857  NE  ARG 1 309     154.050 157.496 150.364  1.00257.92           N
ATOM   3858  CZ  ARG 1 309     152.766 157.305 150.635  1.00257.92           C
ATOM   3859  NH1 ARG 1 309     151.836 157.429 149.704  1.00257.92           N
ATOM   3860  NH2 ARG 1 309     152.408 156.981 151.875  1.00257.92           N
ATOM   3861  H   ARG 1 309     156.737 160.396 147.472  1.00  0.00           H
ATOM   3862  HA  ARG 1 309     154.559 160.445 149.383  1.00  0.00           H
ATOM   3863 1HB  ARG 1 309     157.458 159.587 149.730  1.00  0.00           H
ATOM   3864 2HB  ARG 1 309     156.155 159.260 150.863  1.00  0.00           H
ATOM   3865 1HG  ARG 1 309     156.408 158.205 148.033  1.00  0.00           H
ATOM   3866 2HG  ARG 1 309     156.559 157.286 149.551  1.00  0.00           H
ATOM   3867 1HD  ARG 1 309     154.036 158.744 148.709  1.00  0.00           H
ATOM   3868 2HD  ARG 1 309     154.353 157.027 148.368  1.00  0.00           H
ATOM   3869  HE  ARG 1 309     154.717 157.387 151.116  1.00  0.00           H
ATOM   3870 1HH1 ARG 1 309     152.096 157.674 148.759  1.00  0.00           H
ATOM   3871 2HH1 ARG 1 309     150.866 157.279 149.936  1.00  0.00           H
ATOM   3872 1HH2 ARG 1 309     153.110 156.884 152.596  1.00  0.00           H
ATOM   3873 2HH2 ARG 1 309     151.434 156.834 152.096  1.00  0.00           H
ATOM   3874  N   LYS 1 310     156.910 162.664 149.648  1.00223.41           N
ATOM   3875  CA  LYS 1 310     157.256 163.950 150.219  1.00223.41           C
ATOM   3876  C   LYS 1 310     156.834 165.039 149.237  1.00223.41           C
ATOM   3877  O   LYS 1 310     156.266 164.756 148.176  1.00223.41           O
ATOM   3878  CB  LYS 1 310     158.753 164.009 150.555  1.00223.41           C
ATOM   3879  CG  LYS 1 310     159.302 162.910 151.502  1.00223.41           C
ATOM   3880  CD  LYS 1 310     158.777 162.871 152.962  1.00223.41           C
ATOM   3881  CE  LYS 1 310     159.288 164.009 153.874  1.00223.41           C
ATOM   3882  NZ  LYS 1 310     158.825 163.849 155.280  1.00223.41           N
ATOM   3883  H   LYS 1 310     157.416 162.333 148.838  1.00  0.00           H
ATOM   3884  HA  LYS 1 310     156.688 164.084 151.141  1.00  0.00           H
ATOM   3885 1HB  LYS 1 310     159.334 163.945 149.635  1.00  0.00           H
ATOM   3886 2HB  LYS 1 310     158.984 164.966 151.022  1.00  0.00           H
ATOM   3887 1HG  LYS 1 310     159.078 161.926 151.089  1.00  0.00           H
ATOM   3888 2HG  LYS 1 310     160.384 163.010 151.586  1.00  0.00           H
ATOM   3889 1HD  LYS 1 310     157.689 162.927 152.960  1.00  0.00           H
ATOM   3890 2HD  LYS 1 310     159.074 161.931 153.430  1.00  0.00           H
ATOM   3891 1HE  LYS 1 310     160.378 164.022 153.863  1.00  0.00           H
ATOM   3892 2HE  LYS 1 310     158.931 164.966 153.494  1.00  0.00           H
ATOM   3893 1HZ  LYS 1 310     159.180 164.611 155.841  1.00  0.00           H
ATOM   3894 2HZ  LYS 1 310     157.816 163.854 155.306  1.00  0.00           H
ATOM   3895 3HZ  LYS 1 310     159.167 162.974 155.650  1.00  0.00           H
ATOM   3896  N   ASN 1 311     157.085 166.298 149.593  1.00222.41           N
ATOM   3897  CA  ASN 1 311     156.650 167.409 148.758  1.00222.41           C
ATOM   3898  C   ASN 1 311     157.436 167.399 147.453  1.00222.41           C
ATOM   3899  O   ASN 1 311     158.435 168.109 147.307  1.00222.41           O
ATOM   3900  CB  ASN 1 311     156.824 168.737 149.506  1.00222.41           C
ATOM   3901  CG  ASN 1 311     156.250 169.937 148.750  1.00222.41           C
ATOM   3902  OD1 ASN 1 311     156.316 170.027 147.523  1.00222.41           O
ATOM   3903  ND2 ASN 1 311     155.677 170.871 149.499  1.00222.41           N
ATOM   3904  H   ASN 1 311     157.583 166.492 150.451  1.00  0.00           H
ATOM   3905  HA  ASN 1 311     155.591 167.274 148.526  1.00  0.00           H
ATOM   3906 1HB  ASN 1 311     156.333 168.675 150.478  1.00  0.00           H
ATOM   3907 2HB  ASN 1 311     157.884 168.918 149.685  1.00  0.00           H
ATOM   3908 1HD2 ASN 1 311     155.281 171.684 149.069  1.00  0.00           H
ATOM   3909 2HD2 ASN 1 311     155.642 170.764 150.492  1.00  0.00           H
ATOM   3910  N   ARG 1 312     156.980 166.581 146.500  1.00221.33           N
ATOM   3911  CA  ARG 1 312     157.557 166.513 145.164  1.00221.33           C
ATOM   3912  C   ARG 1 312     156.491 166.673 144.090  1.00221.33           C
ATOM   3913  O   ARG 1 312     156.733 166.313 142.933  1.00221.33           O
ATOM   3914  CB  ARG 1 312     158.312 165.195 144.954  1.00221.33           C
ATOM   3915  CG  ARG 1 312     159.522 165.017 145.849  1.00221.33           C
ATOM   3916  CD  ARG 1 312     160.600 166.037 145.508  1.00221.33           C
ATOM   3917  NE  ARG 1 312     161.800 165.870 146.319  1.00221.33           N
ATOM   3918  CZ  ARG 1 312     162.005 166.452 147.494  1.00221.33           C
ATOM   3919  NH1 ARG 1 312     161.122 167.284 148.020  1.00221.33           N
ATOM   3920  NH2 ARG 1 312     163.134 166.201 148.152  1.00221.33           N
ATOM   3921  H   ARG 1 312     156.197 165.986 146.729  1.00  0.00           H
ATOM   3922  HA  ARG 1 312     158.264 167.335 145.050  1.00  0.00           H
ATOM   3923 1HB  ARG 1 312     157.638 164.357 145.133  1.00  0.00           H
ATOM   3924 2HB  ARG 1 312     158.648 165.129 143.919  1.00  0.00           H
ATOM   3925 1HG  ARG 1 312     159.228 165.152 146.890  1.00  0.00           H
ATOM   3926 2HG  ARG 1 312     159.931 164.016 145.714  1.00  0.00           H
ATOM   3927 1HD  ARG 1 312     160.883 165.931 144.462  1.00  0.00           H
ATOM   3928 2HD  ARG 1 312     160.215 167.042 145.679  1.00  0.00           H
ATOM   3929  HE  ARG 1 312     162.529 165.267 145.961  1.00  0.00           H
ATOM   3930 1HH1 ARG 1 312     160.265 167.491 147.527  1.00  0.00           H
ATOM   3931 2HH1 ARG 1 312     161.305 167.714 148.916  1.00  0.00           H
ATOM   3932 1HH2 ARG 1 312     163.821 165.574 147.757  1.00  0.00           H
ATOM   3933 2HH2 ARG 1 312     163.304 166.636 149.046  1.00  0.00           H
ATOM   3934  N   CYS 1 313     155.320 167.193 144.448  1.00237.56           N
ATOM   3935  CA  CYS 1 313     154.242 167.417 143.497  1.00237.56           C
ATOM   3936  C   CYS 1 313     153.259 168.414 144.096  1.00237.56           C
ATOM   3937  O   CYS 1 313     153.307 168.707 145.294  1.00237.56           O
ATOM   3938  CB  CYS 1 313     153.539 166.105 143.121  1.00237.56           C
ATOM   3939  SG  CYS 1 313     152.649 165.292 144.460  1.00237.56           S
ATOM   3940  H   CYS 1 313     155.181 167.439 145.417  1.00  0.00           H
ATOM   3941  HA  CYS 1 313     154.665 167.848 142.589  1.00  0.00           H
ATOM   3942 1HB  CYS 1 313     152.822 166.292 142.322  1.00  0.00           H
ATOM   3943 2HB  CYS 1 313     154.274 165.396 142.742  1.00  0.00           H
ATOM   3944  N   ASN 1 314     152.381 168.936 143.245  1.00224.78           N
ATOM   3945  CA  ASN 1 314     151.327 169.848 143.673  1.00224.78           C
ATOM   3946  C   ASN 1 314     150.281 169.923 142.568  1.00224.78           C
ATOM   3947  O   ASN 1 314     150.386 169.255 141.536  1.00224.78           O
ATOM   3948  CB  ASN 1 314     151.895 171.230 144.014  1.00224.78           C
ATOM   3949  CG  ASN 1 314     151.128 171.919 145.125  1.00224.78           C
ATOM   3950  OD1 ASN 1 314     149.902 171.837 145.187  1.00224.78           O
ATOM   3951  ND2 ASN 1 314     151.846 172.606 146.007  1.00224.78           N
ATOM   3952  H   ASN 1 314     152.451 168.689 142.268  1.00  0.00           H
ATOM   3953  HA  ASN 1 314     150.859 169.439 144.570  1.00  0.00           H
ATOM   3954 1HB  ASN 1 314     152.938 171.131 144.317  1.00  0.00           H
ATOM   3955 2HB  ASN 1 314     151.870 171.862 143.126  1.00  0.00           H
ATOM   3956 1HD2 ASN 1 314     151.391 173.080 146.760  1.00  0.00           H
ATOM   3957 2HD2 ASN 1 314     152.840 172.648 145.916  1.00  0.00           H
ATOM   3958  N   ASN 1 315     149.262 170.750 142.790  1.00221.74           N
ATOM   3959  CA  ASN 1 315     148.174 170.921 141.838  1.00221.74           C
ATOM   3960  C   ASN 1 315     148.521 172.029 140.841  1.00221.74           C
ATOM   3961  O   ASN 1 315     149.396 172.865 141.078  1.00221.74           O
ATOM   3962  CB  ASN 1 315     146.871 171.202 142.579  1.00221.74           C
ATOM   3963  CG  ASN 1 315     146.452 170.054 143.474  1.00221.74           C
ATOM   3964  OD1 ASN 1 315     146.775 168.898 143.210  1.00221.74           O
ATOM   3965  ND2 ASN 1 315     145.732 170.371 144.544  1.00221.74           N
ATOM   3966  H   ASN 1 315     149.247 171.276 143.653  1.00  0.00           H
ATOM   3967  HA  ASN 1 315     148.065 169.996 141.268  1.00  0.00           H
ATOM   3968 1HB  ASN 1 315     146.986 172.099 143.188  1.00  0.00           H
ATOM   3969 2HB  ASN 1 315     146.076 171.394 141.858  1.00  0.00           H
ATOM   3970 1HD2 ASN 1 315     145.427 169.654 145.171  1.00  0.00           H
ATOM   3971 2HD2 ASN 1 315     145.495 171.325 144.722  1.00  0.00           H
ATOM   3972  N   MET 1 316     147.825 172.050 139.706  1.00194.31           N
ATOM   3973  CA  MET 1 316     147.896 173.160 138.769  1.00194.31           C
ATOM   3974  C   MET 1 316     146.533 173.838 138.719  1.00194.31           C
ATOM   3975  O   MET 1 316     145.490 173.182 138.776  1.00194.31           O
ATOM   3976  CB  MET 1 316     148.336 172.668 137.377  1.00194.31           C
ATOM   3977  CG  MET 1 316     148.602 173.741 136.317  1.00194.31           C
ATOM   3978  SD  MET 1 316     147.155 174.384 135.455  1.00194.31           S
ATOM   3979  CE  MET 1 316     146.963 173.163 134.160  1.00194.31           C
ATOM   3980  H   MET 1 316     147.226 171.264 139.492  1.00  0.00           H
ATOM   3981  HA  MET 1 316     148.635 173.873 139.135  1.00  0.00           H
ATOM   3982 1HB  MET 1 316     149.253 172.089 137.469  1.00  0.00           H
ATOM   3983 2HB  MET 1 316     147.571 172.008 136.966  1.00  0.00           H
ATOM   3984 1HG  MET 1 316     149.093 174.597 136.780  1.00  0.00           H
ATOM   3985 2HG  MET 1 316     149.267 173.341 135.552  1.00  0.00           H
ATOM   3986 1HE  MET 1 316     146.105 173.421 133.539  1.00  0.00           H
ATOM   3987 2HE  MET 1 316     147.863 173.140 133.545  1.00  0.00           H
ATOM   3988 3HE  MET 1 316     146.804 172.181 134.606  1.00  0.00           H
ATOM   3989  N   GLY 1 317     146.549 175.162 138.621  1.00209.47           N
ATOM   3990  CA  GLY 1 317     145.316 175.930 138.534  1.00209.47           C
ATOM   3991  C   GLY 1 317     145.353 177.162 139.415  1.00209.47           C
ATOM   3992  O   GLY 1 317     146.425 177.623 139.800  1.00209.47           O
ATOM   3993  H   GLY 1 317     147.434 175.649 138.605  1.00  0.00           H
ATOM   3994 1HA  GLY 1 317     145.146 176.231 137.500  1.00  0.00           H
ATOM   3995 2HA  GLY 1 317     144.476 175.302 138.827  1.00  0.00           H
ATOM   3996  N   TYR 1 318     144.173 177.712 139.706  1.00238.40           N
ATOM   3997  CA  TYR 1 318     144.093 178.900 140.550  1.00238.40           C
ATOM   3998  C   TYR 1 318     144.731 178.659 141.913  1.00238.40           C
ATOM   3999  O   TYR 1 318     145.562 179.453 142.370  1.00238.40           O
ATOM   4000  CB  TYR 1 318     142.631 179.335 140.693  1.00238.40           C
ATOM   4001  CG  TYR 1 318     142.364 180.370 141.769  1.00238.40           C
ATOM   4002  CD1 TYR 1 318     142.702 181.704 141.574  1.00238.40           C
ATOM   4003  CD2 TYR 1 318     141.728 180.021 142.959  1.00238.40           C
ATOM   4004  CE1 TYR 1 318     142.451 182.656 142.551  1.00238.40           C
ATOM   4005  CE2 TYR 1 318     141.475 180.965 143.940  1.00238.40           C
ATOM   4006  CZ  TYR 1 318     141.837 182.280 143.729  1.00238.40           C
ATOM   4007  OH  TYR 1 318     141.580 183.219 144.703  1.00238.40           O
ATOM   4008  H   TYR 1 318     143.321 177.309 139.342  1.00  0.00           H
ATOM   4009  HA  TYR 1 318     144.657 179.702 140.073  1.00  0.00           H
ATOM   4010 1HB  TYR 1 318     142.280 179.749 139.746  1.00  0.00           H
ATOM   4011 2HB  TYR 1 318     142.013 178.466 140.917  1.00  0.00           H
ATOM   4012  HD1 TYR 1 318     143.173 182.018 140.642  1.00  0.00           H
ATOM   4013  HD2 TYR 1 318     141.422 178.989 143.132  1.00  0.00           H
ATOM   4014  HE1 TYR 1 318     142.724 183.698 142.380  1.00  0.00           H
ATOM   4015  HE2 TYR 1 318     140.995 180.666 144.872  1.00  0.00           H
ATOM   4016  HH  TYR 1 318     140.994 182.842 145.363  1.00  0.00           H
ATOM   4017  N   GLU 1 319     144.356 177.569 142.578  1.00237.47           N
ATOM   4018  CA  GLU 1 319     144.787 177.294 143.944  1.00237.47           C
ATOM   4019  C   GLU 1 319     146.020 176.398 143.896  1.00237.47           C
ATOM   4020  O   GLU 1 319     145.906 175.194 143.652  1.00237.47           O
ATOM   4021  CB  GLU 1 319     143.661 176.630 144.734  1.00237.47           C
ATOM   4022  CG  GLU 1 319     144.031 176.231 146.153  1.00237.47           C
ATOM   4023  CD  GLU 1 319     144.475 177.416 146.990  1.00237.47           C
ATOM   4024  OE1 GLU 1 319     143.595 178.101 147.552  1.00237.47           O
ATOM   4025  OE2 GLU 1 319     145.692 177.672 147.080  1.00237.47           O
ATOM   4026  H   GLU 1 319     143.749 176.911 142.111  1.00  0.00           H
ATOM   4027  HA  GLU 1 319     145.040 178.240 144.424  1.00  0.00           H
ATOM   4028 1HB  GLU 1 319     142.809 177.307 144.791  1.00  0.00           H
ATOM   4029 2HB  GLU 1 319     143.332 175.731 144.213  1.00  0.00           H
ATOM   4030 1HG  GLU 1 319     143.166 175.765 146.625  1.00  0.00           H
ATOM   4031 2HG  GLU 1 319     144.831 175.493 146.115  1.00  0.00           H
ATOM   4032  N   ILE 1 320     147.198 176.987 144.103  1.00241.10           N
ATOM   4033  CA  ILE 1 320     148.468 176.261 144.092  1.00241.10           C
ATOM   4034  C   ILE 1 320     148.946 176.006 145.530  1.00241.10           C
ATOM   4035  O   ILE 1 320     150.114 175.665 145.759  1.00241.10           O
ATOM   4036  CB  ILE 1 320     149.539 176.999 143.244  1.00241.10           C
ATOM   4037  CG1 ILE 1 320     149.195 177.212 141.752  1.00241.10           C
ATOM   4038  CG2 ILE 1 320     150.772 176.119 142.974  1.00241.10           C
ATOM   4039  CD1 ILE 1 320     148.952 175.987 140.849  1.00241.10           C
ATOM   4040  H   ILE 1 320     147.201 177.983 144.274  1.00  0.00           H
ATOM   4041  HA  ILE 1 320     148.301 175.279 143.648  1.00  0.00           H
ATOM   4042  HB  ILE 1 320     149.870 177.892 143.774  1.00  0.00           H
ATOM   4043 1HG1 ILE 1 320     148.289 177.812 141.671  1.00  0.00           H
ATOM   4044 2HG1 ILE 1 320     149.999 177.768 141.269  1.00  0.00           H
ATOM   4045 1HG2 ILE 1 320     151.493 176.676 142.378  1.00  0.00           H
ATOM   4046 2HG2 ILE 1 320     151.229 175.832 143.921  1.00  0.00           H
ATOM   4047 3HG2 ILE 1 320     150.468 175.223 142.431  1.00  0.00           H
ATOM   4048 1HD1 ILE 1 320     148.723 176.321 139.836  1.00  0.00           H
ATOM   4049 2HD1 ILE 1 320     149.847 175.363 140.833  1.00  0.00           H
ATOM   4050 3HD1 ILE 1 320     148.115 175.408 141.238  1.00  0.00           H
ATOM   4051  N   ASN 1 321     148.054 176.197 146.512  1.00241.28           N
ATOM   4052  CA  ASN 1 321     148.264 175.952 147.948  1.00241.28           C
ATOM   4053  C   ASN 1 321     149.279 176.903 148.587  1.00241.28           C
ATOM   4054  O   ASN 1 321     149.659 176.699 149.747  1.00241.28           O
ATOM   4055  CB  ASN 1 321     148.652 174.494 148.236  1.00241.28           C
ATOM   4056  CG  ASN 1 321     147.518 173.526 147.970  1.00241.28           C
ATOM   4057  OD1 ASN 1 321     146.433 173.652 148.536  1.00241.28           O
ATOM   4058  ND2 ASN 1 321     147.764 172.551 147.101  1.00241.28           N
ATOM   4059  H   ASN 1 321     147.160 176.545 146.198  1.00  0.00           H
ATOM   4060  HA  ASN 1 321     147.331 176.160 148.475  1.00  0.00           H
ATOM   4061 1HB  ASN 1 321     149.506 174.216 147.616  1.00  0.00           H
ATOM   4062 2HB  ASN 1 321     148.959 174.398 149.278  1.00  0.00           H
ATOM   4063 1HD2 ASN 1 321     147.051 171.883 146.886  1.00  0.00           H
ATOM   4064 2HD2 ASN 1 321     148.659 172.486 146.664  1.00  0.00           H
ATOM   4065  N   LYS 1 322     149.706 177.935 147.839  1.00248.18           N
ATOM   4066  CA  LYS 1 322     150.615 178.995 148.305  1.00248.18           C
ATOM   4067  C   LYS 1 322     151.916 178.446 148.894  1.00248.18           C
ATOM   4068  O   LYS 1 322     152.444 178.973 149.875  1.00248.18           O
ATOM   4069  CB  LYS 1 322     149.914 179.918 149.305  1.00248.18           C
ATOM   4070  CG  LYS 1 322     148.698 180.630 148.739  1.00248.18           C
ATOM   4071  CD  LYS 1 322     148.118 181.616 149.737  1.00248.18           C
ATOM   4072  CE  LYS 1 322     147.412 180.895 150.873  1.00248.18           C
ATOM   4073  NZ  LYS 1 322     146.725 181.844 151.792  1.00248.18           N
ATOM   4074  H   LYS 1 322     149.363 177.962 146.890  1.00  0.00           H
ATOM   4075  HA  LYS 1 322     150.922 179.590 147.444  1.00  0.00           H
ATOM   4076 1HB  LYS 1 322     149.596 179.340 150.173  1.00  0.00           H
ATOM   4077 2HB  LYS 1 322     150.617 180.674 149.656  1.00  0.00           H
ATOM   4078 1HG  LYS 1 322     148.980 181.169 147.833  1.00  0.00           H
ATOM   4079 2HG  LYS 1 322     147.934 179.898 148.482  1.00  0.00           H
ATOM   4080 1HD  LYS 1 322     148.920 182.231 150.149  1.00  0.00           H
ATOM   4081 2HD  LYS 1 322     147.406 182.269 149.233  1.00  0.00           H
ATOM   4082 1HE  LYS 1 322     146.674 180.207 150.463  1.00  0.00           H
ATOM   4083 2HE  LYS 1 322     148.137 180.317 151.445  1.00  0.00           H
ATOM   4084 1HZ  LYS 1 322     146.268 181.329 152.531  1.00  0.00           H
ATOM   4085 2HZ  LYS 1 322     147.403 182.477 152.193  1.00  0.00           H
ATOM   4086 3HZ  LYS 1 322     146.035 182.374 151.277  1.00  0.00           H
ATOM   4087  N   VAL 1 323     152.439 177.383 148.294  1.00249.64           N
ATOM   4088  CA  VAL 1 323     153.670 176.746 148.753  1.00249.64           C
ATOM   4089  C   VAL 1 323     154.844 177.487 148.131  1.00249.64           C
ATOM   4090  O   VAL 1 323     155.038 177.449 146.911  1.00249.64           O
ATOM   4091  CB  VAL 1 323     153.701 175.254 148.393  1.00249.64           C
ATOM   4092  CG1 VAL 1 323     154.981 174.614 148.908  1.00249.64           C
ATOM   4093  CG2 VAL 1 323     152.479 174.547 148.959  1.00249.64           C
ATOM   4094  H   VAL 1 323     151.962 177.004 147.488  1.00  0.00           H
ATOM   4095  HA  VAL 1 323     153.720 176.835 149.839  1.00  0.00           H
ATOM   4096  HB  VAL 1 323     153.706 175.152 147.307  1.00  0.00           H
ATOM   4097 1HG1 VAL 1 323     154.990 173.556 148.645  1.00  0.00           H
ATOM   4098 2HG1 VAL 1 323     155.842 175.106 148.456  1.00  0.00           H
ATOM   4099 3HG1 VAL 1 323     155.029 174.718 149.992  1.00  0.00           H
ATOM   4100 1HG2 VAL 1 323     152.516 173.491 148.695  1.00  0.00           H
ATOM   4101 2HG2 VAL 1 323     152.470 174.650 150.045  1.00  0.00           H
ATOM   4102 3HG2 VAL 1 323     151.576 174.994 148.544  1.00  0.00           H
ATOM   4103  N   ARG 1 324     155.633 178.152 148.968  1.00250.57           N
ATOM   4104  CA  ARG 1 324     156.609 179.136 148.520  1.00250.57           C
ATOM   4105  C   ARG 1 324     158.017 178.694 148.925  1.00250.57           C
ATOM   4106  O   ARG 1 324     158.203 177.619 149.507  1.00250.57           O
ATOM   4107  CB  ARG 1 324     156.255 180.515 149.077  1.00250.57           C
ATOM   4108  CG  ARG 1 324     155.010 181.117 148.452  1.00250.57           C
ATOM   4109  CD  ARG 1 324     154.401 182.193 149.332  1.00250.57           C
ATOM   4110  NE  ARG 1 324     153.673 181.618 150.458  1.00250.57           N
ATOM   4111  CZ  ARG 1 324     153.377 182.272 151.572  1.00250.57           C
ATOM   4112  NH1 ARG 1 324     153.730 183.536 151.746  1.00250.57           N
ATOM   4113  NH2 ARG 1 324     152.710 181.645 152.537  1.00250.57           N
ATOM   4114  H   ARG 1 324     155.545 177.961 149.955  1.00  0.00           H
ATOM   4115  HA  ARG 1 324     156.582 179.179 147.430  1.00  0.00           H
ATOM   4116 1HB  ARG 1 324     156.100 180.443 150.152  1.00  0.00           H
ATOM   4117 2HB  ARG 1 324     157.089 181.199 148.912  1.00  0.00           H
ATOM   4118 1HG  ARG 1 324     155.264 181.567 147.491  1.00  0.00           H
ATOM   4119 2HG  ARG 1 324     154.264 180.336 148.300  1.00  0.00           H
ATOM   4120 1HD  ARG 1 324     155.191 182.832 149.725  1.00  0.00           H
ATOM   4121 2HD  ARG 1 324     153.706 182.794 148.746  1.00  0.00           H
ATOM   4122  HE  ARG 1 324     153.374 180.655 150.381  1.00  0.00           H
ATOM   4123 1HH1 ARG 1 324     154.236 184.023 151.021  1.00  0.00           H
ATOM   4124 2HH1 ARG 1 324     153.493 184.013 152.605  1.00  0.00           H
ATOM   4125 1HH2 ARG 1 324     152.435 180.680 152.414  1.00  0.00           H
ATOM   4126 2HH2 ARG 1 324     152.479 182.131 153.390  1.00  0.00           H
ATOM   4127  N   ALA 1 325     158.997 179.550 148.601  1.00235.11           N
ATOM   4128  CA  ALA 1 325     160.433 179.315 148.797  1.00235.11           C
ATOM   4129  C   ALA 1 325     160.939 178.176 147.907  1.00235.11           C
ATOM   4130  O   ALA 1 325     161.612 177.246 148.355  1.00235.11           O
ATOM   4131  CB  ALA 1 325     160.768 179.066 150.274  1.00235.11           C
ATOM   4132  H   ALA 1 325     158.692 180.419 148.187  1.00  0.00           H
ATOM   4133  HA  ALA 1 325     160.969 180.207 148.471  1.00  0.00           H
ATOM   4134 1HB  ALA 1 325     161.840 178.896 150.381  1.00  0.00           H
ATOM   4135 2HB  ALA 1 325     160.478 179.935 150.866  1.00  0.00           H
ATOM   4136 3HB  ALA 1 325     160.226 178.190 150.628  1.00  0.00           H
ATOM   4137  N   LYS 1 326     160.597 178.271 146.627  1.00234.71           N
ATOM   4138  CA  LYS 1 326     160.986 177.286 145.630  1.00234.71           C
ATOM   4139  C   LYS 1 326     162.385 177.584 145.100  1.00234.71           C
ATOM   4140  O   LYS 1 326     162.915 178.686 145.254  1.00234.71           O
ATOM   4141  CB  LYS 1 326     159.981 177.261 144.477  1.00234.71           C
ATOM   4142  CG  LYS 1 326     158.561 176.946 144.913  1.00234.71           C
ATOM   4143  CD  LYS 1 326     158.417 175.499 145.339  1.00234.71           C
ATOM   4144  CE  LYS 1 326     157.020 175.225 145.871  1.00234.71           C
ATOM   4145  NZ  LYS 1 326     155.972 175.565 144.869  1.00234.71           N
ATOM   4146  H   LYS 1 326     160.043 179.066 146.343  1.00  0.00           H
ATOM   4147  HA  LYS 1 326     160.998 176.303 146.103  1.00  0.00           H
ATOM   4148 1HB  LYS 1 326     159.978 178.229 143.976  1.00  0.00           H
ATOM   4149 2HB  LYS 1 326     160.287 176.513 143.745  1.00  0.00           H
ATOM   4150 1HG  LYS 1 326     158.286 177.590 145.750  1.00  0.00           H
ATOM   4151 2HG  LYS 1 326     157.876 177.141 144.088  1.00  0.00           H
ATOM   4152 1HD  LYS 1 326     158.611 174.847 144.488  1.00  0.00           H
ATOM   4153 2HD  LYS 1 326     159.145 175.276 146.119  1.00  0.00           H
ATOM   4154 1HE  LYS 1 326     156.929 174.172 146.131  1.00  0.00           H
ATOM   4155 2HE  LYS 1 326     156.849 175.815 146.770  1.00  0.00           H
ATOM   4156 1HZ  LYS 1 326     155.059 175.371 145.256  1.00  0.00           H
ATOM   4157 2HZ  LYS 1 326     156.035 176.545 144.633  1.00  0.00           H
ATOM   4158 3HZ  LYS 1 326     156.109 175.009 144.036  1.00  0.00           H
ATOM   4159  N   ARG 1 327     162.978 176.576 144.465  1.00225.74           N
ATOM   4160  CA  ARG 1 327     164.322 176.666 143.908  1.00225.74           C
ATOM   4161  C   ARG 1 327     164.308 176.579 142.385  1.00225.74           C
ATOM   4162  O   ARG 1 327     165.181 175.947 141.784  1.00225.74           O
ATOM   4163  CB  ARG 1 327     165.222 175.582 144.495  1.00225.74           C
ATOM   4164  CG  ARG 1 327     165.454 175.659 146.008  1.00225.74           C
ATOM   4165  CD  ARG 1 327     166.412 176.785 146.435  1.00225.74           C
ATOM   4166  NE  ARG 1 327     165.777 178.090 146.601  1.00225.74           N
ATOM   4167  CZ  ARG 1 327     165.146 178.496 147.696  1.00225.74           C
ATOM   4168  NH1 ARG 1 327     165.081 177.741 148.781  1.00225.74           N
ATOM   4169  NH2 ARG 1 327     164.577 179.698 147.708  1.00225.74           N
ATOM   4170  H   ARG 1 327     162.463 175.713 144.370  1.00  0.00           H
ATOM   4171  HA  ARG 1 327     164.739 177.641 144.167  1.00  0.00           H
ATOM   4172 1HB  ARG 1 327     164.796 174.603 144.284  1.00  0.00           H
ATOM   4173 2HB  ARG 1 327     166.200 175.623 144.016  1.00  0.00           H
ATOM   4174 1HG  ARG 1 327     164.504 175.835 146.513  1.00  0.00           H
ATOM   4175 2HG  ARG 1 327     165.883 174.720 146.359  1.00  0.00           H
ATOM   4176 1HD  ARG 1 327     166.869 176.530 147.391  1.00  0.00           H
ATOM   4177 2HD  ARG 1 327     167.191 176.905 145.682  1.00  0.00           H
ATOM   4178  HE  ARG 1 327     165.820 178.736 145.823  1.00  0.00           H
ATOM   4179 1HH1 ARG 1 327     165.517 176.829 148.789  1.00  0.00           H
ATOM   4180 2HH1 ARG 1 327     164.594 178.075 149.600  1.00  0.00           H
ATOM   4181 1HH2 ARG 1 327     164.629 180.289 146.889  1.00  0.00           H
ATOM   4182 2HH2 ARG 1 327     164.094 180.020 148.533  1.00  0.00           H
ATOM   4183  N   SER 1 328     163.307 177.219 141.765  1.00230.72           N
ATOM   4184  CA  SER 1 328     163.103 177.280 140.311  1.00230.72           C
ATOM   4185  C   SER 1 328     163.041 175.882 139.689  1.00230.72           C
ATOM   4186  O   SER 1 328     163.775 175.548 138.757  1.00230.72           O
ATOM   4187  CB  SER 1 328     164.173 178.148 139.634  1.00230.72           C
ATOM   4188  OG  SER 1 328     164.134 179.477 140.119  1.00230.72           O
ATOM   4189  H   SER 1 328     162.653 177.690 142.375  1.00  0.00           H
ATOM   4190  HA  SER 1 328     162.127 177.730 140.117  1.00  0.00           H
ATOM   4191 1HB  SER 1 328     165.158 177.719 139.820  1.00  0.00           H
ATOM   4192 2HB  SER 1 328     164.014 178.146 138.557  1.00  0.00           H
ATOM   4193  HG  SER 1 328     163.255 179.599 140.488  1.00  0.00           H
ATOM   4194  N   SER 1 329     162.142 175.066 140.229  1.00216.76           N
ATOM   4195  CA  SER 1 329     162.050 173.663 139.861  1.00216.76           C
ATOM   4196  C   SER 1 329     161.248 173.487 138.573  1.00216.76           C
ATOM   4197  O   SER 1 329     160.594 174.410 138.086  1.00216.76           O
ATOM   4198  CB  SER 1 329     161.413 172.856 140.991  1.00216.76           C
ATOM   4199  OG  SER 1 329     160.046 173.192 141.149  1.00216.76           O
ATOM   4200  H   SER 1 329     161.504 175.437 140.918  1.00  0.00           H
ATOM   4201  HA  SER 1 329     163.058 173.284 139.686  1.00  0.00           H
ATOM   4202 1HB  SER 1 329     161.504 171.792 140.774  1.00  0.00           H
ATOM   4203 2HB  SER 1 329     161.946 173.048 141.921  1.00  0.00           H
ATOM   4204  HG  SER 1 329     159.856 173.850 140.476  1.00  0.00           H
ATOM   4205  N   LYS 1 330     161.300 172.273 138.035  1.00223.55           N
ATOM   4206  CA  LYS 1 330     160.584 171.910 136.818  1.00223.55           C
ATOM   4207  C   LYS 1 330     159.494 170.902 137.156  1.00223.55           C
ATOM   4208  O   LYS 1 330     159.766 169.876 137.789  1.00223.55           O
ATOM   4209  CB  LYS 1 330     161.546 171.329 135.783  1.00223.55           C
ATOM   4210  CG  LYS 1 330     162.864 172.101 135.658  1.00223.55           C
ATOM   4211  CD  LYS 1 330     162.747 173.394 134.837  1.00223.55           C
ATOM   4212  CE  LYS 1 330     162.915 173.218 133.318  1.00223.55           C
ATOM   4213  NZ  LYS 1 330     164.271 172.795 132.854  1.00223.55           N
ATOM   4214  H   LYS 1 330     161.867 171.577 138.499  1.00  0.00           H
ATOM   4215  HA  LYS 1 330     160.128 172.810 136.404  1.00  0.00           H
ATOM   4216 1HB  LYS 1 330     161.782 170.296 136.044  1.00  0.00           H
ATOM   4217 2HB  LYS 1 330     161.066 171.319 134.805  1.00  0.00           H
ATOM   4218 1HG  LYS 1 330     163.223 172.370 136.653  1.00  0.00           H
ATOM   4219 2HG  LYS 1 330     163.612 171.469 135.180  1.00  0.00           H
ATOM   4220 1HD  LYS 1 330     161.766 173.841 135.001  1.00  0.00           H
ATOM   4221 2HD  LYS 1 330     163.508 174.102 135.162  1.00  0.00           H
ATOM   4222 1HE  LYS 1 330     162.213 172.467 132.959  1.00  0.00           H
ATOM   4223 2HE  LYS 1 330     162.693 174.160 132.816  1.00  0.00           H
ATOM   4224 1HZ  LYS 1 330     164.272 172.711 131.847  1.00  0.00           H
ATOM   4225 2HZ  LYS 1 330     164.954 173.486 133.133  1.00  0.00           H
ATOM   4226 3HZ  LYS 1 330     164.506 171.904 133.265  1.00  0.00           H
ATOM   4227  N   MET 1 331     158.265 171.201 136.743  1.00204.32           N
ATOM   4228  CA  MET 1 331     157.106 170.379 137.059  1.00204.32           C
ATOM   4229  C   MET 1 331     156.456 169.963 135.743  1.00204.32           C
ATOM   4230  O   MET 1 331     156.402 170.755 134.797  1.00204.32           O
ATOM   4231  CB  MET 1 331     156.149 171.175 137.951  1.00204.32           C
ATOM   4232  CG  MET 1 331     156.727 171.488 139.331  1.00204.32           C
ATOM   4233  SD  MET 1 331     155.611 172.207 140.549  1.00204.32           S
ATOM   4234  CE  MET 1 331     154.647 170.787 141.018  1.00204.32           C
ATOM   4235  H   MET 1 331     158.140 172.034 136.186  1.00  0.00           H
ATOM   4236  HA  MET 1 331     157.446 169.495 137.597  1.00  0.00           H
ATOM   4237 1HB  MET 1 331     155.894 172.115 137.462  1.00  0.00           H
ATOM   4238 2HB  MET 1 331     155.224 170.613 138.084  1.00  0.00           H
ATOM   4239 1HG  MET 1 331     157.112 170.572 139.779  1.00  0.00           H
ATOM   4240 2HG  MET 1 331     157.554 172.190 139.228  1.00  0.00           H
ATOM   4241 1HE  MET 1 331     153.912 171.078 141.768  1.00  0.00           H
ATOM   4242 2HE  MET 1 331     154.134 170.389 140.141  1.00  0.00           H
ATOM   4243 3HE  MET 1 331     155.304 170.021 141.432  1.00  0.00           H
ATOM   4244  N   TYR 1 332     155.970 168.723 135.669  1.00192.87           N
ATOM   4245  CA  TYR 1 332     155.378 168.211 134.442  1.00192.87           C
ATOM   4246  C   TYR 1 332     153.992 167.617 134.665  1.00192.87           C
ATOM   4247  O   TYR 1 332     153.695 167.055 135.730  1.00192.87           O
ATOM   4248  CB  TYR 1 332     156.290 167.149 133.817  1.00192.87           C
ATOM   4249  CG  TYR 1 332     157.693 167.635 133.525  1.00192.87           C
ATOM   4250  CD1 TYR 1 332     158.046 168.082 132.258  1.00192.87           C
ATOM   4251  CD2 TYR 1 332     158.662 167.651 134.522  1.00192.87           C
ATOM   4252  CE1 TYR 1 332     159.330 168.526 131.990  1.00192.87           C
ATOM   4253  CE2 TYR 1 332     159.947 168.095 134.263  1.00192.87           C
ATOM   4254  CZ  TYR 1 332     160.273 168.532 132.993  1.00192.87           C
ATOM   4255  OH  TYR 1 332     161.545 168.980 132.720  1.00192.87           O
ATOM   4256  H   TYR 1 332     156.014 168.125 136.482  1.00  0.00           H
ATOM   4257  HA  TYR 1 332     155.269 169.037 133.738  1.00  0.00           H
ATOM   4258 1HB  TYR 1 332     156.362 166.290 134.487  1.00  0.00           H
ATOM   4259 2HB  TYR 1 332     155.853 166.797 132.883  1.00  0.00           H
ATOM   4260  HD1 TYR 1 332     157.309 168.087 131.455  1.00  0.00           H
ATOM   4261  HD2 TYR 1 332     158.416 167.308 135.527  1.00  0.00           H
ATOM   4262  HE1 TYR 1 332     159.588 168.873 130.989  1.00  0.00           H
ATOM   4263  HE2 TYR 1 332     160.695 168.098 135.057  1.00  0.00           H
ATOM   4264  HH  TYR 1 332     162.105 168.838 133.487  1.00  0.00           H
ATOM   4265  N   LEU 1 333     153.177 167.729 133.607  1.00190.18           N
ATOM   4266  CA  LEU 1 333     151.812 167.234 133.435  1.00190.18           C
ATOM   4267  C   LEU 1 333     151.665 166.454 132.137  1.00190.18           C
ATOM   4268  O   LEU 1 333     152.391 166.679 131.166  1.00190.18           O
ATOM   4269  CB  LEU 1 333     150.767 168.359 133.414  1.00190.18           C
ATOM   4270  CG  LEU 1 333     150.455 169.289 134.564  1.00190.18           C
ATOM   4271  CD1 LEU 1 333     149.523 170.359 134.079  1.00190.18           C
ATOM   4272  CD2 LEU 1 333     149.633 168.440 135.458  1.00190.18           C
ATOM   4273  H   LEU 1 333     153.616 168.235 132.850  1.00  0.00           H
ATOM   4274  HA  LEU 1 333     151.573 166.582 134.274  1.00  0.00           H
ATOM   4275 1HB  LEU 1 333     151.020 169.052 132.613  1.00  0.00           H
ATOM   4276 2HB  LEU 1 333     149.793 167.923 133.193  1.00  0.00           H
ATOM   4277  HG  LEU 1 333     151.385 169.614 135.032  1.00  0.00           H
ATOM   4278 1HD1 LEU 1 333     149.290 171.038 134.899  1.00  0.00           H
ATOM   4279 2HD1 LEU 1 333     149.999 170.916 133.272  1.00  0.00           H
ATOM   4280 3HD1 LEU 1 333     148.604 169.903 133.714  1.00  0.00           H
ATOM   4281 1HD2 LEU 1 333     149.344 169.012 136.340  1.00  0.00           H
ATOM   4282 2HD2 LEU 1 333     148.738 168.113 134.926  1.00  0.00           H
ATOM   4283 3HD2 LEU 1 333     150.212 167.568 135.764  1.00  0.00           H
ATOM   4284  N   LYS 1 334     150.701 165.538 132.149  1.00188.97           N
ATOM   4285  CA  LYS 1 334     150.156 164.883 130.969  1.00188.97           C
ATOM   4286  C   LYS 1 334     148.770 165.449 130.693  1.00188.97           C
ATOM   4287  O   LYS 1 334     148.087 165.940 131.595  1.00188.97           O
ATOM   4288  CB  LYS 1 334     150.091 163.363 131.158  1.00188.97           C
ATOM   4289  CG  LYS 1 334     151.423 162.716 131.489  1.00188.97           C
ATOM   4290  CD  LYS 1 334     152.395 162.833 130.324  1.00188.97           C
ATOM   4291  CE  LYS 1 334     151.934 162.000 129.134  1.00188.97           C
ATOM   4292  NZ  LYS 1 334     153.007 161.837 128.111  1.00188.97           N
ATOM   4293  H   LYS 1 334     150.336 165.296 133.058  1.00  0.00           H
ATOM   4294  HA  LYS 1 334     150.811 165.093 130.123  1.00  0.00           H
ATOM   4295 1HB  LYS 1 334     149.394 163.126 131.962  1.00  0.00           H
ATOM   4296 2HB  LYS 1 334     149.711 162.900 130.247  1.00  0.00           H
ATOM   4297 1HG  LYS 1 334     151.856 163.201 132.366  1.00  0.00           H
ATOM   4298 2HG  LYS 1 334     151.268 161.662 131.720  1.00  0.00           H
ATOM   4299 1HD  LYS 1 334     152.472 163.878 130.019  1.00  0.00           H
ATOM   4300 2HD  LYS 1 334     153.382 162.491 130.636  1.00  0.00           H
ATOM   4301 1HE  LYS 1 334     151.627 161.013 129.478  1.00  0.00           H
ATOM   4302 2HE  LYS 1 334     151.076 162.479 128.664  1.00  0.00           H
ATOM   4303 1HZ  LYS 1 334     152.660 161.279 127.343  1.00  0.00           H
ATOM   4304 2HZ  LYS 1 334     153.288 162.745 127.769  1.00  0.00           H
ATOM   4305 3HZ  LYS 1 334     153.803 161.374 128.527  1.00  0.00           H
ATOM   4306  N   THR 1 335     148.346 165.379 129.432  1.00213.81           N
ATOM   4307  CA  THR 1 335     147.042 165.921 129.074  1.00213.81           C
ATOM   4308  C   THR 1 335     146.435 165.145 127.914  1.00213.81           C
ATOM   4309  O   THR 1 335     147.139 164.522 127.114  1.00213.81           O
ATOM   4310  CB  THR 1 335     147.141 167.405 128.712  1.00213.81           C
ATOM   4311  OG1 THR 1 335     145.826 167.938 128.527  1.00213.81           O
ATOM   4312  CG2 THR 1 335     147.931 167.586 127.431  1.00213.81           C
ATOM   4313  H   THR 1 335     148.915 164.954 128.715  1.00  0.00           H
ATOM   4314  HA  THR 1 335     146.379 165.822 129.933  1.00  0.00           H
ATOM   4315  HB  THR 1 335     147.636 167.944 129.519  1.00  0.00           H
ATOM   4316  HG1 THR 1 335     145.305 167.328 127.999  1.00  0.00           H
ATOM   4317 1HG2 THR 1 335     147.991 168.647 127.187  1.00  0.00           H
ATOM   4318 2HG2 THR 1 335     148.936 167.187 127.563  1.00  0.00           H
ATOM   4319 3HG2 THR 1 335     147.434 167.057 126.618  1.00  0.00           H
ATOM   4320  N   ARG 1 336     145.106 165.202 127.834  1.00199.68           N
ATOM   4321  CA  ARG 1 336     144.341 164.600 126.750  1.00199.68           C
ATOM   4322  C   ARG 1 336     143.674 165.709 125.934  1.00199.68           C
ATOM   4323  O   ARG 1 336     143.937 166.896 126.140  1.00199.68           O
ATOM   4324  CB  ARG 1 336     143.372 163.562 127.318  1.00199.68           C
ATOM   4325  CG  ARG 1 336     142.408 164.089 128.367  1.00199.68           C
ATOM   4326  CD  ARG 1 336     142.028 162.979 129.352  1.00199.68           C
ATOM   4327  NE  ARG 1 336     141.192 161.922 128.798  1.00199.68           N
ATOM   4328  CZ  ARG 1 336     139.890 161.817 129.017  1.00199.68           C
ATOM   4329  NH1 ARG 1 336     139.265 162.625 129.855  1.00199.68           N
ATOM   4330  NH2 ARG 1 336     139.207 160.846 128.416  1.00199.68           N
ATOM   4331  H   ARG 1 336     144.615 165.691 128.568  1.00  0.00           H
ATOM   4332  HA  ARG 1 336     145.037 164.104 126.070  1.00  0.00           H
ATOM   4333 1HB  ARG 1 336     142.778 163.138 126.509  1.00  0.00           H
ATOM   4334 2HB  ARG 1 336     143.936 162.747 127.772  1.00  0.00           H
ATOM   4335 1HG  ARG 1 336     142.878 164.906 128.916  1.00  0.00           H
ATOM   4336 2HG  ARG 1 336     141.503 164.454 127.878  1.00  0.00           H
ATOM   4337 1HD  ARG 1 336     142.933 162.497 129.723  1.00  0.00           H
ATOM   4338 2HD  ARG 1 336     141.477 163.407 130.188  1.00  0.00           H
ATOM   4339  HE  ARG 1 336     141.637 161.229 128.211  1.00  0.00           H
ATOM   4340 1HH1 ARG 1 336     139.781 163.342 130.345  1.00  0.00           H
ATOM   4341 2HH1 ARG 1 336     138.272 162.526 130.005  1.00  0.00           H
ATOM   4342 1HH2 ARG 1 336     139.682 160.199 127.802  1.00  0.00           H
ATOM   4343 2HH2 ARG 1 336     138.215 160.755 128.575  1.00  0.00           H
ATOM   4344  N   SER 1 337     142.831 165.341 124.969  1.00195.69           N
ATOM   4345  CA  SER 1 337     142.240 166.318 124.055  1.00195.69           C
ATOM   4346  C   SER 1 337     140.790 165.958 123.762  1.00195.69           C
ATOM   4347  O   SER 1 337     140.493 164.786 123.517  1.00195.69           O
ATOM   4348  CB  SER 1 337     143.045 166.397 122.759  1.00195.69           C
ATOM   4349  OG  SER 1 337     142.441 167.291 121.844  1.00195.69           O
ATOM   4350  H   SER 1 337     142.594 164.365 124.867  1.00  0.00           H
ATOM   4351  HA  SER 1 337     142.259 167.298 124.536  1.00  0.00           H
ATOM   4352 1HB  SER 1 337     144.060 166.728 122.981  1.00  0.00           H
ATOM   4353 2HB  SER 1 337     143.115 165.405 122.314  1.00  0.00           H
ATOM   4354  HG  SER 1 337     141.594 167.529 122.228  1.00  0.00           H
ATOM   4355  N   GLN 1 338     139.912 166.975 123.773  1.00208.17           N
ATOM   4356  CA  GLN 1 338     138.454 166.924 123.570  1.00208.17           C
ATOM   4357  C   GLN 1 338     137.688 166.260 124.715  1.00208.17           C
ATOM   4358  O   GLN 1 338     136.487 166.002 124.586  1.00208.17           O
ATOM   4359  CB  GLN 1 338     138.060 166.278 122.230  1.00208.17           C
ATOM   4360  CG  GLN 1 338     138.665 166.953 121.007  1.00208.17           C
ATOM   4361  CD  GLN 1 338     138.120 166.404 119.703  1.00208.17           C
ATOM   4362  OE1 GLN 1 338     136.915 166.196 119.559  1.00208.17           O
ATOM   4363  NE2 GLN 1 338     139.007 166.163 118.746  1.00208.17           N
ATOM   4364  H   GLN 1 338     140.354 167.867 123.946  1.00  0.00           H
ATOM   4365  HA  GLN 1 338     138.069 167.944 123.568  1.00  0.00           H
ATOM   4366 1HB  GLN 1 338     138.373 165.234 122.225  1.00  0.00           H
ATOM   4367 2HB  GLN 1 338     136.977 166.296 122.121  1.00  0.00           H
ATOM   4368 1HG  GLN 1 338     138.441 168.020 121.045  1.00  0.00           H
ATOM   4369 2HG  GLN 1 338     139.744 166.798 121.015  1.00  0.00           H
ATOM   4370 1HE2 GLN 1 338     138.706 165.799 117.863  1.00  0.00           H
ATOM   4371 2HE2 GLN 1 338     139.978 166.345 118.905  1.00  0.00           H
ATOM   4372  N   MET 1 339     138.347 165.977 125.826  1.00217.21           N
ATOM   4373  CA  MET 1 339     137.758 165.408 127.029  1.00217.21           C
ATOM   4374  C   MET 1 339     138.389 166.132 128.211  1.00217.21           C
ATOM   4375  O   MET 1 339     139.441 166.758 128.051  1.00217.21           O
ATOM   4376  CB  MET 1 339     137.951 163.879 127.128  1.00217.21           C
ATOM   4377  CG  MET 1 339     137.274 162.973 126.094  1.00217.21           C
ATOM   4378  SD  MET 1 339     138.022 162.714 124.488  1.00217.21           S
ATOM   4379  CE  MET 1 339     139.524 161.847 124.921  1.00217.21           C
ATOM   4380  H   MET 1 339     139.336 166.182 125.813  1.00  0.00           H
ATOM   4381  HA  MET 1 339     136.686 165.601 127.013  1.00  0.00           H
ATOM   4382 1HB  MET 1 339     139.012 163.641 127.069  1.00  0.00           H
ATOM   4383 2HB  MET 1 339     137.591 163.529 128.097  1.00  0.00           H
ATOM   4384 1HG  MET 1 339     137.166 161.970 126.505  1.00  0.00           H
ATOM   4385 2HG  MET 1 339     136.280 163.358 125.868  1.00  0.00           H
ATOM   4386 1HE  MET 1 339     140.089 161.621 124.016  1.00  0.00           H
ATOM   4387 2HE  MET 1 339     140.128 162.470 125.582  1.00  0.00           H
ATOM   4388 3HE  MET 1 339     139.273 160.916 125.433  1.00  0.00           H
ATOM   4389  N   PRO 1 340     137.732 166.140 129.386  1.00201.25           N
ATOM   4390  CA  PRO 1 340     138.302 166.825 130.564  1.00201.25           C
ATOM   4391  C   PRO 1 340     139.763 166.497 130.857  1.00201.25           C
ATOM   4392  O   PRO 1 340     140.185 165.340 130.846  1.00201.25           O
ATOM   4393  CB  PRO 1 340     137.387 166.368 131.702  1.00201.25           C
ATOM   4394  CG  PRO 1 340     136.097 166.138 131.042  1.00201.25           C
ATOM   4395  CD  PRO 1 340     136.423 165.518 129.720  1.00201.25           C
ATOM   4396  HA  PRO 1 340     138.235 167.913 130.416  1.00  0.00           H
ATOM   4397 1HB  PRO 1 340     137.796 165.462 132.174  1.00  0.00           H
ATOM   4398 2HB  PRO 1 340     137.340 167.143 132.481  1.00  0.00           H
ATOM   4399 1HG  PRO 1 340     135.465 165.483 131.660  1.00  0.00           H
ATOM   4400 2HG  PRO 1 340     135.554 167.088 130.928  1.00  0.00           H
ATOM   4401 1HD  PRO 1 340     136.507 164.427 129.837  1.00  0.00           H
ATOM   4402 2HD  PRO 1 340     135.640 165.770 128.991  1.00  0.00           H
ATOM   4403  N   TYR 1 341     140.530 167.550 131.135  1.00188.22           N
ATOM   4404  CA  TYR 1 341     141.988 167.487 131.212  1.00188.22           C
ATOM   4405  C   TYR 1 341     142.408 166.940 132.571  1.00188.22           C
ATOM   4406  O   TYR 1 341     142.875 167.671 133.444  1.00188.22           O
ATOM   4407  CB  TYR 1 341     142.578 168.870 130.962  1.00188.22           C
ATOM   4408  CG  TYR 1 341     142.211 169.473 129.617  1.00188.22           C
ATOM   4409  CD1 TYR 1 341     142.707 168.942 128.435  1.00188.22           C
ATOM   4410  CD2 TYR 1 341     141.401 170.606 129.535  1.00188.22           C
ATOM   4411  CE1 TYR 1 341     142.384 169.496 127.207  1.00188.22           C
ATOM   4412  CE2 TYR 1 341     141.070 171.164 128.313  1.00188.22           C
ATOM   4413  CZ  TYR 1 341     141.566 170.605 127.153  1.00188.22           C
ATOM   4414  OH  TYR 1 341     141.245 171.159 125.935  1.00188.22           O
ATOM   4415  H   TYR 1 341     140.067 168.433 131.300  1.00  0.00           H
ATOM   4416  HA  TYR 1 341     142.346 166.804 130.440  1.00  0.00           H
ATOM   4417 1HB  TYR 1 341     142.240 169.556 131.741  1.00  0.00           H
ATOM   4418 2HB  TYR 1 341     143.664 168.818 131.021  1.00  0.00           H
ATOM   4419  HD1 TYR 1 341     143.365 168.073 128.463  1.00  0.00           H
ATOM   4420  HD2 TYR 1 341     141.018 171.068 130.445  1.00  0.00           H
ATOM   4421  HE1 TYR 1 341     142.785 169.063 126.291  1.00  0.00           H
ATOM   4422  HE2 TYR 1 341     140.421 172.039 128.272  1.00  0.00           H
ATOM   4423  HH  TYR 1 341     140.513 171.770 126.046  1.00  0.00           H
ATOM   4424  N   LYS 1 342     142.245 165.630 132.753  1.00187.02           N
ATOM   4425  CA  LYS 1 342     142.724 164.940 133.947  1.00187.02           C
ATOM   4426  C   LYS 1 342     143.281 163.585 133.482  1.00187.02           C
ATOM   4427  O   LYS 1 342     142.661 162.812 132.754  1.00187.02           O
ATOM   4428  CB  LYS 1 342     141.620 164.868 135.009  1.00187.02           C
ATOM   4429  CG  LYS 1 342     141.965 164.113 136.301  1.00187.02           C
ATOM   4430  CD  LYS 1 342     143.073 164.824 137.055  1.00187.02           C
ATOM   4431  CE  LYS 1 342     143.382 164.124 138.363  1.00187.02           C
ATOM   4432  NZ  LYS 1 342     144.217 162.912 138.134  1.00187.02           N
ATOM   4433  H   LYS 1 342     141.773 165.099 132.035  1.00  0.00           H
ATOM   4434  HA  LYS 1 342     143.563 165.503 134.358  1.00  0.00           H
ATOM   4435 1HB  LYS 1 342     141.328 165.877 135.301  1.00  0.00           H
ATOM   4436 2HB  LYS 1 342     140.739 164.383 134.585  1.00  0.00           H
ATOM   4437 1HG  LYS 1 342     141.079 164.051 136.934  1.00  0.00           H
ATOM   4438 2HG  LYS 1 342     142.286 163.100 136.057  1.00  0.00           H
ATOM   4439 1HD  LYS 1 342     143.975 164.848 136.442  1.00  0.00           H
ATOM   4440 2HD  LYS 1 342     142.771 165.851 137.265  1.00  0.00           H
ATOM   4441 1HE  LYS 1 342     143.912 164.807 139.025  1.00  0.00           H
ATOM   4442 2HE  LYS 1 342     142.451 163.833 138.848  1.00  0.00           H
ATOM   4443 1HZ  LYS 1 342     144.409 162.463 139.019  1.00  0.00           H
ATOM   4444 2HZ  LYS 1 342     143.722 162.270 137.531  1.00  0.00           H
ATOM   4445 3HZ  LYS 1 342     145.088 163.179 137.698  1.00  0.00           H
ATOM   4446  N   VAL 1 343     144.555 163.345 133.798  1.00188.13           N
ATOM   4447  CA  VAL 1 343     145.199 162.077 133.473  1.00188.13           C
ATOM   4448  C   VAL 1 343     145.578 161.339 134.749  1.00188.13           C
ATOM   4449  O   VAL 1 343     146.048 161.945 135.721  1.00188.13           O
ATOM   4450  CB  VAL 1 343     146.440 162.316 132.603  1.00188.13           C
ATOM   4451  CG1 VAL 1 343     147.164 161.018 132.347  1.00188.13           C
ATOM   4452  CG2 VAL 1 343     146.065 162.962 131.303  1.00188.13           C
ATOM   4453  H   VAL 1 343     145.086 164.058 134.277  1.00  0.00           H
ATOM   4454  HA  VAL 1 343     144.492 161.463 132.911  1.00  0.00           H
ATOM   4455  HB  VAL 1 343     147.128 162.971 133.140  1.00  0.00           H
ATOM   4456 1HG1 VAL 1 343     148.043 161.206 131.730  1.00  0.00           H
ATOM   4457 2HG1 VAL 1 343     147.475 160.582 133.297  1.00  0.00           H
ATOM   4458 3HG1 VAL 1 343     146.499 160.327 131.829  1.00  0.00           H
ATOM   4459 1HG2 VAL 1 343     146.961 163.123 130.705  1.00  0.00           H
ATOM   4460 2HG2 VAL 1 343     145.377 162.313 130.760  1.00  0.00           H
ATOM   4461 3HG2 VAL 1 343     145.582 163.920 131.497  1.00  0.00           H
ATOM   4462  N   PHE 1 344     145.372 160.024 134.755  1.00185.29           N
ATOM   4463  CA  PHE 1 344     145.760 159.207 135.891  1.00185.29           C
ATOM   4464  C   PHE 1 344     147.064 158.473 135.592  1.00185.29           C
ATOM   4465  O   PHE 1 344     147.289 157.974 134.484  1.00185.29           O
ATOM   4466  CB  PHE 1 344     144.660 158.201 136.234  1.00185.29           C
ATOM   4467  CG  PHE 1 344     143.363 158.837 136.640  1.00185.29           C
ATOM   4468  CD1 PHE 1 344     143.054 159.016 137.977  1.00185.29           C
ATOM   4469  CD2 PHE 1 344     142.446 159.242 135.681  1.00185.29           C
ATOM   4470  CE1 PHE 1 344     141.858 159.597 138.356  1.00185.29           C
ATOM   4471  CE2 PHE 1 344     141.246 159.822 136.052  1.00185.29           C
ATOM   4472  CZ  PHE 1 344     140.953 160.000 137.392  1.00185.29           C
ATOM   4473  H   PHE 1 344     144.938 159.582 133.956  1.00  0.00           H
ATOM   4474  HA  PHE 1 344     145.912 159.861 136.751  1.00  0.00           H
ATOM   4475 1HB  PHE 1 344     144.472 157.562 135.374  1.00  0.00           H
ATOM   4476 2HB  PHE 1 344     144.995 157.561 137.050  1.00  0.00           H
ATOM   4477  HD1 PHE 1 344     143.768 158.695 138.737  1.00  0.00           H
ATOM   4478  HD2 PHE 1 344     142.679 159.100 134.626  1.00  0.00           H
ATOM   4479  HE1 PHE 1 344     141.630 159.734 139.413  1.00  0.00           H
ATOM   4480  HE2 PHE 1 344     140.533 160.140 135.292  1.00  0.00           H
ATOM   4481  HZ  PHE 1 344     140.008 160.456 137.686  1.00  0.00           H
ATOM   4482  N   HIS 1 345     147.914 158.383 136.613  1.00192.01           N
ATOM   4483  CA  HIS 1 345     149.291 157.939 136.456  1.00192.01           C
ATOM   4484  C   HIS 1 345     149.569 156.753 137.367  1.00192.01           C
ATOM   4485  O   HIS 1 345     149.082 156.697 138.501  1.00192.01           O
ATOM   4486  CB  HIS 1 345     150.284 159.068 136.769  1.00192.01           C
ATOM   4487  CG  HIS 1 345     150.062 160.312 135.967  1.00192.01           C
ATOM   4488  ND1 HIS 1 345     149.143 161.274 136.321  1.00192.01           N
ATOM   4489  CD2 HIS 1 345     150.649 160.754 134.827  1.00192.01           C
ATOM   4490  CE1 HIS 1 345     149.168 162.254 135.435  1.00192.01           C
ATOM   4491  NE2 HIS 1 345     150.073 161.963 134.519  1.00192.01           N
ATOM   4492  H   HIS 1 345     147.582 158.637 137.533  1.00  0.00           H
ATOM   4493  HA  HIS 1 345     149.457 157.629 135.425  1.00  0.00           H
ATOM   4494 1HB  HIS 1 345     150.215 159.329 137.826  1.00  0.00           H
ATOM   4495 2HB  HIS 1 345     151.299 158.721 136.583  1.00  0.00           H
ATOM   4496  HD2 HIS 1 345     151.428 160.245 134.261  1.00  0.00           H
ATOM   4497  HE1 HIS 1 345     148.549 163.150 135.457  1.00  0.00           H
ATOM   4498  HE2 HIS 1 345     150.308 162.532 133.718  1.00  0.00           H
ATOM   4499  N   TYR 1 346     150.344 155.802 136.853  1.00189.10           N
ATOM   4500  CA  TYR 1 346     150.991 154.777 137.658  1.00189.10           C
ATOM   4501  C   TYR 1 346     152.433 154.652 137.196  1.00189.10           C
ATOM   4502  O   TYR 1 346     152.779 155.091 136.097  1.00189.10           O
ATOM   4503  CB  TYR 1 346     150.284 153.423 137.523  1.00189.10           C
ATOM   4504  CG  TYR 1 346     148.852 153.416 137.998  1.00189.10           C
ATOM   4505  CD1 TYR 1 346     148.525 152.969 139.270  1.00189.10           C
ATOM   4506  CD2 TYR 1 346     147.824 153.854 137.170  1.00189.10           C
ATOM   4507  CE1 TYR 1 346     147.215 152.962 139.712  1.00189.10           C
ATOM   4508  CE2 TYR 1 346     146.508 153.851 137.601  1.00189.10           C
ATOM   4509  CZ  TYR 1 346     146.213 153.403 138.873  1.00189.10           C
ATOM   4510  OH  TYR 1 346     144.908 153.394 139.310  1.00189.10           O
ATOM   4511  H   TYR 1 346     150.483 155.802 135.853  1.00  0.00           H
ATOM   4512  HA  TYR 1 346     150.945 155.081 138.705  1.00  0.00           H
ATOM   4513 1HB  TYR 1 346     150.292 153.111 136.477  1.00  0.00           H
ATOM   4514 2HB  TYR 1 346     150.829 152.670 138.093  1.00  0.00           H
ATOM   4515  HD1 TYR 1 346     149.307 152.616 139.941  1.00  0.00           H
ATOM   4516  HD2 TYR 1 346     148.048 154.207 136.163  1.00  0.00           H
ATOM   4517  HE1 TYR 1 346     146.980 152.606 140.715  1.00  0.00           H
ATOM   4518  HE2 TYR 1 346     145.716 154.197 136.937  1.00  0.00           H
ATOM   4519  HH  TYR 1 346     144.354 153.845 138.668  1.00  0.00           H
ATOM   4520  N   GLN 1 347     153.280 154.045 138.026  1.00201.94           N
ATOM   4521  CA  GLN 1 347     154.588 153.616 137.549  1.00201.94           C
ATOM   4522  C   GLN 1 347     154.928 152.269 138.167  1.00201.94           C
ATOM   4523  O   GLN 1 347     154.462 151.929 139.258  1.00201.94           O
ATOM   4524  CB  GLN 1 347     155.681 154.669 137.841  1.00201.94           C
ATOM   4525  CG  GLN 1 347     155.918 155.031 139.297  1.00201.94           C
ATOM   4526  CD  GLN 1 347     156.976 154.157 139.951  1.00201.94           C
ATOM   4527  OE1 GLN 1 347     157.602 153.327 139.295  1.00201.94           O
ATOM   4528  NE2 GLN 1 347     157.198 154.363 141.243  1.00201.94           N
ATOM   4529  H   GLN 1 347     153.028 153.876 138.989  1.00  0.00           H
ATOM   4530  HA  GLN 1 347     154.533 153.478 136.469  1.00  0.00           H
ATOM   4531 1HB  GLN 1 347     156.636 154.320 137.449  1.00  0.00           H
ATOM   4532 2HB  GLN 1 347     155.437 155.599 137.327  1.00  0.00           H
ATOM   4533 1HG  GLN 1 347     156.250 156.068 139.355  1.00  0.00           H
ATOM   4534 2HG  GLN 1 347     154.986 154.905 139.848  1.00  0.00           H
ATOM   4535 1HE2 GLN 1 347     157.884 153.817 141.726  1.00  0.00           H
ATOM   4536 2HE2 GLN 1 347     156.679 155.063 141.735  1.00  0.00           H
ATOM   4537  N   VAL 1 348     155.730 151.492 137.443  1.00196.98           N
ATOM   4538  CA  VAL 1 348     156.003 150.109 137.803  1.00196.98           C
ATOM   4539  C   VAL 1 348     157.505 149.908 137.957  1.00196.98           C
ATOM   4540  O   VAL 1 348     158.326 150.622 137.376  1.00196.98           O
ATOM   4541  CB  VAL 1 348     155.431 149.114 136.771  1.00196.98           C
ATOM   4542  CG1 VAL 1 348     153.916 149.213 136.710  1.00196.98           C
ATOM   4543  CG2 VAL 1 348     156.028 149.374 135.402  1.00196.98           C
ATOM   4544  H   VAL 1 348     156.163 151.881 136.617  1.00  0.00           H
ATOM   4545  HA  VAL 1 348     155.531 149.902 138.764  1.00  0.00           H
ATOM   4546  HB  VAL 1 348     155.674 148.099 137.083  1.00  0.00           H
ATOM   4547 1HG1 VAL 1 348     153.534 148.504 135.977  1.00  0.00           H
ATOM   4548 2HG1 VAL 1 348     153.497 148.983 137.690  1.00  0.00           H
ATOM   4549 3HG1 VAL 1 348     153.628 150.224 136.419  1.00  0.00           H
ATOM   4550 1HG2 VAL 1 348     155.616 148.664 134.684  1.00  0.00           H
ATOM   4551 2HG2 VAL 1 348     155.789 150.390 135.087  1.00  0.00           H
ATOM   4552 3HG2 VAL 1 348     157.111 149.253 135.449  1.00  0.00           H
ATOM   4553  N   LYS 1 349     157.853 148.914 138.773  1.00210.60           N
ATOM   4554  CA  LYS 1 349     159.199 148.358 138.875  1.00210.60           C
ATOM   4555  C   LYS 1 349     159.106 146.975 138.238  1.00210.60           C
ATOM   4556  O   LYS 1 349     158.578 146.036 138.842  1.00210.60           O
ATOM   4557  CB  LYS 1 349     159.676 148.297 140.323  1.00210.60           C
ATOM   4558  CG  LYS 1 349     159.771 149.651 141.000  1.00210.60           C
ATOM   4559  CD  LYS 1 349     160.911 150.479 140.433  1.00210.60           C
ATOM   4560  CE  LYS 1 349     161.001 151.827 141.125  1.00210.60           C
ATOM   4561  NZ  LYS 1 349     161.400 151.692 142.552  1.00210.60           N
ATOM   4562  H   LYS 1 349     157.119 148.533 139.352  1.00  0.00           H
ATOM   4563  HA  LYS 1 349     159.883 149.003 138.322  1.00  0.00           H
ATOM   4564 1HB  LYS 1 349     158.995 147.675 140.904  1.00  0.00           H
ATOM   4565 2HB  LYS 1 349     160.660 147.829 140.362  1.00  0.00           H
ATOM   4566 1HG  LYS 1 349     158.836 150.196 140.858  1.00  0.00           H
ATOM   4567 2HG  LYS 1 349     159.932 149.513 142.068  1.00  0.00           H
ATOM   4568 1HD  LYS 1 349     161.852 149.942 140.568  1.00  0.00           H
ATOM   4569 2HD  LYS 1 349     160.753 150.633 139.366  1.00  0.00           H
ATOM   4570 1HE  LYS 1 349     161.731 152.452 140.612  1.00  0.00           H
ATOM   4571 2HE  LYS 1 349     160.032 152.326 141.076  1.00  0.00           H
ATOM   4572 1HZ  LYS 1 349     161.448 152.607 142.976  1.00  0.00           H
ATOM   4573 2HZ  LYS 1 349     160.718 151.129 143.041  1.00  0.00           H
ATOM   4574 3HZ  LYS 1 349     162.304 151.247 142.608  1.00  0.00           H
ATOM   4575  N   ILE 1 350     159.589 146.874 137.008  1.00217.70           N
ATOM   4576  CA  ILE 1 350     159.479 145.667 136.200  1.00217.70           C
ATOM   4577  C   ILE 1 350     160.853 145.013 136.111  1.00217.70           C
ATOM   4578  O   ILE 1 350     161.867 145.669 135.849  1.00217.70           O
ATOM   4579  CB  ILE 1 350     158.877 146.011 134.814  1.00217.70           C
ATOM   4580  CG1 ILE 1 350     158.696 144.765 133.941  1.00217.70           C
ATOM   4581  CG2 ILE 1 350     159.687 147.084 134.088  1.00217.70           C
ATOM   4582  CD1 ILE 1 350     157.820 144.999 132.732  1.00217.70           C
ATOM   4583  H   ILE 1 350     160.054 147.683 136.622  1.00  0.00           H
ATOM   4584  HA  ILE 1 350     158.814 144.970 136.710  1.00  0.00           H
ATOM   4585  HB  ILE 1 350     157.860 146.379 134.939  1.00  0.00           H
ATOM   4586 1HG1 ILE 1 350     159.670 144.416 133.597  1.00  0.00           H
ATOM   4587 2HG1 ILE 1 350     158.255 143.964 134.535  1.00  0.00           H
ATOM   4588 1HG2 ILE 1 350     159.230 147.293 133.121  1.00  0.00           H
ATOM   4589 2HG2 ILE 1 350     159.701 147.994 134.686  1.00  0.00           H
ATOM   4590 3HG2 ILE 1 350     160.708 146.732 133.938  1.00  0.00           H
ATOM   4591 1HD1 ILE 1 350     157.734 144.075 132.160  1.00  0.00           H
ATOM   4592 2HD1 ILE 1 350     156.829 145.317 133.058  1.00  0.00           H
ATOM   4593 3HD1 ILE 1 350     158.262 145.773 132.107  1.00  0.00           H
ATOM   4594  N   HIS 1 351     160.904 143.711 136.381  1.00242.37           N
ATOM   4595  CA  HIS 1 351     162.158 142.988 136.502  1.00242.37           C
ATOM   4596  C   HIS 1 351     162.327 142.049 135.319  1.00242.37           C
ATOM   4597  O   HIS 1 351     161.424 141.279 134.978  1.00242.37           O
ATOM   4598  CB  HIS 1 351     162.223 142.190 137.811  1.00242.37           C
ATOM   4599  CG  HIS 1 351     162.290 143.043 139.037  1.00242.37           C
ATOM   4600  ND1 HIS 1 351     161.238 143.826 139.459  1.00242.37           N
ATOM   4601  CD2 HIS 1 351     163.283 143.232 139.937  1.00242.37           C
ATOM   4602  CE1 HIS 1 351     161.580 144.464 140.564  1.00242.37           C
ATOM   4603  NE2 HIS 1 351     162.818 144.121 140.876  1.00242.37           N
ATOM   4604  H   HIS 1 351     160.034 143.214 136.505  1.00  0.00           H
ATOM   4605  HA  HIS 1 351     162.987 143.695 136.507  1.00  0.00           H
ATOM   4606 1HB  HIS 1 351     161.345 141.548 137.889  1.00  0.00           H
ATOM   4607 2HB  HIS 1 351     163.100 141.542 137.798  1.00  0.00           H
ATOM   4608  HD2 HIS 1 351     164.270 142.768 139.919  1.00  0.00           H
ATOM   4609  HE1 HIS 1 351     160.950 145.155 141.122  1.00  0.00           H
ATOM   4610  HE2 HIS 1 351     163.340 144.454 141.674  1.00  0.00           H
ATOM   4611  N   PHE 1 352     163.494 142.128 134.689  1.00216.51           N
ATOM   4612  CA  PHE 1 352     163.865 141.226 133.611  1.00216.51           C
ATOM   4613  C   PHE 1 352     165.000 140.335 134.092  1.00216.51           C
ATOM   4614  O   PHE 1 352     166.066 140.814 134.488  1.00216.51           O
ATOM   4615  CB  PHE 1 352     164.295 141.979 132.341  1.00216.51           C
ATOM   4616  CG  PHE 1 352     163.182 142.737 131.669  1.00216.51           C
ATOM   4617  CD1 PHE 1 352     162.658 143.893 132.234  1.00216.51           C
ATOM   4618  CD2 PHE 1 352     162.649 142.282 130.474  1.00216.51           C
ATOM   4619  CE1 PHE 1 352     161.636 144.583 131.613  1.00216.51           C
ATOM   4620  CE2 PHE 1 352     161.624 142.967 129.850  1.00216.51           C
ATOM   4621  CZ  PHE 1 352     161.117 144.120 130.420  1.00216.51           C
ATOM   4622  H   PHE 1 352     164.145 142.847 134.975  1.00  0.00           H
ATOM   4623  HA  PHE 1 352     162.999 140.614 133.358  1.00  0.00           H
ATOM   4624 1HB  PHE 1 352     165.084 142.688 132.588  1.00  0.00           H
ATOM   4625 2HB  PHE 1 352     164.704 141.273 131.620  1.00  0.00           H
ATOM   4626  HD1 PHE 1 352     163.065 144.255 133.179  1.00  0.00           H
ATOM   4627  HD2 PHE 1 352     163.050 141.373 130.025  1.00  0.00           H
ATOM   4628  HE1 PHE 1 352     161.240 145.493 132.065  1.00  0.00           H
ATOM   4629  HE2 PHE 1 352     161.213 142.599 128.910  1.00  0.00           H
ATOM   4630  HZ  PHE 1 352     160.308 144.660 129.930  1.00  0.00           H
ATOM   4631  N   SER 1 353     164.756 139.028 134.061  1.00244.57           N
ATOM   4632  CA  SER 1 353     165.701 138.070 134.616  1.00244.57           C
ATOM   4633  C   SER 1 353     165.956 136.974 133.594  1.00244.57           C
ATOM   4634  O   SER 1 353     165.350 136.947 132.520  1.00244.57           O
ATOM   4635  CB  SER 1 353     165.191 137.476 135.934  1.00244.57           C
ATOM   4636  OG  SER 1 353     164.036 136.689 135.722  1.00244.57           O
ATOM   4637  H   SER 1 353     163.901 138.690 133.644  1.00  0.00           H
ATOM   4638  HA  SER 1 353     166.640 138.588 134.818  1.00  0.00           H
ATOM   4639 1HB  SER 1 353     165.973 136.866 136.385  1.00  0.00           H
ATOM   4640 2HB  SER 1 353     164.962 138.282 136.631  1.00  0.00           H
ATOM   4641  HG  SER 1 353     163.776 136.840 134.812  1.00  0.00           H
ATOM   4642  N   GLY 1 354     166.863 136.069 133.947  1.00249.39           N
ATOM   4643  CA  GLY 1 354     167.185 134.943 133.092  1.00249.39           C
ATOM   4644  C   GLY 1 354     168.676 134.709 132.966  1.00249.39           C
ATOM   4645  O   GLY 1 354     169.473 135.642 133.097  1.00249.39           O
ATOM   4646  H   GLY 1 354     167.340 136.167 134.833  1.00  0.00           H
ATOM   4647 1HA  GLY 1 354     166.720 134.040 133.488  1.00  0.00           H
ATOM   4648 2HA  GLY 1 354     166.770 135.111 132.099  1.00  0.00           H
ATOM   4649  N   THR 1 355     169.068 133.461 132.719  1.00263.94           N
ATOM   4650  CA  THR 1 355     170.475 133.113 132.587  1.00263.94           C
ATOM   4651  C   THR 1 355     170.969 133.133 131.147  1.00263.94           C
ATOM   4652  O   THR 1 355     172.182 133.029 130.927  1.00263.94           O
ATOM   4653  CB  THR 1 355     170.738 131.732 133.194  1.00263.94           C
ATOM   4654  OG1 THR 1 355     169.985 130.743 132.480  1.00263.94           O
ATOM   4655  CG2 THR 1 355     170.331 131.710 134.661  1.00263.94           C
ATOM   4656  H   THR 1 355     168.371 132.736 132.620  1.00  0.00           H
ATOM   4657  HA  THR 1 355     171.066 133.853 133.130  1.00  0.00           H
ATOM   4658  HB  THR 1 355     171.799 131.494 133.112  1.00  0.00           H
ATOM   4659  HG1 THR 1 355     169.536 131.157 131.739  1.00  0.00           H
ATOM   4660 1HG2 THR 1 355     170.525 130.722 135.077  1.00  0.00           H
ATOM   4661 2HG2 THR 1 355     170.909 132.455 135.209  1.00  0.00           H
ATOM   4662 3HG2 THR 1 355     169.270 131.939 134.747  1.00  0.00           H
ATOM   4663  N   GLU 1 356     170.074 133.265 130.164  1.00258.98           N
ATOM   4664  CA  GLU 1 356     170.503 133.305 128.771  1.00258.98           C
ATOM   4665  C   GLU 1 356     171.340 134.538 128.455  1.00258.98           C
ATOM   4666  O   GLU 1 356     172.012 134.553 127.416  1.00258.98           O
ATOM   4667  CB  GLU 1 356     169.285 133.238 127.838  1.00258.98           C
ATOM   4668  CG  GLU 1 356     168.076 134.146 128.165  1.00258.98           C
ATOM   4669  CD  GLU 1 356     167.131 133.662 129.278  1.00258.98           C
ATOM   4670  OE1 GLU 1 356     167.348 132.614 129.921  1.00258.98           O
ATOM   4671  OE2 GLU 1 356     166.128 134.368 129.511  1.00258.98           O
ATOM   4672  H   GLU 1 356     169.090 133.339 130.380  1.00  0.00           H
ATOM   4673  HA  GLU 1 356     171.138 132.440 128.579  1.00  0.00           H
ATOM   4674 1HB  GLU 1 356     169.590 133.493 126.823  1.00  0.00           H
ATOM   4675 2HB  GLU 1 356     168.898 132.218 127.815  1.00  0.00           H
ATOM   4676 1HG  GLU 1 356     168.443 135.127 128.464  1.00  0.00           H
ATOM   4677 2HG  GLU 1 356     167.476 134.273 127.263  1.00  0.00           H
ATOM   4678  N   SER 1 357     171.290 135.559 129.319  1.00256.98           N
ATOM   4679  CA  SER 1 357     172.055 136.808 129.205  1.00256.98           C
ATOM   4680  C   SER 1 357     171.800 137.517 127.872  1.00256.98           C
ATOM   4681  O   SER 1 357     172.724 137.881 127.140  1.00256.98           O
ATOM   4682  CB  SER 1 357     173.554 136.565 129.431  1.00256.98           C
ATOM   4683  OG  SER 1 357     173.797 136.074 130.738  1.00256.98           O
ATOM   4684  H   SER 1 357     170.668 135.434 130.104  1.00  0.00           H
ATOM   4685  HA  SER 1 357     171.702 137.501 129.970  1.00  0.00           H
ATOM   4686 1HB  SER 1 357     173.921 135.849 128.695  1.00  0.00           H
ATOM   4687 2HB  SER 1 357     174.099 137.496 129.282  1.00  0.00           H
ATOM   4688  HG  SER 1 357     172.947 136.080 131.185  1.00  0.00           H
ATOM   4689  N   ASN 1 358     170.522 137.708 127.566  1.00260.96           N
ATOM   4690  CA  ASN 1 358     170.136 138.468 126.390  1.00260.96           C
ATOM   4691  C   ASN 1 358     170.255 139.963 126.669  1.00260.96           C
ATOM   4692  O   ASN 1 358     170.246 140.410 127.819  1.00260.96           O
ATOM   4693  CB  ASN 1 358     168.712 138.119 125.954  1.00260.96           C
ATOM   4694  CG  ASN 1 358     168.627 136.765 125.276  1.00260.96           C
ATOM   4695  OD1 ASN 1 358     169.559 136.341 124.592  1.00260.96           O
ATOM   4696  ND2 ASN 1 358     167.503 136.082 125.457  1.00260.96           N
ATOM   4697  H   ASN 1 358     169.803 137.319 128.159  1.00  0.00           H
ATOM   4698  HA  ASN 1 358     170.817 138.217 125.575  1.00  0.00           H
ATOM   4699 1HB  ASN 1 358     168.055 138.118 126.823  1.00  0.00           H
ATOM   4700 2HB  ASN 1 358     168.345 138.880 125.266  1.00  0.00           H
ATOM   4701 1HD2 ASN 1 358     167.391 135.183 125.034  1.00  0.00           H
ATOM   4702 2HD2 ASN 1 358     166.769 136.466 126.017  1.00  0.00           H
ATOM   4703  N   THR 1 359     170.365 140.737 125.595  1.00268.98           N
ATOM   4704  CA  THR 1 359     170.521 142.180 125.676  1.00268.98           C
ATOM   4705  C   THR 1 359     169.446 142.893 124.861  1.00268.98           C
ATOM   4706  O   THR 1 359     168.523 142.276 124.316  1.00268.98           O
ATOM   4707  CB  THR 1 359     171.921 142.582 125.208  1.00268.98           C
ATOM   4708  OG1 THR 1 359     172.051 142.313 123.808  1.00268.98           O
ATOM   4709  CG2 THR 1 359     172.988 141.810 125.971  1.00268.98           C
ATOM   4710  H   THR 1 359     170.338 140.295 124.687  1.00  0.00           H
ATOM   4711  HA  THR 1 359     170.397 142.482 126.716  1.00  0.00           H
ATOM   4712  HB  THR 1 359     172.068 143.649 125.375  1.00  0.00           H
ATOM   4713  HG1 THR 1 359     171.182 142.161 123.431  1.00  0.00           H
ATOM   4714 1HG2 THR 1 359     173.975 142.112 125.623  1.00  0.00           H
ATOM   4715 2HG2 THR 1 359     172.899 142.021 127.037  1.00  0.00           H
ATOM   4716 3HG2 THR 1 359     172.855 140.742 125.801  1.00  0.00           H
ATOM   4717  N   TYR 1 360     169.573 144.217 124.789  1.00261.57           N
ATOM   4718  CA  TYR 1 360     168.584 145.054 124.124  1.00261.57           C
ATOM   4719  C   TYR 1 360     168.387 144.642 122.671  1.00261.57           C
ATOM   4720  O   TYR 1 360     169.347 144.333 121.960  1.00261.57           O
ATOM   4721  CB  TYR 1 360     168.999 146.523 124.224  1.00261.57           C
ATOM   4722  CG  TYR 1 360     168.217 147.462 123.336  1.00261.57           C
ATOM   4723  CD1 TYR 1 360     166.930 147.865 123.672  1.00261.57           C
ATOM   4724  CD2 TYR 1 360     168.791 147.981 122.180  1.00261.57           C
ATOM   4725  CE1 TYR 1 360     166.221 148.732 122.854  1.00261.57           C
ATOM   4726  CE2 TYR 1 360     168.097 148.842 121.364  1.00261.57           C
ATOM   4727  CZ  TYR 1 360     166.817 149.217 121.703  1.00261.57           C
ATOM   4728  OH  TYR 1 360     166.146 150.081 120.874  1.00261.57           O
ATOM   4729  H   TYR 1 360     170.383 144.651 125.210  1.00  0.00           H
ATOM   4730  HA  TYR 1 360     167.625 144.922 124.627  1.00  0.00           H
ATOM   4731 1HB  TYR 1 360     168.884 146.866 125.253  1.00  0.00           H
ATOM   4732 2HB  TYR 1 360     170.052 146.621 123.962  1.00  0.00           H
ATOM   4733  HD1 TYR 1 360     166.465 147.499 124.587  1.00  0.00           H
ATOM   4734  HD2 TYR 1 360     169.808 147.706 121.904  1.00  0.00           H
ATOM   4735  HE1 TYR 1 360     165.212 149.039 123.129  1.00  0.00           H
ATOM   4736  HE2 TYR 1 360     168.561 149.223 120.454  1.00  0.00           H
ATOM   4737  HH  TYR 1 360     166.703 150.300 120.123  1.00  0.00           H
ATOM   4738  N   THR 1 361     167.127 144.631 122.239  1.00268.26           N
ATOM   4739  CA  THR 1 361     166.766 144.450 120.840  1.00268.26           C
ATOM   4740  C   THR 1 361     165.969 145.615 120.280  1.00268.26           C
ATOM   4741  O   THR 1 361     166.388 146.232 119.293  1.00268.26           O
ATOM   4742  CB  THR 1 361     165.967 143.148 120.677  1.00268.26           C
ATOM   4743  OG1 THR 1 361     166.766 142.038 121.109  1.00268.26           O
ATOM   4744  CG2 THR 1 361     165.563 142.943 119.225  1.00268.26           C
ATOM   4745  H   THR 1 361     166.395 144.754 122.924  1.00  0.00           H
ATOM   4746  HA  THR 1 361     167.682 144.380 120.253  1.00  0.00           H
ATOM   4747  HB  THR 1 361     165.069 143.192 121.293  1.00  0.00           H
ATOM   4748  HG1 THR 1 361     167.672 142.329 121.242  1.00  0.00           H
ATOM   4749 1HG2 THR 1 361     164.997 142.015 119.132  1.00  0.00           H
ATOM   4750 2HG2 THR 1 361     164.946 143.778 118.898  1.00  0.00           H
ATOM   4751 3HG2 THR 1 361     166.456 142.886 118.603  1.00  0.00           H
ATOM   4752  N   ASN 1 362     164.834 145.943 120.891  1.00284.25           N
ATOM   4753  CA  ASN 1 362     163.995 147.040 120.436  1.00284.25           C
ATOM   4754  C   ASN 1 362     163.231 147.607 121.623  1.00284.25           C
ATOM   4755  O   ASN 1 362     163.333 147.112 122.747  1.00284.25           O
ATOM   4756  CB  ASN 1 362     163.082 146.556 119.287  1.00284.25           C
ATOM   4757  CG  ASN 1 362     162.023 145.545 119.726  1.00284.25           C
ATOM   4758  OD1 ASN 1 362     161.135 145.839 120.531  1.00284.25           O
ATOM   4759  ND2 ASN 1 362     162.126 144.335 119.191  1.00284.25           N
ATOM   4760  H   ASN 1 362     164.547 145.407 121.699  1.00  0.00           H
ATOM   4761  HA  ASN 1 362     164.640 147.839 120.065  1.00  0.00           H
ATOM   4762 1HB  ASN 1 362     162.573 147.411 118.840  1.00  0.00           H
ATOM   4763 2HB  ASN 1 362     163.690 146.094 118.509  1.00  0.00           H
ATOM   4764 1HD2 ASN 1 362     161.466 143.624 119.434  1.00  0.00           H
ATOM   4765 2HD2 ASN 1 362     162.861 144.135 118.546  1.00  0.00           H
ATOM   4766  N   GLN 1 363     162.455 148.667 121.354  1.00270.19           N
ATOM   4767  CA  GLN 1 363     161.714 149.363 122.403  1.00270.19           C
ATOM   4768  C   GLN 1 363     160.234 148.984 122.417  1.00270.19           C
ATOM   4769  O   GLN 1 363     159.502 149.426 123.306  1.00270.19           O
ATOM   4770  CB  GLN 1 363     161.836 150.885 122.258  1.00270.19           C
ATOM   4771  CG  GLN 1 363     163.250 151.470 122.210  1.00270.19           C
ATOM   4772  CD  GLN 1 363     163.763 151.675 120.787  1.00270.19           C
ATOM   4773  OE1 GLN 1 363     163.565 150.834 119.910  1.00270.19           O
ATOM   4774  NE2 GLN 1 363     164.423 152.806 120.557  1.00270.19           N
ATOM   4775  H   GLN 1 363     162.382 148.994 120.401  1.00  0.00           H
ATOM   4776  HA  GLN 1 363     162.130 149.077 123.368  1.00  0.00           H
ATOM   4777 1HB  GLN 1 363     161.339 151.205 121.343  1.00  0.00           H
ATOM   4778 2HB  GLN 1 363     161.331 151.371 123.092  1.00  0.00           H
ATOM   4779 1HG  GLN 1 363     163.248 152.439 122.710  1.00  0.00           H
ATOM   4780 2HG  GLN 1 363     163.931 150.789 122.720  1.00  0.00           H
ATOM   4781 1HE2 GLN 1 363     164.784 152.998 119.644  1.00  0.00           H
ATOM   4782 2HE2 GLN 1 363     164.557 153.466 121.296  1.00  0.00           H
ATOM   4783  N   ALA 1 364     159.774 148.167 121.470  1.00251.02           N
ATOM   4784  CA  ALA 1 364     158.353 148.106 121.116  1.00251.02           C
ATOM   4785  C   ALA 1 364     157.654 147.114 122.043  1.00251.02           C
ATOM   4786  O   ALA 1 364     157.333 145.991 121.656  1.00251.02           O
ATOM   4787  CB  ALA 1 364     158.171 147.723 119.651  1.00251.02           C
ATOM   4788  H   ALA 1 364     160.428 147.571 120.984  1.00  0.00           H
ATOM   4789  HA  ALA 1 364     157.922 149.094 121.274  1.00  0.00           H
ATOM   4790 1HB  ALA 1 364     157.107 147.686 119.415  1.00  0.00           H
ATOM   4791 2HB  ALA 1 364     158.657 148.466 119.019  1.00  0.00           H
ATOM   4792 3HB  ALA 1 364     158.618 146.747 119.472  1.00  0.00           H
ATOM   4793  N   PHE 1 365     157.404 147.545 123.276  1.00260.10           N
ATOM   4794  CA  PHE 1 365     156.620 146.772 124.226  1.00260.10           C
ATOM   4795  C   PHE 1 365     155.376 147.563 124.605  1.00260.10           C
ATOM   4796  O   PHE 1 365     155.417 148.791 124.725  1.00260.10           O
ATOM   4797  CB  PHE 1 365     157.426 146.444 125.487  1.00260.10           C
ATOM   4798  CG  PHE 1 365     158.662 145.635 125.229  1.00260.10           C
ATOM   4799  CD1 PHE 1 365     158.627 144.522 124.408  1.00260.10           C
ATOM   4800  CD2 PHE 1 365     159.866 145.987 125.821  1.00260.10           C
ATOM   4801  CE1 PHE 1 365     159.769 143.775 124.173  1.00260.10           C
ATOM   4802  CE2 PHE 1 365     161.012 145.246 125.594  1.00260.10           C
ATOM   4803  CZ  PHE 1 365     160.962 144.138 124.768  1.00260.10           C
ATOM   4804  H   PHE 1 365     157.774 148.441 123.558  1.00  0.00           H
ATOM   4805  HA  PHE 1 365     156.334 145.831 123.754  1.00  0.00           H
ATOM   4806 1HB  PHE 1 365     157.725 147.369 125.978  1.00  0.00           H
ATOM   4807 2HB  PHE 1 365     156.801 145.891 126.185  1.00  0.00           H
ATOM   4808  HD1 PHE 1 365     157.683 144.232 123.943  1.00  0.00           H
ATOM   4809  HD2 PHE 1 365     159.903 146.862 126.471  1.00  0.00           H
ATOM   4810  HE1 PHE 1 365     159.727 142.904 123.519  1.00  0.00           H
ATOM   4811  HE2 PHE 1 365     161.951 145.533 126.064  1.00  0.00           H
ATOM   4812  HZ  PHE 1 365     161.863 143.551 124.589  1.00  0.00           H
ATOM   4813  N   GLU 1 366     154.266 146.852 124.791  1.00251.30           N
ATOM   4814  CA  GLU 1 366     152.994 147.468 125.146  1.00251.30           C
ATOM   4815  C   GLU 1 366     152.395 146.730 126.335  1.00251.30           C
ATOM   4816  O   GLU 1 366     152.695 145.555 126.560  1.00251.30           O
ATOM   4817  CB  GLU 1 366     151.996 147.458 123.973  1.00251.30           C
ATOM   4818  CG  GLU 1 366     152.408 148.273 122.750  1.00251.30           C
ATOM   4819  CD  GLU 1 366     153.219 147.471 121.745  1.00251.30           C
ATOM   4820  OE1 GLU 1 366     152.831 146.323 121.443  1.00251.30           O
ATOM   4821  OE2 GLU 1 366     154.246 147.991 121.258  1.00251.30           O
ATOM   4822  H   GLU 1 366     154.312 145.849 124.680  1.00  0.00           H
ATOM   4823  HA  GLU 1 366     153.179 148.507 125.420  1.00  0.00           H
ATOM   4824 1HB  GLU 1 366     151.836 146.433 123.639  1.00  0.00           H
ATOM   4825 2HB  GLU 1 366     151.034 147.846 124.310  1.00  0.00           H
ATOM   4826 1HG  GLU 1 366     151.512 148.648 122.257  1.00  0.00           H
ATOM   4827 2HG  GLU 1 366     152.995 149.131 123.079  1.00  0.00           H
ATOM   4828  N   ILE 1 367     151.546 147.423 127.090  1.00207.15           N
ATOM   4829  CA  ILE 1 367     150.902 146.855 128.266  1.00207.15           C
ATOM   4830  C   ILE 1 367     149.547 147.534 128.446  1.00207.15           C
ATOM   4831  O   ILE 1 367     149.319 148.648 127.965  1.00207.15           O
ATOM   4832  CB  ILE 1 367     151.812 146.999 129.521  1.00207.15           C
ATOM   4833  CG1 ILE 1 367     151.370 146.086 130.672  1.00207.15           C
ATOM   4834  CG2 ILE 1 367     151.921 148.450 129.973  1.00207.15           C
ATOM   4835  CD1 ILE 1 367     152.410 145.912 131.750  1.00207.15           C
ATOM   4836  H   ILE 1 367     151.346 148.379 126.832  1.00  0.00           H
ATOM   4837  HA  ILE 1 367     150.727 145.795 128.086  1.00  0.00           H
ATOM   4838  HB  ILE 1 367     152.812 146.635 129.288  1.00  0.00           H
ATOM   4839 1HG1 ILE 1 367     150.469 146.490 131.133  1.00  0.00           H
ATOM   4840 2HG1 ILE 1 367     151.121 145.100 130.281  1.00  0.00           H
ATOM   4841 1HG2 ILE 1 367     152.564 148.510 130.851  1.00  0.00           H
ATOM   4842 2HG2 ILE 1 367     152.348 149.050 129.170  1.00  0.00           H
ATOM   4843 3HG2 ILE 1 367     150.930 148.829 130.222  1.00  0.00           H
ATOM   4844 1HD1 ILE 1 367     152.023 145.254 132.527  1.00  0.00           H
ATOM   4845 2HD1 ILE 1 367     153.311 145.474 131.318  1.00  0.00           H
ATOM   4846 3HD1 ILE 1 367     152.651 146.882 132.182  1.00  0.00           H
ATOM   4847  N   SER 1 368     148.623 146.828 129.097  1.00198.34           N
ATOM   4848  CA  SER 1 368     147.326 147.370 129.463  1.00198.34           C
ATOM   4849  C   SER 1 368     147.065 147.108 130.940  1.00198.34           C
ATOM   4850  O   SER 1 368     147.557 146.137 131.519  1.00198.34           O
ATOM   4851  CB  SER 1 368     146.207 146.758 128.614  1.00198.34           C
ATOM   4852  OG  SER 1 368     146.422 147.010 127.236  1.00198.34           O
ATOM   4853  H   SER 1 368     148.846 145.874 129.342  1.00  0.00           H
ATOM   4854  HA  SER 1 368     147.338 148.445 129.288  1.00  0.00           H
ATOM   4855 1HB  SER 1 368     146.165 145.682 128.788  1.00  0.00           H
ATOM   4856 2HB  SER 1 368     145.249 147.176 128.919  1.00  0.00           H
ATOM   4857  HG  SER 1 368     147.152 147.631 127.192  1.00  0.00           H
ATOM   4858  N   LEU 1 369     146.295 147.998 131.556  1.00188.63           N
ATOM   4859  CA  LEU 1 369     146.001 147.880 132.973  1.00188.63           C
ATOM   4860  C   LEU 1 369     144.498 147.753 133.166  1.00188.63           C
ATOM   4861  O   LEU 1 369     143.723 148.547 132.627  1.00188.63           O
ATOM   4862  CB  LEU 1 369     146.545 149.088 133.748  1.00188.63           C
ATOM   4863  CG  LEU 1 369     146.351 149.191 135.264  1.00188.63           C
ATOM   4864  CD1 LEU 1 369     147.088 148.088 136.001  1.00188.63           C
ATOM   4865  CD2 LEU 1 369     146.802 150.552 135.759  1.00188.63           C
ATOM   4866  H   LEU 1 369     145.906 148.772 131.036  1.00  0.00           H
ATOM   4867  HA  LEU 1 369     146.485 146.980 133.352  1.00  0.00           H
ATOM   4868 1HB  LEU 1 369     147.621 149.144 133.595  1.00  0.00           H
ATOM   4869 2HB  LEU 1 369     146.093 149.994 133.342  1.00  0.00           H
ATOM   4870  HG  LEU 1 369     145.297 149.055 135.505  1.00  0.00           H
ATOM   4871 1HD1 LEU 1 369     146.925 148.196 137.074  1.00  0.00           H
ATOM   4872 2HD1 LEU 1 369     146.714 147.118 135.675  1.00  0.00           H
ATOM   4873 3HD1 LEU 1 369     148.155 148.158 135.789  1.00  0.00           H
ATOM   4874 1HD2 LEU 1 369     146.659 150.613 136.838  1.00  0.00           H
ATOM   4875 2HD2 LEU 1 369     147.858 150.693 135.525  1.00  0.00           H
ATOM   4876 3HD2 LEU 1 369     146.216 151.331 135.271  1.00  0.00           H
ATOM   4877  N   TYR 1 370     144.099 146.750 133.943  1.00192.51           N
ATOM   4878  CA  TYR 1 370     142.700 146.455 134.214  1.00192.51           C
ATOM   4879  C   TYR 1 370     142.442 146.666 135.697  1.00192.51           C
ATOM   4880  O   TYR 1 370     143.198 146.178 136.541  1.00192.51           O
ATOM   4881  CB  TYR 1 370     142.332 145.019 133.816  1.00192.51           C
ATOM   4882  CG  TYR 1 370     142.424 144.731 132.332  1.00192.51           C
ATOM   4883  CD1 TYR 1 370     143.653 144.586 131.699  1.00192.51           C
ATOM   4884  CD2 TYR 1 370     141.273 144.582 131.569  1.00192.51           C
ATOM   4885  CE1 TYR 1 370     143.732 144.321 130.346  1.00192.51           C
ATOM   4886  CE2 TYR 1 370     141.344 144.317 130.211  1.00192.51           C
ATOM   4887  CZ  TYR 1 370     142.576 144.187 129.608  1.00192.51           C
ATOM   4888  OH  TYR 1 370     142.654 143.919 128.260  1.00192.51           O
ATOM   4889  H   TYR 1 370     144.814 146.171 134.359  1.00  0.00           H
ATOM   4890  HA  TYR 1 370     142.082 147.135 133.627  1.00  0.00           H
ATOM   4891 1HB  TYR 1 370     142.989 144.318 134.331  1.00  0.00           H
ATOM   4892 2HB  TYR 1 370     141.312 144.804 134.132  1.00  0.00           H
ATOM   4893  HD1 TYR 1 370     144.575 144.684 132.272  1.00  0.00           H
ATOM   4894  HD2 TYR 1 370     140.293 144.676 132.036  1.00  0.00           H
ATOM   4895  HE1 TYR 1 370     144.706 144.213 129.867  1.00  0.00           H
ATOM   4896  HE2 TYR 1 370     140.429 144.212 129.628  1.00  0.00           H
ATOM   4897  HH  TYR 1 370     141.806 144.101 127.849  1.00  0.00           H
ATOM   4898  N   GLY 1 371     141.370 147.388 136.010  1.00200.29           N
ATOM   4899  CA  GLY 1 371     140.975 147.569 137.389  1.00200.29           C
ATOM   4900  C   GLY 1 371     139.498 147.305 137.579  1.00200.29           C
ATOM   4901  O   GLY 1 371     138.825 146.758 136.704  1.00200.29           O
ATOM   4902  H   GLY 1 371     140.820 147.819 135.280  1.00  0.00           H
ATOM   4903 1HA  GLY 1 371     141.551 146.896 138.024  1.00  0.00           H
ATOM   4904 2HA  GLY 1 371     141.207 148.586 137.704  1.00  0.00           H
ATOM   4905  N   THR 1 372     139.003 147.700 138.755  1.00224.27           N
ATOM   4906  CA  THR 1 372     137.616 147.426 139.117  1.00224.27           C
ATOM   4907  C   THR 1 372     136.678 148.524 138.633  1.00224.27           C
ATOM   4908  O   THR 1 372     135.464 148.308 138.529  1.00224.27           O
ATOM   4909  CB  THR 1 372     137.491 147.256 140.632  1.00224.27           C
ATOM   4910  OG1 THR 1 372     137.866 148.477 141.283  1.00224.27           O
ATOM   4911  CG2 THR 1 372     138.384 146.131 141.122  1.00224.27           C
ATOM   4912  H   THR 1 372     139.593 148.195 139.408  1.00  0.00           H
ATOM   4913  HA  THR 1 372     137.308 146.498 138.633  1.00  0.00           H
ATOM   4914  HB  THR 1 372     136.457 147.029 140.890  1.00  0.00           H
ATOM   4915  HG1 THR 1 372     138.352 149.031 140.667  1.00  0.00           H
ATOM   4916 1HG2 THR 1 372     138.280 146.027 142.202  1.00  0.00           H
ATOM   4917 2HG2 THR 1 372     138.092 145.199 140.638  1.00  0.00           H
ATOM   4918 3HG2 THR 1 372     139.421 146.357 140.879  1.00  0.00           H
ATOM   4919  N   VAL 1 373     137.212 149.702 138.333  1.00220.06           N
ATOM   4920  CA  VAL 1 373     136.400 150.831 137.904  1.00220.06           C
ATOM   4921  C   VAL 1 373     136.487 151.063 136.400  1.00220.06           C
ATOM   4922  O   VAL 1 373     135.467 151.301 135.753  1.00220.06           O
ATOM   4923  CB  VAL 1 373     136.791 152.104 138.684  1.00220.06           C
ATOM   4924  CG1 VAL 1 373     136.020 153.298 138.153  1.00220.06           C
ATOM   4925  CG2 VAL 1 373     136.510 151.921 140.167  1.00220.06           C
ATOM   4926  H   VAL 1 373     138.214 149.815 138.406  1.00  0.00           H
ATOM   4927  HA  VAL 1 373     135.354 150.603 138.109  1.00  0.00           H
ATOM   4928  HB  VAL 1 373     137.853 152.297 138.540  1.00  0.00           H
ATOM   4929 1HG1 VAL 1 373     136.303 154.192 138.711  1.00  0.00           H
ATOM   4930 2HG1 VAL 1 373     136.253 153.442 137.098  1.00  0.00           H
ATOM   4931 3HG1 VAL 1 373     134.951 153.122 138.269  1.00  0.00           H
ATOM   4932 1HG2 VAL 1 373     136.790 152.826 140.705  1.00  0.00           H
ATOM   4933 2HG2 VAL 1 373     135.448 151.724 140.315  1.00  0.00           H
ATOM   4934 3HG2 VAL 1 373     137.092 151.079 140.546  1.00  0.00           H
ATOM   4935  N   ALA 1 374     137.681 151.003 135.817  1.00203.70           N
ATOM   4936  CA  ALA 1 374     137.819 151.304 134.397  1.00203.70           C
ATOM   4937  C   ALA 1 374     138.920 150.435 133.798  1.00203.70           C
ATOM   4938  O   ALA 1 374     139.665 149.758 134.514  1.00203.70           O
ATOM   4939  CB  ALA 1 374     138.089 152.798 134.190  1.00203.70           C
ATOM   4940  H   ALA 1 374     138.502 150.751 136.349  1.00  0.00           H
ATOM   4941  HA  ALA 1 374     136.883 151.043 133.904  1.00  0.00           H
ATOM   4942 1HB  ALA 1 374     138.190 153.005 133.125  1.00  0.00           H
ATOM   4943 2HB  ALA 1 374     137.261 153.378 134.597  1.00  0.00           H
ATOM   4944 3HB  ALA 1 374     139.010 153.074 134.702  1.00  0.00           H
ATOM   4945  N   GLU 1 375     139.013 150.460 132.470  1.00221.57           N
ATOM   4946  CA  GLU 1 375     139.972 149.658 131.727  1.00221.57           C
ATOM   4947  C   GLU 1 375     140.661 150.547 130.702  1.00221.57           C
ATOM   4948  O   GLU 1 375     140.013 151.322 129.997  1.00221.57           O
ATOM   4949  CB  GLU 1 375     139.257 148.454 131.076  1.00221.57           C
ATOM   4950  CG  GLU 1 375     140.093 147.534 130.174  1.00221.57           C
ATOM   4951  CD  GLU 1 375     140.026 147.858 128.682  1.00221.57           C
ATOM   4952  OE1 GLU 1 375     139.143 148.619 128.241  1.00221.57           O
ATOM   4953  OE2 GLU 1 375     140.884 147.338 127.938  1.00221.57           O
ATOM   4954  H   GLU 1 375     138.385 151.069 131.965  1.00  0.00           H
ATOM   4955  HA  GLU 1 375     140.726 149.288 132.422  1.00  0.00           H
ATOM   4956 1HB  GLU 1 375     138.838 147.815 131.855  1.00  0.00           H
ATOM   4957 2HB  GLU 1 375     138.428 148.808 130.464  1.00  0.00           H
ATOM   4958 1HG  GLU 1 375     141.137 147.593 130.478  1.00  0.00           H
ATOM   4959 2HG  GLU 1 375     139.760 146.506 130.311  1.00  0.00           H
ATOM   4960  N   SER 1 376     141.986 150.429 130.630  1.00210.02           N
ATOM   4961  CA  SER 1 376     142.796 151.136 129.651  1.00210.02           C
ATOM   4962  C   SER 1 376     142.948 150.262 128.416  1.00210.02           C
ATOM   4963  O   SER 1 376     143.320 149.090 128.520  1.00210.02           O
ATOM   4964  CB  SER 1 376     144.172 151.499 130.214  1.00210.02           C
ATOM   4965  OG  SER 1 376     144.880 150.336 130.598  1.00210.02           O
ATOM   4966  H   SER 1 376     142.440 149.815 131.292  1.00  0.00           H
ATOM   4967  HA  SER 1 376     142.286 152.062 129.383  1.00  0.00           H
ATOM   4968 1HB  SER 1 376     144.741 152.045 129.463  1.00  0.00           H
ATOM   4969 2HB  SER 1 376     144.051 152.156 131.074  1.00  0.00           H
ATOM   4970  HG  SER 1 376     144.223 149.640 130.676  1.00  0.00           H
ATOM   4971  N   GLU 1 377     142.654 150.837 127.247  1.00240.60           N
ATOM   4972  CA  GLU 1 377     142.725 150.074 126.004  1.00240.60           C
ATOM   4973  C   GLU 1 377     144.155 149.647 125.700  1.00240.60           C
ATOM   4974  O   GLU 1 377     144.415 148.476 125.400  1.00240.60           O
ATOM   4975  CB  GLU 1 377     142.155 150.907 124.852  1.00240.60           C
ATOM   4976  CG  GLU 1 377     142.093 150.178 123.522  1.00240.60           C
ATOM   4977  CD  GLU 1 377     141.461 151.018 122.428  1.00240.60           C
ATOM   4978  OE1 GLU 1 377     141.075 152.172 122.712  1.00240.60           O
ATOM   4979  OE2 GLU 1 377     141.352 150.526 121.286  1.00240.60           O
ATOM   4980  H   GLU 1 377     142.377 151.807 127.214  1.00  0.00           H
ATOM   4981  HA  GLU 1 377     142.128 149.170 126.117  1.00  0.00           H
ATOM   4982 1HB  GLU 1 377     141.146 151.232 125.104  1.00  0.00           H
ATOM   4983 2HB  GLU 1 377     142.762 151.802 124.715  1.00  0.00           H
ATOM   4984 1HG  GLU 1 377     143.104 149.905 123.222  1.00  0.00           H
ATOM   4985 2HG  GLU 1 377     141.522 149.260 123.649  1.00  0.00           H
ATOM   4986  N   ASN 1 378     145.099 150.582 125.798  1.00217.98           N
ATOM   4987  CA  ASN 1 378     146.520 150.292 125.666  1.00217.98           C
ATOM   4988  C   ASN 1 378     147.309 151.477 126.203  1.00217.98           C
ATOM   4989  O   ASN 1 378     146.832 152.614 126.165  1.00217.98           O
ATOM   4990  CB  ASN 1 378     146.905 149.962 124.207  1.00217.98           C
ATOM   4991  CG  ASN 1 378     146.514 151.054 123.205  1.00217.98           C
ATOM   4992  OD1 ASN 1 378     147.020 152.178 123.233  1.00217.98           O
ATOM   4993  ND2 ASN 1 378     145.600 150.709 122.306  1.00217.98           N
ATOM   4994  H   ASN 1 378     144.805 151.532 125.973  1.00  0.00           H
ATOM   4995  HA  ASN 1 378     146.755 149.423 126.281  1.00  0.00           H
ATOM   4996 1HB  ASN 1 378     147.983 149.808 124.140  1.00  0.00           H
ATOM   4997 2HB  ASN 1 378     146.422 149.033 123.904  1.00  0.00           H
[truncated: 180,961 more chars]
