# Supplementary material for: Structure of dimeric lipoprotein lipase reveals a pore adjacent to the active site
Source: Nat Commun. 2023 May 4;14:2569. doi: 10.1038/s41467-023-38243-9 (PMC10160067; doi:10.1038/s41467-023-38243-9)
Supplement: Supplementary file 6 — Supplementary Dataset 3 [file 41467_2023_38243_MOESM6_ESM.txt]

HEADER                                            13-FEB-23   XXXX              
EXPDTA    THEORETICAL MODEL                                                     
REMARK 220                                                                      
REMARK 220 EXPERIMENTAL DETAILS                                                 
REMARK 220  EXPERIMENT TYPE                : THEORETICAL MODELLING              
REMARK 220  DATE OF DATA COLLECTION        : 13-FEB-23                          
REMARK 220                                                                      
REMARK 220 REMARK: MODEL GENERATED BY ROSETTA                                   
REMARK 220  VERSION 2023.05+release.36e9db9557d                                 
HETNAM     OLA 1   1  OLA                                                       
SSBOND     CYS 2   57    CYS 2   70                                       2.03  
SSBOND     CYS 2  294    CYS 2  305                                       2.03  
SSBOND     CYS 2  308    CYS 2  313                                       2.03  
SSBOND     CYS 2  448    CYS 2  468                                       2.03  
HETATM    1 C1   OLA 1   1     145.180 182.900 124.619  1.00  0.00           C  
HETATM    2 O1   OLA 1   1     144.771 181.792 124.212  1.00  0.00           O  
HETATM    3 O2   OLA 1   1     145.250 183.899 123.876  1.00  0.00           O  
HETATM    4 C2   OLA 1   1     145.598 183.043 126.063  1.00  0.00           C  
HETATM    5 C3   OLA 1   1     144.427 182.672 126.967  1.00  0.00           C  
HETATM    6 C4   OLA 1   1     144.043 183.730 128.008  1.00  0.00           C  
HETATM    7 C5   OLA 1   1     144.876 185.018 128.031  1.00  0.00           C  
HETATM    8 C6   OLA 1   1     144.314 186.071 128.981  1.00  0.00           C  
HETATM    9 C7   OLA 1   1     144.235 185.559 130.415  1.00  0.00           C  
HETATM   10 C8   OLA 1   1     142.804 185.648 130.934  1.00  0.00           C  
HETATM   11 C9   OLA 1   1     142.551 184.577 131.968  1.00  0.00           C  
HETATM   12 C10  OLA 1   1     141.703 184.463 133.033  1.00  0.00           C  
HETATM   13 C11  OLA 1   1     141.836 183.077 133.701  1.00  0.00           C  
HETATM   14 C12  OLA 1   1     141.526 182.700 135.160  1.00  0.00           C  
HETATM   15 C13  OLA 1   1     142.274 183.207 136.428  1.00  0.00           C  
HETATM   16 C14  OLA 1   1     141.909 182.400 137.676  1.00  0.00           C  
HETATM   17 C15  OLA 1   1     141.699 183.227 138.935  1.00  0.00           C  
HETATM   18 C16  OLA 1   1     141.104 182.364 140.041  1.00  0.00           C  
HETATM   19 C17  OLA 1   1     139.843 181.643 139.574  1.00  0.00           C  
HETATM   20 C18  OLA 1   1     139.705 180.288 140.234  1.00  0.00           C  
HETATM   21 HO2  OLA 1   1     144.988 183.831 122.948  1.00  0.00           H  
HETATM   22 H21  OLA 1   1     145.892 184.074 126.256  1.00  0.00           H  
HETATM   23 H22  OLA 1   1     146.439 182.381 126.268  1.00  0.00           H  
HETATM   24 H31  OLA 1   1     144.708 181.749 127.474  1.00  0.00           H  
HETATM   25 H32  OLA 1   1     143.578 182.481 126.312  1.00  0.00           H  
HETATM   26 H41  OLA 1   1     144.119 183.230 128.975  1.00  0.00           H  
HETATM   27 H42  OLA 1   1     143.000 183.974 127.808  1.00  0.00           H  
HETATM   28 H51  OLA 1   1     144.898 185.418 127.017  1.00  0.00           H  
HETATM   29 H52  OLA 1   1     145.888 184.754 128.338  1.00  0.00           H  
HETATM   30 H61  OLA 1   1     143.316 186.344 128.637  1.00  0.00           H  
HETATM   31 H62  OLA 1   1     144.963 186.946 128.944  1.00  0.00           H  
HETATM   32 H71  OLA 1   1     144.887 186.163 131.045  1.00  0.00           H  
HETATM   33 H72  OLA 1   1     144.566 184.521 130.440  1.00  0.00           H  
HETATM   34 H81  OLA 1   1     142.115 185.517 130.100  1.00  0.00           H  
HETATM   35 H82  OLA 1   1     142.649 186.630 131.381  1.00  0.00           H  
HETATM   36 H9   OLA 1   1     143.233 183.773 131.732  1.00  0.00           H  
HETATM   37 H10  OLA 1   1     141.058 185.287 133.300  1.00  0.00           H  
HETATM   38 H111 OLA 1   1     142.872 182.743 133.641  1.00  0.00           H  
HETATM   39 H112 OLA 1   1     141.195 182.362 133.186  1.00  0.00           H  
HETATM   40 H121 OLA 1   1     141.632 181.622 135.287  1.00  0.00           H  
HETATM   41 H122 OLA 1   1     140.505 182.995 135.402  1.00  0.00           H  
HETATM   42 H131 OLA 1   1     142.014 184.249 136.610  1.00  0.00           H  
HETATM   43 H132 OLA 1   1     143.349 183.123 136.274  1.00  0.00           H  
HETATM   44 H141 OLA 1   1     142.707 181.690 137.896  1.00  0.00           H  
HETATM   45 H142 OLA 1   1     140.981 181.858 137.499  1.00  0.00           H  
HETATM   46 H151 OLA 1   1     141.020 184.050 138.720  1.00  0.00           H  
HETATM   47 H152 OLA 1   1     142.657 183.625 139.271  1.00  0.00           H  
HETATM   48 H161 OLA 1   1     140.847 182.991 140.894  1.00  0.00           H  
HETATM   49 H162 OLA 1   1     141.833 181.615 140.348  1.00  0.00           H  
HETATM   50 H171 OLA 1   1     139.884 181.501 138.495  1.00  0.00           H  
HETATM   51 H172 OLA 1   1     138.968 182.242 139.829  1.00  0.00           H  
HETATM   52 H181 OLA 1   1     138.796 179.802 139.879  1.00  0.00           H  
HETATM   53 H182 OLA 1   1     140.568 179.672 139.981  1.00  0.00           H  
HETATM   54 H183 OLA 1   1     139.652 180.413 141.315  1.00  0.00           H  
TER                                                                             
ATOM     56  N   ASP 2  36     143.652 213.468 136.710  1.00318.03           N  
ATOM     57  CA  ASP 2  36     144.475 212.347 136.272  1.00318.03           C  
ATOM     58  C   ASP 2  36     145.948 212.728 136.216  1.00318.03           C  
ATOM     59  O   ASP 2  36     146.297 213.869 135.916  1.00318.03           O  
ATOM     60  CB  ASP 2  36     144.011 211.843 134.905  1.00318.03           C  
ATOM     61  CG  ASP 2  36     144.537 210.457 134.588  1.00318.03           C  
ATOM     62  OD1 ASP 2  36     144.940 209.739 135.527  1.00318.03           O  
ATOM     63  OD2 ASP 2  36     144.532 210.077 133.400  1.00318.03           O  
ATOM     64 1H   ASP 2  36     142.693 213.187 136.737  1.00  0.00           H  
ATOM     65 2H   ASP 2  36     143.940 213.757 137.623  1.00  0.00           H  
ATOM     66 3H   ASP 2  36     143.758 214.230 136.071  1.00  0.00           H  
ATOM     67  HA  ASP 2  36     144.371 211.538 136.995  1.00  0.00           H  
ATOM     68 1HB  ASP 2  36     142.921 211.822 134.876  1.00  0.00           H  
ATOM     69 2HB  ASP 2  36     144.346 212.533 134.130  1.00  0.00           H  
ATOM     70  N   PHE 2  37     146.812 211.756 136.504  1.00319.82           N  
ATOM     71  CA  PHE 2  37     148.252 211.979 136.487  1.00319.82           C  
ATOM     72  C   PHE 2  37     148.858 211.615 135.136  1.00319.82           C  
ATOM     73  O   PHE 2  37     149.600 212.408 134.550  1.00319.82           O  
ATOM     74  CB  PHE 2  37     148.942 211.181 137.605  1.00319.82           C  
ATOM     75  CG  PHE 2  37     148.094 210.962 138.838  1.00319.82           C  
ATOM     76  CD1 PHE 2  37     147.588 212.036 139.567  1.00319.82           C  
ATOM     77  CD2 PHE 2  37     147.803 209.674 139.264  1.00319.82           C  
ATOM     78  CE1 PHE 2  37     146.811 211.825 140.694  1.00319.82           C  
ATOM     79  CE2 PHE 2  37     147.027 209.457 140.392  1.00319.82           C  
ATOM     80  CZ  PHE 2  37     146.531 210.534 141.106  1.00319.82           C  
ATOM     81  H   PHE 2  37     146.459 210.840 136.740  1.00  0.00           H  
ATOM     82  HA  PHE 2  37     148.440 213.041 136.654  1.00  0.00           H  
ATOM     83 1HB  PHE 2  37     149.235 210.203 137.226  1.00  0.00           H  
ATOM     84 2HB  PHE 2  37     149.850 211.698 137.914  1.00  0.00           H  
ATOM     85  HD1 PHE 2  37     147.809 213.053 139.241  1.00  0.00           H  
ATOM     86  HD2 PHE 2  37     148.195 208.826 138.701  1.00  0.00           H  
ATOM     87  HE1 PHE 2  37     146.422 212.675 141.254  1.00  0.00           H  
ATOM     88  HE2 PHE 2  37     146.808 208.440 140.718  1.00  0.00           H  
ATOM     89  HZ  PHE 2  37     145.922 210.364 141.993  1.00  0.00           H  
ATOM     90  N   ARG 2  38     148.548 210.423 134.630  1.00315.60           N  
ATOM     91  CA  ARG 2  38     149.091 209.933 133.371  1.00315.60           C  
ATOM     92  C   ARG 2  38     147.869 209.516 132.564  1.00315.60           C  
ATOM     93  O   ARG 2  38     147.140 208.605 132.973  1.00315.60           O  
ATOM     94  CB  ARG 2  38     150.049 208.758 133.638  1.00315.60           C  
ATOM     95  CG  ARG 2  38     150.227 207.600 132.623  1.00315.60           C  
ATOM     96  CD  ARG 2  38     150.754 208.016 131.228  1.00315.60           C  
ATOM     97  NE  ARG 2  38     149.804 208.567 130.273  1.00315.60           N  
ATOM     98  CZ  ARG 2  38     150.120 209.475 129.359  1.00315.60           C  
ATOM     99  NH1 ARG 2  38     151.347 209.961 129.263  1.00315.60           N  
ATOM    100  NH2 ARG 2  38     149.182 209.908 128.522  1.00315.60           N  
ATOM    101  H   ARG 2  38     147.907 209.840 135.149  1.00  0.00           H  
ATOM    102  HA  ARG 2  38     149.646 210.742 132.896  1.00  0.00           H  
ATOM    103 1HB  ARG 2  38     151.060 209.138 133.778  1.00  0.00           H  
ATOM    104 2HB  ARG 2  38     149.758 208.253 134.559  1.00  0.00           H  
ATOM    105 1HG  ARG 2  38     150.939 206.876 133.018  1.00  0.00           H  
ATOM    106 2HG  ARG 2  38     149.267 207.111 132.457  1.00  0.00           H  
ATOM    107 1HD  ARG 2  38     151.517 208.785 131.342  1.00  0.00           H  
ATOM    108 2HD  ARG 2  38     151.185 207.149 130.729  1.00  0.00           H  
ATOM    109  HE  ARG 2  38     148.850 208.234 130.314  1.00  0.00           H  
ATOM    110 1HH1 ARG 2  38     152.068 209.641 129.894  1.00  0.00           H  
ATOM    111 2HH1 ARG 2  38     151.563 210.652 128.559  1.00  0.00           H  
ATOM    112 1HH2 ARG 2  38     148.241 209.545 128.587  1.00  0.00           H  
ATOM    113 2HH2 ARG 2  38     149.410 210.599 127.822  1.00  0.00           H  
ATOM    114  N   ASP 2  39     147.610 210.213 131.458  1.00306.97           N  
ATOM    115  CA  ASP 2  39     146.400 209.980 130.672  1.00306.97           C  
ATOM    116  C   ASP 2  39     146.495 208.638 129.953  1.00306.97           C  
ATOM    117  O   ASP 2  39     147.227 208.502 128.968  1.00306.97           O  
ATOM    118  CB  ASP 2  39     146.190 211.121 129.682  1.00306.97           C  
ATOM    119  CG  ASP 2  39     145.878 212.437 130.371  1.00306.97           C  
ATOM    120  OD1 ASP 2  39     144.939 212.472 131.193  1.00306.97           O  
ATOM    121  OD2 ASP 2  39     146.575 213.435 130.092  1.00306.97           O  
ATOM    122  H   ASP 2  39     148.265 210.919 131.155  1.00  0.00           H  
ATOM    123  HA  ASP 2  39     145.548 209.942 131.351  1.00  0.00           H  
ATOM    124 1HB  ASP 2  39     147.086 211.245 129.074  1.00  0.00           H  
ATOM    125 2HB  ASP 2  39     145.369 210.872 129.008  1.00  0.00           H  
ATOM    126  N   ILE 2  40     145.740 207.649 130.436  1.00279.53           N  
ATOM    127  CA  ILE 2  40     145.828 206.294 129.901  1.00279.53           C  
ATOM    128  C   ILE 2  40     145.158 206.234 128.536  1.00279.53           C  
ATOM    129  O   ILE 2  40     144.018 206.686 128.363  1.00279.53           O  
ATOM    130  CB  ILE 2  40     145.189 205.285 130.867  1.00279.53           C  
ATOM    131  CG1 ILE 2  40     145.713 205.470 132.294  1.00279.53           C  
ATOM    132  CG2 ILE 2  40     145.461 203.865 130.396  1.00279.53           C  
ATOM    133  CD1 ILE 2  40     147.209 205.324 132.424  1.00279.53           C  
ATOM    134  H   ILE 2  40     145.093 207.840 131.188  1.00  0.00           H  
ATOM    135  HA  ILE 2  40     146.880 206.038 129.779  1.00  0.00           H  
ATOM    136  HB  ILE 2  40     144.112 205.449 130.904  1.00  0.00           H  
ATOM    137 1HG1 ILE 2  40     145.436 206.459 132.658  1.00  0.00           H  
ATOM    138 2HG1 ILE 2  40     145.244 204.738 132.952  1.00  0.00           H  
ATOM    139 1HG2 ILE 2  40     145.004 203.158 131.088  1.00  0.00           H  
ATOM    140 2HG2 ILE 2  40     145.038 203.724 129.402  1.00  0.00           H  
ATOM    141 3HG2 ILE 2  40     146.537 203.693 130.360  1.00  0.00           H  
ATOM    142 1HD1 ILE 2  40     147.500 205.469 133.465  1.00  0.00           H  
ATOM    143 2HD1 ILE 2  40     147.507 204.326 132.099  1.00  0.00           H  
ATOM    144 3HD1 ILE 2  40     147.702 206.070 131.803  1.00  0.00           H  
ATOM    145  N   GLU 2  41     145.866 205.672 127.556  1.00278.89           N  
ATOM    146  CA  GLU 2  41     145.309 205.464 126.226  1.00278.89           C  
ATOM    147  C   GLU 2  41     144.533 204.159 126.108  1.00278.89           C  
ATOM    148  O   GLU 2  41     143.696 204.032 125.207  1.00278.89           O  
ATOM    149  CB  GLU 2  41     146.407 205.484 125.149  1.00278.89           C  
ATOM    150  CG  GLU 2  41     147.245 206.767 125.036  1.00278.89           C  
ATOM    151  CD  GLU 2  41     148.330 206.889 126.094  1.00278.89           C  
ATOM    152  OE1 GLU 2  41     148.773 205.843 126.613  1.00278.89           O  
ATOM    153  OE2 GLU 2  41     148.735 208.030 126.404  1.00278.89           O  
ATOM    154  H   GLU 2  41     146.816 205.383 127.742  1.00  0.00           H  
ATOM    155  HA  GLU 2  41     144.609 206.273 126.014  1.00  0.00           H  
ATOM    156 1HB  GLU 2  41     147.109 204.670 125.330  1.00  0.00           H  
ATOM    157 2HB  GLU 2  41     145.959 205.319 124.169  1.00  0.00           H  
ATOM    158 1HG  GLU 2  41     147.719 206.794 124.055  1.00  0.00           H  
ATOM    159 2HG  GLU 2  41     146.583 207.629 125.113  1.00  0.00           H  
ATOM    160  N   SER 2  42     144.790 203.193 126.985  1.00258.25           N  
ATOM    161  CA  SER 2  42     144.098 201.911 126.941  1.00258.25           C  
ATOM    162  C   SER 2  42     142.726 202.041 127.594  1.00258.25           C  
ATOM    163  O   SER 2  42     142.616 202.514 128.730  1.00258.25           O  
ATOM    164  CB  SER 2  42     144.929 200.838 127.640  1.00258.25           C  
ATOM    165  OG  SER 2  42     146.109 200.543 126.911  1.00258.25           O  
ATOM    166  H   SER 2  42     145.484 203.353 127.701  1.00  0.00           H  
ATOM    167  HA  SER 2  42     143.964 201.626 125.897  1.00  0.00           H  
ATOM    168 1HB  SER 2  42     145.195 201.178 128.640  1.00  0.00           H  
ATOM    169 2HB  SER 2  42     144.334 199.932 127.750  1.00  0.00           H  
ATOM    170  HG  SER 2  42     146.090 201.109 126.136  1.00  0.00           H  
ATOM    171  N   LYS 2  43     141.683 201.640 126.874  1.00257.74           N  
ATOM    172  CA  LYS 2  43     140.351 201.602 127.459  1.00257.74           C  
ATOM    173  C   LYS 2  43     140.237 200.419 128.420  1.00257.74           C  
ATOM    174  O   LYS 2  43     140.868 199.373 128.240  1.00257.74           O  
ATOM    175  CB  LYS 2  43     139.286 201.560 126.349  1.00257.74           C  
ATOM    176  CG  LYS 2  43     138.957 200.190 125.773  1.00257.74           C  
ATOM    177  CD  LYS 2  43     137.647 200.145 125.003  1.00257.74           C  
ATOM    178  CE  LYS 2  43     136.465 200.542 125.853  1.00257.74           C  
ATOM    179  NZ  LYS 2  43     135.211 200.663 125.065  1.00257.74           N  
ATOM    180  H   LYS 2  43     141.806 201.357 125.912  1.00  0.00           H  
ATOM    181  HA  LYS 2  43     140.207 202.507 128.051  1.00  0.00           H  
ATOM    182 1HB  LYS 2  43     138.351 201.974 126.726  1.00  0.00           H  
ATOM    183 2HB  LYS 2  43     139.606 202.183 125.513  1.00  0.00           H  
ATOM    184 1HG  LYS 2  43     139.751 199.881 125.093  1.00  0.00           H  
ATOM    185 2HG  LYS 2  43     138.891 199.462 126.581  1.00  0.00           H  
ATOM    186 1HD  LYS 2  43     137.702 200.823 124.150  1.00  0.00           H  
ATOM    187 2HD  LYS 2  43     137.478 199.135 124.631  1.00  0.00           H  
ATOM    188 1HE  LYS 2  43     136.312 199.798 126.633  1.00  0.00           H  
ATOM    189 2HE  LYS 2  43     136.666 201.501 126.330  1.00  0.00           H  
ATOM    190 1HZ  LYS 2  43     134.453 200.930 125.677  1.00  0.00           H  
ATOM    191 2HZ  LYS 2  43     135.329 201.366 124.349  1.00  0.00           H  
ATOM    192 3HZ  LYS 2  43     134.998 199.776 124.633  1.00  0.00           H  
ATOM    193  N   PHE 2  44     139.462 200.615 129.480  1.00259.48           N  
ATOM    194  CA  PHE 2  44     139.331 199.654 130.568  1.00259.48           C  
ATOM    195  C   PHE 2  44     137.952 199.014 130.518  1.00259.48           C  
ATOM    196  O   PHE 2  44     136.991 199.617 130.033  1.00259.48           O  
ATOM    197  CB  PHE 2  44     139.531 200.319 131.942  1.00259.48           C  
ATOM    198  CG  PHE 2  44     140.923 200.880 132.200  1.00259.48           C  
ATOM    199  CD1 PHE 2  44     141.994 200.654 131.340  1.00259.48           C  
ATOM    200  CD2 PHE 2  44     141.128 201.699 133.301  1.00259.48           C  
ATOM    201  CE1 PHE 2  44     143.243 201.193 131.604  1.00259.48           C  
ATOM    202  CE2 PHE 2  44     142.371 202.248 133.563  1.00259.48           C  
ATOM    203  CZ  PHE 2  44     143.428 201.991 132.718  1.00259.48           C  
ATOM    204  H   PHE 2  44     138.942 201.480 129.522  1.00  0.00           H  
ATOM    205  HA  PHE 2  44     140.099 198.888 130.448  1.00  0.00           H  
ATOM    206 1HB  PHE 2  44     138.824 201.140 132.055  1.00  0.00           H  
ATOM    207 2HB  PHE 2  44     139.321 199.596 132.730  1.00  0.00           H  
ATOM    208  HD1 PHE 2  44     141.842 200.045 130.449  1.00  0.00           H  
ATOM    209  HD2 PHE 2  44     140.291 201.902 133.970  1.00  0.00           H  
ATOM    210  HE1 PHE 2  44     144.077 200.988 130.934  1.00  0.00           H  
ATOM    211  HE2 PHE 2  44     142.515 202.883 134.437  1.00  0.00           H  
ATOM    212  HZ  PHE 2  44     144.409 202.415 132.929  1.00  0.00           H  
ATOM    213  N   ALA 2  45     137.851 197.788 131.031  1.00241.75           N  
ATOM    214  CA  ALA 2  45     136.555 197.117 131.075  1.00241.75           C  
ATOM    215  C   ALA 2  45     136.497 196.220 132.303  1.00241.75           C  
ATOM    216  O   ALA 2  45     137.186 195.198 132.358  1.00241.75           O  
ATOM    217  CB  ALA 2  45     136.312 196.315 129.801  1.00241.75           C  
ATOM    218  H   ALA 2  45     138.664 197.311 131.393  1.00  0.00           H  
ATOM    219  HA  ALA 2  45     135.781 197.880 131.158  1.00  0.00           H  
ATOM    220 1HB  ALA 2  45     135.340 195.825 129.859  1.00  0.00           H  
ATOM    221 2HB  ALA 2  45     136.330 196.984 128.941  1.00  0.00           H  
ATOM    222 3HB  ALA 2  45     137.091 195.562 129.691  1.00  0.00           H  
ATOM    223  N   LEU 2  46     135.684 196.606 133.282  1.00241.35           N  
ATOM    224  CA  LEU 2  46     135.345 195.719 134.388  1.00241.35           C  
ATOM    225  C   LEU 2  46     134.208 194.824 133.913  1.00241.35           C  
ATOM    226  O   LEU 2  46     133.088 195.293 133.692  1.00241.35           O  
ATOM    227  CB  LEU 2  46     134.966 196.523 135.630  1.00241.35           C  
ATOM    228  CG  LEU 2  46     134.616 195.790 136.930  1.00241.35           C  
ATOM    229  CD1 LEU 2  46     135.198 196.543 138.114  1.00241.35           C  
ATOM    230  CD2 LEU 2  46     133.111 195.644 137.110  1.00241.35           C  
ATOM    231  H   LEU 2  46     135.291 197.536 133.259  1.00  0.00           H  
ATOM    232  HA  LEU 2  46     136.217 195.110 134.623  1.00  0.00           H  
ATOM    233 1HB  LEU 2  46     135.793 197.185 135.881  1.00  0.00           H  
ATOM    234 2HB  LEU 2  46     134.096 197.136 135.395  1.00  0.00           H  
ATOM    235  HG  LEU 2  46     135.057 194.793 136.916  1.00  0.00           H  
ATOM    236 1HD1 LEU 2  46     134.948 196.019 139.037  1.00  0.00           H  
ATOM    237 2HD1 LEU 2  46     136.282 196.599 138.012  1.00  0.00           H  
ATOM    238 3HD1 LEU 2  46     134.783 197.550 138.144  1.00  0.00           H  
ATOM    239 1HD2 LEU 2  46     132.905 195.118 138.043  1.00  0.00           H  
ATOM    240 2HD2 LEU 2  46     132.651 196.632 137.141  1.00  0.00           H  
ATOM    241 3HD2 LEU 2  46     132.698 195.077 136.276  1.00  0.00           H  
ATOM    242  N   ARG 2  47     134.495 193.540 133.751  1.00250.68           N  
ATOM    243  CA  ARG 2  47     133.578 192.630 133.088  1.00250.68           C  
ATOM    244  C   ARG 2  47     132.609 192.004 134.085  1.00250.68           C  
ATOM    245  O   ARG 2  47     132.813 192.032 135.301  1.00250.68           O  
ATOM    246  CB  ARG 2  47     134.355 191.545 132.344  1.00250.68           C  
ATOM    247  CG  ARG 2  47     135.275 192.101 131.271  1.00250.68           C  
ATOM    248  CD  ARG 2  47     134.483 192.665 130.103  1.00250.68           C  
ATOM    249  NE  ARG 2  47     133.694 191.644 129.428  1.00250.68           N  
ATOM    250  CZ  ARG 2  47     134.170 190.814 128.511  1.00250.68           C  
ATOM    251  NH1 ARG 2  47     135.428 190.874 128.108  1.00250.68           N  
ATOM    252  NH2 ARG 2  47     133.359 189.905 127.978  1.00250.68           N  
ATOM    253  H   ARG 2  47     135.375 193.186 134.098  1.00  0.00           H  
ATOM    254  HA  ARG 2  47     132.989 193.197 132.366  1.00  0.00           H  
ATOM    255 1HB  ARG 2  47     134.954 190.976 133.053  1.00  0.00           H  
ATOM    256 2HB  ARG 2  47     133.655 190.852 131.876  1.00  0.00           H  
ATOM    257 1HG  ARG 2  47     135.886 192.899 131.693  1.00  0.00           H  
ATOM    258 2HG  ARG 2  47     135.923 191.306 130.899  1.00  0.00           H  
ATOM    259 1HD  ARG 2  47     133.802 193.435 130.464  1.00  0.00           H  
ATOM    260 2HD  ARG 2  47     135.168 193.099 129.375  1.00  0.00           H  
ATOM    261  HE  ARG 2  47     132.717 191.564 129.677  1.00  0.00           H  
ATOM    262 1HH1 ARG 2  47     136.052 191.565 128.501  1.00  0.00           H  
ATOM    263 2HH1 ARG 2  47     135.765 190.229 127.408  1.00  0.00           H  
ATOM    264 1HH2 ARG 2  47     132.394 189.854 128.273  1.00  0.00           H  
ATOM    265 2HH2 ARG 2  47     133.707 189.266 127.279  1.00  0.00           H  
ATOM    266  N   THR 2  48     131.545 191.433 133.542  1.00258.71           N  
ATOM    267  CA  THR 2  48     130.426 190.867 134.277  1.00258.71           C  
ATOM    268  C   THR 2  48     130.133 189.496 133.682  1.00258.71           C  
ATOM    269  O   THR 2  48     130.537 189.213 132.547  1.00258.71           O  
ATOM    270  CB  THR 2  48     129.213 191.819 134.189  1.00258.71           C  
ATOM    271  OG1 THR 2  48     128.304 191.589 135.274  1.00258.71           O  
ATOM    272  CG2 THR 2  48     128.471 191.694 132.866  1.00258.71           C  
ATOM    273  H   THR 2  48     131.537 191.402 132.533  1.00  0.00           H  
ATOM    274  HA  THR 2  48     130.718 190.758 135.322  1.00  0.00           H  
ATOM    275  HB  THR 2  48     129.551 192.850 134.293  1.00  0.00           H  
ATOM    276  HG1 THR 2  48     128.644 190.885 135.832  1.00  0.00           H  
ATOM    277 1HG2 THR 2  48     127.628 192.384 132.855  1.00  0.00           H  
ATOM    278 2HG2 THR 2  48     129.147 191.934 132.046  1.00  0.00           H  
ATOM    279 3HG2 THR 2  48     128.106 190.674 132.749  1.00  0.00           H  
ATOM    280  N   PRO 2  49     129.513 188.584 134.448  1.00255.04           N  
ATOM    281  CA  PRO 2  49     129.163 187.272 133.869  1.00255.04           C  
ATOM    282  C   PRO 2  49     128.128 187.334 132.757  1.00255.04           C  
ATOM    283  O   PRO 2  49     128.045 186.392 131.960  1.00255.04           O  
ATOM    284  CB  PRO 2  49     128.645 186.479 135.077  1.00255.04           C  
ATOM    285  CG  PRO 2  49     128.269 187.504 136.082  1.00255.04           C  
ATOM    286  CD  PRO 2  49     129.272 188.596 135.902  1.00255.04           C  
ATOM    287  HA  PRO 2  49     130.069 186.806 133.455  1.00  0.00           H  
ATOM    288 1HB  PRO 2  49     127.791 185.853 134.778  1.00  0.00           H  
ATOM    289 2HB  PRO 2  49     129.428 185.800 135.445  1.00  0.00           H  
ATOM    290 1HG  PRO 2  49     127.238 187.846 135.908  1.00  0.00           H  
ATOM    291 2HG  PRO 2  49     128.294 187.072 137.093  1.00  0.00           H  
ATOM    292 1HD  PRO 2  49     128.840 189.551 136.236  1.00  0.00           H  
ATOM    293 2HD  PRO 2  49     130.180 188.359 136.476  1.00  0.00           H  
ATOM    294  N   GLU 2  50     127.344 188.404 132.671  1.00280.82           N  
ATOM    295  CA  GLU 2  50     126.436 188.616 131.544  1.00280.82           C  
ATOM    296  C   GLU 2  50     127.115 189.434 130.447  1.00280.82           C  
ATOM    297  O   GLU 2  50     126.603 190.455 129.989  1.00280.82           O  
ATOM    298  CB  GLU 2  50     125.125 189.277 131.985  1.00280.82           C  
ATOM    299  CG  GLU 2  50     124.437 188.873 133.333  1.00280.82           C  
ATOM    300  CD  GLU 2  50     125.164 189.259 134.621  1.00280.82           C  
ATOM    301  OE1 GLU 2  50     126.177 189.985 134.554  1.00280.82           O  
ATOM    302  OE2 GLU 2  50     124.716 188.828 135.704  1.00280.82           O  
ATOM    303  H   GLU 2  50     127.379 189.091 133.410  1.00  0.00           H  
ATOM    304  HA  GLU 2  50     126.194 187.646 131.107  1.00  0.00           H  
ATOM    305 1HB  GLU 2  50     125.270 190.354 132.067  1.00  0.00           H  
ATOM    306 2HB  GLU 2  50     124.359 189.107 131.228  1.00  0.00           H  
ATOM    307 1HG  GLU 2  50     123.451 189.334 133.378  1.00  0.00           H  
ATOM    308 2HG  GLU 2  50     124.303 187.792 133.351  1.00  0.00           H  
ATOM    309  N   ASP 2  51     128.288 188.973 130.019  1.00282.61           N  
ATOM    310  CA  ASP 2  51     129.065 189.645 128.981  1.00282.61           C  
ATOM    311  C   ASP 2  51     129.946 188.585 128.343  1.00282.61           C  
ATOM    312  O   ASP 2  51     130.707 187.913 129.047  1.00282.61           O  
ATOM    313  CB  ASP 2  51     129.905 190.787 129.581  1.00282.61           C  
ATOM    314  CG  ASP 2  51     130.566 191.686 128.529  1.00282.61           C  
ATOM    315  OD1 ASP 2  51     131.112 191.203 127.514  1.00282.61           O  
ATOM    316  OD2 ASP 2  51     130.540 192.917 128.730  1.00282.61           O  
ATOM    317  H   ASP 2  51     128.649 188.125 130.432  1.00  0.00           H  
ATOM    318  HA  ASP 2  51     128.374 190.070 128.252  1.00  0.00           H  
ATOM    319 1HB  ASP 2  51     129.273 191.411 130.213  1.00  0.00           H  
ATOM    320 2HB  ASP 2  51     130.689 190.369 130.213  1.00  0.00           H  
ATOM    321  N   THR 2  52     129.849 188.434 127.024  1.00291.53           N  
ATOM    322  CA  THR 2  52     130.676 187.447 126.345  1.00291.53           C  
ATOM    323  C   THR 2  52     131.947 188.060 125.768  1.00291.53           C  
ATOM    324  O   THR 2  52     133.050 187.761 126.235  1.00291.53           O  
ATOM    325  CB  THR 2  52     129.878 186.767 125.230  1.00291.53           C  
ATOM    326  OG1 THR 2  52     129.810 187.636 124.093  1.00291.53           O  
ATOM    327  CG2 THR 2  52     128.468 186.450 125.704  1.00291.53           C  
ATOM    328  H   THR 2  52     129.208 188.995 126.482  1.00  0.00           H  
ATOM    329  HA  THR 2  52     130.979 186.692 127.071  1.00  0.00           H  
ATOM    330  HB  THR 2  52     130.375 185.842 124.939  1.00  0.00           H  
ATOM    331  HG1 THR 2  52     130.280 188.451 124.285  1.00  0.00           H  
ATOM    332 1HG2 THR 2  52     127.914 185.967 124.900  1.00  0.00           H  
ATOM    333 2HG2 THR 2  52     128.515 185.783 126.565  1.00  0.00           H  
ATOM    334 3HG2 THR 2  52     127.964 187.373 125.988  1.00  0.00           H  
ATOM    335  N   ALA 2  53     131.806 188.955 124.791  1.00304.17           N  
ATOM    336  CA  ALA 2  53     132.959 189.484 124.068  1.00304.17           C  
ATOM    337  C   ALA 2  53     132.786 190.967 123.770  1.00304.17           C  
ATOM    338  O   ALA 2  53     133.072 191.431 122.662  1.00304.17           O  
ATOM    339  CB  ALA 2  53     133.204 188.703 122.777  1.00304.17           C  
ATOM    340  H   ALA 2  53     130.881 189.276 124.544  1.00  0.00           H  
ATOM    341  HA  ALA 2  53     133.836 189.381 124.707  1.00  0.00           H  
ATOM    342 1HB  ALA 2  53     134.068 189.118 122.259  1.00  0.00           H  
ATOM    343 2HB  ALA 2  53     133.392 187.656 123.015  1.00  0.00           H  
ATOM    344 3HB  ALA 2  53     132.327 188.777 122.136  1.00  0.00           H  
ATOM    345  N   GLU 2  54     132.318 191.735 124.752  1.00297.71           N  
ATOM    346  CA  GLU 2  54     132.112 193.165 124.573  1.00297.71           C  
ATOM    347  C   GLU 2  54     132.451 193.888 125.871  1.00297.71           C  
ATOM    348  O   GLU 2  54     132.952 193.293 126.829  1.00297.71           O  
ATOM    349  CB  GLU 2  54     130.678 193.484 124.124  1.00297.71           C  
ATOM    350  CG  GLU 2  54     129.568 192.959 125.031  1.00297.71           C  
ATOM    351  CD  GLU 2  54     129.132 191.546 124.681  1.00297.71           C  
ATOM    352  OE1 GLU 2  54     128.926 191.268 123.481  1.00297.71           O  
ATOM    353  OE2 GLU 2  54     128.985 190.718 125.604  1.00297.71           O  
ATOM    354  H   GLU 2  54     132.100 191.314 125.644  1.00  0.00           H  
ATOM    355  HA  GLU 2  54     132.794 193.519 123.799  1.00  0.00           H  
ATOM    356 1HB  GLU 2  54     130.551 194.564 124.052  1.00  0.00           H  
ATOM    357 2HB  GLU 2  54     130.506 193.068 123.131  1.00  0.00           H  
ATOM    358 1HG  GLU 2  54     129.919 192.972 126.062  1.00  0.00           H  
ATOM    359 2HG  GLU 2  54     128.710 193.626 124.960  1.00  0.00           H  
ATOM    360  N   ASP 2  55     132.204 195.194 125.882  1.00289.65           N  
ATOM    361  CA  ASP 2  55     132.394 196.024 127.064  1.00289.65           C  
ATOM    362  C   ASP 2  55     131.020 196.362 127.630  1.00289.65           C  
ATOM    363  O   ASP 2  55     130.185 196.951 126.935  1.00289.65           O  
ATOM    364  CB  ASP 2  55     133.168 197.299 126.718  1.00289.65           C  
ATOM    365  CG  ASP 2  55     133.577 198.110 127.950  1.00289.65           C  
ATOM    366  OD1 ASP 2  55     133.298 197.698 129.097  1.00289.65           O  
ATOM    367  OD2 ASP 2  55     134.179 199.188 127.762  1.00289.65           O  
ATOM    368  H   ASP 2  55     131.870 195.621 125.030  1.00  0.00           H  
ATOM    369  HA  ASP 2  55     132.972 195.458 127.795  1.00  0.00           H  
ATOM    370 1HB  ASP 2  55     134.068 197.038 126.161  1.00  0.00           H  
ATOM    371 2HB  ASP 2  55     132.557 197.932 126.074  1.00  0.00           H  
ATOM    372  N   THR 2  56     130.791 195.989 128.888  1.00296.98           N  
ATOM    373  CA  THR 2  56     129.582 196.393 129.598  1.00296.98           C  
ATOM    374  C   THR 2  56     129.787 197.738 130.289  1.00296.98           C  
ATOM    375  O   THR 2  56     129.026 198.685 130.065  1.00296.98           O  
ATOM    376  CB  THR 2  56     129.180 195.321 130.618  1.00296.98           C  
ATOM    377  OG1 THR 2  56     128.803 194.122 129.932  1.00296.98           O  
ATOM    378  CG2 THR 2  56     128.006 195.800 131.462  1.00296.98           C  
ATOM    379  H   THR 2  56     131.471 195.412 129.363  1.00  0.00           H  
ATOM    380  HA  THR 2  56     128.776 196.505 128.872  1.00  0.00           H  
ATOM    381  HB  THR 2  56     130.025 195.105 131.271  1.00  0.00           H  
ATOM    382  HG1 THR 2  56     128.886 194.256 128.985  1.00  0.00           H  
ATOM    383 1HG2 THR 2  56     127.735 195.027 132.180  1.00  0.00           H  
ATOM    384 2HG2 THR 2  56     128.288 196.708 131.995  1.00  0.00           H  
ATOM    385 3HG2 THR 2  56     127.155 196.008 130.815  1.00  0.00           H  
ATOM    386  N   CYS 2  57     130.817 197.832 131.126  1.00307.77           N  
ATOM    387  CA  CYS 2  57     131.116 199.036 131.888  1.00307.77           C  
ATOM    388  C   CYS 2  57     132.553 199.458 131.623  1.00307.77           C  
ATOM    389  O   CYS 2  57     133.486 198.693 131.890  1.00307.77           O  
ATOM    390  CB  CYS 2  57     130.896 198.801 133.382  1.00307.77           C  
ATOM    391  SG  CYS 2  57     131.099 200.279 134.380  1.00307.77           S  
ATOM    392  H   CYS 2  57     131.413 197.023 131.230  1.00  0.00           H  
ATOM    393  HA  CYS 2  57     130.444 199.829 131.560  1.00  0.00           H  
ATOM    394 1HB  CYS 2  57     129.890 198.414 133.545  1.00  0.00           H  
ATOM    395 2HB  CYS 2  57     131.598 198.048 133.739  1.00  0.00           H  
ATOM    396  N   HIS 2  58     132.728 200.668 131.101  1.00296.14           N  
ATOM    397  CA  HIS 2  58     134.050 201.259 130.934  1.00296.14           C  
ATOM    398  C   HIS 2  58     134.414 202.045 132.186  1.00296.14           C  
ATOM    399  O   HIS 2  58     133.672 202.942 132.603  1.00296.14           O  
ATOM    400  CB  HIS 2  58     134.101 202.157 129.697  1.00296.14           C  
ATOM    401  CG  HIS 2  58     135.433 202.810 129.476  1.00296.14           C  
ATOM    402  ND1 HIS 2  58     136.381 202.299 128.615  1.00296.14           N  
ATOM    403  CD2 HIS 2  58     135.960 203.953 129.974  1.00296.14           C  
ATOM    404  CE1 HIS 2  58     137.443 203.084 128.614  1.00296.14           C  
ATOM    405  NE2 HIS 2  58     137.212 204.097 129.429  1.00296.14           N  
ATOM    406  H   HIS 2  58     131.915 201.192 130.812  1.00  0.00           H  
ATOM    407  HA  HIS 2  58     134.788 200.468 130.802  1.00  0.00           H  
ATOM    408 1HB  HIS 2  58     133.859 201.570 128.811  1.00  0.00           H  
ATOM    409 2HB  HIS 2  58     133.349 202.941 129.785  1.00  0.00           H  
ATOM    410  HD2 HIS 2  58     135.482 204.628 130.684  1.00  0.00           H  
ATOM    411  HE1 HIS 2  58     138.354 202.923 128.038  1.00  0.00           H  
ATOM    412  HE2 HIS 2  58     137.849 204.856 129.623  1.00  0.00           H  
ATOM    413  N   LEU 2  59     135.552 201.707 132.782  1.00283.17           N  
ATOM    414  CA  LEU 2  59     136.095 202.461 133.904  1.00283.17           C  
ATOM    415  C   LEU 2  59     137.065 203.497 133.348  1.00283.17           C  
ATOM    416  O   LEU 2  59     138.133 203.145 132.837  1.00283.17           O  
ATOM    417  CB  LEU 2  59     136.781 201.528 134.897  1.00283.17           C  
ATOM    418  CG  LEU 2  59     137.429 202.206 136.103  1.00283.17           C  
ATOM    419  CD1 LEU 2  59     136.397 203.028 136.856  1.00283.17           C  
ATOM    420  CD2 LEU 2  59     138.064 201.170 137.015  1.00283.17           C  
ATOM    421  H   LEU 2  59     136.055 200.899 132.443  1.00  0.00           H  
ATOM    422  HA  LEU 2  59     135.273 202.965 134.412  1.00  0.00           H  
ATOM    423 1HB  LEU 2  59     136.045 200.818 135.272  1.00  0.00           H  
ATOM    424 2HB  LEU 2  59     137.558 200.972 134.372  1.00  0.00           H  
ATOM    425  HG  LEU 2  59     138.199 202.898 135.761  1.00  0.00           H  
ATOM    426 1HD1 LEU 2  59     136.869 203.507 137.714  1.00  0.00           H  
ATOM    427 2HD1 LEU 2  59     135.987 203.792 136.195  1.00  0.00           H  
ATOM    428 3HD1 LEU 2  59     135.595 202.377 137.201  1.00  0.00           H  
ATOM    429 1HD2 LEU 2  59     138.522 201.669 137.869  1.00  0.00           H  
ATOM    430 2HD2 LEU 2  59     137.299 200.477 137.367  1.00  0.00           H  
ATOM    431 3HD2 LEU 2  59     138.827 200.619 136.464  1.00  0.00           H  
ATOM    432  N   ILE 2  60     136.687 204.769 133.429  1.00299.09           N  
ATOM    433  CA  ILE 2  60     137.497 205.858 132.890  1.00299.09           C  
ATOM    434  C   ILE 2  60     138.743 206.039 133.753  1.00299.09           C  
ATOM    435  O   ILE 2  60     138.701 205.765 134.962  1.00299.09           O  
ATOM    436  CB  ILE 2  60     136.675 207.156 132.778  1.00299.09           C  
ATOM    437  CG1 ILE 2  60     136.143 207.597 134.142  1.00299.09           C  
ATOM    438  CG2 ILE 2  60     135.529 206.976 131.792  1.00299.09           C  
ATOM    439  CD1 ILE 2  60     135.394 208.911 134.112  1.00299.09           C  
ATOM    440  H   ILE 2  60     135.809 204.985 133.879  1.00  0.00           H  
ATOM    441  HA  ILE 2  60     137.833 205.578 131.893  1.00  0.00           H  
ATOM    442  HB  ILE 2  60     137.317 207.965 132.431  1.00  0.00           H  
ATOM    443 1HG1 ILE 2  60     135.474 206.833 134.536  1.00  0.00           H  
ATOM    444 2HG1 ILE 2  60     136.973 207.696 134.842  1.00  0.00           H  
ATOM    445 1HG2 ILE 2  60     134.958 207.902 131.725  1.00  0.00           H  
ATOM    446 2HG2 ILE 2  60     135.930 206.725 130.811  1.00  0.00           H  
ATOM    447 3HG2 ILE 2  60     134.877 206.172 132.134  1.00  0.00           H  
ATOM    448 1HD1 ILE 2  60     135.049 209.156 135.117  1.00  0.00           H  
ATOM    449 2HD1 ILE 2  60     136.057 209.700 133.754  1.00  0.00           H  
ATOM    450 3HD1 ILE 2  60     134.537 208.826 133.445  1.00  0.00           H  
ATOM    451  N   PRO 2  61     139.874 206.449 133.185  1.00316.29           N  
ATOM    452  CA  PRO 2  61     141.067 206.708 133.996  1.00316.29           C  
ATOM    453  C   PRO 2  61     140.929 208.027 134.751  1.00316.29           C  
ATOM    454  O   PRO 2  61     140.009 208.812 134.529  1.00316.29           O  
ATOM    455  CB  PRO 2  61     142.193 206.757 132.961  1.00316.29           C  
ATOM    456  CG  PRO 2  61     141.529 207.187 131.710  1.00316.29           C  
ATOM    457  CD  PRO 2  61     140.152 206.587 131.743  1.00316.29           C  
ATOM    458  HA  PRO 2  61     141.216 205.874 134.697  1.00  0.00           H  
ATOM    459 1HB  PRO 2  61     142.975 207.458 133.289  1.00  0.00           H  
ATOM    460 2HB  PRO 2  61     142.665 205.768 132.872  1.00  0.00           H  
ATOM    461 1HG  PRO 2  61     141.495 208.285 131.656  1.00  0.00           H  
ATOM    462 2HG  PRO 2  61     142.104 206.843 130.837  1.00  0.00           H  
ATOM    463 1HD  PRO 2  61     139.441 207.272 131.258  1.00  0.00           H  
ATOM    464 2HD  PRO 2  61     140.163 205.614 131.231  1.00  0.00           H  
ATOM    465  N   GLY 2  62     141.873 208.259 135.652  1.00313.87           N  
ATOM    466  CA  GLY 2  62     141.798 209.374 136.569  1.00313.87           C  
ATOM    467  C   GLY 2  62     140.955 209.048 137.788  1.00313.87           C  
ATOM    468  O   GLY 2  62     140.098 208.167 137.775  1.00313.87           O  
ATOM    469  H   GLY 2  62     142.668 207.637 135.698  1.00  0.00           H  
ATOM    470 1HA  GLY 2  62     142.803 209.651 136.888  1.00  0.00           H  
ATOM    471 2HA  GLY 2  62     141.374 210.238 136.058  1.00  0.00           H  
ATOM    472  N   VAL 2  63     141.196 209.799 138.862  1.00305.93           N  
ATOM    473  CA  VAL 2  63     140.518 209.531 140.125  1.00305.93           C  
ATOM    474  C   VAL 2  63     139.108 210.094 140.017  1.00305.93           C  
ATOM    475  O   VAL 2  63     138.859 211.271 140.302  1.00305.93           O  
ATOM    476  CB  VAL 2  63     141.287 210.126 141.320  1.00305.93           C  
ATOM    477  CG1 VAL 2  63     140.595 209.780 142.638  1.00305.93           C  
ATOM    478  CG2 VAL 2  63     142.726 209.631 141.323  1.00305.93           C  
ATOM    479  H   VAL 2  63     141.854 210.564 138.809  1.00  0.00           H  
ATOM    480  HA  VAL 2  63     140.460 208.451 140.264  1.00  0.00           H  
ATOM    481  HB  VAL 2  63     141.280 211.213 141.240  1.00  0.00           H  
ATOM    482 1HG1 VAL 2  63     141.156 210.211 143.468  1.00  0.00           H  
ATOM    483 2HG1 VAL 2  63     139.583 210.185 142.635  1.00  0.00           H  
ATOM    484 3HG1 VAL 2  63     140.553 208.697 142.753  1.00  0.00           H  
ATOM    485 1HG2 VAL 2  63     143.257 210.060 142.172  1.00  0.00           H  
ATOM    486 2HG2 VAL 2  63     142.737 208.544 141.400  1.00  0.00           H  
ATOM    487 3HG2 VAL 2  63     143.217 209.934 140.398  1.00  0.00           H  
ATOM    488  N   THR 2  64     138.188 209.252 139.558  1.00299.98           N  
ATOM    489  CA  THR 2  64     136.796 209.626 139.336  1.00299.98           C  
ATOM    490  C   THR 2  64     135.939 208.621 140.099  1.00299.98           C  
ATOM    491  O   THR 2  64     136.426 207.863 140.949  1.00299.98           O  
ATOM    492  CB  THR 2  64     136.426 209.647 137.844  1.00299.98           C  
ATOM    493  OG1 THR 2  64     136.411 208.306 137.340  1.00299.98           O  
ATOM    494  CG2 THR 2  64     137.397 210.495 137.023  1.00299.98           C  
ATOM    495  H   THR 2  64     138.482 208.307 139.356  1.00  0.00           H  
ATOM    496  HA  THR 2  64     136.641 210.630 139.730  1.00  0.00           H  
ATOM    497  HB  THR 2  64     135.424 210.059 137.723  1.00  0.00           H  
ATOM    498  HG1 THR 2  64     136.635 207.696 138.047  1.00  0.00           H  
ATOM    499 1HG2 THR 2  64     137.096 210.481 135.976  1.00  0.00           H  
ATOM    500 2HG2 THR 2  64     137.385 211.521 137.391  1.00  0.00           H  
ATOM    501 3HG2 THR 2  64     138.403 210.089 137.116  1.00  0.00           H  
ATOM    502  N   GLU 2  65     134.636 208.633 139.824  1.00300.64           N  
ATOM    503  CA  GLU 2  65     133.758 207.578 140.309  1.00300.64           C  
ATOM    504  C   GLU 2  65     134.145 206.240 139.682  1.00300.64           C  
ATOM    505  O   GLU 2  65     134.425 206.155 138.482  1.00300.64           O  
ATOM    506  CB  GLU 2  65     132.291 207.944 140.035  1.00300.64           C  
ATOM    507  CG  GLU 2  65     131.869 208.138 138.566  1.00300.64           C  
ATOM    508  CD  GLU 2  65     131.440 206.858 137.864  1.00300.64           C  
ATOM    509  OE1 GLU 2  65     131.272 205.823 138.542  1.00300.64           O  
ATOM    510  OE2 GLU 2  65     131.275 206.891 136.626  1.00300.64           O  
ATOM    511  H   GLU 2  65     134.246 209.383 139.271  1.00  0.00           H  
ATOM    512  HA  GLU 2  65     133.900 207.477 141.385  1.00  0.00           H  
ATOM    513 1HB  GLU 2  65     131.641 207.168 140.438  1.00  0.00           H  
ATOM    514 2HB  GLU 2  65     132.046 208.875 140.547  1.00  0.00           H  
ATOM    515 1HG  GLU 2  65     131.037 208.841 138.528  1.00  0.00           H  
ATOM    516 2HG  GLU 2  65     132.701 208.573 138.014  1.00  0.00           H  
ATOM    517  N   SER 2  66     134.222 205.215 140.510  1.00299.55           N  
ATOM    518  CA  SER 2  66     134.603 203.879 140.066  1.00299.55           C  
ATOM    519  C   SER 2  66     133.630 202.806 140.522  1.00299.55           C  
ATOM    520  O   SER 2  66     133.388 201.849 139.782  1.00299.55           O  
ATOM    521  CB  SER 2  66     136.017 203.545 140.567  1.00299.55           C  
ATOM    522  OG  SER 2  66     136.073 203.566 141.982  1.00299.55           O  
ATOM    523  H   SER 2  66     134.008 205.367 141.485  1.00  0.00           H  
ATOM    524  HA  SER 2  66     134.601 203.863 138.975  1.00  0.00           H  
ATOM    525 1HB  SER 2  66     136.308 202.560 140.204  1.00  0.00           H  
ATOM    526 2HB  SER 2  66     136.726 204.266 140.162  1.00  0.00           H  
ATOM    527  HG  SER 2  66     135.188 203.790 142.279  1.00  0.00           H  
ATOM    528  N   VAL 2  67     133.067 202.941 141.722  1.00305.39           N  
ATOM    529  CA  VAL 2  67     132.154 201.935 142.250  1.00305.39           C  
ATOM    530  C   VAL 2  67     130.717 202.181 141.791  1.00305.39           C  
ATOM    531  O   VAL 2  67     129.881 201.268 141.870  1.00305.39           O  
ATOM    532  CB  VAL 2  67     132.272 201.904 143.790  1.00305.39           C  
ATOM    533  CG1 VAL 2  67     131.614 203.129 144.423  1.00305.39           C  
ATOM    534  CG2 VAL 2  67     131.762 200.586 144.390  1.00305.39           C  
ATOM    535  H   VAL 2  67     133.276 203.757 142.279  1.00  0.00           H  
ATOM    536  HA  VAL 2  67     132.440 200.963 141.847  1.00  0.00           H  
ATOM    537  HB  VAL 2  67     133.320 202.023 144.067  1.00  0.00           H  
ATOM    538 1HG1 VAL 2  67     131.715 203.077 145.507  1.00  0.00           H  
ATOM    539 2HG1 VAL 2  67     132.100 204.033 144.057  1.00  0.00           H  
ATOM    540 3HG1 VAL 2  67     130.557 203.152 144.158  1.00  0.00           H  
ATOM    541 1HG2 VAL 2  67     131.868 200.615 145.474  1.00  0.00           H  
ATOM    542 2HG2 VAL 2  67     130.712 200.450 144.131  1.00  0.00           H  
ATOM    543 3HG2 VAL 2  67     132.344 199.755 143.991  1.00  0.00           H  
ATOM    544  N   ALA 2  68     130.416 203.371 141.268  1.00316.51           N  
ATOM    545  CA  ALA 2  68     129.043 203.703 140.901  1.00316.51           C  
ATOM    546  C   ALA 2  68     128.631 203.033 139.594  1.00316.51           C  
ATOM    547  O   ALA 2  68     127.697 202.223 139.569  1.00316.51           O  
ATOM    548  CB  ALA 2  68     128.879 205.222 140.802  1.00316.51           C  
ATOM    549  H   ALA 2  68     131.144 204.056 141.122  1.00  0.00           H  
ATOM    550  HA  ALA 2  68     128.383 203.324 141.681  1.00  0.00           H  
ATOM    551 1HB  ALA 2  68     127.851 205.460 140.528  1.00  0.00           H  
ATOM    552 2HB  ALA 2  68     129.112 205.677 141.765  1.00  0.00           H  
ATOM    553 3HB  ALA 2  68     129.556 205.612 140.044  1.00  0.00           H  
ATOM    554  N   ASN 2  69     129.311 203.365 138.493  1.00311.68           N  
ATOM    555  CA  ASN 2  69     128.932 202.801 137.200  1.00311.68           C  
ATOM    556  C   ASN 2  69     129.336 201.333 137.085  1.00311.68           C  
ATOM    557  O   ASN 2  69     128.544 200.496 136.636  1.00311.68           O  
ATOM    558  CB  ASN 2  69     129.513 203.650 136.058  1.00311.68           C  
ATOM    559  CG  ASN 2  69     131.036 203.771 136.100  1.00311.68           C  
ATOM    560  OD1 ASN 2  69     131.695 203.287 137.022  1.00311.68           O  
ATOM    561  ND2 ASN 2  69     131.598 204.423 135.089  1.00311.68           N  
ATOM    562  H   ASN 2  69     130.090 204.006 138.541  1.00  0.00           H  
ATOM    563  HA  ASN 2  69     127.844 202.809 137.124  1.00  0.00           H  
ATOM    564 1HB  ASN 2  69     129.230 203.213 135.099  1.00  0.00           H  
ATOM    565 2HB  ASN 2  69     129.089 204.653 136.098  1.00  0.00           H  
ATOM    566 1HD2 ASN 2  69     132.591 204.537 135.058  1.00  0.00           H  
ATOM    567 2HD2 ASN 2  69     131.029 204.800 134.359  1.00  0.00           H  
ATOM    568  N   CYS 2  70     130.562 200.999 137.483  1.00293.04           N  
ATOM    569  CA  CYS 2  70     131.041 199.624 137.494  1.00293.04           C  
ATOM    570  C   CYS 2  70     130.917 199.086 138.912  1.00293.04           C  
ATOM    571  O   CYS 2  70     131.376 199.728 139.861  1.00293.04           O  
ATOM    572  CB  CYS 2  70     132.497 199.530 137.028  1.00293.04           C  
ATOM    573  SG  CYS 2  70     132.882 200.024 135.316  1.00293.04           S  
ATOM    574  H   CYS 2  70     131.179 201.738 137.789  1.00  0.00           H  
ATOM    575  HA  CYS 2  70     130.428 199.039 136.809  1.00  0.00           H  
ATOM    576 1HB  CYS 2  70     133.124 200.152 137.667  1.00  0.00           H  
ATOM    577 2HB  CYS 2  70     132.845 198.502 137.128  1.00  0.00           H  
ATOM    578  N   HIS 2  71     130.289 197.922 139.055  1.00257.26           N  
ATOM    579  CA  HIS 2  71     130.085 197.347 140.379  1.00257.26           C  
ATOM    580  C   HIS 2  71     131.409 196.841 140.940  1.00257.26           C  
ATOM    581  O   HIS 2  71     132.157 196.134 140.259  1.00257.26           O  
ATOM    582  CB  HIS 2  71     129.063 196.212 140.315  1.00257.26           C  
ATOM    583  CG  HIS 2  71     129.350 195.080 141.254  1.00257.26           C  
ATOM    584  ND1 HIS 2  71     129.284 195.211 142.625  1.00257.26           N  
ATOM    585  CD2 HIS 2  71     129.714 193.797 141.017  1.00257.26           C  
ATOM    586  CE1 HIS 2  71     129.590 194.058 143.191  1.00257.26           C  
ATOM    587  NE2 HIS 2  71     129.855 193.183 142.238  1.00257.26           N  
ATOM    588  H   HIS 2  71     129.947 197.425 138.245  1.00  0.00           H  
ATOM    589  HA  HIS 2  71     129.701 198.113 141.053  1.00  0.00           H  
ATOM    590 1HB  HIS 2  71     128.071 196.602 140.548  1.00  0.00           H  
ATOM    591 2HB  HIS 2  71     129.028 195.811 139.302  1.00  0.00           H  
ATOM    592  HD2 HIS 2  71     129.865 193.337 140.040  1.00  0.00           H  
ATOM    593  HE1 HIS 2  71     129.619 193.862 144.263  1.00  0.00           H  
ATOM    594  HE2 HIS 2  71     130.119 192.218 142.378  1.00  0.00           H  
ATOM    595  N   PHE 2  72     131.697 197.208 142.186  1.00263.13           N  
ATOM    596  CA  PHE 2  72     132.888 196.736 142.876  1.00263.13           C  
ATOM    597  C   PHE 2  72     132.538 196.456 144.327  1.00263.13           C  
ATOM    598  O   PHE 2  72     131.876 197.270 144.977  1.00263.13           O  
ATOM    599  CB  PHE 2  72     134.030 197.757 142.793  1.00263.13           C  
ATOM    600  CG  PHE 2  72     135.144 197.501 143.771  1.00263.13           C  
ATOM    601  CD1 PHE 2  72     136.009 196.431 143.590  1.00263.13           C  
ATOM    602  CD2 PHE 2  72     135.334 198.335 144.866  1.00263.13           C  
ATOM    603  CE1 PHE 2  72     137.037 196.191 144.486  1.00263.13           C  
ATOM    604  CE2 PHE 2  72     136.359 198.099 145.767  1.00263.13           C  
ATOM    605  CZ  PHE 2  72     137.212 197.026 145.575  1.00263.13           C  
ATOM    606  H   PHE 2  72     131.066 197.835 142.666  1.00  0.00           H  
ATOM    607  HA  PHE 2  72     133.222 195.814 142.398  1.00  0.00           H  
ATOM    608 1HB  PHE 2  72     134.451 197.751 141.788  1.00  0.00           H  
ATOM    609 2HB  PHE 2  72     133.638 198.756 142.977  1.00  0.00           H  
ATOM    610  HD1 PHE 2  72     135.872 195.776 142.729  1.00  0.00           H  
ATOM    611  HD2 PHE 2  72     134.661 199.180 145.016  1.00  0.00           H  
ATOM    612  HE1 PHE 2  72     137.707 195.345 144.332  1.00  0.00           H  
ATOM    613  HE2 PHE 2  72     136.495 198.755 146.626  1.00  0.00           H  
ATOM    614  HZ  PHE 2  72     138.019 196.839 146.282  1.00  0.00           H  
ATOM    615  N   ASN 2  73     132.984 195.311 144.828  1.00265.01           N  
ATOM    616  CA  ASN 2  73     132.810 194.938 146.223  1.00265.01           C  
ATOM    617  C   ASN 2  73     134.195 194.884 146.854  1.00265.01           C  
ATOM    618  O   ASN 2  73     135.116 194.289 146.286  1.00265.01           O  
ATOM    619  CB  ASN 2  73     132.087 193.589 146.335  1.00265.01           C  
ATOM    620  CG  ASN 2  73     131.879 193.123 147.779  1.00265.01           C  
ATOM    621  OD1 ASN 2  73     132.077 193.869 148.741  1.00265.01           O  
ATOM    622  ND2 ASN 2  73     131.468 191.869 147.927  1.00265.01           N  
ATOM    623  H   ASN 2  73     133.464 194.677 144.205  1.00  0.00           H  
ATOM    624  HA  ASN 2  73     132.201 195.700 146.712  1.00  0.00           H  
ATOM    625 1HB  ASN 2  73     131.111 193.658 145.854  1.00  0.00           H  
ATOM    626 2HB  ASN 2  73     132.659 192.825 145.808  1.00  0.00           H  
ATOM    627 1HD2 ASN 2  73     131.312 191.499 148.843  1.00  0.00           H  
ATOM    628 2HD2 ASN 2  73     131.315 191.295 147.123  1.00  0.00           H  
ATOM    629  N   HIS 2  74     134.345 195.536 148.010  1.00281.00           N  
ATOM    630  CA  HIS 2  74     135.621 195.499 148.718  1.00281.00           C  
ATOM    631  C   HIS 2  74     135.899 194.109 149.277  1.00281.00           C  
ATOM    632  O   HIS 2  74     137.037 193.628 149.223  1.00281.00           O  
ATOM    633  CB  HIS 2  74     135.636 196.543 149.832  1.00281.00           C  
ATOM    634  CG  HIS 2  74     137.008 196.874 150.330  1.00281.00           C  
ATOM    635  ND1 HIS 2  74     137.655 196.122 151.287  1.00281.00           N  
ATOM    636  CD2 HIS 2  74     137.859 197.876 150.002  1.00281.00           C  
ATOM    637  CE1 HIS 2  74     138.843 196.646 151.528  1.00281.00           C  
ATOM    638  NE2 HIS 2  74     138.992 197.711 150.761  1.00281.00           N  
ATOM    639  H   HIS 2  74     133.578 196.061 148.406  1.00  0.00           H  
ATOM    640  HA  HIS 2  74     136.429 195.728 148.024  1.00  0.00           H  
ATOM    641 1HB  HIS 2  74     135.172 197.463 149.475  1.00  0.00           H  
ATOM    642 2HB  HIS 2  74     135.045 196.184 150.675  1.00  0.00           H  
ATOM    643  HD2 HIS 2  74     137.678 198.666 149.272  1.00  0.00           H  
ATOM    644  HE1 HIS 2  74     139.576 196.264 152.239  1.00  0.00           H  
ATOM    645  HE2 HIS 2  74     139.805 198.310 150.733  1.00  0.00           H  
ATOM    646  N   SER 2  75     134.873 193.449 149.813  1.00277.40           N  
ATOM    647  CA  SER 2  75     134.994 192.068 150.280  1.00277.40           C  
ATOM    648  C   SER 2  75     134.712 191.120 149.114  1.00277.40           C  
ATOM    649  O   SER 2  75     133.684 190.444 149.042  1.00277.40           O  
ATOM    650  CB  SER 2  75     134.051 191.815 151.448  1.00277.40           C  
ATOM    651  OG  SER 2  75     132.699 191.924 151.038  1.00277.40           O  
ATOM    652  H   SER 2  75     133.984 193.921 149.898  1.00  0.00           H  
ATOM    653  HA  SER 2  75     136.018 191.905 150.618  1.00  0.00           H  
ATOM    654 1HB  SER 2  75     134.233 190.820 151.854  1.00  0.00           H  
ATOM    655 2HB  SER 2  75     134.254 192.534 152.241  1.00  0.00           H  
ATOM    656  HG  SER 2  75     132.723 192.136 150.102  1.00  0.00           H  
ATOM    657  N   SER 2  76     135.663 191.082 148.185  1.00275.32           N  
ATOM    658  CA  SER 2  76     135.520 190.284 146.975  1.00275.32           C  
ATOM    659  C   SER 2  76     136.907 189.917 146.463  1.00275.32           C  
ATOM    660  O   SER 2  76     137.929 190.293 147.042  1.00275.32           O  
ATOM    661  CB  SER 2  76     134.718 191.031 145.907  1.00275.32           C  
ATOM    662  OG  SER 2  76     135.440 192.146 145.413  1.00275.32           O  
ATOM    663  H   SER 2  76     136.506 191.621 148.322  1.00  0.00           H  
ATOM    664  HA  SER 2  76     134.984 189.368 147.226  1.00  0.00           H  
ATOM    665 1HB  SER 2  76     134.486 190.353 145.086  1.00  0.00           H  
ATOM    666 2HB  SER 2  76     133.773 191.367 146.331  1.00  0.00           H  
ATOM    667  HG  SER 2  76     136.275 192.152 145.887  1.00  0.00           H  
ATOM    668  N   LYS 2  77     136.927 189.170 145.364  1.00249.09           N  
ATOM    669  CA  LYS 2  77     138.153 188.707 144.731  1.00249.09           C  
ATOM    670  C   LYS 2  77     138.395 189.517 143.467  1.00249.09           C  
ATOM    671  O   LYS 2  77     137.491 189.663 142.639  1.00249.09           O  
ATOM    672  CB  LYS 2  77     138.055 187.220 144.386  1.00249.09           C  
ATOM    673  CG  LYS 2  77     138.399 186.254 145.514  1.00249.09           C  
ATOM    674  CD  LYS 2  77     139.552 186.725 146.388  1.00249.09           C  
ATOM    675  CE  LYS 2  77     139.861 185.684 147.455  1.00249.09           C  
ATOM    676  NZ  LYS 2  77     140.927 186.111 148.399  1.00249.09           N  
ATOM    677  H   LYS 2  77     136.038 188.918 144.957  1.00  0.00           H  
ATOM    678  HA  LYS 2  77     138.978 188.847 145.431  1.00  0.00           H  
ATOM    679 1HB  LYS 2  77     137.040 186.988 144.062  1.00  0.00           H  
ATOM    680 2HB  LYS 2  77     138.723 186.994 143.555  1.00  0.00           H  
ATOM    681 1HG  LYS 2  77     137.528 186.118 146.156  1.00  0.00           H  
ATOM    682 2HG  LYS 2  77     138.672 185.287 145.094  1.00  0.00           H  
ATOM    683 1HD  LYS 2  77     140.435 186.888 145.769  1.00  0.00           H  
ATOM    684 2HD  LYS 2  77     139.285 187.668 146.865  1.00  0.00           H  
ATOM    685 1HE  LYS 2  77     138.961 185.476 148.031  1.00  0.00           H  
ATOM    686 2HE  LYS 2  77     140.182 184.758 146.978  1.00  0.00           H  
ATOM    687 1HZ  LYS 2  77     141.087 185.382 149.080  1.00  0.00           H  
ATOM    688 2HZ  LYS 2  77     141.781 186.286 147.887  1.00  0.00           H  
ATOM    689 3HZ  LYS 2  77     140.640 186.956 148.872  1.00  0.00           H  
ATOM    690  N   THR 2  78     139.610 190.040 143.317  1.00237.47           N  
ATOM    691  CA  THR 2  78     139.972 190.852 142.156  1.00237.47           C  
ATOM    692  C   THR 2  78     141.041 190.114 141.353  1.00237.47           C  
ATOM    693  O   THR 2  78     142.223 190.129 141.713  1.00237.47           O  
ATOM    694  CB  THR 2  78     140.461 192.237 142.574  1.00237.47           C  
ATOM    695  OG1 THR 2  78     141.814 192.144 143.025  1.00237.47           O  
ATOM    696  CG2 THR 2  78     139.596 192.815 143.690  1.00237.47           C  
ATOM    697  H   THR 2  78     140.302 189.868 144.032  1.00  0.00           H  
ATOM    698  HA  THR 2  78     139.087 190.978 141.532  1.00  0.00           H  
ATOM    699  HB  THR 2  78     140.425 192.910 141.717  1.00  0.00           H  
ATOM    700  HG1 THR 2  78     142.109 191.232 142.963  1.00  0.00           H  
ATOM    701 1HG2 THR 2  78     139.969 193.801 143.965  1.00  0.00           H  
ATOM    702 2HG2 THR 2  78     138.566 192.899 143.345  1.00  0.00           H  
ATOM    703 3HG2 THR 2  78     139.635 192.158 144.558  1.00  0.00           H  
ATOM    704  N   PHE 2  79     140.623 189.465 140.267  1.00227.17           N  
ATOM    705  CA  PHE 2  79     141.525 188.771 139.348  1.00227.17           C  
ATOM    706  C   PHE 2  79     141.589 189.600 138.071  1.00227.17           C  
ATOM    707  O   PHE 2  79     140.590 189.720 137.354  1.00227.17           O  
ATOM    708  CB  PHE 2  79     141.092 187.327 139.029  1.00227.17           C  
ATOM    709  CG  PHE 2  79     140.729 186.437 140.231  1.00227.17           C  
ATOM    710  CD1 PHE 2  79     141.131 186.714 141.538  1.00227.17           C  
ATOM    711  CD2 PHE 2  79     140.125 185.212 139.993  1.00227.17           C  
ATOM    712  CE1 PHE 2  79     140.823 185.861 142.578  1.00227.17           C  
ATOM    713  CE2 PHE 2  79     139.809 184.354 141.034  1.00227.17           C  
ATOM    714  CZ  PHE 2  79     140.167 184.678 142.326  1.00227.17           C  
ATOM    715  H   PHE 2  79     139.630 189.459 140.080  1.00  0.00           H  
ATOM    716  HA  PHE 2  79     142.512 188.715 139.808  1.00  0.00           H  
ATOM    717 1HB  PHE 2  79     140.220 187.345 138.377  1.00  0.00           H  
ATOM    718 2HB  PHE 2  79     141.891 186.818 138.492  1.00  0.00           H  
ATOM    719  HD1 PHE 2  79     141.699 187.623 141.739  1.00  0.00           H  
ATOM    720  HD2 PHE 2  79     139.843 184.956 138.971  1.00  0.00           H  
ATOM    721  HE1 PHE 2  79     141.099 186.125 143.599  1.00  0.00           H  
ATOM    722  HE2 PHE 2  79     139.279 183.423 140.833  1.00  0.00           H  
ATOM    723  HZ  PHE 2  79     139.932 183.999 143.144  1.00  0.00           H  
ATOM    724  N   VAL 2  80     142.756 190.169 137.784  1.00201.92           N  
ATOM    725  CA  VAL 2  80     142.937 191.058 136.644  1.00201.92           C  
ATOM    726  C   VAL 2  80     143.699 190.330 135.542  1.00201.92           C  
ATOM    727  O   VAL 2  80     144.529 189.439 135.801  1.00201.92           O  
ATOM    728  CB  VAL 2  80     143.627 192.376 137.067  1.00201.92           C  
ATOM    729  CG1 VAL 2  80     143.017 192.891 138.359  1.00201.92           C  
ATOM    730  CG2 VAL 2  80     145.129 192.219 137.249  1.00201.92           C  
ATOM    731  H   VAL 2  80     143.544 189.973 138.385  1.00  0.00           H  
ATOM    732  HA  VAL 2  80     141.955 191.301 136.235  1.00  0.00           H  
ATOM    733  HB  VAL 2  80     143.455 193.128 136.297  1.00  0.00           H  
ATOM    734 1HG1 VAL 2  80     143.509 193.820 138.649  1.00  0.00           H  
ATOM    735 2HG1 VAL 2  80     141.953 193.076 138.211  1.00  0.00           H  
ATOM    736 3HG1 VAL 2  80     143.152 192.149 139.146  1.00  0.00           H  
ATOM    737 1HG2 VAL 2  80     145.561 193.174 137.545  1.00  0.00           H  
ATOM    738 2HG2 VAL 2  80     145.326 191.476 138.022  1.00  0.00           H  
ATOM    739 3HG2 VAL 2  80     145.577 191.893 136.310  1.00  0.00           H  
ATOM    740  N   VAL 2  81     143.361 190.664 134.297  1.00183.42           N  
ATOM    741  CA  VAL 2  81     143.952 190.043 133.123  1.00183.42           C  
ATOM    742  C   VAL 2  81     144.503 191.125 132.206  1.00183.42           C  
ATOM    743  O   VAL 2  81     144.100 192.289 132.258  1.00183.42           O  
ATOM    744  CB  VAL 2  81     142.953 189.147 132.358  1.00183.42           C  
ATOM    745  CG1 VAL 2  81     142.508 187.975 133.216  1.00183.42           C  
ATOM    746  CG2 VAL 2  81     141.750 189.954 131.925  1.00183.42           C  
ATOM    747  H   VAL 2  81     142.662 191.382 134.174  1.00  0.00           H  
ATOM    748  HA  VAL 2  81     144.781 189.412 133.446  1.00  0.00           H  
ATOM    749  HB  VAL 2  81     143.448 188.736 131.478  1.00  0.00           H  
ATOM    750 1HG1 VAL 2  81     141.805 187.359 132.654  1.00  0.00           H  
ATOM    751 2HG1 VAL 2  81     143.376 187.375 133.491  1.00  0.00           H  
ATOM    752 3HG1 VAL 2  81     142.022 188.348 134.118  1.00  0.00           H  
ATOM    753 1HG2 VAL 2  81     141.055 189.310 131.387  1.00  0.00           H  
ATOM    754 2HG2 VAL 2  81     141.255 190.369 132.803  1.00  0.00           H  
ATOM    755 3HG2 VAL 2  81     142.072 190.766 131.272  1.00  0.00           H  
ATOM    756  N   ILE 2  82     145.444 190.722 131.357  1.00185.77           N  
ATOM    757  CA  ILE 2  82     145.995 191.581 130.315  1.00185.77           C  
ATOM    758  C   ILE 2  82     145.851 190.842 128.998  1.00185.77           C  
ATOM    759  O   ILE 2  82     146.333 189.711 128.863  1.00185.77           O  
ATOM    760  CB  ILE 2  82     147.475 191.979 130.520  1.00185.77           C  
ATOM    761  CG1 ILE 2  82     147.863 192.358 131.960  1.00185.77           C  
ATOM    762  CG2 ILE 2  82     147.861 193.102 129.571  1.00185.77           C  
ATOM    763  CD1 ILE 2  82     148.247 191.218 132.880  1.00185.77           C  
ATOM    764  H   ILE 2  82     145.786 189.776 131.446  1.00  0.00           H  
ATOM    765  HA  ILE 2  82     145.424 192.509 130.294  1.00  0.00           H  
ATOM    766  HB  ILE 2  82     148.113 191.118 130.327  1.00  0.00           H  
ATOM    767 1HG1 ILE 2  82     148.708 193.045 131.940  1.00  0.00           H  
ATOM    768 2HG1 ILE 2  82     147.031 192.878 132.436  1.00  0.00           H  
ATOM    769 1HG2 ILE 2  82     148.905 193.370 129.730  1.00  0.00           H  
ATOM    770 2HG2 ILE 2  82     147.724 192.772 128.542  1.00  0.00           H  
ATOM    771 3HG2 ILE 2  82     147.231 193.971 129.761  1.00  0.00           H  
ATOM    772 1HD1 ILE 2  82     148.498 191.614 133.864  1.00  0.00           H  
ATOM    773 2HD1 ILE 2  82     147.410 190.525 132.970  1.00  0.00           H  
ATOM    774 3HD1 ILE 2  82     149.109 190.694 132.469  1.00  0.00           H  
ATOM    775  N   HIS 2  83     145.196 191.474 128.032  1.00225.84           N  
ATOM    776  CA  HIS 2  83     145.145 190.915 126.691  1.00225.84           C  
ATOM    777  C   HIS 2  83     146.531 191.071 126.069  1.00225.84           C  
ATOM    778  O   HIS 2  83     147.118 192.156 126.102  1.00225.84           O  
ATOM    779  CB  HIS 2  83     144.072 191.637 125.871  1.00225.84           C  
ATOM    780  CG  HIS 2  83     144.292 191.612 124.389  1.00225.84           C  
ATOM    781  ND1 HIS 2  83     144.013 192.695 123.586  1.00225.84           N  
ATOM    782  CD2 HIS 2  83     144.595 190.594 123.547  1.00225.84           C  
ATOM    783  CE1 HIS 2  83     144.247 192.377 122.326  1.00225.84           C  
ATOM    784  NE2 HIS 2  83     144.602 191.107 122.274  1.00225.84           N  
ATOM    785  H   HIS 2  83     144.727 192.349 128.219  1.00  0.00           H  
ATOM    786  HA  HIS 2  83     144.885 189.858 126.747  1.00  0.00           H  
ATOM    787 1HB  HIS 2  83     143.098 191.187 126.069  1.00  0.00           H  
ATOM    788 2HB  HIS 2  83     144.019 192.681 126.180  1.00  0.00           H  
ATOM    789  HD2 HIS 2  83     144.842 189.572 123.834  1.00  0.00           H  
ATOM    790  HE1 HIS 2  83     144.162 193.049 121.473  1.00  0.00           H  
ATOM    791  HE2 HIS 2  83     144.840 190.594 121.437  1.00  0.00           H  
ATOM    792  N   GLY 2  84     147.055 189.985 125.500  1.00213.18           N  
ATOM    793  CA  GLY 2  84     148.404 189.958 124.981  1.00213.18           C  
ATOM    794  C   GLY 2  84     148.482 190.332 123.511  1.00213.18           C  
ATOM    795  O   GLY 2  84     147.561 190.911 122.933  1.00213.18           O  
ATOM    796  H   GLY 2  84     146.485 189.154 125.432  1.00  0.00           H  
ATOM    797 1HA  GLY 2  84     149.027 190.647 125.552  1.00  0.00           H  
ATOM    798 2HA  GLY 2  84     148.824 188.961 125.112  1.00  0.00           H  
ATOM    799  N   TRP 2  85     149.636 190.021 122.919  1.00228.67           N  
ATOM    800  CA  TRP 2  85     149.982 190.355 121.539  1.00228.67           C  
ATOM    801  C   TRP 2  85     148.982 189.811 120.529  1.00228.67           C  
ATOM    802  O   TRP 2  85     148.652 188.621 120.540  1.00228.67           O  
ATOM    803  CB  TRP 2  85     151.376 189.812 121.221  1.00228.67           C  
ATOM    804  CG  TRP 2  85     151.795 189.872 119.764  1.00228.67           C  
ATOM    805  CD1 TRP 2  85     152.341 188.848 119.046  1.00228.67           C  
ATOM    806  CD2 TRP 2  85     151.799 191.017 118.883  1.00228.67           C  
ATOM    807  NE1 TRP 2  85     152.630 189.258 117.770  1.00228.67           N  
ATOM    808  CE2 TRP 2  85     152.314 190.584 117.644  1.00228.67           C  
ATOM    809  CE3 TRP 2  85     151.401 192.354 119.013  1.00228.67           C  
ATOM    810  CZ2 TRP 2  85     152.439 191.434 116.547  1.00228.67           C  
ATOM    811  CZ3 TRP 2  85     151.523 193.196 117.920  1.00228.67           C  
ATOM    812  CH2 TRP 2  85     152.039 192.734 116.705  1.00228.67           C  
ATOM    813  H   TRP 2  85     150.304 189.518 123.486  1.00  0.00           H  
ATOM    814  HA  TRP 2  85     149.988 191.440 121.437  1.00  0.00           H  
ATOM    815 1HB  TRP 2  85     152.121 190.367 121.791  1.00  0.00           H  
ATOM    816 2HB  TRP 2  85     151.439 188.768 121.529  1.00  0.00           H  
ATOM    817  HD1 TRP 2  85     152.523 187.846 119.430  1.00  0.00           H  
ATOM    818  HE1 TRP 2  85     153.015 188.678 117.039  1.00  0.00           H  
ATOM    819  HE3 TRP 2  85     151.001 192.722 119.957  1.00  0.00           H  
ATOM    820  HZ2 TRP 2  85     152.837 191.092 115.591  1.00  0.00           H  
ATOM    821  HZ3 TRP 2  85     151.205 194.233 118.032  1.00  0.00           H  
ATOM    822  HH2 TRP 2  85     152.124 193.426 115.867  1.00  0.00           H  
ATOM    823  N   THR 2  86     148.495 190.692 119.656  1.00250.22           N  
ATOM    824  CA  THR 2  86     147.604 190.331 118.557  1.00250.22           C  
ATOM    825  C   THR 2  86     148.198 190.860 117.253  1.00250.22           C  
ATOM    826  O   THR 2  86     148.514 192.051 117.143  1.00250.22           O  
ATOM    827  CB  THR 2  86     146.182 190.852 118.805  1.00250.22           C  
ATOM    828  OG1 THR 2  86     145.396 190.728 117.611  1.00250.22           O  
ATOM    829  CG2 THR 2  86     146.171 192.295 119.326  1.00250.22           C  
ATOM    830  H   THR 2  86     148.765 191.658 119.773  1.00  0.00           H  
ATOM    831  HA  THR 2  86     147.564 189.244 118.487  1.00  0.00           H  
ATOM    832  HB  THR 2  86     145.686 190.220 119.542  1.00  0.00           H  
ATOM    833  HG1 THR 2  86     145.933 190.344 116.913  1.00  0.00           H  
ATOM    834 1HG2 THR 2  86     145.142 192.616 119.486  1.00  0.00           H  
ATOM    835 2HG2 THR 2  86     146.718 192.346 120.267  1.00  0.00           H  
ATOM    836 3HG2 THR 2  86     146.645 192.949 118.595  1.00  0.00           H  
ATOM    837  N   VAL 2  87     148.422 189.955 116.295  1.00270.87           N  
ATOM    838  CA  VAL 2  87     149.018 190.333 115.012  1.00270.87           C  
ATOM    839  C   VAL 2  87     148.066 191.237 114.231  1.00270.87           C  
ATOM    840  O   VAL 2  87     148.448 192.315 113.759  1.00270.87           O  
ATOM    841  CB  VAL 2  87     149.413 189.072 114.215  1.00270.87           C  
ATOM    842  CG1 VAL 2  87     149.393 189.299 112.700  1.00270.87           C  
ATOM    843  CG2 VAL 2  87     150.776 188.577 114.653  1.00270.87           C  
ATOM    844  H   VAL 2  87     148.176 188.989 116.457  1.00  0.00           H  
ATOM    845  HA  VAL 2  87     149.916 190.920 115.207  1.00  0.00           H  
ATOM    846  HB  VAL 2  87     148.672 188.293 114.395  1.00  0.00           H  
ATOM    847 1HG1 VAL 2  87     149.679 188.378 112.190  1.00  0.00           H  
ATOM    848 2HG1 VAL 2  87     148.390 189.589 112.389  1.00  0.00           H  
ATOM    849 3HG1 VAL 2  87     150.097 190.090 112.441  1.00  0.00           H  
ATOM    850 1HG2 VAL 2  87     151.040 187.687 114.083  1.00  0.00           H  
ATOM    851 2HG2 VAL 2  87     151.519 189.355 114.478  1.00  0.00           H  
ATOM    852 3HG2 VAL 2  87     150.750 188.333 115.715  1.00  0.00           H  
ATOM    853  N   THR 2  88     146.810 190.814 114.091  1.00268.52           N  
ATOM    854  CA  THR 2  88     145.784 191.638 113.475  1.00268.52           C  
ATOM    855  C   THR 2  88     145.003 192.386 114.552  1.00268.52           C  
ATOM    856  O   THR 2  88     145.257 192.247 115.751  1.00268.52           O  
ATOM    857  CB  THR 2  88     144.844 190.790 112.618  1.00268.52           C  
ATOM    858  OG1 THR 2  88     143.871 191.636 111.989  1.00268.52           O  
ATOM    859  CG2 THR 2  88     144.135 189.758 113.473  1.00268.52           C  
ATOM    860  H   THR 2  88     146.566 189.892 114.424  1.00  0.00           H  
ATOM    861  HA  THR 2  88     146.270 192.371 112.831  1.00  0.00           H  
ATOM    862  HB  THR 2  88     145.418 190.281 111.843  1.00  0.00           H  
ATOM    863  HG1 THR 2  88     144.027 192.548 112.246  1.00  0.00           H  
ATOM    864 1HG2 THR 2  88     143.470 189.162 112.848  1.00  0.00           H  
ATOM    865 2HG2 THR 2  88     144.872 189.107 113.943  1.00  0.00           H  
ATOM    866 3HG2 THR 2  88     143.553 190.262 114.243  1.00  0.00           H  
ATOM    867  N   GLY 2  89     144.034 193.185 114.118  1.00261.19           N  
ATOM    868  CA  GLY 2  89     143.189 193.880 115.066  1.00261.19           C  
ATOM    869  C   GLY 2  89     142.032 192.995 115.471  1.00261.19           C  
ATOM    870  O   GLY 2  89     141.032 192.888 114.755  1.00261.19           O  
ATOM    871  H   GLY 2  89     143.876 193.317 113.129  1.00  0.00           H  
ATOM    872 1HA  GLY 2  89     143.777 194.160 115.941  1.00  0.00           H  
ATOM    873 2HA  GLY 2  89     142.822 194.802 114.618  1.00  0.00           H  
ATOM    874  N   MET 2  90     142.170 192.349 116.627  1.00252.34           N  
ATOM    875  CA  MET 2  90     141.201 191.365 117.090  1.00252.34           C  
ATOM    876  C   MET 2  90     141.323 191.240 118.601  1.00252.34           C  
ATOM    877  O   MET 2  90     142.434 191.246 119.140  1.00252.34           O  
ATOM    878  CB  MET 2  90     141.406 190.020 116.348  1.00252.34           C  
ATOM    879  CG  MET 2  90     142.514 189.037 116.807  1.00252.34           C  
ATOM    880  SD  MET 2  90     142.307 188.018 118.288  1.00252.34           S  
ATOM    881  CE  MET 2  90     141.000 186.914 117.754  1.00252.34           C  
ATOM    882  H   MET 2  90     142.977 192.552 117.200  1.00  0.00           H  
ATOM    883  HA  MET 2  90     140.200 191.736 116.872  1.00  0.00           H  
ATOM    884 1HB  MET 2  90     140.486 189.439 116.388  1.00  0.00           H  
ATOM    885 2HB  MET 2  90     141.625 190.214 115.297  1.00  0.00           H  
ATOM    886 1HG  MET 2  90     142.708 188.313 116.016  1.00  0.00           H  
ATOM    887 2HG  MET 2  90     143.434 189.589 116.997  1.00  0.00           H  
ATOM    888 1HE  MET 2  90     140.757 186.221 118.560  1.00  0.00           H  
ATOM    889 2HE  MET 2  90     140.114 187.496 117.496  1.00  0.00           H  
ATOM    890 3HE  MET 2  90     141.332 186.352 116.880  1.00  0.00           H  
ATOM    891  N   TYR 2  91     140.182 191.207 119.283  1.00247.45           N  
ATOM    892  CA  TYR 2  91     140.156 190.818 120.684  1.00247.45           C  
ATOM    893  C   TYR 2  91     140.103 189.301 120.760  1.00247.45           C  
ATOM    894  O   TYR 2  91     139.375 188.670 119.988  1.00247.45           O  
ATOM    895  CB  TYR 2  91     138.956 191.433 121.401  1.00247.45           C  
ATOM    896  CG  TYR 2  91     139.320 192.128 122.692  1.00247.45           C  
ATOM    897  CD1 TYR 2  91     139.825 193.422 122.682  1.00247.45           C  
ATOM    898  CD2 TYR 2  91     139.165 191.490 123.919  1.00247.45           C  
ATOM    899  CE1 TYR 2  91     140.164 194.064 123.856  1.00247.45           C  
ATOM    900  CE2 TYR 2  91     139.503 192.125 125.101  1.00247.45           C  
ATOM    901  CZ  TYR 2  91     140.002 193.412 125.062  1.00247.45           C  
ATOM    902  OH  TYR 2  91     140.342 194.055 126.230  1.00247.45           O  
ATOM    903  H   TYR 2  91     139.317 191.455 118.825  1.00  0.00           H  
ATOM    904  HA  TYR 2  91     141.066 191.183 121.161  1.00  0.00           H  
ATOM    905 1HB  TYR 2  91     138.472 192.157 120.745  1.00  0.00           H  
ATOM    906 2HB  TYR 2  91     138.227 190.654 121.623  1.00  0.00           H  
ATOM    907  HD1 TYR 2  91     139.959 193.947 121.736  1.00  0.00           H  
ATOM    908  HD2 TYR 2  91     138.773 190.474 123.959  1.00  0.00           H  
ATOM    909  HE1 TYR 2  91     140.559 195.079 123.827  1.00  0.00           H  
ATOM    910  HE2 TYR 2  91     139.375 191.609 126.053  1.00  0.00           H  
ATOM    911  HH  TYR 2  91     140.172 193.474 126.975  1.00  0.00           H  
ATOM    912  N   GLU 2  92     140.912 188.730 121.660  1.00225.16           N  
ATOM    913  CA  GLU 2  92     141.085 187.286 121.823  1.00225.16           C  
ATOM    914  C   GLU 2  92     139.758 186.567 122.030  1.00225.16           C  
ATOM    915  O   GLU 2  92     138.990 186.902 122.934  1.00225.16           O  
ATOM    916  CB  GLU 2  92     142.025 187.006 122.997  1.00225.16           C  
ATOM    917  CG  GLU 2  92     142.122 185.535 123.357  1.00225.16           C  
ATOM    918  CD  GLU 2  92     142.098 185.301 124.853  1.00225.16           C  
ATOM    919  OE1 GLU 2  92     141.008 185.005 125.388  1.00225.16           O  
ATOM    920  OE2 GLU 2  92     143.165 185.409 125.491  1.00225.16           O  
ATOM    921  H   GLU 2  92     141.430 189.358 122.258  1.00  0.00           H  
ATOM    922  HA  GLU 2  92     141.528 186.885 120.911  1.00  0.00           H  
ATOM    923 1HB  GLU 2  92     143.025 187.367 122.757  1.00  0.00           H  
ATOM    924 2HB  GLU 2  92     141.682 187.552 123.876  1.00  0.00           H  
ATOM    925 1HG  GLU 2  92     141.287 185.004 122.901  1.00  0.00           H  
ATOM    926 2HG  GLU 2  92     143.044 185.130 122.942  1.00  0.00           H  
ATOM    927  N   SER 2  93     139.490 185.583 121.169  1.00233.76           N  
ATOM    928  CA  SER 2  93     138.180 184.949 121.081  1.00233.76           C  
ATOM    929  C   SER 2  93     137.854 184.045 122.262  1.00233.76           C  
ATOM    930  O   SER 2  93     136.713 183.581 122.360  1.00233.76           O  
ATOM    931  CB  SER 2  93     138.088 184.140 119.789  1.00233.76           C  
ATOM    932  OG  SER 2  93     139.341 183.563 119.467  1.00233.76           O  
ATOM    933  H   SER 2  93     140.230 185.270 120.557  1.00  0.00           H  
ATOM    934  HA  SER 2  93     137.418 185.729 121.068  1.00  0.00           H  
ATOM    935 1HB  SER 2  93     137.340 183.356 119.903  1.00  0.00           H  
ATOM    936 2HB  SER 2  93     137.761 184.788 118.977  1.00  0.00           H  
ATOM    937  HG  SER 2  93     139.944 183.835 120.162  1.00  0.00           H  
ATOM    938  N   TRP 2  94     138.811 183.763 123.139  1.00235.67           N  
ATOM    939  CA  TRP 2  94     138.585 182.876 124.270  1.00235.67           C  
ATOM    940  C   TRP 2  94     138.178 183.614 125.535  1.00235.67           C  
ATOM    941  O   TRP 2  94     138.050 182.979 126.586  1.00235.67           O  
ATOM    942  CB  TRP 2  94     139.834 182.022 124.534  1.00235.67           C  
ATOM    943  CG  TRP 2  94     140.765 181.835 123.348  1.00235.67           C  
ATOM    944  CD1 TRP 2  94     142.113 182.037 123.342  1.00235.67           C  
ATOM    945  CD2 TRP 2  94     140.440 181.296 122.048  1.00235.67           C  
ATOM    946  NE1 TRP 2  94     142.637 181.732 122.111  1.00235.67           N  
ATOM    947  CE2 TRP 2  94     141.634 181.269 121.301  1.00235.67           C  
ATOM    948  CE3 TRP 2  94     139.253 180.867 121.435  1.00235.67           C  
ATOM    949  CZ2 TRP 2  94     141.680 180.827 119.978  1.00235.67           C  
ATOM    950  CZ3 TRP 2  94     139.301 180.430 120.120  1.00235.67           C  
ATOM    951  CH2 TRP 2  94     140.506 180.414 119.408  1.00235.67           C  
ATOM    952  H   TRP 2  94     139.723 184.179 123.014  1.00  0.00           H  
ATOM    953  HA  TRP 2  94     137.753 182.215 124.030  1.00  0.00           H  
ATOM    954 1HB  TRP 2  94     140.420 182.472 125.336  1.00  0.00           H  
ATOM    955 2HB  TRP 2  94     139.532 181.029 124.867  1.00  0.00           H  
ATOM    956  HD1 TRP 2  94     142.694 182.390 124.192  1.00  0.00           H  
ATOM    957  HE1 TRP 2  94     143.605 181.832 121.842  1.00  0.00           H  
ATOM    958  HE3 TRP 2  94     138.312 180.875 121.984  1.00  0.00           H  
ATOM    959  HZ2 TRP 2  94     142.608 180.804 119.407  1.00  0.00           H  
ATOM    960  HZ3 TRP 2  94     138.373 180.099 119.653  1.00  0.00           H  
ATOM    961  HH2 TRP 2  94     140.506 180.065 118.375  1.00  0.00           H  
ATOM    962  N   VAL 2  95     137.966 184.934 125.456  1.00219.33           N  
ATOM    963  CA  VAL 2  95     137.457 185.679 126.616  1.00219.33           C  
ATOM    964  C   VAL 2  95     136.099 185.240 127.170  1.00219.33           C  
ATOM    965  O   VAL 2  95     135.941 185.299 128.400  1.00219.33           O  
ATOM    966  CB  VAL 2  95     137.542 187.189 126.358  1.00219.33           C  
ATOM    967  CG1 VAL 2  95     138.990 187.601 126.149  1.00219.33           C  
ATOM    968  CG2 VAL 2  95     136.699 187.646 125.181  1.00219.33           C  
ATOM    969  H   VAL 2  95     138.154 185.430 124.597  1.00  0.00           H  
ATOM    970  HA  VAL 2  95     138.075 185.436 127.481  1.00  0.00           H  
ATOM    971  HB  VAL 2  95     137.193 187.720 127.244  1.00  0.00           H  
ATOM    972 1HG1 VAL 2  95     139.040 188.675 125.967  1.00  0.00           H  
ATOM    973 2HG1 VAL 2  95     139.570 187.357 127.039  1.00  0.00           H  
ATOM    974 3HG1 VAL 2  95     139.399 187.069 125.291  1.00  0.00           H  
ATOM    975 1HG2 VAL 2  95     136.804 188.723 125.055  1.00  0.00           H  
ATOM    976 2HG2 VAL 2  95     137.034 187.140 124.275  1.00  0.00           H  
ATOM    977 3HG2 VAL 2  95     135.653 187.403 125.367  1.00  0.00           H  
ATOM    978  N   PRO 2  96     135.069 184.838 126.377  1.00247.20           N  
ATOM    979  CA  PRO 2  96     133.783 184.547 127.048  1.00247.20           C  
ATOM    980  C   PRO 2  96     133.814 183.293 127.899  1.00247.20           C  
ATOM    981  O   PRO 2  96     133.303 183.310 129.028  1.00247.20           O  
ATOM    982  CB  PRO 2  96     132.790 184.394 125.885  1.00247.20           C  
ATOM    983  CG  PRO 2  96     133.469 184.910 124.699  1.00247.20           C  
ATOM    984  CD  PRO 2  96     134.888 184.572 124.930  1.00247.20           C  
ATOM    985  HA  PRO 2  96     133.506 185.400 127.685  1.00  0.00           H  
ATOM    986 1HB  PRO 2  96     132.508 183.337 125.768  1.00  0.00           H  
ATOM    987 2HB  PRO 2  96     131.867 184.951 126.103  1.00  0.00           H  
ATOM    988 1HG  PRO 2  96     133.059 184.441 123.792  1.00  0.00           H  
ATOM    989 2HG  PRO 2  96     133.296 185.992 124.603  1.00  0.00           H  
ATOM    990 1HD  PRO 2  96     135.057 183.512 124.688  1.00  0.00           H  
ATOM    991 2HD  PRO 2  96     135.525 185.218 124.308  1.00  0.00           H  
ATOM    992  N   LYS 2  97     134.419 182.213 127.390  1.00234.62           N  
ATOM    993  CA  LYS 2  97     134.580 181.002 128.185  1.00234.62           C  
ATOM    994  C   LYS 2  97     135.495 181.243 129.378  1.00234.62           C  
ATOM    995  O   LYS 2  97     135.253 180.683 130.456  1.00234.62           O  
ATOM    996  CB  LYS 2  97     135.097 179.859 127.303  1.00234.62           C  
ATOM    997  CG  LYS 2  97     136.399 180.140 126.563  1.00234.62           C  
ATOM    998  CD  LYS 2  97     136.839 178.952 125.726  1.00234.62           C  
ATOM    999  CE  LYS 2  97     136.007 178.841 124.460  1.00234.62           C  
ATOM   1000  NZ  LYS 2  97     136.232 180.008 123.560  1.00234.62           N  
ATOM   1001  H   LYS 2  97     134.771 182.231 126.443  1.00  0.00           H  
ATOM   1002  HA  LYS 2  97     133.607 180.722 128.590  1.00  0.00           H  
ATOM   1003 1HB  LYS 2  97     135.257 178.971 127.915  1.00  0.00           H  
ATOM   1004 2HB  LYS 2  97     134.346 179.609 126.554  1.00  0.00           H  
ATOM   1005 1HG  LYS 2  97     136.266 181.001 125.907  1.00  0.00           H  
ATOM   1006 2HG  LYS 2  97     137.184 180.372 127.283  1.00  0.00           H  
ATOM   1007 1HD  LYS 2  97     137.890 179.066 125.456  1.00  0.00           H  
ATOM   1008 2HD  LYS 2  97     136.729 178.037 126.307  1.00  0.00           H  
ATOM   1009 1HE  LYS 2  97     136.270 177.926 123.931  1.00  0.00           H  
ATOM   1010 2HE  LYS 2  97     134.950 178.792 124.722  1.00  0.00           H  
ATOM   1011 1HZ  LYS 2  97     135.667 179.907 122.729  1.00  0.00           H  
ATOM   1012 2HZ  LYS 2  97     135.975 180.859 124.040  1.00  0.00           H  
ATOM   1013 3HZ  LYS 2  97     137.207 180.050 123.300  1.00  0.00           H  
ATOM   1014  N   LEU 2  98     136.493 182.127 129.221  1.00198.72           N  
ATOM   1015  CA  LEU 2  98     137.327 182.555 130.342  1.00198.72           C  
ATOM   1016  C   LEU 2  98     136.495 183.185 131.448  1.00198.72           C  
ATOM   1017  O   LEU 2  98     136.382 182.612 132.537  1.00198.72           O  
ATOM   1018  CB  LEU 2  98     138.408 183.535 129.880  1.00198.72           C  
ATOM   1019  CG  LEU 2  98     139.750 182.948 129.450  1.00198.72           C  
ATOM   1020  CD1 LEU 2  98     140.516 183.893 128.531  1.00198.72           C  
ATOM   1021  CD2 LEU 2  98     140.562 182.625 130.693  1.00198.72           C  
ATOM   1022  H   LEU 2  98     136.672 182.506 128.302  1.00  0.00           H  
ATOM   1023  HA  LEU 2  98     137.816 181.678 130.763  1.00  0.00           H  
ATOM   1024 1HB  LEU 2  98     138.025 184.100 129.032  1.00  0.00           H  
ATOM   1025 2HB  LEU 2  98     138.614 184.233 130.691  1.00  0.00           H  
ATOM   1026  HG  LEU 2  98     139.581 182.039 128.872  1.00  0.00           H  
ATOM   1027 1HD1 LEU 2  98     141.465 183.436 128.249  1.00  0.00           H  
ATOM   1028 2HD1 LEU 2  98     139.926 184.086 127.635  1.00  0.00           H  
ATOM   1029 3HD1 LEU 2  98     140.706 184.831 129.051  1.00  0.00           H  
ATOM   1030 1HD2 LEU 2  98     141.524 182.204 130.400  1.00  0.00           H  
ATOM   1031 2HD2 LEU 2  98     140.725 183.537 131.268  1.00  0.00           H  
ATOM   1032 3HD2 LEU 2  98     140.020 181.903 131.304  1.00  0.00           H  
ATOM   1033  N   VAL 2  99     135.848 184.321 131.155  1.00208.89           N  
ATOM   1034  CA  VAL 2  99     135.166 185.097 132.191  1.00208.89           C  
ATOM   1035  C   VAL 2  99     133.983 184.324 132.765  1.00208.89           C  
ATOM   1036  O   VAL 2  99     133.702 184.428 133.966  1.00208.89           O  
ATOM   1037  CB  VAL 2  99     134.756 186.491 131.662  1.00208.89           C  
ATOM   1038  CG1 VAL 2  99     135.985 187.263 131.201  1.00208.89           C  
ATOM   1039  CG2 VAL 2  99     133.717 186.416 130.538  1.00208.89           C  
ATOM   1040  H   VAL 2  99     135.829 184.651 130.201  1.00  0.00           H  
ATOM   1041  HA  VAL 2  99     135.852 185.235 133.028  1.00  0.00           H  
ATOM   1042  HB  VAL 2  99     134.327 187.069 132.481  1.00  0.00           H  
ATOM   1043 1HG1 VAL 2  99     135.682 188.243 130.831  1.00  0.00           H  
ATOM   1044 2HG1 VAL 2  99     136.671 187.388 132.038  1.00  0.00           H  
ATOM   1045 3HG1 VAL 2  99     136.482 186.713 130.402  1.00  0.00           H  
ATOM   1046 1HG2 VAL 2  99     133.466 187.423 130.207  1.00  0.00           H  
ATOM   1047 2HG2 VAL 2  99     134.126 185.849 129.701  1.00  0.00           H  
ATOM   1048 3HG2 VAL 2  99     132.818 185.921 130.906  1.00  0.00           H  
ATOM   1049  N   ALA 2 100     133.340 183.470 131.955  1.00225.96           N  
ATOM   1050  CA  ALA 2 100     132.324 182.567 132.480  1.00225.96           C  
ATOM   1051  C   ALA 2 100     132.928 181.569 133.459  1.00225.96           C  
ATOM   1052  O   ALA 2 100     132.342 181.301 134.513  1.00225.96           O  
ATOM   1053  CB  ALA 2 100     131.626 181.839 131.332  1.00225.96           C  
ATOM   1054  H   ALA 2 100     133.557 183.447 130.969  1.00  0.00           H  
ATOM   1055  HA  ALA 2 100     131.589 183.162 133.022  1.00  0.00           H  
ATOM   1056 1HB  ALA 2 100     130.868 181.167 131.735  1.00  0.00           H  
ATOM   1057 2HB  ALA 2 100     131.152 182.567 130.674  1.00  0.00           H  
ATOM   1058 3HB  ALA 2 100     132.358 181.264 130.768  1.00  0.00           H  
ATOM   1059  N   ALA 2 101     134.118 181.041 133.144  1.00215.79           N  
ATOM   1060  CA  ALA 2 101     134.761 180.065 134.015  1.00215.79           C  
ATOM   1061  C   ALA 2 101     135.206 180.681 135.339  1.00215.79           C  
ATOM   1062  O   ALA 2 101     135.006 180.077 136.400  1.00215.79           O  
ATOM   1063  CB  ALA 2 101     135.941 179.430 133.282  1.00215.79           C  
ATOM   1064  H   ALA 2 101     134.581 181.320 132.291  1.00  0.00           H  
ATOM   1065  HA  ALA 2 101     134.030 179.294 134.258  1.00  0.00           H  
ATOM   1066 1HB  ALA 2 101     136.423 178.700 133.932  1.00  0.00           H  
ATOM   1067 2HB  ALA 2 101     135.584 178.933 132.380  1.00  0.00           H  
ATOM   1068 3HB  ALA 2 101     136.658 180.203 133.010  1.00  0.00           H  
ATOM   1069  N   LEU 2 102     135.807 181.879 135.308  1.00219.48           N  
ATOM   1070  CA  LEU 2 102     136.196 182.484 136.585  1.00219.48           C  
ATOM   1071  C   LEU 2 102     134.990 182.993 137.366  1.00219.48           C  
ATOM   1072  O   LEU 2 102     135.050 183.054 138.599  1.00219.48           O  
ATOM   1073  CB  LEU 2 102     137.237 183.619 136.475  1.00219.48           C  
ATOM   1074  CG  LEU 2 102     138.546 183.820 135.684  1.00219.48           C  
ATOM   1075  CD1 LEU 2 102     138.401 184.304 134.257  1.00219.48           C  
ATOM   1076  CD2 LEU 2 102     139.486 184.752 136.448  1.00219.48           C  
ATOM   1077  H   LEU 2 102     136.000 182.375 134.450  1.00  0.00           H  
ATOM   1078  HA  LEU 2 102     136.644 181.713 137.211  1.00  0.00           H  
ATOM   1079 1HB  LEU 2 102     136.733 184.521 136.132  1.00  0.00           H  
ATOM   1080 2HB  LEU 2 102     137.647 183.812 137.466  1.00  0.00           H  
ATOM   1081  HG  LEU 2 102     139.037 182.857 135.542  1.00  0.00           H  
ATOM   1082 1HD1 LEU 2 102     139.388 184.407 133.806  1.00  0.00           H  
ATOM   1083 2HD1 LEU 2 102     137.815 183.583 133.686  1.00  0.00           H  
ATOM   1084 3HD1 LEU 2 102     137.897 185.270 134.250  1.00  0.00           H  
ATOM   1085 1HD2 LEU 2 102     140.407 184.886 135.880  1.00  0.00           H  
ATOM   1086 2HD2 LEU 2 102     139.003 185.719 136.590  1.00  0.00           H  
ATOM   1087 3HD2 LEU 2 102     139.719 184.317 137.420  1.00  0.00           H  
ATOM   1088  N   TYR 2 103     133.895 183.362 136.694  1.00231.16           N  
ATOM   1089  CA  TYR 2 103     132.729 183.811 137.446  1.00231.16           C  
ATOM   1090  C   TYR 2 103     131.973 182.639 138.066  1.00231.16           C  
ATOM   1091  O   TYR 2 103     131.430 182.766 139.171  1.00231.16           O  
ATOM   1092  CB  TYR 2 103     131.816 184.659 136.560  1.00231.16           C  
ATOM   1093  CG  TYR 2 103     132.099 186.141 136.697  1.00231.16           C  
ATOM   1094  CD1 TYR 2 103     131.885 186.797 137.905  1.00231.16           C  
ATOM   1095  CD2 TYR 2 103     132.593 186.881 135.629  1.00231.16           C  
ATOM   1096  CE1 TYR 2 103     132.150 188.148 138.043  1.00231.16           C  
ATOM   1097  CE2 TYR 2 103     132.863 188.232 135.756  1.00231.16           C  
ATOM   1098  CZ  TYR 2 103     132.638 188.860 136.967  1.00231.16           C  
ATOM   1099  OH  TYR 2 103     132.900 190.205 137.101  1.00231.16           O  
ATOM   1100  H   TYR 2 103     133.851 183.339 135.685  1.00  0.00           H  
ATOM   1101  HA  TYR 2 103     133.071 184.423 138.281  1.00  0.00           H  
ATOM   1102 1HB  TYR 2 103     131.947 184.367 135.517  1.00  0.00           H  
ATOM   1103 2HB  TYR 2 103     130.776 184.471 136.824  1.00  0.00           H  
ATOM   1104  HD1 TYR 2 103     131.502 186.246 138.764  1.00  0.00           H  
ATOM   1105  HD2 TYR 2 103     132.774 186.398 134.669  1.00  0.00           H  
ATOM   1106  HE1 TYR 2 103     131.975 188.643 138.998  1.00  0.00           H  
ATOM   1107  HE2 TYR 2 103     133.249 188.793 134.905  1.00  0.00           H  
ATOM   1108  HH  TYR 2 103     133.230 190.550 136.268  1.00  0.00           H  
ATOM   1109  N   LYS 2 104     131.926 181.488 137.384  1.00240.68           N  
ATOM   1110  CA  LYS 2 104     131.288 180.329 138.003  1.00240.68           C  
ATOM   1111  C   LYS 2 104     132.195 179.682 139.041  1.00240.68           C  
ATOM   1112  O   LYS 2 104     131.701 179.038 139.974  1.00240.68           O  
ATOM   1113  CB  LYS 2 104     130.861 179.290 136.959  1.00240.68           C  
ATOM   1114  CG  LYS 2 104     131.977 178.574 136.213  1.00240.68           C  
ATOM   1115  CD  LYS 2 104     131.426 177.370 135.459  1.00240.68           C  
ATOM   1116  CE  LYS 2 104     130.679 177.783 134.205  1.00240.68           C  
ATOM   1117  NZ  LYS 2 104     131.504 178.664 133.337  1.00240.68           N  
ATOM   1118  H   LYS 2 104     132.317 181.398 136.457  1.00  0.00           H  
ATOM   1119  HA  LYS 2 104     130.394 180.666 138.529  1.00  0.00           H  
ATOM   1120 1HB  LYS 2 104     130.260 178.517 137.439  1.00  0.00           H  
ATOM   1121 2HB  LYS 2 104     130.237 179.768 136.204  1.00  0.00           H  
ATOM   1122 1HG  LYS 2 104     132.443 179.262 135.507  1.00  0.00           H  
ATOM   1123 2HG  LYS 2 104     132.734 178.242 136.923  1.00  0.00           H  
ATOM   1124 1HD  LYS 2 104     132.247 176.710 135.177  1.00  0.00           H  
ATOM   1125 2HD  LYS 2 104     130.744 176.817 136.105  1.00  0.00           H  
ATOM   1126 1HE  LYS 2 104     130.397 176.895 133.641  1.00  0.00           H  
ATOM   1127 2HE  LYS 2 104     129.769 178.314 134.482  1.00  0.00           H  
ATOM   1128 1HZ  LYS 2 104     130.975 178.918 132.515  1.00  0.00           H  
ATOM   1129 2HZ  LYS 2 104     131.756 179.500 133.847  1.00  0.00           H  
ATOM   1130 3HZ  LYS 2 104     132.342 178.174 133.059  1.00  0.00           H  
ATOM   1131  N   ARG 2 105     133.516 179.828 138.895  1.00224.88           N  
ATOM   1132  CA  ARG 2 105     134.429 179.265 139.882  1.00224.88           C  
ATOM   1133  C   ARG 2 105     134.380 180.057 141.183  1.00224.88           C  
ATOM   1134  O   ARG 2 105     134.331 179.473 142.272  1.00224.88           O  
ATOM   1135  CB  ARG 2 105     135.853 179.234 139.322  1.00224.88           C  
ATOM   1136  CG  ARG 2 105     136.926 178.787 140.311  1.00224.88           C  
ATOM   1137  CD  ARG 2 105     136.617 177.413 140.902  1.00224.88           C  
ATOM   1138  NE  ARG 2 105     137.595 177.002 141.902  1.00224.88           N  
ATOM   1139  CZ  ARG 2 105     137.570 177.376 143.174  1.00224.88           C  
ATOM   1140  NH1 ARG 2 105     136.620 178.169 143.644  1.00224.88           N  
ATOM   1141  NH2 ARG 2 105     138.518 176.939 143.998  1.00224.88           N  
ATOM   1142  H   ARG 2 105     133.895 180.328 138.103  1.00  0.00           H  
ATOM   1143  HA  ARG 2 105     134.115 178.244 140.102  1.00  0.00           H  
ATOM   1144 1HB  ARG 2 105     135.893 178.560 138.468  1.00  0.00           H  
ATOM   1145 2HB  ARG 2 105     136.126 180.228 138.968  1.00  0.00           H  
ATOM   1146 1HG  ARG 2 105     137.889 178.732 139.803  1.00  0.00           H  
ATOM   1147 2HG  ARG 2 105     136.988 179.505 141.130  1.00  0.00           H  
ATOM   1148 1HD  ARG 2 105     135.638 177.434 141.380  1.00  0.00           H  
ATOM   1149 2HD  ARG 2 105     136.617 176.667 140.108  1.00  0.00           H  
ATOM   1150  HE  ARG 2 105     138.343 176.390 141.604  1.00  0.00           H  
ATOM   1151 1HH1 ARG 2 105     135.891 178.504 143.029  1.00  0.00           H  
ATOM   1152 2HH1 ARG 2 105     136.623 178.439 144.617  1.00  0.00           H  
ATOM   1153 1HH2 ARG 2 105     139.246 176.329 143.652  1.00  0.00           H  
ATOM   1154 2HH2 ARG 2 105     138.510 177.216 144.968  1.00  0.00           H  
ATOM   1155  N   GLU 2 106     134.379 181.380 141.091  1.00248.21           N  
ATOM   1156  CA  GLU 2 106     134.357 182.246 142.267  1.00248.21           C  
ATOM   1157  C   GLU 2 106     133.237 183.267 142.134  1.00248.21           C  
ATOM   1158  O   GLU 2 106     133.325 184.167 141.273  1.00248.21           O  
ATOM   1159  CB  GLU 2 106     135.700 182.944 142.455  1.00248.21           C  
ATOM   1160  CG  GLU 2 106     135.770 183.811 143.700  1.00248.21           C  
ATOM   1161  CD  GLU 2 106     135.463 183.036 144.966  1.00248.21           C  
ATOM   1162  OE1 GLU 2 106     136.063 181.960 145.168  1.00248.21           O  
ATOM   1163  OE2 GLU 2 106     134.617 183.502 145.758  1.00248.21           O  
ATOM   1164  H   GLU 2 106     134.394 181.799 140.172  1.00  0.00           H  
ATOM   1165  HA  GLU 2 106     134.162 181.631 143.146  1.00  0.00           H  
ATOM   1166 1HB  GLU 2 106     136.493 182.198 142.514  1.00  0.00           H  
ATOM   1167 2HB  GLU 2 106     135.907 183.573 141.590  1.00  0.00           H  
ATOM   1168 1HG  GLU 2 106     136.770 184.237 143.778  1.00  0.00           H  
ATOM   1169 2HG  GLU 2 106     135.062 184.633 143.598  1.00  0.00           H  
ATOM   1170  N   PRO 2 107     132.179 183.166 142.934  1.00258.46           N  
ATOM   1171  CA  PRO 2 107     131.192 184.247 142.988  1.00258.46           C  
ATOM   1172  C   PRO 2 107     131.775 185.472 143.674  1.00258.46           C  
ATOM   1173  O   PRO 2 107     132.722 185.377 144.461  1.00258.46           O  
ATOM   1174  CB  PRO 2 107     130.047 183.642 143.804  1.00258.46           C  
ATOM   1175  CG  PRO 2 107     130.714 182.626 144.669  1.00258.46           C  
ATOM   1176  CD  PRO 2 107     131.839 182.059 143.844  1.00258.46           C  
ATOM   1177  HA  PRO 2 107     130.860 184.485 141.967  1.00  0.00           H  
ATOM   1178 1HB  PRO 2 107     129.540 184.429 144.382  1.00  0.00           H  
ATOM   1179 2HB  PRO 2 107     129.296 183.203 143.131  1.00  0.00           H  
ATOM   1180 1HG  PRO 2 107     131.079 183.096 145.594  1.00  0.00           H  
ATOM   1181 2HG  PRO 2 107     129.994 181.851 144.969  1.00  0.00           H  
ATOM   1182 1HD  PRO 2 107     132.682 181.801 144.501  1.00  0.00           H  
ATOM   1183 2HD  PRO 2 107     131.484 181.171 143.300  1.00  0.00           H  
ATOM   1184  N   ASP 2 108     131.180 186.626 143.358  1.00268.25           N  
ATOM   1185  CA  ASP 2 108     131.629 187.956 143.790  1.00268.25           C  
ATOM   1186  C   ASP 2 108     133.089 188.194 143.392  1.00268.25           C  
ATOM   1187  O   ASP 2 108     133.989 188.316 144.222  1.00268.25           O  
ATOM   1188  CB  ASP 2 108     131.415 188.165 145.295  1.00268.25           C  
ATOM   1189  CG  ASP 2 108     129.961 188.406 145.652  1.00268.25           C  
ATOM   1190  OD1 ASP 2 108     129.297 189.193 144.946  1.00268.25           O  
ATOM   1191  OD2 ASP 2 108     129.483 187.810 146.640  1.00268.25           O  
ATOM   1192  H   ASP 2 108     130.359 186.549 142.775  1.00  0.00           H  
ATOM   1193  HA  ASP 2 108     131.046 188.708 143.258  1.00  0.00           H  
ATOM   1194 1HB  ASP 2 108     131.769 187.288 145.838  1.00  0.00           H  
ATOM   1195 2HB  ASP 2 108     132.005 189.018 145.631  1.00  0.00           H  
ATOM   1196  N   SER 2 109     133.297 188.229 142.079  1.00254.20           N  
ATOM   1197  CA  SER 2 109     134.620 188.383 141.493  1.00254.20           C  
ATOM   1198  C   SER 2 109     134.697 189.696 140.729  1.00254.20           C  
ATOM   1199  O   SER 2 109     133.742 190.089 140.051  1.00254.20           O  
ATOM   1200  CB  SER 2 109     134.948 187.214 140.560  1.00254.20           C  
ATOM   1201  OG  SER 2 109     134.885 185.980 141.253  1.00254.20           O  
ATOM   1202  H   SER 2 109     132.496 188.144 141.470  1.00  0.00           H  
ATOM   1203  HA  SER 2 109     135.356 188.397 142.298  1.00  0.00           H  
ATOM   1204 1HB  SER 2 109     134.244 187.204 139.728  1.00  0.00           H  
ATOM   1205 2HB  SER 2 109     135.945 187.350 140.143  1.00  0.00           H  
ATOM   1206  HG  SER 2 109     134.646 186.196 142.157  1.00  0.00           H  
ATOM   1207  N   ASN 2 110     135.832 190.376 140.848  1.00244.69           N  
ATOM   1208  CA  ASN 2 110     136.076 191.648 140.172  1.00244.69           C  
ATOM   1209  C   ASN 2 110     137.122 191.405 139.087  1.00244.69           C  
ATOM   1210  O   ASN 2 110     138.327 191.450 139.340  1.00244.69           O  
ATOM   1211  CB  ASN 2 110     136.526 192.719 141.163  1.00244.69           C  
ATOM   1212  CG  ASN 2 110     135.397 193.196 142.056  1.00244.69           C  
ATOM   1213  OD1 ASN 2 110     135.508 193.172 143.282  1.00244.69           O  
ATOM   1214  ND2 ASN 2 110     134.303 193.633 141.444  1.00244.69           N  
ATOM   1215  H   ASN 2 110     136.554 189.985 141.437  1.00  0.00           H  
ATOM   1216  HA  ASN 2 110     135.145 191.978 139.709  1.00  0.00           H  
ATOM   1217 1HB  ASN 2 110     137.327 192.323 141.789  1.00  0.00           H  
ATOM   1218 2HB  ASN 2 110     136.929 193.573 140.618  1.00  0.00           H  
ATOM   1219 1HD2 ASN 2 110     133.526 193.960 141.982  1.00  0.00           H  
ATOM   1220 2HD2 ASN 2 110     134.256 193.635 140.446  1.00  0.00           H  
ATOM   1221  N   VAL 2 111     136.652 191.146 137.872  1.00231.76           N  
ATOM   1222  CA  VAL 2 111     137.515 190.861 136.732  1.00231.76           C  
ATOM   1223  C   VAL 2 111     137.609 192.116 135.879  1.00231.76           C  
ATOM   1224  O   VAL 2 111     136.585 192.710 135.525  1.00231.76           O  
ATOM   1225  CB  VAL 2 111     136.977 189.672 135.918  1.00231.76           C  
ATOM   1226  CG1 VAL 2 111     137.816 189.445 134.667  1.00231.76           C  
ATOM   1227  CG2 VAL 2 111     136.933 188.420 136.780  1.00231.76           C  
ATOM   1228  H   VAL 2 111     135.650 191.149 137.742  1.00  0.00           H  
ATOM   1229  HA  VAL 2 111     138.507 190.602 137.105  1.00  0.00           H  
ATOM   1230  HB  VAL 2 111     135.971 189.907 135.571  1.00  0.00           H  
ATOM   1231 1HG1 VAL 2 111     137.415 188.599 134.108  1.00  0.00           H  
ATOM   1232 2HG1 VAL 2 111     137.787 190.338 134.043  1.00  0.00           H  
ATOM   1233 3HG1 VAL 2 111     138.846 189.234 134.953  1.00  0.00           H  
ATOM   1234 1HG2 VAL 2 111     136.550 187.587 136.192  1.00  0.00           H  
ATOM   1235 2HG2 VAL 2 111     137.938 188.185 137.132  1.00  0.00           H  
ATOM   1236 3HG2 VAL 2 111     136.280 188.590 137.636  1.00  0.00           H  
ATOM   1237  N   ILE 2 112     138.834 192.537 135.567  1.00226.97           N  
ATOM   1238  CA  ILE 2 112     139.083 193.739 134.780  1.00226.97           C  
ATOM   1239  C   ILE 2 112     140.044 193.380 133.654  1.00226.97           C  
ATOM   1240  O   ILE 2 112     141.030 192.666 133.870  1.00226.97           O  
ATOM   1241  CB  ILE 2 112     139.647 194.931 135.606  1.00226.97           C  
ATOM   1242  CG1 ILE 2 112     138.994 195.122 136.994  1.00226.97           C  
ATOM   1243  CG2 ILE 2 112     139.528 196.235 134.825  1.00226.97           C  
ATOM   1244  CD1 ILE 2 112     139.578 194.324 138.171  1.00226.97           C  
ATOM   1245  H   ILE 2 112     139.619 191.992 135.895  1.00  0.00           H  
ATOM   1246  HA  ILE 2 112     138.140 194.071 134.348  1.00  0.00           H  
ATOM   1247  HB  ILE 2 112     140.698 194.752 135.832  1.00  0.00           H  
ATOM   1248 1HG1 ILE 2 112     139.049 196.172 137.280  1.00  0.00           H  
ATOM   1249 2HG1 ILE 2 112     137.939 194.854 136.940  1.00  0.00           H  
ATOM   1250 1HG2 ILE 2 112     139.928 197.054 135.422  1.00  0.00           H  
ATOM   1251 2HG2 ILE 2 112     140.091 196.155 133.896  1.00  0.00           H  
ATOM   1252 3HG2 ILE 2 112     138.479 196.429 134.598  1.00  0.00           H  
ATOM   1253 1HD1 ILE 2 112     139.022 194.557 139.080  1.00  0.00           H  
ATOM   1254 2HD1 ILE 2 112     139.500 193.257 137.961  1.00  0.00           H  
ATOM   1255 3HD1 ILE 2 112     140.625 194.592 138.308  1.00  0.00           H  
ATOM   1256  N   VAL 2 113     139.751 193.871 132.451  1.00228.31           N  
ATOM   1257  CA  VAL 2 113     140.593 193.664 131.282  1.00228.31           C  
ATOM   1258  C   VAL 2 113     140.950 195.032 130.707  1.00228.31           C  
ATOM   1259  O   VAL 2 113     140.193 196.003 130.832  1.00228.31           O  
ATOM   1260  CB  VAL 2 113     139.890 192.746 130.237  1.00228.31           C  
ATOM   1261  CG1 VAL 2 113     138.636 193.392 129.663  1.00228.31           C  
ATOM   1262  CG2 VAL 2 113     140.843 192.273 129.127  1.00228.31           C  
ATOM   1263  H   VAL 2 113     138.903 194.411 132.357  1.00  0.00           H  
ATOM   1264  HA  VAL 2 113     141.515 193.176 131.601  1.00  0.00           H  
ATOM   1265  HB  VAL 2 113     139.499 191.865 130.746  1.00  0.00           H  
ATOM   1266 1HG1 VAL 2 113     138.178 192.717 128.939  1.00  0.00           H  
ATOM   1267 2HG1 VAL 2 113     137.930 193.594 130.468  1.00  0.00           H  
ATOM   1268 3HG1 VAL 2 113     138.902 194.326 129.169  1.00  0.00           H  
ATOM   1269 1HG2 VAL 2 113     140.300 191.637 128.428  1.00  0.00           H  
ATOM   1270 2HG2 VAL 2 113     141.242 193.138 128.596  1.00  0.00           H  
ATOM   1271 3HG2 VAL 2 113     141.664 191.708 129.569  1.00  0.00           H  
ATOM   1272  N   VAL 2 114     142.144 195.120 130.125  1.00217.67           N  
ATOM   1273  CA  VAL 2 114     142.598 196.326 129.452  1.00217.67           C  
ATOM   1274  C   VAL 2 114     142.645 196.067 127.954  1.00217.67           C  
ATOM   1275  O   VAL 2 114     142.607 194.925 127.482  1.00217.67           O  
ATOM   1276  CB  VAL 2 114     143.968 196.815 129.969  1.00217.67           C  
ATOM   1277  CG1 VAL 2 114     143.992 196.809 131.484  1.00217.67           C  
ATOM   1278  CG2 VAL 2 114     145.093 195.951 129.417  1.00217.67           C  
ATOM   1279  H   VAL 2 114     142.753 194.315 130.156  1.00  0.00           H  
ATOM   1280  HA  VAL 2 114     141.873 197.120 129.638  1.00  0.00           H  
ATOM   1281  HB  VAL 2 114     144.120 197.846 129.648  1.00  0.00           H  
ATOM   1282 1HG1 VAL 2 114     144.964 197.157 131.834  1.00  0.00           H  
ATOM   1283 2HG1 VAL 2 114     143.213 197.470 131.863  1.00  0.00           H  
ATOM   1284 3HG1 VAL 2 114     143.818 195.796 131.847  1.00  0.00           H  
ATOM   1285 1HG2 VAL 2 114     146.049 196.314 129.794  1.00  0.00           H  
ATOM   1286 2HG2 VAL 2 114     144.947 194.918 129.733  1.00  0.00           H  
ATOM   1287 3HG2 VAL 2 114     145.090 196.001 128.328  1.00  0.00           H  
ATOM   1288  N   ASP 2 115     142.703 197.158 127.199  1.00222.67           N  
ATOM   1289  CA  ASP 2 115     142.733 197.110 125.742  1.00222.67           C  
ATOM   1290  C   ASP 2 115     144.184 197.263 125.313  1.00222.67           C  
ATOM   1291  O   ASP 2 115     144.786 198.325 125.485  1.00222.67           O  
ATOM   1292  CB  ASP 2 115     141.869 198.209 125.144  1.00222.67           C  
ATOM   1293  CG  ASP 2 115     141.698 198.076 123.645  1.00222.67           C  
ATOM   1294  OD1 ASP 2 115     142.138 197.057 123.078  1.00222.67           O  
ATOM   1295  OD2 ASP 2 115     141.130 199.000 123.027  1.00222.67           O  
ATOM   1296  H   ASP 2 115     142.727 198.055 127.662  1.00  0.00           H  
ATOM   1297  HA  ASP 2 115     142.337 196.147 125.419  1.00  0.00           H  
ATOM   1298 1HB  ASP 2 115     140.884 198.191 125.610  1.00  0.00           H  
ATOM   1299 2HB  ASP 2 115     142.315 199.180 125.359  1.00  0.00           H  
ATOM   1300  N   TRP 2 116     144.748 196.197 124.752  1.00221.93           N  
ATOM   1301  CA  TRP 2 116     146.101 196.311 124.238  1.00221.93           C  
ATOM   1302  C   TRP 2 116     146.115 196.967 122.858  1.00221.93           C  
ATOM   1303  O   TRP 2 116     147.140 197.541 122.478  1.00221.93           O  
ATOM   1304  CB  TRP 2 116     146.761 194.924 124.250  1.00221.93           C  
ATOM   1305  CG  TRP 2 116     148.018 194.754 123.445  1.00221.93           C  
ATOM   1306  CD1 TRP 2 116     148.233 193.872 122.429  1.00221.93           C  
ATOM   1307  CD2 TRP 2 116     149.254 195.454 123.637  1.00221.93           C  
ATOM   1308  NE1 TRP 2 116     149.520 193.992 121.961  1.00221.93           N  
ATOM   1309  CE2 TRP 2 116     150.166 194.960 122.684  1.00221.93           C  
ATOM   1310  CE3 TRP 2 116     149.675 196.459 124.514  1.00221.93           C  
ATOM   1311  CZ2 TRP 2 116     151.470 195.437 122.584  1.00221.93           C  
ATOM   1312  CZ3 TRP 2 116     150.969 196.932 124.410  1.00221.93           C  
ATOM   1313  CH2 TRP 2 116     151.851 196.421 123.455  1.00221.93           C  
ATOM   1314  H   TRP 2 116     144.265 195.314 124.673  1.00  0.00           H  
ATOM   1315  HA  TRP 2 116     146.662 196.983 124.887  1.00  0.00           H  
ATOM   1316 1HB  TRP 2 116     147.013 194.650 125.275  1.00  0.00           H  
ATOM   1317 2HB  TRP 2 116     146.055 194.182 123.877  1.00  0.00           H  
ATOM   1318  HD1 TRP 2 116     147.493 193.173 122.044  1.00  0.00           H  
ATOM   1319  HE1 TRP 2 116     149.925 193.455 121.208  1.00  0.00           H  
ATOM   1320  HE3 TRP 2 116     148.994 196.862 125.263  1.00  0.00           H  
ATOM   1321  HZ2 TRP 2 116     152.172 195.053 121.844  1.00  0.00           H  
ATOM   1322  HZ3 TRP 2 116     151.285 197.718 125.096  1.00  0.00           H  
ATOM   1323  HH2 TRP 2 116     152.866 196.817 123.405  1.00  0.00           H  
ATOM   1324  N   LEU 2 117     144.970 196.985 122.148  1.00222.03           N  
ATOM   1325  CA  LEU 2 117     144.880 197.510 120.781  1.00222.03           C  
ATOM   1326  C   LEU 2 117     145.123 199.010 120.678  1.00222.03           C  
ATOM   1327  O   LEU 2 117     145.312 199.504 119.560  1.00222.03           O  
ATOM   1328  CB  LEU 2 117     143.514 197.239 120.138  1.00222.03           C  
ATOM   1329  CG  LEU 2 117     143.082 195.897 119.541  1.00222.03           C  
ATOM   1330  CD1 LEU 2 117     142.705 194.921 120.611  1.00222.03           C  
ATOM   1331  CD2 LEU 2 117     141.937 196.073 118.556  1.00222.03           C  
ATOM   1332  H   LEU 2 117     144.140 196.616 122.589  1.00  0.00           H  
ATOM   1333  HA  LEU 2 117     145.636 197.017 120.171  1.00  0.00           H  
ATOM   1334 1HB  LEU 2 117     142.738 197.436 120.876  1.00  0.00           H  
ATOM   1335 2HB  LEU 2 117     143.379 197.929 119.305  1.00  0.00           H  
ATOM   1336  HG  LEU 2 117     143.924 195.444 119.016  1.00  0.00           H  
ATOM   1337 1HD1 LEU 2 117     142.403 193.978 120.154  1.00  0.00           H  
ATOM   1338 2HD1 LEU 2 117     143.560 194.749 121.264  1.00  0.00           H  
ATOM   1339 3HD1 LEU 2 117     141.877 195.322 121.194  1.00  0.00           H  
ATOM   1340 1HD2 LEU 2 117     141.654 195.102 118.149  1.00  0.00           H  
ATOM   1341 2HD2 LEU 2 117     141.082 196.515 119.067  1.00  0.00           H  
ATOM   1342 3HD2 LEU 2 117     142.253 196.728 117.744  1.00  0.00           H  
ATOM   1343  N   SER 2 118     145.094 199.745 121.793  1.00245.70           N  
ATOM   1344  CA  SER 2 118     145.447 201.160 121.760  1.00245.70           C  
ATOM   1345  C   SER 2 118     146.912 201.363 121.395  1.00245.70           C  
ATOM   1346  O   SER 2 118     147.274 202.403 120.833  1.00245.70           O  
ATOM   1347  CB  SER 2 118     145.137 201.808 123.110  1.00245.70           C  
ATOM   1348  OG  SER 2 118     145.974 201.289 124.130  1.00245.70           O  
ATOM   1349  H   SER 2 118     144.826 199.325 122.672  1.00  0.00           H  
ATOM   1350  HA  SER 2 118     144.849 201.648 120.989  1.00  0.00           H  
ATOM   1351 1HB  SER 2 118     145.276 202.886 123.036  1.00  0.00           H  
ATOM   1352 2HB  SER 2 118     144.094 201.630 123.368  1.00  0.00           H  
ATOM   1353  HG  SER 2 118     146.541 200.642 123.703  1.00  0.00           H  
ATOM   1354  N   ARG 2 119     147.765 200.390 121.707  1.00239.38           N  
ATOM   1355  CA  ARG 2 119     149.182 200.464 121.383  1.00239.38           C  
ATOM   1356  C   ARG 2 119     149.699 199.097 120.937  1.00239.38           C  
ATOM   1357  O   ARG 2 119     150.767 198.649 121.365  1.00239.38           O  
ATOM   1358  CB  ARG 2 119     149.962 201.020 122.574  1.00239.38           C  
ATOM   1359  CG  ARG 2 119     150.649 202.351 122.289  1.00239.38           C  
ATOM   1360  CD  ARG 2 119     151.734 202.685 123.313  1.00239.38           C  
ATOM   1361  NE  ARG 2 119     151.365 202.349 124.686  1.00239.38           N  
ATOM   1362  CZ  ARG 2 119     150.491 203.021 125.428  1.00239.38           C  
ATOM   1363  NH1 ARG 2 119     149.909 204.126 124.988  1.00239.38           N  
ATOM   1364  NH2 ARG 2 119     150.211 202.586 126.652  1.00239.38           N  
ATOM   1365  H   ARG 2 119     147.412 199.574 122.185  1.00  0.00           H  
ATOM   1366  HA  ARG 2 119     149.308 201.136 120.534  1.00  0.00           H  
ATOM   1367 1HB  ARG 2 119     149.287 201.158 123.418  1.00  0.00           H  
ATOM   1368 2HB  ARG 2 119     150.723 200.301 122.878  1.00  0.00           H  
ATOM   1369 1HG  ARG 2 119     151.118 202.315 121.305  1.00  0.00           H  
ATOM   1370 2HG  ARG 2 119     149.911 203.154 122.310  1.00  0.00           H  
ATOM   1371 1HD  ARG 2 119     152.641 202.131 123.075  1.00  0.00           H  
ATOM   1372 2HD  ARG 2 119     151.944 203.754 123.285  1.00  0.00           H  
ATOM   1373  HE  ARG 2 119     151.807 201.543 125.108  1.00  0.00           H  
ATOM   1374 1HH1 ARG 2 119     150.126 204.479 124.066  1.00  0.00           H  
ATOM   1375 2HH1 ARG 2 119     149.249 204.616 125.574  1.00  0.00           H  
ATOM   1376 1HH2 ARG 2 119     150.661 201.754 127.008  1.00  0.00           H  
ATOM   1377 2HH2 ARG 2 119     149.549 203.087 127.226  1.00  0.00           H  
ATOM   1378  N   ALA 2 120     148.945 198.416 120.067  1.00247.63           N  
ATOM   1379  CA  ALA 2 120     149.293 197.082 119.580  1.00247.63           C  
ATOM   1380  C   ALA 2 120     149.705 197.049 118.119  1.00247.63           C  
ATOM   1381  O   ALA 2 120     150.767 196.510 117.791  1.00247.63           O  
ATOM   1382  CB  ALA 2 120     148.120 196.113 119.753  1.00247.63           C  
ATOM   1383  H   ALA 2 120     148.097 198.854 119.737  1.00  0.00           H  
ATOM   1384  HA  ALA 2 120     150.136 196.717 120.167  1.00  0.00           H  
ATOM   1385 1HB  ALA 2 120     148.404 195.128 119.383  1.00  0.00           H  
ATOM   1386 2HB  ALA 2 120     147.859 196.043 120.809  1.00  0.00           H  
ATOM   1387 3HB  ALA 2 120     147.262 196.477 119.191  1.00  0.00           H  
ATOM   1388  N   GLN 2 121     148.884 197.608 117.226  1.00264.52           N  
ATOM   1389  CA  GLN 2 121     149.008 197.373 115.790  1.00264.52           C  
ATOM   1390  C   GLN 2 121     150.216 198.084 115.191  1.00264.52           C  
ATOM   1391  O   GLN 2 121     150.078 199.013 114.389  1.00264.52           O  
ATOM   1392  CB  GLN 2 121     147.727 197.811 115.079  1.00264.52           C  
ATOM   1393  CG  GLN 2 121     146.473 197.165 115.640  1.00264.52           C  
ATOM   1394  CD  GLN 2 121     146.545 195.652 115.613  1.00264.52           C  
ATOM   1395  OE1 GLN 2 121     146.658 195.045 114.549  1.00264.52           O  
ATOM   1396  NE2 GLN 2 121     146.477 195.035 116.787  1.00264.52           N  
ATOM   1397  H   GLN 2 121     148.151 198.216 117.564  1.00  0.00           H  
ATOM   1398  HA  GLN 2 121     149.156 196.306 115.626  1.00  0.00           H  
ATOM   1399 1HB  GLN 2 121     147.620 198.893 115.156  1.00  0.00           H  
ATOM   1400 2HB  GLN 2 121     147.796 197.564 114.020  1.00  0.00           H  
ATOM   1401 1HG  GLN 2 121     146.344 197.484 116.674  1.00  0.00           H  
ATOM   1402 2HG  GLN 2 121     145.617 197.479 115.043  1.00  0.00           H  
ATOM   1403 1HE2 GLN 2 121     146.519 194.036 116.831  1.00  0.00           H  
ATOM   1404 2HE2 GLN 2 121     146.383 195.568 117.628  1.00  0.00           H  
ATOM   1405  N   GLN 2 122     151.401 197.637 115.589  1.00261.06           N  
ATOM   1406  CA  GLN 2 122     152.683 198.173 115.148  1.00261.06           C  
ATOM   1407  C   GLN 2 122     153.624 196.981 115.009  1.00261.06           C  
ATOM   1408  O   GLN 2 122     153.192 195.825 114.950  1.00261.06           O  
ATOM   1409  CB  GLN 2 122     153.255 199.230 116.113  1.00261.06           C  
ATOM   1410  CG  GLN 2 122     152.350 200.365 116.605  1.00261.06           C  
ATOM   1411  CD  GLN 2 122     151.433 199.948 117.737  1.00261.06           C  
ATOM   1412  OE1 GLN 2 122     151.865 199.316 118.698  1.00261.06           O  
ATOM   1413  NE2 GLN 2 122     150.166 200.331 117.642  1.00261.06           N  
ATOM   1414  H   GLN 2 122     151.388 196.869 116.245  1.00  0.00           H  
ATOM   1415  HA  GLN 2 122     152.542 198.655 114.181  1.00  0.00           H  
ATOM   1416 1HB  GLN 2 122     153.616 198.740 117.017  1.00  0.00           H  
ATOM   1417 2HB  GLN 2 122     154.107 199.725 115.647  1.00  0.00           H  
ATOM   1418 1HG  GLN 2 122     152.974 201.184 116.963  1.00  0.00           H  
ATOM   1419 2HG  GLN 2 122     151.728 200.704 115.777  1.00  0.00           H  
ATOM   1420 1HE2 GLN 2 122     149.513 200.085 118.360  1.00  0.00           H  
ATOM   1421 2HE2 GLN 2 122     149.863 200.866 116.853  1.00  0.00           H  
ATOM   1422  N   HIS 2 123     154.922 197.257 114.947  1.00249.88           N  
ATOM   1423  CA  HIS 2 123     155.903 196.191 114.831  1.00249.88           C  
ATOM   1424  C   HIS 2 123     156.051 195.443 116.155  1.00249.88           C  
ATOM   1425  O   HIS 2 123     155.782 195.978 117.234  1.00249.88           O  
ATOM   1426  CB  HIS 2 123     157.248 196.758 114.379  1.00249.88           C  
ATOM   1427  CG  HIS 2 123     158.162 195.736 113.782  1.00249.88           C  
ATOM   1428  ND1 HIS 2 123     157.697 194.628 113.106  1.00249.88           N  
ATOM   1429  CD2 HIS 2 123     159.513 195.667 113.732  1.00249.88           C  
ATOM   1430  CE1 HIS 2 123     158.723 193.911 112.683  1.00249.88           C  
ATOM   1431  NE2 HIS 2 123     159.836 194.520 113.050  1.00249.88           N  
ATOM   1432  H   HIS 2 123     155.239 198.216 114.980  1.00  0.00           H  
ATOM   1433  HA  HIS 2 123     155.569 195.469 114.086  1.00  0.00           H  
ATOM   1434 1HB  HIS 2 123     157.082 197.541 113.639  1.00  0.00           H  
ATOM   1435 2HB  HIS 2 123     157.755 197.213 115.229  1.00  0.00           H  
ATOM   1436  HD2 HIS 2 123     160.214 196.383 114.162  1.00  0.00           H  
ATOM   1437  HE1 HIS 2 123     158.661 192.976 112.126  1.00  0.00           H  
ATOM   1438  HE2 HIS 2 123     160.775 194.199 112.862  1.00  0.00           H  
ATOM   1439  N   TYR 2 124     156.459 194.171 116.046  1.00241.96           N  
ATOM   1440  CA  TYR 2 124     156.514 193.283 117.209  1.00241.96           C  
ATOM   1441  C   TYR 2 124     157.563 193.697 118.250  1.00241.96           C  
ATOM   1442  O   TYR 2 124     157.219 193.730 119.448  1.00241.96           O  
ATOM   1443  CB  TYR 2 124     156.647 191.834 116.709  1.00241.96           C  
ATOM   1444  CG  TYR 2 124     156.986 190.754 117.710  1.00241.96           C  
ATOM   1445  CD1 TYR 2 124     156.040 190.287 118.614  1.00241.96           C  
ATOM   1446  CD2 TYR 2 124     158.233 190.135 117.684  1.00241.96           C  
ATOM   1447  CE1 TYR 2 124     156.346 189.272 119.508  1.00241.96           C  
ATOM   1448  CE2 TYR 2 124     158.546 189.116 118.565  1.00241.96           C  
ATOM   1449  CZ  TYR 2 124     157.600 188.689 119.476  1.00241.96           C  
ATOM   1450  OH  TYR 2 124     157.912 187.681 120.359  1.00241.96           O  
ATOM   1451  H   TYR 2 124     156.735 193.815 115.142  1.00  0.00           H  
ATOM   1452  HA  TYR 2 124     155.587 193.392 117.772  1.00  0.00           H  
ATOM   1453 1HB  TYR 2 124     155.711 191.522 116.245  1.00  0.00           H  
ATOM   1454 2HB  TYR 2 124     157.423 191.782 115.946  1.00  0.00           H  
ATOM   1455  HD1 TYR 2 124     155.039 190.719 118.628  1.00  0.00           H  
ATOM   1456  HD2 TYR 2 124     158.984 190.452 116.961  1.00  0.00           H  
ATOM   1457  HE1 TYR 2 124     155.591 188.918 120.210  1.00  0.00           H  
ATOM   1458  HE2 TYR 2 124     159.534 188.656 118.538  1.00  0.00           H  
ATOM   1459  HH  TYR 2 124     158.815 187.392 120.207  1.00  0.00           H  
ATOM   1460  N   PRO 2 125     158.820 194.045 117.900  1.00248.53           N  
ATOM   1461  CA  PRO 2 125     159.679 194.663 118.930  1.00248.53           C  
ATOM   1462  C   PRO 2 125     159.216 196.045 119.362  1.00248.53           C  
ATOM   1463  O   PRO 2 125     159.522 196.462 120.484  1.00248.53           O  
ATOM   1464  CB  PRO 2 125     161.063 194.720 118.266  1.00248.53           C  
ATOM   1465  CG  PRO 2 125     160.806 194.624 116.835  1.00248.53           C  
ATOM   1466  CD  PRO 2 125     159.626 193.733 116.700  1.00248.53           C  
ATOM   1467  HA  PRO 2 125     159.702 194.015 119.818  1.00  0.00           H  
ATOM   1468 1HB  PRO 2 125     161.572 195.657 118.537  1.00  0.00           H  
ATOM   1469 2HB  PRO 2 125     161.691 193.895 118.634  1.00  0.00           H  
ATOM   1470 1HG  PRO 2 125     160.619 195.623 116.415  1.00  0.00           H  
ATOM   1471 2HG  PRO 2 125     161.689 194.221 116.317  1.00  0.00           H  
ATOM   1472 1HD  PRO 2 125     159.084 193.979 115.775  1.00  0.00           H  
ATOM   1473 2HD  PRO 2 125     159.957 192.684 116.689  1.00  0.00           H  
ATOM   1474  N   VAL 2 126     158.487 196.772 118.515  1.00248.71           N  
ATOM   1475  CA  VAL 2 126     157.937 198.060 118.928  1.00248.71           C  
ATOM   1476  C   VAL 2 126     156.814 197.852 119.947  1.00248.71           C  
ATOM   1477  O   VAL 2 126     156.680 198.610 120.921  1.00248.71           O  
ATOM   1478  CB  VAL 2 126     157.492 198.847 117.676  1.00248.71           C  
ATOM   1479  CG1 VAL 2 126     156.366 199.814 117.964  1.00248.71           C  
ATOM   1480  CG2 VAL 2 126     158.681 199.579 117.066  1.00248.71           C  
ATOM   1481  H   VAL 2 126     158.308 196.438 117.579  1.00  0.00           H  
ATOM   1482  HA  VAL 2 126     158.717 198.619 119.446  1.00  0.00           H  
ATOM   1483  HB  VAL 2 126     157.083 198.149 116.945  1.00  0.00           H  
ATOM   1484 1HG1 VAL 2 126     156.094 200.339 117.048  1.00  0.00           H  
ATOM   1485 2HG1 VAL 2 126     155.502 199.265 118.337  1.00  0.00           H  
ATOM   1486 3HG1 VAL 2 126     156.690 200.536 118.713  1.00  0.00           H  
ATOM   1487 1HG2 VAL 2 126     158.356 200.130 116.184  1.00  0.00           H  
ATOM   1488 2HG2 VAL 2 126     159.094 200.275 117.797  1.00  0.00           H  
ATOM   1489 3HG2 VAL 2 126     159.446 198.856 116.781  1.00  0.00           H  
ATOM   1490  N   SER 2 127     156.028 196.784 119.770  1.00229.81           N  
ATOM   1491  CA  SER 2 127     155.060 196.379 120.788  1.00229.81           C  
ATOM   1492  C   SER 2 127     155.756 195.971 122.083  1.00229.81           C  
ATOM   1493  O   SER 2 127     155.278 196.285 123.185  1.00229.81           O  
ATOM   1494  CB  SER 2 127     154.201 195.234 120.254  1.00229.81           C  
ATOM   1495  OG  SER 2 127     153.391 195.664 119.173  1.00229.81           O  
ATOM   1496  H   SER 2 127     156.102 196.245 118.919  1.00  0.00           H  
ATOM   1497  HA  SER 2 127     154.417 197.231 121.013  1.00  0.00           H  
ATOM   1498 1HB  SER 2 127     154.845 194.418 119.926  1.00  0.00           H  
ATOM   1499 2HB  SER 2 127     153.569 194.850 121.054  1.00  0.00           H  
ATOM   1500  HG  SER 2 127     153.592 196.594 119.045  1.00  0.00           H  
ATOM   1501  N   ALA 2 128     156.902 195.285 121.967  1.00228.28           N  
ATOM   1502  CA  ALA 2 128     157.723 194.998 123.142  1.00228.28           C  
ATOM   1503  C   ALA 2 128     158.239 196.276 123.799  1.00228.28           C  
ATOM   1504  O   ALA 2 128     158.427 196.316 125.020  1.00228.28           O  
ATOM   1505  CB  ALA 2 128     158.892 194.091 122.760  1.00228.28           C  
ATOM   1506  H   ALA 2 128     157.208 194.959 121.061  1.00  0.00           H  
ATOM   1507  HA  ALA 2 128     157.099 194.484 123.873  1.00  0.00           H  
ATOM   1508 1HB  ALA 2 128     159.496 193.884 123.644  1.00  0.00           H  
ATOM   1509 2HB  ALA 2 128     158.509 193.154 122.355  1.00  0.00           H  
ATOM   1510 3HB  ALA 2 128     159.506 194.586 122.009  1.00  0.00           H  
ATOM   1511  N   GLY 2 129     158.486 197.315 123.002  1.00223.77           N  
ATOM   1512  CA  GLY 2 129     158.810 198.618 123.561  1.00223.77           C  
ATOM   1513  C   GLY 2 129     157.644 199.246 124.304  1.00223.77           C  
ATOM   1514  O   GLY 2 129     157.834 199.941 125.305  1.00223.77           O  
ATOM   1515  H   GLY 2 129     158.450 197.205 121.999  1.00  0.00           H  
ATOM   1516 1HA  GLY 2 129     159.653 198.521 124.245  1.00  0.00           H  
ATOM   1517 2HA  GLY 2 129     159.121 199.289 122.762  1.00  0.00           H  
ATOM   1518  N   TYR 2 130     156.426 199.028 123.816  1.00223.74           N  
ATOM   1519  CA  TYR 2 130     155.252 199.587 124.485  1.00223.74           C  
ATOM   1520  C   TYR 2 130     154.799 198.766 125.691  1.00223.74           C  
ATOM   1521  O   TYR 2 130     153.879 199.200 126.408  1.00223.74           O  
ATOM   1522  CB  TYR 2 130     154.087 199.739 123.502  1.00223.74           C  
ATOM   1523  CG  TYR 2 130     154.365 200.638 122.312  1.00223.74           C  
ATOM   1524  CD1 TYR 2 130     155.290 201.675 122.392  1.00223.74           C  
ATOM   1525  CD2 TYR 2 130     153.655 200.490 121.129  1.00223.74           C  
ATOM   1526  CE1 TYR 2 130     155.530 202.509 121.317  1.00223.74           C  
ATOM   1527  CE2 TYR 2 130     153.883 201.326 120.050  1.00223.74           C  
ATOM   1528  CZ  TYR 2 130     154.824 202.329 120.148  1.00223.74           C  
ATOM   1529  OH  TYR 2 130     155.055 203.157 119.074  1.00223.74           O  
ATOM   1530  H   TYR 2 130     156.299 198.475 122.980  1.00  0.00           H  
ATOM   1531  HA  TYR 2 130     155.510 200.574 124.870  1.00  0.00           H  
ATOM   1532 1HB  TYR 2 130     153.807 198.758 123.115  1.00  0.00           H  
ATOM   1533 2HB  TYR 2 130     153.221 200.144 124.024  1.00  0.00           H  
ATOM   1534  HD1 TYR 2 130     155.843 201.842 123.317  1.00  0.00           H  
ATOM   1535  HD2 TYR 2 130     152.903 199.706 121.039  1.00  0.00           H  
ATOM   1536  HE1 TYR 2 130     156.259 203.314 121.404  1.00  0.00           H  
ATOM   1537  HE2 TYR 2 130     153.319 201.191 119.127  1.00  0.00           H  
ATOM   1538  HH  TYR 2 130     154.483 202.902 118.346  1.00  0.00           H  
ATOM   1539  N   THR 2 131     155.399 197.586 125.896  1.00208.93           N  
ATOM   1540  CA  THR 2 131     155.096 196.779 127.082  1.00208.93           C  
ATOM   1541  C   THR 2 131     155.395 197.514 128.386  1.00208.93           C  
ATOM   1542  O   THR 2 131     154.621 197.411 129.342  1.00208.93           O  
ATOM   1543  CB  THR 2 131     155.868 195.461 127.061  1.00208.93           C  
ATOM   1544  OG1 THR 2 131     157.270 195.720 126.915  1.00208.93           O  
ATOM   1545  CG2 THR 2 131     155.373 194.565 125.962  1.00208.93           C  
ATOM   1546  H   THR 2 131     156.072 197.242 125.226  1.00  0.00           H  
ATOM   1547  HA  THR 2 131     154.030 196.552 127.083  1.00  0.00           H  
ATOM   1548  HB  THR 2 131     155.743 194.951 128.016  1.00  0.00           H  
ATOM   1549  HG1 THR 2 131     157.416 196.668 126.862  1.00  0.00           H  
ATOM   1550 1HG2 THR 2 131     155.939 193.634 125.969  1.00  0.00           H  
ATOM   1551 2HG2 THR 2 131     154.316 194.349 126.117  1.00  0.00           H  
ATOM   1552 3HG2 THR 2 131     155.505 195.061 125.001  1.00  0.00           H  
ATOM   1553  N   LYS 2 132     156.509 198.248 128.468  1.00222.15           N  
ATOM   1554  CA  LYS 2 132     156.745 198.957 129.725  1.00222.15           C  
ATOM   1555  C   LYS 2 132     155.852 200.181 129.892  1.00222.15           C  
ATOM   1556  O   LYS 2 132     155.574 200.572 131.029  1.00222.15           O  
ATOM   1557  CB  LYS 2 132     158.218 199.342 129.911  1.00222.15           C  
ATOM   1558  CG  LYS 2 132     159.253 198.331 129.432  1.00222.15           C  
ATOM   1559  CD  LYS 2 132     160.474 198.997 128.815  1.00222.15           C  
ATOM   1560  CE  LYS 2 132     160.263 199.350 127.374  1.00222.15           C  
ATOM   1561  NZ  LYS 2 132     160.100 198.100 126.590  1.00222.15           N  
ATOM   1562  H   LYS 2 132     157.182 198.335 127.720  1.00  0.00           H  
ATOM   1563  HA  LYS 2 132     156.467 198.300 130.550  1.00  0.00           H  
ATOM   1564 1HB  LYS 2 132     158.421 200.273 129.381  1.00  0.00           H  
ATOM   1565 2HB  LYS 2 132     158.418 199.517 130.968  1.00  0.00           H  
ATOM   1566 1HG  LYS 2 132     159.582 197.721 130.274  1.00  0.00           H  
ATOM   1567 2HG  LYS 2 132     158.804 197.677 128.685  1.00  0.00           H  
ATOM   1568 1HD  LYS 2 132     160.707 199.910 129.364  1.00  0.00           H  
ATOM   1569 2HD  LYS 2 132     161.329 198.324 128.883  1.00  0.00           H  
ATOM   1570 1HE  LYS 2 132     159.376 199.975 127.279  1.00  0.00           H  
ATOM   1571 2HE  LYS 2 132     161.120 199.916 127.009  1.00  0.00           H  
ATOM   1572 1HZ  LYS 2 132     159.958 198.329 125.616  1.00  0.00           H  
ATOM   1573 2HZ  LYS 2 132     160.930 197.532 126.684  1.00  0.00           H  
ATOM   1574 3HZ  LYS 2 132     159.301 197.587 126.935  1.00  0.00           H  
ATOM   1575  N   LEU 2 133     155.349 200.772 128.805  1.00227.77           N  
ATOM   1576  CA  LEU 2 133     154.382 201.856 128.971  1.00227.77           C  
ATOM   1577  C   LEU 2 133     153.037 201.335 129.467  1.00227.77           C  
ATOM   1578  O   LEU 2 133     152.413 201.951 130.343  1.00227.77           O  
ATOM   1579  CB  LEU 2 133     154.212 202.638 127.671  1.00227.77           C  
ATOM   1580  CG  LEU 2 133     155.458 202.848 126.818  1.00227.77           C  
ATOM   1581  CD1 LEU 2 133     155.055 203.434 125.486  1.00227.77           C  
ATOM   1582  CD2 LEU 2 133     156.444 203.758 127.530  1.00227.77           C  
ATOM   1583  H   LEU 2 133     155.618 200.491 127.873  1.00  0.00           H  
ATOM   1584  HA  LEU 2 133     154.754 202.536 129.736  1.00  0.00           H  
ATOM   1585 1HB  LEU 2 133     153.484 202.121 127.048  1.00  0.00           H  
ATOM   1586 2HB  LEU 2 133     153.819 203.627 127.909  1.00  0.00           H  
ATOM   1587  HG  LEU 2 133     155.937 201.887 126.630  1.00  0.00           H  
ATOM   1588 1HD1 LEU 2 133     155.943 203.586 124.872  1.00  0.00           H  
ATOM   1589 2HD1 LEU 2 133     154.376 202.749 124.978  1.00  0.00           H  
ATOM   1590 3HD1 LEU 2 133     154.556 204.389 125.645  1.00  0.00           H  
ATOM   1591 1HD2 LEU 2 133     157.328 203.896 126.906  1.00  0.00           H  
ATOM   1592 2HD2 LEU 2 133     155.977 204.725 127.717  1.00  0.00           H  
ATOM   1593 3HD2 LEU 2 133     156.736 203.307 128.478  1.00  0.00           H  
ATOM   1594  N   VAL 2 134     152.579 200.192 128.946  1.00226.88           N  
ATOM   1595  CA  VAL 2 134     151.350 199.629 129.506  1.00226.88           C  
ATOM   1596  C   VAL 2 134     151.594 199.047 130.900  1.00226.88           C  
ATOM   1597  O   VAL 2 134     150.662 198.984 131.715  1.00226.88           O  
ATOM   1598  CB  VAL 2 134     150.704 198.603 128.550  1.00226.88           C  
ATOM   1599  CG1 VAL 2 134     150.501 199.223 127.177  1.00226.88           C  
ATOM   1600  CG2 VAL 2 134     151.507 197.323 128.446  1.00226.88           C  
ATOM   1601  H   VAL 2 134     153.042 199.708 128.190  1.00  0.00           H  
ATOM   1602  HA  VAL 2 134     150.638 200.440 129.662  1.00  0.00           H  
ATOM   1603  HB  VAL 2 134     149.709 198.352 128.919  1.00  0.00           H  
ATOM   1604 1HG1 VAL 2 134     150.044 198.491 126.511  1.00  0.00           H  
ATOM   1605 2HG1 VAL 2 134     149.848 200.091 127.263  1.00  0.00           H  
ATOM   1606 3HG1 VAL 2 134     151.464 199.531 126.771  1.00  0.00           H  
ATOM   1607 1HG2 VAL 2 134     151.009 196.636 127.763  1.00  0.00           H  
ATOM   1608 2HG2 VAL 2 134     152.505 197.549 128.071  1.00  0.00           H  
ATOM   1609 3HG2 VAL 2 134     151.586 196.862 129.431  1.00  0.00           H  
ATOM   1610  N   GLY 2 135     152.839 198.668 131.210  1.00221.82           N  
ATOM   1611  CA  GLY 2 135     153.184 198.319 132.577  1.00221.82           C  
ATOM   1612  C   GLY 2 135     153.105 199.505 133.518  1.00221.82           C  
ATOM   1613  O   GLY 2 135     152.670 199.368 134.660  1.00221.82           O  
ATOM   1614  H   GLY 2 135     153.551 198.621 130.496  1.00  0.00           H  
ATOM   1615 1HA  GLY 2 135     152.512 197.538 132.934  1.00  0.00           H  
ATOM   1616 2HA  GLY 2 135     154.194 197.911 132.604  1.00  0.00           H  
ATOM   1617  N   GLN 2 136     153.518 200.685 133.049  1.00244.46           N  
ATOM   1618  CA  GLN 2 136     153.329 201.910 133.825  1.00244.46           C  
ATOM   1619  C   GLN 2 136     151.849 202.249 133.978  1.00244.46           C  
ATOM   1620  O   GLN 2 136     151.431 202.797 135.006  1.00244.46           O  
ATOM   1621  CB  GLN 2 136     154.075 203.072 133.172  1.00244.46           C  
ATOM   1622  CG  GLN 2 136     155.586 202.971 133.255  1.00244.46           C  
ATOM   1623  CD  GLN 2 136     156.286 203.965 132.350  1.00244.46           C  
ATOM   1624  OE1 GLN 2 136     155.757 204.353 131.308  1.00244.46           O  
ATOM   1625  NE2 GLN 2 136     157.482 204.383 132.744  1.00244.46           N  
ATOM   1626  H   GLN 2 136     153.968 200.739 132.146  1.00  0.00           H  
ATOM   1627  HA  GLN 2 136     153.734 201.752 134.825  1.00  0.00           H  
ATOM   1628 1HB  GLN 2 136     153.801 203.134 132.119  1.00  0.00           H  
ATOM   1629 2HB  GLN 2 136     153.776 204.008 133.644  1.00  0.00           H  
ATOM   1630 1HG  GLN 2 136     155.897 203.167 134.281  1.00  0.00           H  
ATOM   1631 2HG  GLN 2 136     155.890 201.967 132.958  1.00  0.00           H  
ATOM   1632 1HE2 GLN 2 136     157.992 205.040 132.187  1.00  0.00           H  
ATOM   1633 2HE2 GLN 2 136     157.875 204.042 133.598  1.00  0.00           H  
ATOM   1634  N   ASP 2 137     151.046 201.938 132.957  1.00262.11           N  
ATOM   1635  CA  ASP 2 137     149.606 202.178 133.037  1.00262.11           C  
ATOM   1636  C   ASP 2 137     148.954 201.310 134.115  1.00262.11           C  
ATOM   1637  O   ASP 2 137     148.221 201.811 134.978  1.00262.11           O  
ATOM   1638  CB  ASP 2 137     148.964 201.922 131.673  1.00262.11           C  
ATOM   1639  CG  ASP 2 137     149.380 202.944 130.632  1.00262.11           C  
ATOM   1640  OD1 ASP 2 137     149.914 204.007 131.011  1.00262.11           O  
ATOM   1641  OD2 ASP 2 137     149.174 202.682 129.429  1.00262.11           O  
ATOM   1642  H   ASP 2 137     151.431 201.532 132.116  1.00  0.00           H  
ATOM   1643  HA  ASP 2 137     149.444 203.219 133.316  1.00  0.00           H  
ATOM   1644 1HB  ASP 2 137     149.242 200.928 131.321  1.00  0.00           H  
ATOM   1645 2HB  ASP 2 137     147.878 201.943 131.772  1.00  0.00           H  
ATOM   1646  N   VAL 2 138     149.247 200.005 134.110  1.00248.05           N  
ATOM   1647  CA  VAL 2 138     148.695 199.132 135.147  1.00248.05           C  
ATOM   1648  C   VAL 2 138     149.387 199.381 136.495  1.00248.05           C  
ATOM   1649  O   VAL 2 138     148.819 199.086 137.560  1.00248.05           O  
ATOM   1650  CB  VAL 2 138     148.765 197.659 134.678  1.00248.05           C  
ATOM   1651  CG1 VAL 2 138     150.196 197.201 134.482  1.00248.05           C  
ATOM   1652  CG2 VAL 2 138     147.960 196.708 135.582  1.00248.05           C  
ATOM   1653  H   VAL 2 138     149.846 199.608 133.400  1.00  0.00           H  
ATOM   1654  HA  VAL 2 138     147.652 199.405 135.310  1.00  0.00           H  
ATOM   1655  HB  VAL 2 138     148.361 197.589 133.668  1.00  0.00           H  
ATOM   1656 1HG1 VAL 2 138     150.204 196.162 134.152  1.00  0.00           H  
ATOM   1657 2HG1 VAL 2 138     150.677 197.824 133.728  1.00  0.00           H  
ATOM   1658 3HG1 VAL 2 138     150.737 197.286 135.424  1.00  0.00           H  
ATOM   1659 1HG2 VAL 2 138     148.045 195.689 135.205  1.00  0.00           H  
ATOM   1660 2HG2 VAL 2 138     148.352 196.753 136.598  1.00  0.00           H  
ATOM   1661 3HG2 VAL 2 138     146.912 197.008 135.584  1.00  0.00           H  
ATOM   1662  N   ALA 2 139     150.588 199.970 136.472  1.00260.60           N  
ATOM   1663  CA  ALA 2 139     151.224 200.446 137.694  1.00260.60           C  
ATOM   1664  C   ALA 2 139     150.421 201.568 138.340  1.00260.60           C  
ATOM   1665  O   ALA 2 139     150.176 201.552 139.555  1.00260.60           O  
ATOM   1666  CB  ALA 2 139     152.645 200.905 137.386  1.00260.60           C  
ATOM   1667  H   ALA 2 139     151.066 200.088 135.590  1.00  0.00           H  
ATOM   1668  HA  ALA 2 139     151.259 199.618 138.402  1.00  0.00           H  
ATOM   1669 1HB  ALA 2 139     153.119 201.261 138.301  1.00  0.00           H  
ATOM   1670 2HB  ALA 2 139     153.217 200.070 136.982  1.00  0.00           H  
ATOM   1671 3HB  ALA 2 139     152.616 201.712 136.656  1.00  0.00           H  
ATOM   1672  N   LYS 2 140     149.977 202.533 137.532  1.00266.92           N  
ATOM   1673  CA  LYS 2 140     149.086 203.575 138.032  1.00266.92           C  
ATOM   1674  C   LYS 2 140     147.745 202.988 138.461  1.00266.92           C  
ATOM   1675  O   LYS 2 140     147.137 203.473 139.429  1.00266.92           O  
ATOM   1676  CB  LYS 2 140     148.928 204.663 136.961  1.00266.92           C  
ATOM   1677  CG  LYS 2 140     147.990 205.829 137.283  1.00266.92           C  
ATOM   1678  CD  LYS 2 140     146.611 205.691 136.659  1.00266.92           C  
ATOM   1679  CE  LYS 2 140     145.687 206.790 137.146  1.00266.92           C  
ATOM   1680  NZ  LYS 2 140     144.381 206.734 136.444  1.00266.92           N  
ATOM   1681  H   LYS 2 140     150.257 202.549 136.562  1.00  0.00           H  
ATOM   1682  HA  LYS 2 140     149.533 204.013 138.925  1.00  0.00           H  
ATOM   1683 1HB  LYS 2 140     149.902 205.103 136.742  1.00  0.00           H  
ATOM   1684 2HB  LYS 2 140     148.557 204.215 136.039  1.00  0.00           H  
ATOM   1685 1HG  LYS 2 140     147.861 205.905 138.363  1.00  0.00           H  
ATOM   1686 2HG  LYS 2 140     148.428 206.759 136.921  1.00  0.00           H  
ATOM   1687 1HD  LYS 2 140     146.696 205.746 135.573  1.00  0.00           H  
ATOM   1688 2HD  LYS 2 140     146.187 204.722 136.924  1.00  0.00           H  
ATOM   1689 1HE  LYS 2 140     145.526 206.681 138.217  1.00  0.00           H  
ATOM   1690 2HE  LYS 2 140     146.150 207.760 136.968  1.00  0.00           H  
ATOM   1691 1HZ  LYS 2 140     143.783 207.474 136.784  1.00  0.00           H  
ATOM   1692 2HZ  LYS 2 140     144.527 206.849 135.451  1.00  0.00           H  
ATOM   1693 3HZ  LYS 2 140     143.942 205.841 136.619  1.00  0.00           H  
ATOM   1694  N   PHE 2 141     147.300 201.921 137.780  1.00261.91           N  
ATOM   1695  CA  PHE 2 141     146.066 201.237 138.167  1.00261.91           C  
ATOM   1696  C   PHE 2 141     146.152 200.677 139.583  1.00261.91           C  
ATOM   1697  O   PHE 2 141     145.311 201.003 140.425  1.00261.91           O  
ATOM   1698  CB  PHE 2 141     145.724 200.120 137.171  1.00261.91           C  
ATOM   1699  CG  PHE 2 141     144.251 199.741 137.141  1.00261.91           C  
ATOM   1700  CD1 PHE 2 141     143.647 199.075 138.207  1.00261.91           C  
ATOM   1701  CD2 PHE 2 141     143.470 200.060 136.046  1.00261.91           C  
ATOM   1702  CE1 PHE 2 141     142.309 198.740 138.179  1.00261.91           C  
ATOM   1703  CE2 PHE 2 141     142.122 199.723 136.014  1.00261.91           C  
ATOM   1704  CZ  PHE 2 141     141.546 199.062 137.085  1.00261.91           C  
ATOM   1705  H   PHE 2 141     147.823 201.581 136.986  1.00  0.00           H  
ATOM   1706  HA  PHE 2 141     145.252 201.963 138.164  1.00  0.00           H  
ATOM   1707 1HB  PHE 2 141     146.013 200.427 136.167  1.00  0.00           H  
ATOM   1708 2HB  PHE 2 141     146.296 199.226 137.416  1.00  0.00           H  
ATOM   1709  HD1 PHE 2 141     144.246 198.815 139.080  1.00  0.00           H  
ATOM   1710  HD2 PHE 2 141     143.922 200.580 135.201  1.00  0.00           H  
ATOM   1711  HE1 PHE 2 141     141.860 198.221 139.025  1.00  0.00           H  
ATOM   1712  HE2 PHE 2 141     141.518 199.979 135.144  1.00  0.00           H  
ATOM   1713  HZ  PHE 2 141     140.490 198.797 137.059  1.00  0.00           H  
ATOM   1714  N   MET 2 142     147.154 199.837 139.878  1.00263.58           N  
ATOM   1715  CA  MET 2 142     147.115 199.275 141.229  1.00263.58           C  
ATOM   1716  C   MET 2 142     147.681 200.246 142.259  1.00263.58           C  
ATOM   1717  O   MET 2 142     147.560 199.985 143.460  1.00263.58           O  
ATOM   1718  CB  MET 2 142     147.790 197.894 141.374  1.00263.58           C  
ATOM   1719  CG  MET 2 142     148.901 197.454 140.441  1.00263.58           C  
ATOM   1720  SD  MET 2 142     150.334 198.523 140.538  1.00263.58           S  
ATOM   1721  CE  MET 2 142     150.739 198.440 142.278  1.00263.58           C  
ATOM   1722  H   MET 2 142     147.906 199.574 139.257  1.00  0.00           H  
ATOM   1723  HA  MET 2 142     146.073 199.143 141.519  1.00  0.00           H  
ATOM   1724 1HB  MET 2 142     148.229 197.806 142.367  1.00  0.00           H  
ATOM   1725 2HB  MET 2 142     147.038 197.109 141.278  1.00  0.00           H  
ATOM   1726 1HG  MET 2 142     149.206 196.439 140.692  1.00  0.00           H  
ATOM   1727 2HG  MET 2 142     148.536 197.455 139.414  1.00  0.00           H  
ATOM   1728 1HE  MET 2 142     151.613 199.060 142.478  1.00  0.00           H  
ATOM   1729 2HE  MET 2 142     149.894 198.801 142.866  1.00  0.00           H  
ATOM   1730 3HE  MET 2 142     150.957 197.407 142.552  1.00  0.00           H  
ATOM   1731  N   ASN 2 143     148.282 201.360 141.830  1.00273.06           N  
ATOM   1732  CA  ASN 2 143     148.538 202.443 142.770  1.00273.06           C  
ATOM   1733  C   ASN 2 143     147.311 203.313 143.036  1.00273.06           C  
ATOM   1734  O   ASN 2 143     147.344 204.114 143.975  1.00273.06           O  
ATOM   1735  CB  ASN 2 143     149.686 203.317 142.264  1.00273.06           C  
ATOM   1736  CG  ASN 2 143     151.036 202.642 142.406  1.00273.06           C  
ATOM   1737  OD1 ASN 2 143     151.303 201.967 143.400  1.00273.06           O  
ATOM   1738  ND2 ASN 2 143     151.893 202.816 141.408  1.00273.06           N  
ATOM   1739  H   ASN 2 143     148.564 201.468 140.866  1.00  0.00           H  
ATOM   1740  HA  ASN 2 143     148.823 202.009 143.730  1.00  0.00           H  
ATOM   1741 1HB  ASN 2 143     149.522 203.561 141.213  1.00  0.00           H  
ATOM   1742 2HB  ASN 2 143     149.701 204.255 142.819  1.00  0.00           H  
ATOM   1743 1HD2 ASN 2 143     152.799 202.394 141.447  1.00  0.00           H  
ATOM   1744 2HD2 ASN 2 143     151.633 203.369 140.617  1.00  0.00           H  
ATOM   1745  N   TRP 2 144     146.253 203.197 142.227  1.00276.34           N  
ATOM   1746  CA  TRP 2 144     145.059 204.022 142.422  1.00276.34           C  
ATOM   1747  C   TRP 2 144     144.297 203.632 143.693  1.00276.34           C  
ATOM   1748  O   TRP 2 144     144.140 204.450 144.609  1.00276.34           O  
ATOM   1749  CB  TRP 2 144     144.162 203.912 141.183  1.00276.34           C  
ATOM   1750  CG  TRP 2 144     142.926 204.777 141.142  1.00276.34           C  
ATOM   1751  CD1 TRP 2 144     142.593 205.805 141.983  1.00276.34           C  
ATOM   1752  CD2 TRP 2 144     141.842 204.657 140.213  1.00276.34           C  
ATOM   1753  NE1 TRP 2 144     141.379 206.335 141.625  1.00276.34           N  
ATOM   1754  CE2 TRP 2 144     140.899 205.651 140.539  1.00276.34           C  
ATOM   1755  CE3 TRP 2 144     141.583 203.811 139.130  1.00276.34           C  
ATOM   1756  CZ2 TRP 2 144     139.712 205.813 139.832  1.00276.34           C  
ATOM   1757  CZ3 TRP 2 144     140.407 203.980 138.422  1.00276.34           C  
ATOM   1758  CH2 TRP 2 144     139.488 204.975 138.775  1.00276.34           C  
ATOM   1759  H   TRP 2 144     146.272 202.531 141.468  1.00  0.00           H  
ATOM   1760  HA  TRP 2 144     145.372 205.058 142.549  1.00  0.00           H  
ATOM   1761 1HB  TRP 2 144     144.739 204.162 140.293  1.00  0.00           H  
ATOM   1762 2HB  TRP 2 144     143.819 202.884 141.073  1.00  0.00           H  
ATOM   1763  HD1 TRP 2 144     143.203 206.151 142.815  1.00  0.00           H  
ATOM   1764  HE1 TRP 2 144     140.913 207.103 142.086  1.00  0.00           H  
ATOM   1765  HE3 TRP 2 144     142.295 203.036 138.849  1.00  0.00           H  
ATOM   1766  HZ2 TRP 2 144     138.979 206.575 140.097  1.00  0.00           H  
ATOM   1767  HZ3 TRP 2 144     140.213 203.316 137.579  1.00  0.00           H  
ATOM   1768  HH2 TRP 2 144     138.573 205.081 138.192  1.00  0.00           H  
ATOM   1769  N   MET 2 145     143.798 202.393 143.774  1.00269.06           N  
ATOM   1770  CA  MET 2 145     142.997 202.056 144.950  1.00269.06           C  
ATOM   1771  C   MET 2 145     143.845 201.638 146.146  1.00269.06           C  
ATOM   1772  O   MET 2 145     143.287 201.327 147.206  1.00269.06           O  
ATOM   1773  CB  MET 2 145     141.920 200.990 144.634  1.00269.06           C  
ATOM   1774  CG  MET 2 145     142.222 199.476 144.812  1.00269.06           C  
ATOM   1775  SD  MET 2 145     143.789 198.779 144.273  1.00269.06           S  
ATOM   1776  CE  MET 2 145     143.663 199.199 142.548  1.00269.06           C  
ATOM   1777  H   MET 2 145     143.950 201.690 143.065  1.00  0.00           H  
ATOM   1778  HA  MET 2 145     142.486 202.957 145.290  1.00  0.00           H  
ATOM   1779 1HB  MET 2 145     141.042 201.165 145.254  1.00  0.00           H  
ATOM   1780 2HB  MET 2 145     141.610 201.084 143.593  1.00  0.00           H  
ATOM   1781 1HG  MET 2 145     142.166 199.216 145.868  1.00  0.00           H  
ATOM   1782 2HG  MET 2 145     141.475 198.891 144.277  1.00  0.00           H  
ATOM   1783 1HE  MET 2 145     144.552 198.849 142.022  1.00  0.00           H  
ATOM   1784 2HE  MET 2 145     142.778 198.725 142.122  1.00  0.00           H  
ATOM   1785 3HE  MET 2 145     143.582 200.281 142.442  1.00  0.00           H  
ATOM   1786  N   ALA 2 146     145.175 201.661 146.011  1.00280.48           N  
ATOM   1787  CA  ALA 2 146     146.050 201.476 147.164  1.00280.48           C  
ATOM   1788  C   ALA 2 146     145.884 202.600 148.181  1.00280.48           C  
ATOM   1789  O   ALA 2 146     146.090 202.385 149.381  1.00280.48           O  
ATOM   1790  CB  ALA 2 146     147.504 201.379 146.705  1.00280.48           C  
ATOM   1791  H   ALA 2 146     145.586 201.808 145.100  1.00  0.00           H  
ATOM   1792  HA  ALA 2 146     145.769 200.545 147.657  1.00  0.00           H  
ATOM   1793 1HB  ALA 2 146     148.151 201.241 147.572  1.00  0.00           H  
ATOM   1794 2HB  ALA 2 146     147.617 200.531 146.030  1.00  0.00           H  
ATOM   1795 3HB  ALA 2 146     147.783 202.295 146.187  1.00  0.00           H  
ATOM   1796  N   ASP 2 147     145.508 203.800 147.728  1.00297.63           N  
ATOM   1797  CA  ASP 2 147     145.114 204.870 148.629  1.00297.63           C  
ATOM   1798  C   ASP 2 147     143.691 205.365 148.417  1.00297.63           C  
ATOM   1799  O   ASP 2 147     143.169 206.054 149.300  1.00297.63           O  
ATOM   1800  CB  ASP 2 147     146.072 206.070 148.518  1.00297.63           C  
ATOM   1801  CG  ASP 2 147     146.502 206.349 147.097  1.00297.63           C  
ATOM   1802  OD1 ASP 2 147     146.277 205.487 146.230  1.00297.63           O  
ATOM   1803  OD2 ASP 2 147     147.073 207.432 146.848  1.00297.63           O  
ATOM   1804  H   ASP 2 147     145.498 203.967 146.732  1.00  0.00           H  
ATOM   1805  HA  ASP 2 147     145.153 204.493 149.652  1.00  0.00           H  
ATOM   1806 1HB  ASP 2 147     145.587 206.961 148.917  1.00  0.00           H  
ATOM   1807 2HB  ASP 2 147     146.961 205.883 149.121  1.00  0.00           H  
ATOM   1808  N   GLU 2 148     143.050 205.052 147.283  1.00285.11           N  
ATOM   1809  CA  GLU 2 148     141.636 205.394 147.142  1.00285.11           C  
ATOM   1810  C   GLU 2 148     140.765 204.539 148.053  1.00285.11           C  
ATOM   1811  O   GLU 2 148     139.889 205.059 148.754  1.00285.11           O  
ATOM   1812  CB  GLU 2 148     141.171 205.226 145.699  1.00285.11           C  
ATOM   1813  CG  GLU 2 148     139.815 205.866 145.447  1.00285.11           C  
ATOM   1814  CD  GLU 2 148     139.258 205.549 144.080  1.00285.11           C  
ATOM   1815  OE1 GLU 2 148     139.924 204.813 143.328  1.00285.11           O  
ATOM   1816  OE2 GLU 2 148     138.155 206.038 143.758  1.00285.11           O  
ATOM   1817  H   GLU 2 148     143.521 204.585 146.522  1.00  0.00           H  
ATOM   1818  HA  GLU 2 148     141.503 206.438 147.426  1.00  0.00           H  
ATOM   1819 1HB  GLU 2 148     141.903 205.674 145.026  1.00  0.00           H  
ATOM   1820 2HB  GLU 2 148     141.111 204.165 145.457  1.00  0.00           H  
ATOM   1821 1HG  GLU 2 148     139.113 205.514 146.202  1.00  0.00           H  
ATOM   1822 2HG  GLU 2 148     139.909 206.946 145.553  1.00  0.00           H  
ATOM   1823  N   PHE 2 149     140.990 203.226 148.055  1.00288.42           N  
ATOM   1824  CA  PHE 2 149     140.204 202.301 148.854  1.00288.42           C  
ATOM   1825  C   PHE 2 149     140.998 201.631 149.963  1.00288.42           C  
ATOM   1826  O   PHE 2 149     140.387 200.957 150.802  1.00288.42           O  
ATOM   1827  CB  PHE 2 149     139.581 201.216 147.962  1.00288.42           C  
ATOM   1828  CG  PHE 2 149     138.451 201.710 147.105  1.00288.42           C  
ATOM   1829  CD1 PHE 2 149     137.179 201.868 147.636  1.00288.42           C  
ATOM   1830  CD2 PHE 2 149     138.660 202.020 145.770  1.00288.42           C  
ATOM   1831  CE1 PHE 2 149     136.134 202.324 146.848  1.00288.42           C  
ATOM   1832  CE2 PHE 2 149     137.622 202.476 144.976  1.00288.42           C  
ATOM   1833  CZ  PHE 2 149     136.358 202.628 145.516  1.00288.42           C  
ATOM   1834  H   PHE 2 149     141.736 202.866 147.477  1.00  0.00           H  
ATOM   1835  HA  PHE 2 149     139.401 202.858 149.338  1.00  0.00           H  
ATOM   1836 1HB  PHE 2 149     140.346 200.799 147.308  1.00  0.00           H  
ATOM   1837 2HB  PHE 2 149     139.206 200.405 148.584  1.00  0.00           H  
ATOM   1838  HD1 PHE 2 149     137.007 201.630 148.686  1.00  0.00           H  
ATOM   1839  HD2 PHE 2 149     139.658 201.899 145.346  1.00  0.00           H  
ATOM   1840  HE1 PHE 2 149     135.140 202.442 147.278  1.00  0.00           H  
ATOM   1841  HE2 PHE 2 149     137.798 202.714 143.927  1.00  0.00           H  
ATOM   1842  HZ  PHE 2 149     135.540 202.985 144.893  1.00  0.00           H  
ATOM   1843  N   ASN 2 150     142.329 201.804 149.981  1.00305.35           N  
ATOM   1844  CA  ASN 2 150     143.247 201.196 150.955  1.00305.35           C  
ATOM   1845  C   ASN 2 150     143.117 199.673 150.969  1.00305.35           C  
ATOM   1846  O   ASN 2 150     142.851 199.056 152.003  1.00305.35           O  
ATOM   1847  CB  ASN 2 150     143.054 201.788 152.355  1.00305.35           C  
ATOM   1848  CG  ASN 2 150     143.048 203.303 152.349  1.00305.35           C  
ATOM   1849  OD1 ASN 2 150     143.969 203.937 151.833  1.00305.35           O  
ATOM   1850  ND2 ASN 2 150     142.004 203.893 152.919  1.00305.35           N  
ATOM   1851  H   ASN 2 150     142.704 202.403 149.259  1.00  0.00           H  
ATOM   1852  HA  ASN 2 150     144.271 201.399 150.639  1.00  0.00           H  
ATOM   1853 1HB  ASN 2 150     142.111 201.433 152.773  1.00  0.00           H  
ATOM   1854 2HB  ASN 2 150     143.854 201.442 153.010  1.00  0.00           H  
ATOM   1855 1HD2 ASN 2 150     141.946 204.891 152.945  1.00  0.00           H  
ATOM   1856 2HD2 ASN 2 150     141.276 203.340 153.322  1.00  0.00           H  
ATOM   1857  N   TYR 2 151     143.288 199.075 149.794  1.00286.51           N  
ATOM   1858  CA  TYR 2 151     143.156 197.633 149.658  1.00286.51           C  
ATOM   1859  C   TYR 2 151     144.345 196.933 150.315  1.00286.51           C  
ATOM   1860  O   TYR 2 151     145.475 197.426 150.236  1.00286.51           O  
ATOM   1861  CB  TYR 2 151     143.069 197.248 148.181  1.00286.51           C  
ATOM   1862  CG  TYR 2 151     142.015 196.208 147.881  1.00286.51           C  
ATOM   1863  CD1 TYR 2 151     140.664 196.499 148.032  1.00286.51           C  
ATOM   1864  CD2 TYR 2 151     142.369 194.937 147.442  1.00286.51           C  
ATOM   1865  CE1 TYR 2 151     139.693 195.553 147.757  1.00286.51           C  
ATOM   1866  CE2 TYR 2 151     141.405 193.983 147.163  1.00286.51           C  
ATOM   1867  CZ  TYR 2 151     140.069 194.297 147.324  1.00286.51           C  
ATOM   1868  OH  TYR 2 151     139.106 193.353 147.049  1.00286.51           O  
ATOM   1869  H   TYR 2 151     143.514 199.627 148.979  1.00  0.00           H  
ATOM   1870  HA  TYR 2 151     142.238 197.321 150.157  1.00  0.00           H  
ATOM   1871 1HB  TYR 2 151     142.850 198.135 147.586  1.00  0.00           H  
ATOM   1872 2HB  TYR 2 151     144.032 196.861 147.849  1.00  0.00           H  
ATOM   1873  HD1 TYR 2 151     140.354 197.487 148.373  1.00  0.00           H  
ATOM   1874  HD2 TYR 2 151     143.420 194.678 147.313  1.00  0.00           H  
ATOM   1875  HE1 TYR 2 151     138.639 195.801 147.882  1.00  0.00           H  
ATOM   1876  HE2 TYR 2 151     141.702 192.992 146.820  1.00  0.00           H  
ATOM   1877  HH  TYR 2 151     139.529 192.541 146.760  1.00  0.00           H  
ATOM   1878  N   PRO 2 152     144.121 195.797 150.985  1.00286.49           N  
ATOM   1879  CA  PRO 2 152     145.242 195.090 151.628  1.00286.49           C  
ATOM   1880  C   PRO 2 152     146.209 194.449 150.647  1.00286.49           C  
ATOM   1881  O   PRO 2 152     147.354 194.184 151.038  1.00286.49           O  
ATOM   1882  CB  PRO 2 152     144.541 194.032 152.489  1.00286.49           C  
ATOM   1883  CG  PRO 2 152     143.246 193.789 151.793  1.00286.49           C  
ATOM   1884  CD  PRO 2 152     142.834 195.115 151.214  1.00286.49           C  
ATOM   1885  HA  PRO 2 152     145.803 195.798 152.256  1.00  0.00           H  
ATOM   1886 1HB  PRO 2 152     145.164 193.128 152.556  1.00  0.00           H  
ATOM   1887 2HB  PRO 2 152     144.409 194.408 153.514  1.00  0.00           H  
ATOM   1888 1HG  PRO 2 152     143.371 193.022 151.014  1.00  0.00           H  
ATOM   1889 2HG  PRO 2 152     142.500 193.402 152.503  1.00  0.00           H  
ATOM   1890 1HD  PRO 2 152     142.289 194.951 150.273  1.00  0.00           H  
ATOM   1891 2HD  PRO 2 152     142.205 195.652 151.939  1.00  0.00           H  
ATOM   1892  N   LEU 2 153     145.775 194.209 149.400  1.00267.02           N  
ATOM   1893  CA  LEU 2 153     146.580 193.618 148.320  1.00267.02           C  
ATOM   1894  C   LEU 2 153     147.132 192.249 148.734  1.00267.02           C  
ATOM   1895  O   LEU 2 153     148.310 191.935 148.548  1.00267.02           O  
ATOM   1896  CB  LEU 2 153     147.689 194.580 147.867  1.00267.02           C  
ATOM   1897  CG  LEU 2 153     148.387 194.418 146.510  1.00267.02           C  
ATOM   1898  CD1 LEU 2 153     147.463 194.851 145.384  1.00267.02           C  
ATOM   1899  CD2 LEU 2 153     149.679 195.210 146.482  1.00267.02           C  
ATOM   1900  H   LEU 2 153     144.815 194.464 149.215  1.00  0.00           H  
ATOM   1901  HA  LEU 2 153     145.927 193.422 147.470  1.00  0.00           H  
ATOM   1902 1HB  LEU 2 153     147.286 195.591 147.849  1.00  0.00           H  
ATOM   1903 2HB  LEU 2 153     148.498 194.547 148.597  1.00  0.00           H  
ATOM   1904  HG  LEU 2 153     148.613 193.365 146.340  1.00  0.00           H  
ATOM   1905 1HD1 LEU 2 153     147.973 194.730 144.428  1.00  0.00           H  
ATOM   1906 2HD1 LEU 2 153     146.563 194.236 145.395  1.00  0.00           H  
ATOM   1907 3HD1 LEU 2 153     147.190 195.897 145.519  1.00  0.00           H  
ATOM   1908 1HD2 LEU 2 153     150.162 195.084 145.513  1.00  0.00           H  
ATOM   1909 2HD2 LEU 2 153     149.462 196.266 146.645  1.00  0.00           H  
ATOM   1910 3HD2 LEU 2 153     150.343 194.851 147.268  1.00  0.00           H  
ATOM   1911  N   GLY 2 154     146.270 191.440 149.340  1.00269.19           N  
ATOM   1912  CA  GLY 2 154     146.609 190.076 149.689  1.00269.19           C  
ATOM   1913  C   GLY 2 154     145.530 189.135 149.202  1.00269.19           C  
ATOM   1914  O   GLY 2 154     145.501 187.952 149.552  1.00269.19           O  
ATOM   1915  H   GLY 2 154     145.349 191.791 149.563  1.00  0.00           H  
ATOM   1916 1HA  GLY 2 154     147.569 189.814 149.244  1.00  0.00           H  
ATOM   1917 2HA  GLY 2 154     146.723 189.995 150.769  1.00  0.00           H  
ATOM   1918  N   ASN 2 155     144.630 189.675 148.378  1.00276.28           N  
ATOM   1919  CA  ASN 2 155     143.513 188.927 147.818  1.00276.28           C  
ATOM   1920  C   ASN 2 155     143.343 189.235 146.338  1.00276.28           C  
ATOM   1921  O   ASN 2 155     142.238 189.114 145.796  1.00276.28           O  
ATOM   1922  CB  ASN 2 155     142.217 189.238 148.567  1.00276.28           C  
ATOM   1923  CG  ASN 2 155     141.955 190.725 148.679  1.00276.28           C  
ATOM   1924  OD1 ASN 2 155     142.886 191.532 148.674  1.00276.28           O  
ATOM   1925  ND2 ASN 2 155     140.684 191.098 148.772  1.00276.28           N  
ATOM   1926  H   ASN 2 155     144.739 190.650 148.138  1.00  0.00           H  
ATOM   1927  HA  ASN 2 155     143.724 187.861 147.921  1.00  0.00           H  
ATOM   1928 1HB  ASN 2 155     141.377 188.770 148.052  1.00  0.00           H  
ATOM   1929 2HB  ASN 2 155     142.265 188.812 149.569  1.00  0.00           H  
ATOM   1930 1HD2 ASN 2 155     140.452 192.068 148.848  1.00  0.00           H  
ATOM   1931 2HD2 ASN 2 155     139.959 190.410 148.766  1.00  0.00           H  
ATOM   1932  N   VAL 2 156     144.422 189.634 145.670  1.00267.62           N  
ATOM   1933  CA  VAL 2 156     144.373 190.024 144.271  1.00267.62           C  
ATOM   1934  C   VAL 2 156     145.143 188.993 143.456  1.00267.62           C  
ATOM   1935  O   VAL 2 156     145.952 188.221 143.980  1.00267.62           O  
ATOM   1936  CB  VAL 2 156     144.933 191.446 144.044  1.00267.62           C  
ATOM   1937  CG1 VAL 2 156     144.363 192.416 145.072  1.00267.62           C  
ATOM   1938  CG2 VAL 2 156     146.445 191.453 144.096  1.00267.62           C  
ATOM   1939  H   VAL 2 156     145.305 189.665 146.159  1.00  0.00           H  
ATOM   1940  HA  VAL 2 156     143.332 190.019 143.947  1.00  0.00           H  
ATOM   1941  HB  VAL 2 156     144.612 191.801 143.064  1.00  0.00           H  
ATOM   1942 1HG1 VAL 2 156     144.769 193.413 144.896  1.00  0.00           H  
ATOM   1943 2HG1 VAL 2 156     143.277 192.446 144.981  1.00  0.00           H  
ATOM   1944 3HG1 VAL 2 156     144.636 192.086 146.074  1.00  0.00           H  
ATOM   1945 1HG2 VAL 2 156     146.810 192.467 143.932  1.00  0.00           H  
ATOM   1946 2HG2 VAL 2 156     146.777 191.101 145.073  1.00  0.00           H  
ATOM   1947 3HG2 VAL 2 156     146.839 190.796 143.320  1.00  0.00           H  
ATOM   1948  N   HIS 2 157     144.855 188.966 142.158  1.00246.79           N  
ATOM   1949  CA  HIS 2 157     145.513 188.046 141.244  1.00246.79           C  
ATOM   1950  C   HIS 2 157     145.768 188.795 139.945  1.00246.79           C  
ATOM   1951  O   HIS 2 157     144.955 189.615 139.518  1.00246.79           O  
ATOM   1952  CB  HIS 2 157     144.648 186.794 141.010  1.00246.79           C  
ATOM   1953  CG  HIS 2 157     145.352 185.663 140.321  1.00246.79           C  
ATOM   1954  ND1 HIS 2 157     144.711 184.483 140.008  1.00246.79           N  
ATOM   1955  CD2 HIS 2 157     146.641 185.499 139.940  1.00246.79           C  
ATOM   1956  CE1 HIS 2 157     145.566 183.657 139.432  1.00246.79           C  
ATOM   1957  NE2 HIS 2 157     146.744 184.251 139.375  1.00246.79           N  
ATOM   1958  H   HIS 2 157     144.159 189.603 141.798  1.00  0.00           H  
ATOM   1959  HA  HIS 2 157     146.462 187.724 141.673  1.00  0.00           H  
ATOM   1960 1HB  HIS 2 157     144.281 186.421 141.967  1.00  0.00           H  
ATOM   1961 2HB  HIS 2 157     143.780 187.059 140.407  1.00  0.00           H  
ATOM   1962  HD2 HIS 2 157     147.443 186.231 140.043  1.00  0.00           H  
ATOM   1963  HE1 HIS 2 157     145.338 182.656 139.066  1.00  0.00           H  
ATOM   1964  HE2 HIS 2 157     147.586 183.856 138.981  1.00  0.00           H  
ATOM   1965  N   LEU 2 158     146.912 188.520 139.331  1.00217.98           N  
ATOM   1966  CA  LEU 2 158     147.333 189.161 138.096  1.00217.98           C  
ATOM   1967  C   LEU 2 158     147.728 188.060 137.125  1.00217.98           C  
ATOM   1968  O   LEU 2 158     148.512 187.181 137.486  1.00217.98           O  
ATOM   1969  CB  LEU 2 158     148.513 190.097 138.385  1.00217.98           C  
ATOM   1970  CG  LEU 2 158     149.460 190.615 137.308  1.00217.98           C  
ATOM   1971  CD1 LEU 2 158     148.756 191.656 136.478  1.00217.98           C  
ATOM   1972  CD2 LEU 2 158     150.724 191.181 137.931  1.00217.98           C  
ATOM   1973  H   LEU 2 158     147.512 187.827 139.755  1.00  0.00           H  
ATOM   1974  HA  LEU 2 158     146.499 189.745 137.708  1.00  0.00           H  
ATOM   1975 1HB  LEU 2 158     148.130 191.006 138.845  1.00  0.00           H  
ATOM   1976 2HB  LEU 2 158     149.179 189.607 139.095  1.00  0.00           H  
ATOM   1977  HG  LEU 2 158     149.733 189.798 136.639  1.00  0.00           H  
ATOM   1978 1HD1 LEU 2 158     149.433 192.026 135.708  1.00  0.00           H  
ATOM   1979 2HD1 LEU 2 158     147.879 191.213 136.006  1.00  0.00           H  
ATOM   1980 3HD1 LEU 2 158     148.447 192.483 137.117  1.00  0.00           H  
ATOM   1981 1HD2 LEU 2 158     151.386 191.544 137.145  1.00  0.00           H  
ATOM   1982 2HD2 LEU 2 158     150.464 192.005 138.596  1.00  0.00           H  
ATOM   1983 3HD2 LEU 2 158     151.230 190.401 138.500  1.00  0.00           H  
ATOM   1984  N   LEU 2 159     147.186 188.079 135.908  1.00179.17           N  
ATOM   1985  CA  LEU 2 159     147.531 187.000 134.988  1.00179.17           C  
ATOM   1986  C   LEU 2 159     147.463 187.489 133.550  1.00179.17           C  
ATOM   1987  O   LEU 2 159     146.705 188.395 133.221  1.00179.17           O  
ATOM   1988  CB  LEU 2 159     146.619 185.778 135.166  1.00179.17           C  
ATOM   1989  CG  LEU 2 159     145.101 185.941 135.098  1.00179.17           C  
ATOM   1990  CD1 LEU 2 159     144.495 184.705 134.458  1.00179.17           C  
ATOM   1991  CD2 LEU 2 159     144.506 186.144 136.483  1.00179.17           C  
ATOM   1992  H   LEU 2 159     146.553 188.803 135.601  1.00  0.00           H  
ATOM   1993  HA  LEU 2 159     148.554 186.686 135.191  1.00  0.00           H  
ATOM   1994 1HB  LEU 2 159     146.866 185.046 134.399  1.00  0.00           H  
ATOM   1995 2HB  LEU 2 159     146.819 185.334 136.141  1.00  0.00           H  
ATOM   1996  HG  LEU 2 159     144.855 186.808 134.484  1.00  0.00           H  
ATOM   1997 1HD1 LEU 2 159     143.412 184.816 134.407  1.00  0.00           H  
ATOM   1998 2HD1 LEU 2 159     144.895 184.584 133.451  1.00  0.00           H  
ATOM   1999 3HD1 LEU 2 159     144.742 183.828 135.055  1.00  0.00           H  
ATOM   2000 1HD2 LEU 2 159     143.425 186.258 136.401  1.00  0.00           H  
ATOM   2001 2HD2 LEU 2 159     144.734 185.280 137.107  1.00  0.00           H  
ATOM   2002 3HD2 LEU 2 159     144.932 187.040 136.934  1.00  0.00           H  
ATOM   2003  N   GLY 2 160     148.253 186.862 132.689  1.00182.28           N  
ATOM   2004  CA  GLY 2 160     148.273 187.255 131.291  1.00182.28           C  
ATOM   2005  C   GLY 2 160     149.225 186.387 130.502  1.00182.28           C  
ATOM   2006  O   GLY 2 160     149.878 185.490 131.041  1.00182.28           O  
ATOM   2007  H   GLY 2 160     148.848 186.106 132.996  1.00  0.00           H  
ATOM   2008 1HA  GLY 2 160     147.268 187.175 130.876  1.00  0.00           H  
ATOM   2009 2HA  GLY 2 160     148.571 188.300 131.211  1.00  0.00           H  
ATOM   2010  N   TYR 2 161     149.320 186.693 129.208  1.00217.67           N  
ATOM   2011  CA  TYR 2 161     150.079 185.864 128.283  1.00217.67           C  
ATOM   2012  C   TYR 2 161     150.814 186.723 127.264  1.00217.67           C  
ATOM   2013  O   TYR 2 161     150.465 187.885 127.033  1.00217.67           O  
ATOM   2014  CB  TYR 2 161     149.176 184.839 127.579  1.00217.67           C  
ATOM   2015  CG  TYR 2 161     148.661 185.240 126.217  1.00217.67           C  
ATOM   2016  CD1 TYR 2 161     147.706 186.245 126.080  1.00217.67           C  
ATOM   2017  CD2 TYR 2 161     149.149 184.640 125.066  1.00217.67           C  
ATOM   2018  CE1 TYR 2 161     147.233 186.613 124.836  1.00217.67           C  
ATOM   2019  CE2 TYR 2 161     148.691 185.015 123.818  1.00217.67           C  
ATOM   2020  CZ  TYR 2 161     147.733 185.998 123.708  1.00217.67           C  
ATOM   2021  OH  TYR 2 161     147.276 186.366 122.464  1.00217.67           O  
ATOM   2022  H   TYR 2 161     148.855 187.519 128.860  1.00  0.00           H  
ATOM   2023  HA  TYR 2 161     150.836 185.320 128.848  1.00  0.00           H  
ATOM   2024 1HB  TYR 2 161     149.719 183.901 127.453  1.00  0.00           H  
ATOM   2025 2HB  TYR 2 161     148.306 184.632 128.202  1.00  0.00           H  
ATOM   2026  HD1 TYR 2 161     147.320 186.754 126.963  1.00  0.00           H  
ATOM   2027  HD2 TYR 2 161     149.905 183.858 125.138  1.00  0.00           H  
ATOM   2028  HE1 TYR 2 161     146.486 187.401 124.749  1.00  0.00           H  
ATOM   2029  HE2 TYR 2 161     149.087 184.533 122.924  1.00  0.00           H  
ATOM   2030  HH  TYR 2 161     147.724 185.845 121.793  1.00  0.00           H  
ATOM   2031  N   SER 2 162     151.833 186.110 126.656  1.00219.26           N  
ATOM   2032  CA  SER 2 162     152.703 186.675 125.605  1.00219.26           C  
ATOM   2033  C   SER 2 162     153.373 187.930 126.161  1.00219.26           C  
ATOM   2034  O   SER 2 162     154.012 187.854 127.223  1.00219.26           O  
ATOM   2035  CB  SER 2 162     151.902 186.867 124.321  1.00219.26           C  
ATOM   2036  OG  SER 2 162     151.220 188.109 124.328  1.00219.26           O  
ATOM   2037  H   SER 2 162     151.995 185.165 126.973  1.00  0.00           H  
ATOM   2038  HA  SER 2 162     153.516 185.973 125.415  1.00  0.00           H  
ATOM   2039 1HB  SER 2 162     152.573 186.823 123.464  1.00  0.00           H  
ATOM   2040 2HB  SER 2 162     151.183 186.055 124.216  1.00  0.00           H  
ATOM   2041  HG  SER 2 162     151.441 188.528 125.163  1.00  0.00           H  
ATOM   2042  N   LEU 2 163     153.262 189.082 125.498  1.00230.64           N  
ATOM   2043  CA  LEU 2 163     153.848 190.312 126.015  1.00230.64           C  
ATOM   2044  C   LEU 2 163     153.092 190.852 127.222  1.00230.64           C  
ATOM   2045  O   LEU 2 163     153.666 191.623 128.001  1.00230.64           O  
ATOM   2046  CB  LEU 2 163     153.891 191.381 124.921  1.00230.64           C  
ATOM   2047  CG  LEU 2 163     154.080 191.024 123.446  1.00230.64           C  
ATOM   2048  CD1 LEU 2 163     154.038 192.286 122.605  1.00230.64           C  
ATOM   2049  CD2 LEU 2 163     155.405 190.322 123.221  1.00230.64           C  
ATOM   2050  H   LEU 2 163     152.763 189.106 124.620  1.00  0.00           H  
ATOM   2051  HA  LEU 2 163     154.867 190.101 126.337  1.00  0.00           H  
ATOM   2052 1HB  LEU 2 163     152.957 191.940 124.945  1.00  0.00           H  
ATOM   2053 2HB  LEU 2 163     154.708 192.069 125.139  1.00  0.00           H  
ATOM   2054  HG  LEU 2 163     153.275 190.361 123.126  1.00  0.00           H  
ATOM   2055 1HD1 LEU 2 163     154.173 192.028 121.555  1.00  0.00           H  
ATOM   2056 2HD1 LEU 2 163     153.074 192.779 122.736  1.00  0.00           H  
ATOM   2057 3HD1 LEU 2 163     154.836 192.958 122.918  1.00  0.00           H  
ATOM   2058 1HD2 LEU 2 163     155.513 190.079 122.164  1.00  0.00           H  
ATOM   2059 2HD2 LEU 2 163     156.221 190.977 123.528  1.00  0.00           H  
ATOM   2060 3HD2 LEU 2 163     155.435 189.405 123.809  1.00  0.00           H  
ATOM   2061  N   GLY 2 164     151.820 190.473 127.379  1.00230.20           N  
ATOM   2062  CA  GLY 2 164     151.049 190.930 128.524  1.00230.20           C  
ATOM   2063  C   GLY 2 164     151.575 190.389 129.839  1.00230.20           C  
ATOM   2064  O   GLY 2 164     151.605 191.101 130.845  1.00230.20           O  
ATOM   2065  H   GLY 2 164     151.382 189.864 126.702  1.00  0.00           H  
ATOM   2066 1HA  GLY 2 164     151.062 192.019 128.560  1.00  0.00           H  
ATOM   2067 2HA  GLY 2 164     150.010 190.625 128.408  1.00  0.00           H  
ATOM   2068  N   ALA 2 165     152.017 189.128 129.841  1.00218.17           N  
ATOM   2069  CA  ALA 2 165     152.657 188.566 131.026  1.00218.17           C  
ATOM   2070  C   ALA 2 165     153.986 189.249 131.322  1.00218.17           C  
ATOM   2071  O   ALA 2 165     154.349 189.414 132.492  1.00218.17           O  
ATOM   2072  CB  ALA 2 165     152.862 187.062 130.851  1.00218.17           C  
ATOM   2073  H   ALA 2 165     151.911 188.551 129.019  1.00  0.00           H  
ATOM   2074  HA  ALA 2 165     152.000 188.738 131.879  1.00  0.00           H  
ATOM   2075 1HB  ALA 2 165     153.340 186.654 131.741  1.00  0.00           H  
ATOM   2076 2HB  ALA 2 165     151.897 186.578 130.704  1.00  0.00           H  
ATOM   2077 3HB  ALA 2 165     153.495 186.880 129.984  1.00  0.00           H  
ATOM   2078  N   HIS 2 166     154.707 189.670 130.280  1.00225.97           N  
ATOM   2079  CA  HIS 2 166     155.966 190.381 130.479  1.00225.97           C  
ATOM   2080  C   HIS 2 166     155.728 191.760 131.085  1.00225.97           C  
ATOM   2081  O   HIS 2 166     156.464 192.189 131.985  1.00225.97           O  
ATOM   2082  CB  HIS 2 166     156.703 190.505 129.149  1.00225.97           C  
ATOM   2083  CG  HIS 2 166     158.189 190.414 129.275  1.00225.97           C  
ATOM   2084  ND1 HIS 2 166     158.828 189.248 129.636  1.00225.97           N  
ATOM   2085  CD2 HIS 2 166     159.159 191.344 129.117  1.00225.97           C  
ATOM   2086  CE1 HIS 2 166     160.131 189.457 129.671  1.00225.97           C  
ATOM   2087  NE2 HIS 2 166     160.359 190.723 129.369  1.00225.97           N  
ATOM   2088  H   HIS 2 166     154.383 189.498 129.339  1.00  0.00           H  
ATOM   2089  HA  HIS 2 166     156.594 189.822 131.172  1.00  0.00           H  
ATOM   2090 1HB  HIS 2 166     156.369 189.717 128.473  1.00  0.00           H  
ATOM   2091 2HB  HIS 2 166     156.458 191.460 128.685  1.00  0.00           H  
ATOM   2092  HD2 HIS 2 166     159.017 192.389 128.842  1.00  0.00           H  
ATOM   2093  HE1 HIS 2 166     160.890 188.712 129.908  1.00  0.00           H  
ATOM   2094  HE2 HIS 2 166     161.265 191.167 129.328  1.00  0.00           H  
ATOM   2095  N   ALA 2 167     154.696 192.462 130.607  1.00218.00           N  
ATOM   2096  CA  ALA 2 167     154.321 193.743 131.199  1.00218.00           C  
ATOM   2097  C   ALA 2 167     153.808 193.573 132.623  1.00218.00           C  
ATOM   2098  O   ALA 2 167     154.044 194.442 133.471  1.00218.00           O  
ATOM   2099  CB  ALA 2 167     153.270 194.436 130.334  1.00218.00           C  
ATOM   2100  H   ALA 2 167     154.164 192.107 129.825  1.00  0.00           H  
ATOM   2101  HA  ALA 2 167     155.212 194.369 131.244  1.00  0.00           H  
ATOM   2102 1HB  ALA 2 167     152.998 195.390 130.786  1.00  0.00           H  
ATOM   2103 2HB  ALA 2 167     153.676 194.609 129.337  1.00  0.00           H  
ATOM   2104 3HB  ALA 2 167     152.386 193.805 130.261  1.00  0.00           H  
ATOM   2105  N   ALA 2 168     153.116 192.463 132.899  1.00225.42           N  
ATOM   2106  CA  ALA 2 168     152.695 192.158 134.263  1.00225.42           C  
ATOM   2107  C   ALA 2 168     153.894 191.913 135.170  1.00225.42           C  
ATOM   2108  O   ALA 2 168     153.891 192.323 136.335  1.00225.42           O  
ATOM   2109  CB  ALA 2 168     151.767 190.945 134.263  1.00225.42           C  
ATOM   2110  H   ALA 2 168     152.878 191.822 132.156  1.00  0.00           H  
ATOM   2111  HA  ALA 2 168     152.154 193.021 134.651  1.00  0.00           H  
ATOM   2112 1HB  ALA 2 168     151.457 190.724 135.284  1.00  0.00           H  
ATOM   2113 2HB  ALA 2 168     150.888 191.160 133.656  1.00  0.00           H  
ATOM   2114 3HB  ALA 2 168     152.292 190.086 133.849  1.00  0.00           H  
ATOM   2115  N   GLY 2 169     154.926 191.244 134.651  1.00232.38           N  
ATOM   2116  CA  GLY 2 169     156.147 191.059 135.420  1.00232.38           C  
ATOM   2117  C   GLY 2 169     156.881 192.360 135.685  1.00232.38           C  
ATOM   2118  O   GLY 2 169     157.428 192.560 136.773  1.00232.38           O  
ATOM   2119  H   GLY 2 169     154.869 190.860 133.719  1.00  0.00           H  
ATOM   2120 1HA  GLY 2 169     155.908 190.589 136.374  1.00  0.00           H  
ATOM   2121 2HA  GLY 2 169     156.813 190.382 134.887  1.00  0.00           H  
ATOM   2122  N   ILE 2 170     156.893 193.262 134.698  1.00247.40           N  
ATOM   2123  CA  ILE 2 170     157.493 194.587 134.880  1.00247.40           C  
ATOM   2124  C   ILE 2 170     156.734 195.377 135.946  1.00247.40           C  
ATOM   2125  O   ILE 2 170     157.334 195.998 136.838  1.00247.40           O  
ATOM   2126  CB  ILE 2 170     157.533 195.337 133.535  1.00247.40           C  
ATOM   2127  CG1 ILE 2 170     158.561 194.700 132.600  1.00247.40           C  
ATOM   2128  CG2 ILE 2 170     157.851 196.815 133.726  1.00247.40           C  
ATOM   2129  CD1 ILE 2 170     158.377 195.079 131.147  1.00247.40           C  
ATOM   2130  H   ILE 2 170     156.480 193.027 133.807  1.00  0.00           H  
ATOM   2131  HA  ILE 2 170     158.512 194.458 135.242  1.00  0.00           H  
ATOM   2132  HB  ILE 2 170     156.564 195.255 133.044  1.00  0.00           H  
ATOM   2133 1HG1 ILE 2 170     159.564 194.995 132.907  1.00  0.00           H  
ATOM   2134 2HG1 ILE 2 170     158.502 193.614 132.680  1.00  0.00           H  
ATOM   2135 1HG2 ILE 2 170     157.871 197.311 132.756  1.00  0.00           H  
ATOM   2136 2HG2 ILE 2 170     157.086 197.273 134.352  1.00  0.00           H  
ATOM   2137 3HG2 ILE 2 170     158.824 196.919 134.207  1.00  0.00           H  
ATOM   2138 1HD1 ILE 2 170     159.142 194.589 130.544  1.00  0.00           H  
ATOM   2139 2HD1 ILE 2 170     157.390 194.761 130.810  1.00  0.00           H  
ATOM   2140 3HD1 ILE 2 170     158.467 196.159 131.039  1.00  0.00           H  
ATOM   2141  N   ALA 2 171     155.398 195.335 135.881  1.00230.07           N  
ATOM   2142  CA  ALA 2 171     154.565 196.036 136.855  1.00230.07           C  
ATOM   2143  C   ALA 2 171     154.740 195.468 138.257  1.00230.07           C  
ATOM   2144  O   ALA 2 171     154.850 196.227 139.226  1.00230.07           O  
ATOM   2145  CB  ALA 2 171     153.100 195.966 136.435  1.00230.07           C  
ATOM   2146  H   ALA 2 171     154.954 194.808 135.143  1.00  0.00           H  
ATOM   2147  HA  ALA 2 171     154.879 197.080 136.880  1.00  0.00           H  
ATOM   2148 1HB  ALA 2 171     152.486 196.491 137.167  1.00  0.00           H  
ATOM   2149 2HB  ALA 2 171     152.979 196.433 135.458  1.00  0.00           H  
ATOM   2150 3HB  ALA 2 171     152.787 194.925 136.380  1.00  0.00           H  
ATOM   2151  N   GLY 2 172     154.787 194.138 138.380  1.00234.71           N  
ATOM   2152  CA  GLY 2 172     155.049 193.514 139.667  1.00234.71           C  
ATOM   2153  C   GLY 2 172     156.439 193.798 140.196  1.00234.71           C  
ATOM   2154  O   GLY 2 172     156.645 193.844 141.412  1.00234.71           O  
ATOM   2155  H   GLY 2 172     154.639 193.553 137.570  1.00  0.00           H  
ATOM   2156 1HA  GLY 2 172     154.320 193.865 140.397  1.00  0.00           H  
ATOM   2157 2HA  GLY 2 172     154.923 192.435 139.581  1.00  0.00           H  
ATOM   2158  N   SER 2 173     157.411 193.979 139.296  1.00257.36           N  
ATOM   2159  CA  SER 2 173     158.728 194.449 139.706  1.00257.36           C  
ATOM   2160  C   SER 2 173     158.676 195.876 140.233  1.00257.36           C  
ATOM   2161  O   SER 2 173     159.455 196.233 141.124  1.00257.36           O  
ATOM   2162  CB  SER 2 173     159.704 194.359 138.533  1.00257.36           C  
ATOM   2163  OG  SER 2 173     159.531 195.447 137.642  1.00257.36           O  
ATOM   2164  H   SER 2 173     157.238 193.790 138.319  1.00  0.00           H  
ATOM   2165  HA  SER 2 173     159.087 193.810 140.514  1.00  0.00           H  
ATOM   2166 1HB  SER 2 173     160.726 194.354 138.910  1.00  0.00           H  
ATOM   2167 2HB  SER 2 173     159.547 193.422 138.001  1.00  0.00           H  
ATOM   2168  HG  SER 2 173     158.824 195.981 138.011  1.00  0.00           H  
ATOM   2169  N   LEU 2 174     157.774 196.704 139.702  1.00254.17           N  
ATOM   2170  CA  LEU 2 174     157.738 198.100 140.122  1.00254.17           C  
ATOM   2171  C   LEU 2 174     157.054 198.294 141.476  1.00254.17           C  
ATOM   2172  O   LEU 2 174     157.303 199.321 142.120  1.00254.17           O  
ATOM   2173  CB  LEU 2 174     157.054 198.948 139.031  1.00254.17           C  
ATOM   2174  CG  LEU 2 174     156.680 200.442 139.144  1.00254.17           C  
ATOM   2175  CD1 LEU 2 174     156.711 201.082 137.763  1.00254.17           C  
ATOM   2176  CD2 LEU 2 174     155.337 200.732 139.820  1.00254.17           C  
ATOM   2177  H   LEU 2 174     157.112 196.381 139.011  1.00  0.00           H  
ATOM   2178  HA  LEU 2 174     158.762 198.448 140.255  1.00  0.00           H  
ATOM   2179 1HB  LEU 2 174     157.678 198.936 138.139  1.00  0.00           H  
ATOM   2180 2HB  LEU 2 174     156.096 198.490 138.785  1.00  0.00           H  
ATOM   2181  HG  LEU 2 174     157.439 200.964 139.728  1.00  0.00           H  
ATOM   2182 1HD1 LEU 2 174     156.447 202.136 137.845  1.00  0.00           H  
ATOM   2183 2HD1 LEU 2 174     157.712 200.991 137.342  1.00  0.00           H  
ATOM   2184 3HD1 LEU 2 174     155.996 200.579 137.113  1.00  0.00           H  
ATOM   2185 1HD2 LEU 2 174     155.170 201.809 139.850  1.00  0.00           H  
ATOM   2186 2HD2 LEU 2 174     154.535 200.256 139.256  1.00  0.00           H  
ATOM   2187 3HD2 LEU 2 174     155.349 200.338 140.836  1.00  0.00           H  
ATOM   2188  N   THR 2 175     156.253 197.315 141.928  1.00256.20           N  
ATOM   2189  CA  THR 2 175     155.217 197.512 142.950  1.00256.20           C  
ATOM   2190  C   THR 2 175     155.741 198.061 144.273  1.00256.20           C  
ATOM   2191  O   THR 2 175     156.756 197.595 144.801  1.00256.20           O  
ATOM   2192  CB  THR 2 175     154.493 196.191 143.223  1.00256.20           C  
ATOM   2193  OG1 THR 2 175     155.450 195.132 143.351  1.00256.20           O  
ATOM   2194  CG2 THR 2 175     153.484 195.869 142.139  1.00256.20           C  
ATOM   2195  H   THR 2 175     156.384 196.395 141.531  1.00  0.00           H  
ATOM   2196  HA  THR 2 175     154.496 198.239 142.576  1.00  0.00           H  
ATOM   2197  HB  THR 2 175     153.969 196.254 144.177  1.00  0.00           H  
ATOM   2198  HG1 THR 2 175     156.335 195.486 143.237  1.00  0.00           H  
ATOM   2199 1HG2 THR 2 175     152.991 194.925 142.369  1.00  0.00           H  
ATOM   2200 2HG2 THR 2 175     152.740 196.664 142.087  1.00  0.00           H  
ATOM   2201 3HG2 THR 2 175     153.994 195.787 141.180  1.00  0.00           H  
ATOM   2202  N   ASN 2 176     155.039 199.073 144.793  1.00251.27           N  
ATOM   2203  CA  ASN 2 176     155.370 199.641 146.096  1.00251.27           C  
ATOM   2204  C   ASN 2 176     155.085 198.644 147.211  1.00251.27           C  
ATOM   2205  O   ASN 2 176     155.943 198.383 148.063  1.00251.27           O  
ATOM   2206  CB  ASN 2 176     154.578 200.931 146.309  1.00251.27           C  
ATOM   2207  CG  ASN 2 176     155.012 202.043 145.375  1.00251.27           C  
ATOM   2208  OD1 ASN 2 176     156.024 202.704 145.603  1.00251.27           O  
ATOM   2209  ND2 ASN 2 176     154.248 202.247 144.307  1.00251.27           N  
ATOM   2210  H   ASN 2 176     154.261 199.454 144.273  1.00  0.00           H  
ATOM   2211  HA  ASN 2 176     156.437 199.871 146.113  1.00  0.00           H  
ATOM   2212 1HB  ASN 2 176     153.516 200.736 146.154  1.00  0.00           H  
ATOM   2213 2HB  ASN 2 176     154.702 201.268 147.338  1.00  0.00           H  
ATOM   2214 1HD2 ASN 2 176     154.483 202.967 143.654  1.00  0.00           H  
ATOM   2215 2HD2 ASN 2 176     153.438 201.681 144.156  1.00  0.00           H  
ATOM   2216  N   LYS 2 177     153.884 198.075 147.218  1.00237.84           N  
ATOM   2217  CA  LYS 2 177     153.547 196.952 148.080  1.00237.84           C  
ATOM   2218  C   LYS 2 177     153.542 195.694 147.226  1.00237.84           C  
ATOM   2219  O   LYS 2 177     152.966 195.687 146.133  1.00237.84           O  
ATOM   2220  CB  LYS 2 177     152.190 197.151 148.755  1.00237.84           C  
ATOM   2221  CG  LYS 2 177     151.901 196.139 149.850  1.00237.84           C  
ATOM   2222  CD  LYS 2 177     150.590 196.436 150.553  1.00237.84           C  
ATOM   2223  CE  LYS 2 177     150.368 195.485 151.716  1.00237.84           C  
ATOM   2224  NZ  LYS 2 177     150.213 194.076 151.259  1.00237.84           N  
ATOM   2225  H   LYS 2 177     153.181 198.445 146.594  1.00  0.00           H  
ATOM   2226  HA  LYS 2 177     154.306 196.874 148.859  1.00  0.00           H  
ATOM   2227 1HB  LYS 2 177     152.143 198.149 149.191  1.00  0.00           H  
ATOM   2228 2HB  LYS 2 177     151.399 197.082 148.008  1.00  0.00           H  
ATOM   2229 1HG  LYS 2 177     151.850 195.139 149.417  1.00  0.00           H  
ATOM   2230 2HG  LYS 2 177     152.706 196.157 150.584  1.00  0.00           H  
ATOM   2231 1HD  LYS 2 177     150.601 197.461 150.925  1.00  0.00           H  
ATOM   2232 2HD  LYS 2 177     149.767 196.333 149.846  1.00  0.00           H  
ATOM   2233 1HE  LYS 2 177     151.214 195.542 152.399  1.00  0.00           H  
ATOM   2234 2HE  LYS 2 177     149.470 195.779 152.260  1.00  0.00           H  
ATOM   2235 1HZ  LYS 2 177     150.067 193.476 152.059  1.00  0.00           H  
ATOM   2236 2HZ  LYS 2 177     149.418 194.008 150.638  1.00  0.00           H  
ATOM   2237 3HZ  LYS 2 177     151.048 193.787 150.770  1.00  0.00           H  
ATOM   2238  N   LYS 2 178     154.194 194.644 147.718  1.00252.36           N  
ATOM   2239  CA  LYS 2 178     154.461 193.473 146.893  1.00252.36           C  
ATOM   2240  C   LYS 2 178     153.187 192.672 146.650  1.00252.36           C  
ATOM   2241  O   LYS 2 178     152.454 192.345 147.588  1.00252.36           O  
ATOM   2242  CB  LYS 2 178     155.529 192.596 147.553  1.00252.36           C  
ATOM   2243  CG  LYS 2 178     156.147 191.487 146.674  1.00252.36           C  
ATOM   2244  CD  LYS 2 178     156.519 191.870 145.223  1.00252.36           C  
ATOM   2245  CE  LYS 2 178     157.518 193.035 145.086  1.00252.36           C  
ATOM   2246  NZ  LYS 2 178     157.878 193.282 143.662  1.00252.36           N  
ATOM   2247  H   LYS 2 178     154.511 194.653 148.677  1.00  0.00           H  
ATOM   2248  HA  LYS 2 178     154.832 193.810 145.924  1.00  0.00           H  
ATOM   2249 1HB  LYS 2 178     156.353 193.222 147.896  1.00  0.00           H  
ATOM   2250 2HB  LYS 2 178     155.106 192.104 148.429  1.00  0.00           H  
ATOM   2251 1HG  LYS 2 178     157.067 191.127 147.136  1.00  0.00           H  
ATOM   2252 2HG  LYS 2 178     155.450 190.653 146.596  1.00  0.00           H  
ATOM   2253 1HD  LYS 2 178     156.963 191.009 144.722  1.00  0.00           H  
ATOM   2254 2HD  LYS 2 178     155.619 192.159 144.681  1.00  0.00           H  
ATOM   2255 1HE  LYS 2 178     157.080 193.940 145.504  1.00  0.00           H  
ATOM   2256 2HE  LYS 2 178     158.424 192.805 145.646  1.00  0.00           H  
ATOM   2257 1HZ  LYS 2 178     158.533 194.049 143.608  1.00  0.00           H  
ATOM   2258 2HZ  LYS 2 178     158.301 192.451 143.272  1.00  0.00           H  
ATOM   2259 3HZ  LYS 2 178     157.046 193.513 143.139  1.00  0.00           H  
ATOM   2260  N   VAL 2 179     152.925 192.367 145.377  1.00260.91           N  
ATOM   2261  CA  VAL 2 179     151.739 191.608 145.006  1.00260.91           C  
ATOM   2262  C   VAL 2 179     151.923 190.146 145.415  1.00260.91           C  
ATOM   2263  O   VAL 2 179     153.048 189.632 145.502  1.00260.91           O  
ATOM   2264  CB  VAL 2 179     151.460 191.782 143.497  1.00260.91           C  
ATOM   2265  CG1 VAL 2 179     152.483 191.054 142.637  1.00260.91           C  
ATOM   2266  CG2 VAL 2 179     150.036 191.380 143.125  1.00260.91           C  
ATOM   2267  H   VAL 2 179     153.562 192.668 144.654  1.00  0.00           H  
ATOM   2268  HA  VAL 2 179     150.890 191.994 145.571  1.00  0.00           H  
ATOM   2269  HB  VAL 2 179     151.603 192.829 143.229  1.00  0.00           H  
ATOM   2270 1HG1 VAL 2 179     152.246 191.205 141.583  1.00  0.00           H  
ATOM   2271 2HG1 VAL 2 179     153.478 191.447 142.845  1.00  0.00           H  
ATOM   2272 3HG1 VAL 2 179     152.457 189.989 142.865  1.00  0.00           H  
ATOM   2273 1HG2 VAL 2 179     149.886 191.520 142.055  1.00  0.00           H  
ATOM   2274 2HG2 VAL 2 179     149.875 190.332 143.380  1.00  0.00           H  
ATOM   2275 3HG2 VAL 2 179     149.327 192.000 143.674  1.00  0.00           H  
ATOM   2276  N   ASN 2 180     150.809 189.481 145.723  1.00255.39           N  
ATOM   2277  CA  ASN 2 180     150.858 188.160 146.335  1.00255.39           C  
ATOM   2278  C   ASN 2 180     150.898 187.020 145.327  1.00255.39           C  
ATOM   2279  O   ASN 2 180     151.471 185.967 145.626  1.00255.39           O  
ATOM   2280  CB  ASN 2 180     149.654 187.963 147.261  1.00255.39           C  
ATOM   2281  CG  ASN 2 180     148.334 188.213 146.560  1.00255.39           C  
ATOM   2282  OD1 ASN 2 180     148.085 189.305 146.053  1.00255.39           O  
ATOM   2283  ND2 ASN 2 180     147.480 187.196 146.526  1.00255.39           N  
ATOM   2284  H   ASN 2 180     149.911 189.900 145.529  1.00  0.00           H  
ATOM   2285  HA  ASN 2 180     151.772 188.086 146.926  1.00  0.00           H  
ATOM   2286 1HB  ASN 2 180     149.658 186.945 147.652  1.00  0.00           H  
ATOM   2287 2HB  ASN 2 180     149.734 188.640 148.112  1.00  0.00           H  
ATOM   2288 1HD2 ASN 2 180     146.593 187.303 146.077  1.00  0.00           H  
ATOM   2289 2HD2 ASN 2 180     147.724 186.324 146.949  1.00  0.00           H  
ATOM   2290  N   ARG 2 181     150.309 187.187 144.144  1.00244.77           N  
ATOM   2291  CA  ARG 2 181     150.126 186.047 143.260  1.00244.77           C  
ATOM   2292  C   ARG 2 181     150.171 186.506 141.810  1.00244.77           C  
ATOM   2293  O   ARG 2 181     149.670 187.582 141.473  1.00244.77           O  
ATOM   2294  CB  ARG 2 181     148.788 185.358 143.548  1.00244.77           C  
ATOM   2295  CG  ARG 2 181     148.869 184.186 144.513  1.00244.77           C  
ATOM   2296  CD  ARG 2 181     149.139 182.865 143.829  1.00244.77           C  
ATOM   2297  NE  ARG 2 181     147.983 182.393 143.078  1.00244.77           N  
ATOM   2298  CZ  ARG 2 181     148.059 181.590 142.028  1.00244.77           C  
ATOM   2299  NH1 ARG 2 181     149.214 181.083 141.632  1.00244.77           N  
ATOM   2300  NH2 ARG 2 181     146.948 181.273 141.370  1.00244.77           N  
ATOM   2301  H   ARG 2 181     149.985 188.096 143.847  1.00  0.00           H  
ATOM   2302  HA  ARG 2 181     150.932 185.335 143.442  1.00  0.00           H  
ATOM   2303 1HB  ARG 2 181     148.089 186.081 143.965  1.00  0.00           H  
ATOM   2304 2HB  ARG 2 181     148.360 184.990 142.616  1.00  0.00           H  
ATOM   2305 1HG  ARG 2 181     149.676 184.357 145.226  1.00  0.00           H  
ATOM   2306 2HG  ARG 2 181     147.924 184.090 145.050  1.00  0.00           H  
ATOM   2307 1HD  ARG 2 181     149.972 182.978 143.136  1.00  0.00           H  
ATOM   2308 2HD  ARG 2 181     149.389 182.113 144.576  1.00  0.00           H  
ATOM   2309  HE  ARG 2 181     147.068 182.700 143.381  1.00  0.00           H  
ATOM   2310 1HH1 ARG 2 181     150.062 181.306 142.133  1.00  0.00           H  
ATOM   2311 2HH1 ARG 2 181     149.248 180.473 140.828  1.00  0.00           H  
ATOM   2312 1HH2 ARG 2 181     146.058 181.644 141.673  1.00  0.00           H  
ATOM   2313 2HH2 ARG 2 181     146.993 180.662 140.568  1.00  0.00           H  
ATOM   2314  N   ILE 2 182     150.760 185.668 140.952  1.00215.56           N  
ATOM   2315  CA  ILE 2 182     150.709 185.877 139.507  1.00215.56           C  
ATOM   2316  C   ILE 2 182     150.861 184.543 138.776  1.00215.56           C  
ATOM   2317  O   ILE 2 182     151.741 183.729 139.093  1.00215.56           O  
ATOM   2318  CB  ILE 2 182     151.758 186.916 139.045  1.00215.56           C  
ATOM   2319  CG1 ILE 2 182     151.799 187.051 137.518  1.00215.56           C  
ATOM   2320  CG2 ILE 2 182     153.124 186.603 139.591  1.00215.56           C  
ATOM   2321  CD1 ILE 2 182     152.776 188.099 137.022  1.00215.56           C  
ATOM   2322  H   ILE 2 182     151.255 184.866 141.316  1.00  0.00           H  
ATOM   2323  HA  ILE 2 182     149.721 186.255 139.247  1.00  0.00           H  
ATOM   2324  HB  ILE 2 182     151.467 187.906 139.394  1.00  0.00           H  
ATOM   2325 1HG1 ILE 2 182     152.072 186.093 137.075  1.00  0.00           H  
ATOM   2326 2HG1 ILE 2 182     150.806 187.310 137.149  1.00  0.00           H  
ATOM   2327 1HG2 ILE 2 182     153.835 187.353 139.245  1.00  0.00           H  
ATOM   2328 2HG2 ILE 2 182     153.091 186.610 140.680  1.00  0.00           H  
ATOM   2329 3HG2 ILE 2 182     153.438 185.619 139.244  1.00  0.00           H  
ATOM   2330 1HD1 ILE 2 182     152.748 188.136 135.933  1.00  0.00           H  
ATOM   2331 2HD1 ILE 2 182     152.500 189.074 137.426  1.00  0.00           H  
ATOM   2332 3HD1 ILE 2 182     153.782 187.842 137.350  1.00  0.00           H  
ATOM   2333  N   THR 2 183     149.974 184.303 137.811  1.00216.74           N  
ATOM   2334  CA  THR 2 183     149.995 183.116 136.959  1.00216.74           C  
ATOM   2335  C   THR 2 183     150.197 183.581 135.524  1.00216.74           C  
ATOM   2336  O   THR 2 183     149.231 183.802 134.793  1.00216.74           O  
ATOM   2337  CB  THR 2 183     148.708 182.319 137.084  1.00216.74           C  
ATOM   2338  OG1 THR 2 183     147.596 183.220 137.122  1.00216.74           O  
ATOM   2339  CG2 THR 2 183     148.713 181.488 138.341  1.00216.74           C  
ATOM   2340  H   THR 2 183     149.250 184.994 137.674  1.00  0.00           H  
ATOM   2341  HA  THR 2 183     150.821 182.479 137.274  1.00  0.00           H  
ATOM   2342  HB  THR 2 183     148.603 181.660 136.223  1.00  0.00           H  
ATOM   2343  HG1 THR 2 183     147.915 184.124 137.060  1.00  0.00           H  
ATOM   2344 1HG2 THR 2 183     147.782 180.926 138.409  1.00  0.00           H  
ATOM   2345 2HG2 THR 2 183     149.554 180.796 138.316  1.00  0.00           H  
ATOM   2346 3HG2 THR 2 183     148.806 182.141 139.208  1.00  0.00           H  
ATOM   2347  N   GLY 2 184     151.453 183.740 135.122  1.00187.00           N  
ATOM   2348  CA  GLY 2 184     151.734 183.991 133.727  1.00187.00           C  
ATOM   2349  C   GLY 2 184     151.435 182.760 132.892  1.00187.00           C  
ATOM   2350  O   GLY 2 184     151.715 181.628 133.286  1.00187.00           O  
ATOM   2351  H   GLY 2 184     152.220 183.688 135.777  1.00  0.00           H  
ATOM   2352 1HA  GLY 2 184     151.133 184.832 133.380  1.00  0.00           H  
ATOM   2353 2HA  GLY 2 184     152.780 184.275 133.612  1.00  0.00           H  
ATOM   2354  N   LEU 2 185     150.829 182.990 131.736  1.00179.03           N  
ATOM   2355  CA  LEU 2 185     150.624 181.945 130.742  1.00179.03           C  
ATOM   2356  C   LEU 2 185     151.820 181.944 129.803  1.00179.03           C  
ATOM   2357  O   LEU 2 185     152.909 182.372 130.199  1.00179.03           O  
ATOM   2358  CB  LEU 2 185     149.301 182.116 129.990  1.00179.03           C  
ATOM   2359  CG  LEU 2 185     148.088 182.767 130.661  1.00179.03           C  
ATOM   2360  CD1 LEU 2 185     146.919 182.839 129.693  1.00179.03           C  
ATOM   2361  CD2 LEU 2 185     147.665 182.006 131.916  1.00179.03           C  
ATOM   2362  H   LEU 2 185     150.499 183.925 131.542  1.00  0.00           H  
ATOM   2363  HA  LEU 2 185     150.596 180.983 131.253  1.00  0.00           H  
ATOM   2364 1HB  LEU 2 185     149.482 182.717 129.100  1.00  0.00           H  
ATOM   2365 2HB  LEU 2 185     148.951 181.133 129.675  1.00  0.00           H  
ATOM   2366  HG  LEU 2 185     148.335 183.790 130.946  1.00  0.00           H  
ATOM   2367 1HD1 LEU 2 185     146.066 183.305 130.187  1.00  0.00           H  
ATOM   2368 2HD1 LEU 2 185     147.202 183.433 128.824  1.00  0.00           H  
ATOM   2369 3HD1 LEU 2 185     146.649 181.833 129.374  1.00  0.00           H  
ATOM   2370 1HD2 LEU 2 185     146.802 182.497 132.366  1.00  0.00           H  
ATOM   2371 2HD2 LEU 2 185     147.402 180.982 131.649  1.00  0.00           H  
ATOM   2372 3HD2 LEU 2 185     148.489 181.995 132.630  1.00  0.00           H  
ATOM   2373  N   ASP 2 186     151.642 181.407 128.592  1.00224.23           N  
ATOM   2374  CA  ASP 2 186     152.749 181.136 127.683  1.00224.23           C  
ATOM   2375  C   ASP 2 186     153.393 182.445 127.240  1.00224.23           C  
ATOM   2376  O   ASP 2 186     152.756 183.221 126.511  1.00224.23           O  
ATOM   2377  CB  ASP 2 186     152.253 180.358 126.473  1.00224.23           C  
ATOM   2378  CG  ASP 2 186     153.378 179.743 125.676  1.00224.23           C  
ATOM   2379  OD1 ASP 2 186     154.138 178.939 126.256  1.00224.23           O  
ATOM   2380  OD2 ASP 2 186     153.503 180.064 124.476  1.00224.23           O  
ATOM   2381  H   ASP 2 186     150.701 181.183 128.302  1.00  0.00           H  
ATOM   2382  HA  ASP 2 186     153.490 180.533 128.210  1.00  0.00           H  
ATOM   2383 1HB  ASP 2 186     151.581 179.565 126.801  1.00  0.00           H  
ATOM   2384 2HB  ASP 2 186     151.683 181.022 125.822  1.00  0.00           H  
ATOM   2385  N   PRO 2 187     154.624 182.732 127.647  1.00229.04           N  
ATOM   2386  CA  PRO 2 187     155.224 184.041 127.385  1.00229.04           C  
ATOM   2387  C   PRO 2 187     155.775 184.112 125.965  1.00229.04           C  
ATOM   2388  O   PRO 2 187     155.654 183.179 125.173  1.00229.04           O  
ATOM   2389  CB  PRO 2 187     156.338 184.119 128.427  1.00229.04           C  
ATOM   2390  CG  PRO 2 187     156.763 182.701 128.611  1.00229.04           C  
ATOM   2391  CD  PRO 2 187     155.560 181.826 128.338  1.00229.04           C  
ATOM   2392  HA  PRO 2 187     154.470 184.825 127.553  1.00  0.00           H  
ATOM   2393 1HB  PRO 2 187     157.150 184.765 128.062  1.00  0.00           H  
ATOM   2394 2HB  PRO 2 187     155.956 184.575 129.353  1.00  0.00           H  
ATOM   2395 1HG  PRO 2 187     157.590 182.461 127.927  1.00  0.00           H  
ATOM   2396 2HG  PRO 2 187     157.140 182.547 129.633  1.00  0.00           H  
ATOM   2397 1HD  PRO 2 187     155.856 180.985 127.694  1.00  0.00           H  
ATOM   2398 2HD  PRO 2 187     155.149 181.459 129.290  1.00  0.00           H  
ATOM   2399  N   ALA 2 188     156.396 185.244 125.654  1.00242.38           N  
ATOM   2400  CA  ALA 2 188     156.895 185.484 124.310  1.00242.38           C  
ATOM   2401  C   ALA 2 188     158.320 184.950 124.169  1.00242.38           C  
ATOM   2402  O   ALA 2 188     158.854 184.281 125.058  1.00242.38           O  
ATOM   2403  CB  ALA 2 188     156.810 186.968 123.970  1.00242.38           C  
ATOM   2404  H   ALA 2 188     156.526 185.953 126.361  1.00  0.00           H  
ATOM   2405  HA  ALA 2 188     156.271 184.925 123.612  1.00  0.00           H  
ATOM   2406 1HB  ALA 2 188     157.187 187.132 122.961  1.00  0.00           H  
ATOM   2407 2HB  ALA 2 188     155.772 187.296 124.027  1.00  0.00           H  
ATOM   2408 3HB  ALA 2 188     157.409 187.538 124.678  1.00  0.00           H  
ATOM   2409  N   GLY 2 189     158.946 185.240 123.032  1.00242.80           N  
ATOM   2410  CA  GLY 2 189     160.223 184.665 122.687  1.00242.80           C  
ATOM   2411  C   GLY 2 189     161.356 185.659 122.528  1.00242.80           C  
ATOM   2412  O   GLY 2 189     161.898 186.195 123.501  1.00242.80           O  
ATOM   2413  H   GLY 2 189     158.508 185.886 122.391  1.00  0.00           H  
ATOM   2414 1HA  GLY 2 189     160.518 183.948 123.453  1.00  0.00           H  
ATOM   2415 2HA  GLY 2 189     160.133 184.115 121.751  1.00  0.00           H  
ATOM   2416  N   PRO 2 190     161.737 185.910 121.268  1.00243.41           N  
ATOM   2417  CA  PRO 2 190     163.049 186.522 120.983  1.00243.41           C  
ATOM   2418  C   PRO 2 190     163.189 187.986 121.374  1.00243.41           C  
ATOM   2419  O   PRO 2 190     164.314 188.499 121.314  1.00243.41           O  
ATOM   2420  CB  PRO 2 190     163.188 186.348 119.466  1.00243.41           C  
ATOM   2421  CG  PRO 2 190     161.784 186.297 118.971  1.00243.41           C  
ATOM   2422  CD  PRO 2 190     161.001 185.584 120.034  1.00243.41           C  
ATOM   2423  HA  PRO 2 190     163.832 185.964 121.517  1.00  0.00           H  
ATOM   2424 1HB  PRO 2 190     163.759 187.187 119.042  1.00  0.00           H  
ATOM   2425 2HB  PRO 2 190     163.752 185.430 119.243  1.00  0.00           H  
ATOM   2426 1HG  PRO 2 190     161.406 187.315 118.795  1.00  0.00           H  
ATOM   2427 2HG  PRO 2 190     161.740 185.771 118.006  1.00  0.00           H  
ATOM   2428 1HD  PRO 2 190     159.974 185.976 120.059  1.00  0.00           H  
ATOM   2429 2HD  PRO 2 190     160.999 184.504 119.826  1.00  0.00           H  
ATOM   2430  N   ASN 2 191     162.104 188.685 121.725  1.00247.12           N  
ATOM   2431  CA  ASN 2 191     162.245 190.057 122.210  1.00247.12           C  
ATOM   2432  C   ASN 2 191     162.994 190.101 123.535  1.00247.12           C  
ATOM   2433  O   ASN 2 191     163.817 190.995 123.765  1.00247.12           O  
ATOM   2434  CB  ASN 2 191     160.881 190.726 122.374  1.00247.12           C  
ATOM   2435  CG  ASN 2 191     160.193 190.989 121.057  1.00247.12           C  
ATOM   2436  OD1 ASN 2 191     160.839 191.142 120.020  1.00247.12           O  
ATOM   2437  ND2 ASN 2 191     158.872 191.103 121.101  1.00247.12           N  
ATOM   2438  H   ASN 2 191     161.182 188.278 121.660  1.00  0.00           H  
ATOM   2439  HA  ASN 2 191     162.820 190.626 121.478  1.00  0.00           H  
ATOM   2440 1HB  ASN 2 191     160.236 190.093 122.984  1.00  0.00           H  
ATOM   2441 2HB  ASN 2 191     161.001 191.673 122.900  1.00  0.00           H  
ATOM   2442 1HD2 ASN 2 191     158.357 191.278 120.261  1.00  0.00           H  
ATOM   2443 2HD2 ASN 2 191     158.392 191.014 121.973  1.00  0.00           H  
ATOM   2444  N   PHE 2 192     162.724 189.147 124.414  1.00247.01           N  
ATOM   2445  CA  PHE 2 192     163.278 189.130 125.764  1.00247.01           C  
ATOM   2446  C   PHE 2 192     164.257 187.964 125.851  1.00247.01           C  
ATOM   2447  O   PHE 2 192     163.900 186.858 126.260  1.00247.01           O  
ATOM   2448  CB  PHE 2 192     162.171 189.028 126.816  1.00247.01           C  
ATOM   2449  CG  PHE 2 192     160.860 189.654 126.402  1.00247.01           C  
ATOM   2450  CD1 PHE 2 192     160.781 191.007 126.077  1.00247.01           C  
ATOM   2451  CD2 PHE 2 192     159.707 188.888 126.332  1.00247.01           C  
ATOM   2452  CE1 PHE 2 192     159.580 191.576 125.696  1.00247.01           C  
ATOM   2453  CE2 PHE 2 192     158.502 189.454 125.957  1.00247.01           C  
ATOM   2454  CZ  PHE 2 192     158.439 190.797 125.637  1.00247.01           C  
ATOM   2455  H   PHE 2 192     162.105 188.402 124.127  1.00  0.00           H  
ATOM   2456  HA  PHE 2 192     163.820 190.062 125.927  1.00  0.00           H  
ATOM   2457 1HB  PHE 2 192     161.984 187.980 127.046  1.00  0.00           H  
ATOM   2458 2HB  PHE 2 192     162.498 189.512 127.736  1.00  0.00           H  
ATOM   2459  HD1 PHE 2 192     161.682 191.620 126.125  1.00  0.00           H  
ATOM   2460  HD2 PHE 2 192     159.756 187.828 126.585  1.00  0.00           H  
ATOM   2461  HE1 PHE 2 192     159.535 192.635 125.443  1.00  0.00           H  
ATOM   2462  HE2 PHE 2 192     157.602 188.842 125.914  1.00  0.00           H  
ATOM   2463  HZ  PHE 2 192     157.490 191.241 125.340  1.00  0.00           H  
ATOM   2464  N   GLU 2 193     165.500 188.225 125.460  1.00263.27           N  
ATOM   2465  CA  GLU 2 193     166.577 187.248 125.529  1.00263.27           C  
ATOM   2466  C   GLU 2 193     167.645 187.783 126.469  1.00263.27           C  
ATOM   2467  O   GLU 2 193     168.277 188.803 126.168  1.00263.27           O  
ATOM   2468  CB  GLU 2 193     167.163 186.976 124.142  1.00263.27           C  
ATOM   2469  CG  GLU 2 193     166.278 186.123 123.249  1.00263.27           C  
ATOM   2470  CD  GLU 2 193     166.276 184.663 123.654  1.00263.27           C  
ATOM   2471  OE1 GLU 2 193     167.373 184.077 123.773  1.00263.27           O  
ATOM   2472  OE2 GLU 2 193     165.179 184.101 123.854  1.00263.27           O  
ATOM   2473  H   GLU 2 193     165.695 189.148 125.100  1.00  0.00           H  
ATOM   2474  HA  GLU 2 193     166.172 186.314 125.920  1.00  0.00           H  
ATOM   2475 1HB  GLU 2 193     167.344 187.922 123.632  1.00  0.00           H  
ATOM   2476 2HB  GLU 2 193     168.123 186.471 124.245  1.00  0.00           H  
ATOM   2477 1HG  GLU 2 193     165.258 186.505 123.294  1.00  0.00           H  
ATOM   2478 2HG  GLU 2 193     166.624 186.212 122.220  1.00  0.00           H  
ATOM   2479  N   TYR 2 194     167.858 187.068 127.583  1.00273.44           N  
ATOM   2480  CA  TYR 2 194     168.812 187.427 128.645  1.00273.44           C  
ATOM   2481  C   TYR 2 194     168.584 188.848 129.163  1.00273.44           C  
ATOM   2482  O   TYR 2 194     169.527 189.603 129.409  1.00273.44           O  
ATOM   2483  CB  TYR 2 194     170.269 187.231 128.200  1.00273.44           C  
ATOM   2484  CG  TYR 2 194     170.489 186.167 127.141  1.00273.44           C  
ATOM   2485  CD1 TYR 2 194     170.562 184.822 127.488  1.00273.44           C  
ATOM   2486  CD2 TYR 2 194     170.682 186.510 125.805  1.00273.44           C  
ATOM   2487  CE1 TYR 2 194     170.774 183.845 126.528  1.00273.44           C  
ATOM   2488  CE2 TYR 2 194     170.893 185.542 124.839  1.00273.44           C  
ATOM   2489  CZ  TYR 2 194     170.942 184.213 125.207  1.00273.44           C  
ATOM   2490  OH  TYR 2 194     171.157 183.248 124.251  1.00273.44           O  
ATOM   2491  H   TYR 2 194     167.311 186.224 127.678  1.00  0.00           H  
ATOM   2492  HA  TYR 2 194     168.634 186.779 129.504  1.00  0.00           H  
ATOM   2493 1HB  TYR 2 194     170.658 188.170 127.803  1.00  0.00           H  
ATOM   2494 2HB  TYR 2 194     170.879 186.962 129.062  1.00  0.00           H  
ATOM   2495  HD1 TYR 2 194     170.452 184.521 128.530  1.00  0.00           H  
ATOM   2496  HD2 TYR 2 194     170.670 187.558 125.504  1.00  0.00           H  
ATOM   2497  HE1 TYR 2 194     170.828 182.797 126.820  1.00  0.00           H  
ATOM   2498  HE2 TYR 2 194     171.020 185.832 123.796  1.00  0.00           H  
ATOM   2499  HH  TYR 2 194     171.251 183.666 123.392  1.00  0.00           H  
ATOM   2500  N   ALA 2 195     167.316 189.214 129.329  1.00232.17           N  
ATOM   2501  CA  ALA 2 195     166.962 190.547 129.786  1.00232.17           C  
ATOM   2502  C   ALA 2 195     167.194 190.679 131.290  1.00232.17           C  
ATOM   2503  O   ALA 2 195     167.426 189.699 132.003  1.00232.17           O  
ATOM   2504  CB  ALA 2 195     165.508 190.862 129.439  1.00232.17           C  
ATOM   2505  H   ALA 2 195     166.581 188.550 129.133  1.00  0.00           H  
ATOM   2506  HA  ALA 2 195     167.608 191.262 129.277  1.00  0.00           H  
ATOM   2507 1HB  ALA 2 195     165.259 191.864 129.788  1.00  0.00           H  
ATOM   2508 2HB  ALA 2 195     165.372 190.810 128.359  1.00  0.00           H  
ATOM   2509 3HB  ALA 2 195     164.854 190.137 129.921  1.00  0.00           H  
ATOM   2510  N   GLU 2 196     167.135 191.917 131.772  1.00233.11           N  
ATOM   2511  CA  GLU 2 196     167.325 192.173 133.190  1.00233.11           C  
ATOM   2512  C   GLU 2 196     166.041 191.880 133.960  1.00233.11           C  
ATOM   2513  O   GLU 2 196     164.937 191.903 133.410  1.00233.11           O  
ATOM   2514  CB  GLU 2 196     167.770 193.618 133.434  1.00233.11           C  
ATOM   2515  CG  GLU 2 196     166.779 194.687 132.991  1.00233.11           C  
ATOM   2516  CD  GLU 2 196     166.955 195.111 131.542  1.00233.11           C  
ATOM   2517  OE1 GLU 2 196     167.700 194.436 130.799  1.00233.11           O  
ATOM   2518  OE2 GLU 2 196     166.341 196.123 131.144  1.00233.11           O  
ATOM   2519  H   GLU 2 196     166.956 192.694 131.151  1.00  0.00           H  
ATOM   2520  HA  GLU 2 196     168.104 191.506 133.561  1.00  0.00           H  
ATOM   2521 1HB  GLU 2 196     167.956 193.767 134.498  1.00  0.00           H  
ATOM   2522 2HB  GLU 2 196     168.707 193.804 132.909  1.00  0.00           H  
ATOM   2523 1HG  GLU 2 196     165.767 194.305 133.120  1.00  0.00           H  
ATOM   2524 2HG  GLU 2 196     166.893 195.561 133.631  1.00  0.00           H  
ATOM   2525  N   ALA 2 197     166.214 191.604 135.256  1.00220.43           N  
ATOM   2526  CA  ALA 2 197     165.105 191.169 136.106  1.00220.43           C  
ATOM   2527  C   ALA 2 197     163.944 192.163 136.256  1.00220.43           C  
ATOM   2528  O   ALA 2 197     162.794 191.692 136.290  1.00220.43           O  
ATOM   2529  CB  ALA 2 197     165.651 190.745 137.479  1.00220.43           C  
ATOM   2530  H   ALA 2 197     167.135 191.698 135.659  1.00  0.00           H  
ATOM   2531  HA  ALA 2 197     164.627 190.314 135.627  1.00  0.00           H  
ATOM   2532 1HB  ALA 2 197     164.827 190.421 138.114  1.00  0.00           H  
ATOM   2533 2HB  ALA 2 197     166.356 189.924 137.352  1.00  0.00           H  
ATOM   2534 3HB  ALA 2 197     166.157 191.589 137.945  1.00  0.00           H  
ATOM   2535  N   PRO 2 198     164.135 193.493 136.392  1.00226.36           N  
ATOM   2536  CA  PRO 2 198     162.950 194.374 136.335  1.00226.36           C  
ATOM   2537  C   PRO 2 198     162.242 194.385 134.988  1.00226.36           C  
ATOM   2538  O   PRO 2 198     161.047 194.701 134.936  1.00226.36           O  
ATOM   2539  CB  PRO 2 198     163.515 195.760 136.675  1.00226.36           C  
ATOM   2540  CG  PRO 2 198     164.740 195.503 137.418  1.00226.36           C  
ATOM   2541  CD  PRO 2 198     165.319 194.263 136.834  1.00226.36           C  
ATOM   2542  HA  PRO 2 198     162.223 194.053 137.096  1.00  0.00           H  
ATOM   2543 1HB  PRO 2 198     163.698 196.328 135.751  1.00  0.00           H  
ATOM   2544 2HB  PRO 2 198     162.782 196.331 137.263  1.00  0.00           H  
ATOM   2545 1HG  PRO 2 198     165.426 196.358 137.327  1.00  0.00           H  
ATOM   2546 2HG  PRO 2 198     164.517 195.387 138.489  1.00  0.00           H  
ATOM   2547 1HD  PRO 2 198     165.966 194.525 135.984  1.00  0.00           H  
ATOM   2548 2HD  PRO 2 198     165.890 193.726 137.605  1.00  0.00           H  
ATOM   2549  N   SER 2 199     162.933 194.049 133.899  1.00227.03           N  
ATOM   2550  CA  SER 2 199     162.328 194.030 132.575  1.00227.03           C  
ATOM   2551  C   SER 2 199     161.769 192.662 132.201  1.00227.03           C  
ATOM   2552  O   SER 2 199     161.542 192.402 131.014  1.00227.03           O  
ATOM   2553  CB  SER 2 199     163.342 194.476 131.521  1.00227.03           C  
ATOM   2554  OG  SER 2 199     164.269 193.441 131.247  1.00227.03           O  
ATOM   2555  H   SER 2 199     163.907 193.800 133.999  1.00  0.00           H  
ATOM   2556  HA  SER 2 199     161.488 194.725 132.568  1.00  0.00           H  
ATOM   2557 1HB  SER 2 199     162.818 194.753 130.607  1.00  0.00           H  
ATOM   2558 2HB  SER 2 199     163.871 195.360 131.876  1.00  0.00           H  
ATOM   2559  HG  SER 2 199     164.017 192.704 131.808  1.00  0.00           H  
ATOM   2560  N   ARG 2 200     161.539 191.789 133.177  1.00206.51           N  
ATOM   2561  CA  ARG 2 200     161.034 190.451 132.898  1.00206.51           C  
ATOM   2562  C   ARG 2 200     160.319 189.929 134.134  1.00206.51           C  
ATOM   2563  O   ARG 2 200     160.255 190.596 135.169  1.00206.51           O  
ATOM   2564  CB  ARG 2 200     162.162 189.502 132.484  1.00206.51           C  
ATOM   2565  CG  ARG 2 200     163.132 189.165 133.593  1.00206.51           C  
ATOM   2566  CD  ARG 2 200     164.437 188.656 133.023  1.00206.51           C  
ATOM   2567  NE  ARG 2 200     164.347 187.251 132.648  1.00206.51           N  
ATOM   2568  CZ  ARG 2 200     165.292 186.589 131.998  1.00206.51           C  
ATOM   2569  NH1 ARG 2 200     166.413 187.179 131.617  1.00206.51           N  
ATOM   2570  NH2 ARG 2 200     165.108 185.302 131.720  1.00206.51           N  
ATOM   2571  H   ARG 2 200     161.718 192.058 134.134  1.00  0.00           H  
ATOM   2572  HA  ARG 2 200     160.323 190.514 132.074  1.00  0.00           H  
ATOM   2573 1HB  ARG 2 200     161.736 188.569 132.117  1.00  0.00           H  
ATOM   2574 2HB  ARG 2 200     162.730 189.946 131.666  1.00  0.00           H  
ATOM   2575 1HG  ARG 2 200     163.331 190.058 134.186  1.00  0.00           H  
ATOM   2576 2HG  ARG 2 200     162.701 188.393 134.232  1.00  0.00           H  
ATOM   2577 1HD  ARG 2 200     164.696 189.233 132.135  1.00  0.00           H  
ATOM   2578 2HD  ARG 2 200     165.225 188.763 133.767  1.00  0.00           H  
ATOM   2579  HE  ARG 2 200     163.506 186.750 132.902  1.00  0.00           H  
ATOM   2580 1HH1 ARG 2 200     166.564 188.157 131.821  1.00  0.00           H  
ATOM   2581 2HH1 ARG 2 200     167.118 186.652 131.123  1.00  0.00           H  
ATOM   2582 1HH2 ARG 2 200     164.255 184.840 132.004  1.00  0.00           H  
ATOM   2583 2HH2 ARG 2 200     165.820 184.786 131.225  1.00  0.00           H  
ATOM   2584  N   LEU 2 201     159.773 188.722 134.009  1.00201.44           N  
ATOM   2585  CA  LEU 2 201     159.243 188.007 135.159  1.00201.44           C  
ATOM   2586  C   LEU 2 201     160.397 187.550 136.040  1.00201.44           C  
ATOM   2587  O   LEU 2 201     161.445 187.127 135.547  1.00201.44           O  
ATOM   2588  CB  LEU 2 201     158.410 186.792 134.728  1.00201.44           C  
ATOM   2589  CG  LEU 2 201     157.071 186.801 133.964  1.00201.44           C  
ATOM   2590  CD1 LEU 2 201     155.958 187.404 134.816  1.00201.44           C  
ATOM   2591  CD2 LEU 2 201     157.102 187.432 132.564  1.00201.44           C  
ATOM   2592  H   LEU 2 201     159.725 188.291 133.097  1.00  0.00           H  
ATOM   2593  HA  LEU 2 201     158.596 188.682 135.718  1.00  0.00           H  
ATOM   2594 1HB  LEU 2 201     159.021 186.163 134.083  1.00  0.00           H  
ATOM   2595 2HB  LEU 2 201     158.147 186.218 135.616  1.00  0.00           H  
ATOM   2596  HG  LEU 2 201     156.723 185.777 133.828  1.00  0.00           H  
ATOM   2597 1HD1 LEU 2 201     155.025 187.398 134.253  1.00  0.00           H  
ATOM   2598 2HD1 LEU 2 201     155.836 186.815 135.725  1.00  0.00           H  
ATOM   2599 3HD1 LEU 2 201     156.216 188.429 135.079  1.00  0.00           H  
ATOM   2600 1HD2 LEU 2 201     156.107 187.383 132.120  1.00  0.00           H  
ATOM   2601 2HD2 LEU 2 201     157.414 188.474 132.641  1.00  0.00           H  
ATOM   2602 3HD2 LEU 2 201     157.807 186.888 131.935  1.00  0.00           H  
ATOM   2603  N   SER 2 202     160.211 187.649 137.349  1.00203.99           N  
ATOM   2604  CA  SER 2 202     161.265 187.296 138.286  1.00203.99           C  
ATOM   2605  C   SER 2 202     160.619 186.747 139.547  1.00203.99           C  
ATOM   2606  O   SER 2 202     159.447 187.033 139.819  1.00203.99           O  
ATOM   2607  CB  SER 2 202     162.150 188.510 138.602  1.00203.99           C  
ATOM   2608  OG  SER 2 202     162.759 189.026 137.431  1.00203.99           O  
ATOM   2609  H   SER 2 202     159.324 187.975 137.706  1.00  0.00           H  
ATOM   2610  HA  SER 2 202     161.888 186.525 137.831  1.00  0.00           H  
ATOM   2611 1HB  SER 2 202     161.547 189.288 139.070  1.00  0.00           H  
ATOM   2612 2HB  SER 2 202     162.922 188.222 139.315  1.00  0.00           H  
ATOM   2613  HG  SER 2 202     162.457 188.470 136.709  1.00  0.00           H  
ATOM   2614  N   PRO 2 203     161.336 185.911 140.310  1.00229.54           N  
ATOM   2615  CA  PRO 2 203     160.789 185.443 141.598  1.00229.54           C  
ATOM   2616  C   PRO 2 203     160.539 186.549 142.612  1.00229.54           C  
ATOM   2617  O   PRO 2 203     159.607 186.430 143.416  1.00229.54           O  
ATOM   2618  CB  PRO 2 203     161.856 184.457 142.092  1.00229.54           C  
ATOM   2619  CG  PRO 2 203     162.539 183.992 140.861  1.00229.54           C  
ATOM   2620  CD  PRO 2 203     162.544 185.159 139.923  1.00229.54           C  
ATOM   2621  HA  PRO 2 203     159.832 184.930 141.420  1.00  0.00           H  
ATOM   2622 1HB  PRO 2 203     162.541 184.962 142.789  1.00  0.00           H  
ATOM   2623 2HB  PRO 2 203     161.380 183.635 142.647  1.00  0.00           H  
ATOM   2624 1HG  PRO 2 203     163.559 183.653 141.097  1.00  0.00           H  
ATOM   2625 2HG  PRO 2 203     162.008 183.128 140.435  1.00  0.00           H  
ATOM   2626 1HD  PRO 2 203     163.457 185.752 140.079  1.00  0.00           H  
ATOM   2627 2HD  PRO 2 203     162.489 184.797 138.886  1.00  0.00           H  
ATOM   2628  N   ASP 2 204     161.328 187.623 142.603  1.00246.52           N  
ATOM   2629  CA  ASP 2 204     161.086 188.713 143.542  1.00246.52           C  
ATOM   2630  C   ASP 2 204     159.992 189.671 143.081  1.00246.52           C  
ATOM   2631  O   ASP 2 204     159.656 190.602 143.821  1.00246.52           O  
ATOM   2632  CB  ASP 2 204     162.393 189.472 143.838  1.00246.52           C  
ATOM   2633  CG  ASP 2 204     163.052 190.073 142.594  1.00246.52           C  
ATOM   2634  OD1 ASP 2 204     162.519 189.964 141.473  1.00246.52           O  
ATOM   2635  OD2 ASP 2 204     164.137 190.672 142.750  1.00246.52           O  
ATOM   2636  H   ASP 2 204     162.097 187.696 141.952  1.00  0.00           H  
ATOM   2637  HA  ASP 2 204     160.711 188.290 144.474  1.00  0.00           H  
ATOM   2638 1HB  ASP 2 204     162.193 190.280 144.542  1.00  0.00           H  
ATOM   2639 2HB  ASP 2 204     163.107 188.796 144.309  1.00  0.00           H  
ATOM   2640  N   ASP 2 205     159.438 189.466 141.882  1.00215.60           N  
ATOM   2641  CA  ASP 2 205     158.368 190.321 141.380  1.00215.60           C  
ATOM   2642  C   ASP 2 205     157.057 190.108 142.123  1.00215.60           C  
ATOM   2643  O   ASP 2 205     156.173 190.968 142.053  1.00215.60           O  
ATOM   2644  CB  ASP 2 205     158.147 190.062 139.892  1.00215.60           C  
ATOM   2645  CG  ASP 2 205     159.289 190.561 139.043  1.00215.60           C  
ATOM   2646  OD1 ASP 2 205     160.156 191.284 139.574  1.00215.60           O  
ATOM   2647  OD2 ASP 2 205     159.324 190.219 137.846  1.00215.60           O  
ATOM   2648  H   ASP 2 205     159.767 188.702 141.309  1.00  0.00           H  
ATOM   2649  HA  ASP 2 205     158.664 191.362 141.517  1.00  0.00           H  
ATOM   2650 1HB  ASP 2 205     158.024 188.992 139.723  1.00  0.00           H  
ATOM   2651 2HB  ASP 2 205     157.228 190.552 139.570  1.00  0.00           H  
ATOM   2652  N   ALA 2 206     156.910 188.982 142.818  1.00237.80           N  
ATOM   2653  CA  ALA 2 206     155.690 188.663 143.540  1.00237.80           C  
ATOM   2654  C   ALA 2 206     156.026 187.711 144.676  1.00237.80           C  
ATOM   2655  O   ALA 2 206     157.153 187.225 144.796  1.00237.80           O  
ATOM   2656  CB  ALA 2 206     154.638 188.041 142.623  1.00237.80           C  
ATOM   2657  H   ALA 2 206     157.680 188.329 142.840  1.00  0.00           H  
ATOM   2658  HA  ALA 2 206     155.285 189.590 143.946  1.00  0.00           H  
ATOM   2659 1HB  ALA 2 206     153.740 187.816 143.199  1.00  0.00           H  
ATOM   2660 2HB  ALA 2 206     154.391 188.741 141.825  1.00  0.00           H  
ATOM   2661 3HB  ALA 2 206     155.030 187.122 142.190  1.00  0.00           H  
ATOM   2662  N   ASP 2 207     155.027 187.456 145.522  1.00250.42           N  
ATOM   2663  CA  ASP 2 207     155.191 186.454 146.567  1.00250.42           C  
ATOM   2664  C   ASP 2 207     155.219 185.044 145.991  1.00250.42           C  
ATOM   2665  O   ASP 2 207     155.829 184.148 146.582  1.00250.42           O  
ATOM   2666  CB  ASP 2 207     154.074 186.585 147.602  1.00250.42           C  
ATOM   2667  CG  ASP 2 207     154.194 187.847 148.431  1.00250.42           C  
ATOM   2668  OD1 ASP 2 207     155.246 188.515 148.349  1.00250.42           O  
ATOM   2669  OD2 ASP 2 207     153.236 188.173 149.162  1.00250.42           O  
ATOM   2670  H   ASP 2 207     154.150 187.952 145.449  1.00  0.00           H  
ATOM   2671  HA  ASP 2 207     156.149 186.622 147.060  1.00  0.00           H  
ATOM   2672 1HB  ASP 2 207     153.108 186.587 147.097  1.00  0.00           H  
ATOM   2673 2HB  ASP 2 207     154.093 185.723 148.269  1.00  0.00           H  
ATOM   2674  N   PHE 2 208     154.581 184.833 144.839  1.00223.05           N  
ATOM   2675  CA  PHE 2 208     154.531 183.516 144.219  1.00223.05           C  
ATOM   2676  C   PHE 2 208     154.299 183.731 142.729  1.00223.05           C  
ATOM   2677  O   PHE 2 208     153.328 184.388 142.343  1.00223.05           O  
ATOM   2678  CB  PHE 2 208     153.408 182.671 144.844  1.00223.05           C  
ATOM   2679  CG  PHE 2 208     153.516 181.184 144.586  1.00223.05           C  
ATOM   2680  CD1 PHE 2 208     154.599 180.634 143.907  1.00223.05           C  
ATOM   2681  CD2 PHE 2 208     152.521 180.334 145.042  1.00223.05           C  
ATOM   2682  CE1 PHE 2 208     154.680 179.273 143.686  1.00223.05           C  
ATOM   2683  CE2 PHE 2 208     152.597 178.973 144.825  1.00223.05           C  
ATOM   2684  CZ  PHE 2 208     153.676 178.442 144.143  1.00223.05           C  
ATOM   2685  H   PHE 2 208     154.120 185.608 144.385  1.00  0.00           H  
ATOM   2686  HA  PHE 2 208     155.484 183.015 144.394  1.00  0.00           H  
ATOM   2687 1HB  PHE 2 208     153.399 182.820 145.923  1.00  0.00           H  
ATOM   2688 2HB  PHE 2 208     152.445 183.004 144.459  1.00  0.00           H  
ATOM   2689  HD1 PHE 2 208     155.391 181.291 143.548  1.00  0.00           H  
ATOM   2690  HD2 PHE 2 208     151.670 180.753 145.580  1.00  0.00           H  
ATOM   2691  HE1 PHE 2 208     155.535 178.858 143.152  1.00  0.00           H  
ATOM   2692  HE2 PHE 2 208     151.807 178.317 145.190  1.00  0.00           H  
ATOM   2693  HZ  PHE 2 208     153.732 177.369 143.966  1.00  0.00           H  
ATOM   2694  N   VAL 2 209     155.184 183.179 141.903  1.00213.54           N  
ATOM   2695  CA  VAL 2 209     155.157 183.380 140.459  1.00213.54           C  
ATOM   2696  C   VAL 2 209     155.018 182.012 139.803  1.00213.54           C  
ATOM   2697  O   VAL 2 209     155.797 181.100 140.103  1.00213.54           O  
ATOM   2698  CB  VAL 2 209     156.437 184.088 139.970  1.00213.54           C  
ATOM   2699  CG1 VAL 2 209     156.569 184.011 138.452  1.00213.54           C  
ATOM   2700  CG2 VAL 2 209     156.517 185.516 140.483  1.00213.54           C  
ATOM   2701  H   VAL 2 209     155.904 182.596 142.305  1.00  0.00           H  
ATOM   2702  HA  VAL 2 209     154.302 184.011 140.213  1.00  0.00           H  
ATOM   2703  HB  VAL 2 209     157.306 183.538 140.332  1.00  0.00           H  
ATOM   2704 1HG1 VAL 2 209     157.482 184.519 138.140  1.00  0.00           H  
ATOM   2705 2HG1 VAL 2 209     156.612 182.967 138.143  1.00  0.00           H  
ATOM   2706 3HG1 VAL 2 209     155.709 184.493 137.987  1.00  0.00           H  
ATOM   2707 1HG2 VAL 2 209     157.432 185.983 140.119  1.00  0.00           H  
ATOM   2708 2HG2 VAL 2 209     155.655 186.080 140.126  1.00  0.00           H  
ATOM   2709 3HG2 VAL 2 209     156.521 185.511 141.573  1.00  0.00           H  
ATOM   2710  N   ASP 2 210     154.035 181.864 138.912  1.00213.48           N  
ATOM   2711  CA  ASP 2 210     153.865 180.623 138.167  1.00213.48           C  
ATOM   2712  C   ASP 2 210     153.832 180.920 136.676  1.00213.48           C  
ATOM   2713  O   ASP 2 210     153.432 182.004 136.251  1.00213.48           O  
ATOM   2714  CB  ASP 2 210     152.588 179.883 138.581  1.00213.48           C  
ATOM   2715  CG  ASP 2 210     152.279 180.038 140.053  1.00213.48           C  
ATOM   2716  OD1 ASP 2 210     153.156 179.720 140.882  1.00213.48           O  
ATOM   2717  OD2 ASP 2 210     151.162 180.483 140.383  1.00213.48           O  
ATOM   2718  H   ASP 2 210     153.394 182.627 138.749  1.00  0.00           H  
ATOM   2719  HA  ASP 2 210     154.715 179.974 138.378  1.00  0.00           H  
ATOM   2720 1HB  ASP 2 210     151.745 180.261 138.003  1.00  0.00           H  
ATOM   2721 2HB  ASP 2 210     152.692 178.822 138.353  1.00  0.00           H  
ATOM   2722  N   VAL 2 211     154.247 179.934 135.879  1.00197.70           N  
ATOM   2723  CA  VAL 2 211     154.391 180.123 134.439  1.00197.70           C  
ATOM   2724  C   VAL 2 211     154.245 178.771 133.751  1.00197.70           C  
ATOM   2725  O   VAL 2 211     154.463 177.719 134.360  1.00197.70           O  
ATOM   2726  CB  VAL 2 211     155.734 180.826 134.108  1.00197.70           C  
ATOM   2727  CG1 VAL 2 211     156.881 179.839 134.048  1.00197.70           C  
ATOM   2728  CG2 VAL 2 211     155.627 181.624 132.811  1.00197.70           C  
ATOM   2729  H   VAL 2 211     154.467 179.034 136.282  1.00  0.00           H  
ATOM   2730  HA  VAL 2 211     153.574 180.755 134.090  1.00  0.00           H  
ATOM   2731  HB  VAL 2 211     155.989 181.505 134.922  1.00  0.00           H  
ATOM   2732 1HG1 VAL 2 211     157.805 180.369 133.814  1.00  0.00           H  
ATOM   2733 2HG1 VAL 2 211     156.983 179.341 135.012  1.00  0.00           H  
ATOM   2734 3HG1 VAL 2 211     156.683 179.098 133.274  1.00  0.00           H  
ATOM   2735 1HG2 VAL 2 211     156.581 182.108 132.602  1.00  0.00           H  
ATOM   2736 2HG2 VAL 2 211     155.372 180.953 131.991  1.00  0.00           H  
ATOM   2737 3HG2 VAL 2 211     154.851 182.383 132.913  1.00  0.00           H  
ATOM   2738  N   LEU 2 212     153.828 178.802 132.481  1.00195.20           N  
ATOM   2739  CA  LEU 2 212     153.528 177.598 131.700  1.00195.20           C  
ATOM   2740  C   LEU 2 212     154.178 177.745 130.326  1.00195.20           C  
ATOM   2741  O   LEU 2 212     153.628 178.420 129.451  1.00195.20           O  
ATOM   2742  CB  LEU 2 212     152.023 177.392 131.552  1.00195.20           C  
ATOM   2743  CG  LEU 2 212     151.018 177.592 132.690  1.00195.20           C  
ATOM   2744  CD1 LEU 2 212     149.626 177.249 132.195  1.00195.20           C  
ATOM   2745  CD2 LEU 2 212     151.346 176.739 133.895  1.00195.20           C  
ATOM   2746  H   LEU 2 212     153.718 179.708 132.049  1.00  0.00           H  
ATOM   2747  HA  LEU 2 212     153.940 176.735 132.223  1.00  0.00           H  
ATOM   2748 1HB  LEU 2 212     151.656 178.059 130.774  1.00  0.00           H  
ATOM   2749 2HB  LEU 2 212     151.842 176.365 131.236  1.00  0.00           H  
ATOM   2750  HG  LEU 2 212     151.025 178.637 133.002  1.00  0.00           H  
ATOM   2751 1HD1 LEU 2 212     148.908 177.390 133.003  1.00  0.00           H  
ATOM   2752 2HD1 LEU 2 212     149.366 177.901 131.361  1.00  0.00           H  
ATOM   2753 3HD1 LEU 2 212     149.602 176.211 131.867  1.00  0.00           H  
ATOM   2754 1HD2 LEU 2 212     150.607 176.915 134.677  1.00  0.00           H  
ATOM   2755 2HD2 LEU 2 212     151.331 175.687 133.611  1.00  0.00           H  
ATOM   2756 3HD2 LEU 2 212     152.337 177.000 134.267  1.00  0.00           H  
ATOM   2757  N   HIS 2 213     155.331 177.110 130.127  1.00200.34           N  
ATOM   2758  CA  HIS 2 213     155.963 177.075 128.806  1.00200.34           C  
ATOM   2759  C   HIS 2 213     155.361 175.949 127.978  1.00200.34           C  
ATOM   2760  O   HIS 2 213     155.815 174.804 128.016  1.00200.34           O  
ATOM   2761  CB  HIS 2 213     157.474 176.919 128.914  1.00200.34           C  
ATOM   2762  CG  HIS 2 213     158.098 177.733 130.000  1.00200.34           C  
ATOM   2763  ND1 HIS 2 213     158.998 177.207 130.901  1.00200.34           N  
ATOM   2764  CD2 HIS 2 213     157.995 179.049 130.296  1.00200.34           C  
ATOM   2765  CE1 HIS 2 213     159.402 178.159 131.721  1.00200.34           C  
ATOM   2766  NE2 HIS 2 213     158.812 179.288 131.373  1.00200.34           N  
ATOM   2767  H   HIS 2 213     155.781 176.642 130.900  1.00  0.00           H  
ATOM   2768  HA  HIS 2 213     155.764 178.010 128.283  1.00  0.00           H  
ATOM   2769 1HB  HIS 2 213     157.720 175.872 129.095  1.00  0.00           H  
ATOM   2770 2HB  HIS 2 213     157.938 177.206 127.970  1.00  0.00           H  
ATOM   2771  HD2 HIS 2 213     157.374 179.782 129.780  1.00  0.00           H  
ATOM   2772  HE1 HIS 2 213     160.104 178.035 132.545  1.00  0.00           H  
ATOM   2773  HE2 HIS 2 213     158.938 180.184 131.823  1.00  0.00           H  
ATOM   2774  N   THR 2 214     154.322 176.285 127.213  1.00204.41           N  
ATOM   2775  CA  THR 2 214     153.742 175.324 126.282  1.00204.41           C  
ATOM   2776  C   THR 2 214     154.679 175.056 125.109  1.00204.41           C  
ATOM   2777  O   THR 2 214     154.882 173.900 124.717  1.00204.41           O  
ATOM   2778  CB  THR 2 214     152.390 175.841 125.785  1.00204.41           C  
ATOM   2779  OG1 THR 2 214     151.478 175.925 126.888  1.00204.41           O  
ATOM   2780  CG2 THR 2 214     151.794 174.920 124.726  1.00204.41           C  
ATOM   2781  H   THR 2 214     153.927 177.212 127.273  1.00  0.00           H  
ATOM   2782  HA  THR 2 214     153.591 174.381 126.808  1.00  0.00           H  
ATOM   2783  HB  THR 2 214     152.517 176.833 125.353  1.00  0.00           H  
ATOM   2784  HG1 THR 2 214     151.920 175.638 127.691  1.00  0.00           H  
ATOM   2785 1HG2 THR 2 214     150.835 175.318 124.396  1.00  0.00           H  
ATOM   2786 2HG2 THR 2 214     152.473 174.856 123.876  1.00  0.00           H  
ATOM   2787 3HG2 THR 2 214     151.648 173.927 125.149  1.00  0.00           H  
ATOM   2788  N   PHE 2 215     155.291 176.106 124.564  1.00225.12           N  
ATOM   2789  CA  PHE 2 215     155.994 176.044 123.283  1.00225.12           C  
ATOM   2790  C   PHE 2 215     157.428 176.518 123.517  1.00225.12           C  
ATOM   2791  O   PHE 2 215     157.714 177.718 123.480  1.00225.12           O  
ATOM   2792  CB  PHE 2 215     155.225 176.885 122.238  1.00225.12           C  
ATOM   2793  CG  PHE 2 215     155.588 176.612 120.785  1.00225.12           C  
ATOM   2794  CD1 PHE 2 215     156.880 176.763 120.294  1.00225.12           C  
ATOM   2795  CD2 PHE 2 215     154.609 176.155 119.918  1.00225.12           C  
ATOM   2796  CE1 PHE 2 215     157.168 176.510 118.964  1.00225.12           C  
ATOM   2797  CE2 PHE 2 215     154.894 175.892 118.590  1.00225.12           C  
ATOM   2798  CZ  PHE 2 215     156.177 176.065 118.115  1.00225.12           C  
ATOM   2799  H   PHE 2 215     155.262 176.981 125.067  1.00  0.00           H  
ATOM   2800  HA  PHE 2 215     156.025 175.004 122.955  1.00  0.00           H  
ATOM   2801 1HB  PHE 2 215     154.156 176.708 122.344  1.00  0.00           H  
ATOM   2802 2HB  PHE 2 215     155.401 177.944 122.423  1.00  0.00           H  
ATOM   2803  HD1 PHE 2 215     157.672 177.084 120.970  1.00  0.00           H  
ATOM   2804  HD2 PHE 2 215     153.595 176.019 120.295  1.00  0.00           H  
ATOM   2805  HE1 PHE 2 215     158.179 176.662 118.587  1.00  0.00           H  
ATOM   2806  HE2 PHE 2 215     154.107 175.549 117.919  1.00  0.00           H  
ATOM   2807  HZ  PHE 2 215     156.407 175.852 117.072  1.00  0.00           H  
ATOM   2808  N   THR 2 216     158.325 175.564 123.760  1.00239.30           N  
ATOM   2809  CA  THR 2 216     159.762 175.800 123.757  1.00239.30           C  
ATOM   2810  C   THR 2 216     160.433 175.256 122.501  1.00239.30           C  
ATOM   2811  O   THR 2 216     161.665 175.259 122.416  1.00239.30           O  
ATOM   2812  CB  THR 2 216     160.407 175.181 124.998  1.00239.30           C  
ATOM   2813  OG1 THR 2 216     160.221 173.760 124.978  1.00239.30           O  
ATOM   2814  CG2 THR 2 216     159.786 175.750 126.258  1.00239.30           C  
ATOM   2815  H   THR 2 216     157.979 174.635 123.955  1.00  0.00           H  
ATOM   2816  HA  THR 2 216     159.936 176.876 123.773  1.00  0.00           H  
ATOM   2817  HB  THR 2 216     161.476 175.395 124.997  1.00  0.00           H  
ATOM   2818  HG1 THR 2 216     159.732 173.513 124.189  1.00  0.00           H  
ATOM   2819 1HG2 THR 2 216     160.257 175.299 127.131  1.00  0.00           H  
ATOM   2820 2HG2 THR 2 216     159.935 176.829 126.282  1.00  0.00           H  
ATOM   2821 3HG2 THR 2 216     158.719 175.531 126.268  1.00  0.00           H  
ATOM   2822  N   ARG 2 217     159.646 174.780 121.539  1.00248.84           N  
ATOM   2823  CA  ARG 2 217     160.167 174.228 120.296  1.00248.84           C  
ATOM   2824  C   ARG 2 217     160.796 175.326 119.442  1.00248.84           C  
ATOM   2825  O   ARG 2 217     160.321 176.463 119.403  1.00248.84           O  
ATOM   2826  CB  ARG 2 217     159.031 173.530 119.539  1.00248.84           C  
ATOM   2827  CG  ARG 2 217     159.356 172.961 118.166  1.00248.84           C  
ATOM   2828  CD  ARG 2 217     158.167 172.185 117.624  1.00248.84           C  
ATOM   2829  NE  ARG 2 217     158.380 171.720 116.259  1.00248.84           N  
ATOM   2830  CZ  ARG 2 217     157.509 170.991 115.575  1.00248.84           C  
ATOM   2831  NH1 ARG 2 217     156.351 170.627 116.099  1.00248.84           N  
ATOM   2832  NH2 ARG 2 217     157.806 170.622 114.332  1.00248.84           N  
ATOM   2833  H   ARG 2 217     158.647 174.806 121.685  1.00  0.00           H  
ATOM   2834  HA  ARG 2 217     160.939 173.498 120.539  1.00  0.00           H  
ATOM   2835 1HB  ARG 2 217     158.655 172.699 120.134  1.00  0.00           H  
ATOM   2836 2HB  ARG 2 217     158.207 174.229 119.394  1.00  0.00           H  
ATOM   2837 1HG  ARG 2 217     159.592 173.776 117.481  1.00  0.00           H  
ATOM   2838 2HG  ARG 2 217     160.213 172.291 118.243  1.00  0.00           H  
ATOM   2839 1HD  ARG 2 217     157.986 171.313 118.251  1.00  0.00           H  
ATOM   2840 2HD  ARG 2 217     157.284 172.823 117.627  1.00  0.00           H  
ATOM   2841  HE  ARG 2 217     159.249 171.971 115.807  1.00  0.00           H  
ATOM   2842 1HH1 ARG 2 217     156.113 170.905 117.041  1.00  0.00           H  
ATOM   2843 2HH1 ARG 2 217     155.704 170.072 115.558  1.00  0.00           H  
ATOM   2844 1HH2 ARG 2 217     158.687 170.897 113.920  1.00  0.00           H  
ATOM   2845 2HH2 ARG 2 217     157.152 170.067 113.800  1.00  0.00           H  
ATOM   2846  N   GLY 2 218     161.892 174.981 118.764  1.00262.72           N  
ATOM   2847  CA  GLY 2 218     162.543 175.905 117.859  1.00262.72           C  
ATOM   2848  C   GLY 2 218     163.668 176.683 118.507  1.00262.72           C  
ATOM   2849  O   GLY 2 218     164.015 176.507 119.679  1.00262.72           O  
ATOM   2850  H   GLY 2 218     162.278 174.055 118.883  1.00  0.00           H  
ATOM   2851 1HA  GLY 2 218     162.944 175.357 117.006  1.00  0.00           H  
ATOM   2852 2HA  GLY 2 218     161.810 176.611 117.471  1.00  0.00           H  
ATOM   2853  N   SER 2 219     164.262 177.559 117.699  1.00268.25           N  
ATOM   2854  CA  SER 2 219     165.369 178.381 118.164  1.00268.25           C  
ATOM   2855  C   SER 2 219     164.875 179.434 119.154  1.00268.25           C  
ATOM   2856  O   SER 2 219     163.783 179.985 118.980  1.00268.25           O  
ATOM   2857  CB  SER 2 219     166.059 179.062 116.983  1.00268.25           C  
ATOM   2858  OG  SER 2 219     166.962 180.060 117.427  1.00268.25           O  
ATOM   2859  H   SER 2 219     163.942 177.658 116.746  1.00  0.00           H  
ATOM   2860  HA  SER 2 219     166.091 177.736 118.667  1.00  0.00           H  
ATOM   2861 1HB  SER 2 219     166.596 178.317 116.397  1.00  0.00           H  
ATOM   2862 2HB  SER 2 219     165.309 179.511 116.333  1.00  0.00           H  
ATOM   2863  HG  SER 2 219     166.910 180.056 118.386  1.00  0.00           H  
ATOM   2864  N   PRO 2 220     165.638 179.705 120.219  1.00266.55           N  
ATOM   2865  CA  PRO 2 220     165.272 180.808 121.125  1.00266.55           C  
ATOM   2866  C   PRO 2 220     165.313 182.175 120.465  1.00266.55           C  
ATOM   2867  O   PRO 2 220     164.522 183.054 120.828  1.00266.55           O  
ATOM   2868  CB  PRO 2 220     166.310 180.693 122.251  1.00266.55           C  
ATOM   2869  CG  PRO 2 220     167.464 179.974 121.631  1.00266.55           C  
ATOM   2870  CD  PRO 2 220     166.856 179.006 120.661  1.00266.55           C  
ATOM   2871  HA  PRO 2 220     164.255 180.638 121.509  1.00  0.00           H  
ATOM   2872 1HB  PRO 2 220     166.583 181.695 122.615  1.00  0.00           H  
ATOM   2873 2HB  PRO 2 220     165.881 180.147 123.104  1.00  0.00           H  
ATOM   2874 1HG  PRO 2 220     168.136 180.690 121.136  1.00  0.00           H  
ATOM   2875 2HG  PRO 2 220     168.056 179.467 122.407  1.00  0.00           H  
ATOM   2876 1HD  PRO 2 220     167.553 178.834 119.828  1.00  0.00           H  
ATOM   2877 2HD  PRO 2 220     166.629 178.062 121.178  1.00  0.00           H  
ATOM   2878  N   GLY 2 221     166.214 182.381 119.504  1.00261.93           N  
ATOM   2879  CA  GLY 2 221     166.285 183.641 118.792  1.00261.93           C  
ATOM   2880  C   GLY 2 221     165.269 183.816 117.687  1.00261.93           C  
ATOM   2881  O   GLY 2 221     165.128 184.925 117.165  1.00261.93           O  
ATOM   2882  H   GLY 2 221     166.862 181.644 119.266  1.00  0.00           H  
ATOM   2883 1HA  GLY 2 221     166.152 184.464 119.494  1.00  0.00           H  
ATOM   2884 2HA  GLY 2 221     167.274 183.753 118.350  1.00  0.00           H  
ATOM   2885  N   ARG 2 222     164.565 182.749 117.309  1.00265.91           N  
ATOM   2886  CA  ARG 2 222     163.562 182.809 116.254  1.00265.91           C  
ATOM   2887  C   ARG 2 222     162.159 182.526 116.776  1.00265.91           C  
ATOM   2888  O   ARG 2 222     161.246 183.331 116.573  1.00265.91           O  
ATOM   2889  CB  ARG 2 222     163.915 181.820 115.134  1.00265.91           C  
ATOM   2890  CG  ARG 2 222     165.251 182.079 114.456  1.00265.91           C  
ATOM   2891  CD  ARG 2 222     165.488 181.167 113.247  1.00265.91           C  
ATOM   2892  NE  ARG 2 222     165.697 179.766 113.602  1.00265.91           N  
ATOM   2893  CZ  ARG 2 222     164.761 178.826 113.564  1.00265.91           C  
ATOM   2894  NH1 ARG 2 222     163.528 179.092 113.162  1.00265.91           N  
ATOM   2895  NH2 ARG 2 222     165.071 177.586 113.932  1.00265.91           N  
ATOM   2896  H   ARG 2 222     164.737 181.869 117.774  1.00  0.00           H  
ATOM   2897  HA  ARG 2 222     163.553 183.819 115.842  1.00  0.00           H  
ATOM   2898 1HB  ARG 2 222     163.938 180.808 115.536  1.00  0.00           H  
ATOM   2899 2HB  ARG 2 222     163.142 181.849 114.366  1.00  0.00           H  
ATOM   2900 1HG  ARG 2 222     165.288 183.111 114.107  1.00  0.00           H  
ATOM   2901 2HG  ARG 2 222     166.060 181.907 115.167  1.00  0.00           H  
ATOM   2902 1HD  ARG 2 222     164.624 181.209 112.585  1.00  0.00           H  
ATOM   2903 2HD  ARG 2 222     166.374 181.501 112.708  1.00  0.00           H  
ATOM   2904  HE  ARG 2 222     166.623 179.489 113.899  1.00  0.00           H  
ATOM   2905 1HH1 ARG 2 222     163.281 180.029 112.875  1.00  0.00           H  
ATOM   2906 2HH1 ARG 2 222     162.834 178.359 113.142  1.00  0.00           H  
ATOM   2907 1HH2 ARG 2 222     166.010 177.369 114.236  1.00  0.00           H  
ATOM   2908 2HH2 ARG 2 222     164.369 176.862 113.908  1.00  0.00           H  
ATOM   2909  N   SER 2 223     161.965 181.395 117.448  1.00255.19           N  
ATOM   2910  CA  SER 2 223     160.634 180.954 117.831  1.00255.19           C  
ATOM   2911  C   SER 2 223     160.185 181.609 119.134  1.00255.19           C  
ATOM   2912  O   SER 2 223     160.981 182.167 119.894  1.00255.19           O  
ATOM   2913  CB  SER 2 223     160.595 179.433 117.972  1.00255.19           C  
ATOM   2914  OG  SER 2 223     159.676 179.039 118.976  1.00255.19           O  
ATOM   2915  H   SER 2 223     162.762 180.828 117.699  1.00  0.00           H  
ATOM   2916  HA  SER 2 223     159.933 181.250 117.049  1.00  0.00           H  
ATOM   2917 1HB  SER 2 223     160.310 178.987 117.020  1.00  0.00           H  
ATOM   2918 2HB  SER 2 223     161.589 179.065 118.221  1.00  0.00           H  
ATOM   2919  HG  SER 2 223     159.300 179.851 119.324  1.00  0.00           H  
ATOM   2920  N   ILE 2 224     158.881 181.529 119.381  1.00241.38           N  
ATOM   2921  CA  ILE 2 224     158.274 182.107 120.573  1.00241.38           C  
ATOM   2922  C   ILE 2 224     158.397 181.121 121.731  1.00241.38           C  
ATOM   2923  O   ILE 2 224     158.213 179.909 121.563  1.00241.38           O  
ATOM   2924  CB  ILE 2 224     156.810 182.501 120.280  1.00241.38           C  
ATOM   2925  CG1 ILE 2 224     156.101 183.049 121.523  1.00241.38           C  
ATOM   2926  CG2 ILE 2 224     156.032 181.351 119.631  1.00241.38           C  
ATOM   2927  CD1 ILE 2 224     155.160 184.196 121.225  1.00241.38           C  
ATOM   2928  H   ILE 2 224     158.294 181.048 118.714  1.00  0.00           H  
ATOM   2929  HA  ILE 2 224     158.832 183.002 120.846  1.00  0.00           H  
ATOM   2930  HB  ILE 2 224     156.792 183.353 119.601  1.00  0.00           H  
ATOM   2931 1HG1 ILE 2 224     155.532 182.251 121.998  1.00  0.00           H  
ATOM   2932 2HG1 ILE 2 224     156.844 183.393 122.243  1.00  0.00           H  
ATOM   2933 1HG2 ILE 2 224     155.007 181.667 119.441  1.00  0.00           H  
ATOM   2934 2HG2 ILE 2 224     156.507 181.076 118.690  1.00  0.00           H  
ATOM   2935 3HG2 ILE 2 224     156.028 180.491 120.301  1.00  0.00           H  
ATOM   2936 1HD1 ILE 2 224     154.694 184.534 122.151  1.00  0.00           H  
ATOM   2937 2HD1 ILE 2 224     155.719 185.019 120.779  1.00  0.00           H  
ATOM   2938 3HD1 ILE 2 224     154.389 183.863 120.532  1.00  0.00           H  
ATOM   2939  N   GLY 2 225     158.756 181.634 122.906  1.00228.38           N  
ATOM   2940  CA  GLY 2 225     158.899 180.807 124.087  1.00228.38           C  
ATOM   2941  C   GLY 2 225     160.301 180.836 124.659  1.00228.38           C  
ATOM   2942  O   GLY 2 225     161.281 180.791 123.910  1.00228.38           O  
ATOM   2943  H   GLY 2 225     158.933 182.626 122.976  1.00  0.00           H  
ATOM   2944 1HA  GLY 2 225     158.199 181.142 124.853  1.00  0.00           H  
ATOM   2945 2HA  GLY 2 225     158.640 179.777 123.844  1.00  0.00           H  
ATOM   2946  N   ILE 2 226     160.412 180.913 125.983  1.00216.40           N  
ATOM   2947  CA  ILE 2 226     161.704 180.952 126.659  1.00216.40           C  
ATOM   2948  C   ILE 2 226     162.000 179.585 127.267  1.00216.40           C  
ATOM   2949  O   ILE 2 226     161.106 178.907 127.793  1.00216.40           O  
ATOM   2950  CB  ILE 2 226     161.759 182.093 127.701  1.00216.40           C  
ATOM   2951  CG1 ILE 2 226     160.812 181.862 128.888  1.00216.40           C  
ATOM   2952  CG2 ILE 2 226     161.455 183.428 127.031  1.00216.40           C  
ATOM   2953  CD1 ILE 2 226     160.782 182.998 129.885  1.00216.40           C  
ATOM   2954  H   ILE 2 226     159.567 180.945 126.535  1.00  0.00           H  
ATOM   2955  HA  ILE 2 226     162.478 181.133 125.914  1.00  0.00           H  
ATOM   2956  HB  ILE 2 226     162.754 182.133 128.144  1.00  0.00           H  
ATOM   2957 1HG1 ILE 2 226     159.798 181.708 128.520  1.00  0.00           H  
ATOM   2958 2HG1 ILE 2 226     161.107 180.956 129.418  1.00  0.00           H  
ATOM   2959 1HG2 ILE 2 226     161.496 184.225 127.773  1.00  0.00           H  
ATOM   2960 2HG2 ILE 2 226     162.192 183.620 126.252  1.00  0.00           H  
ATOM   2961 3HG2 ILE 2 226     160.459 183.395 126.588  1.00  0.00           H  
ATOM   2962 1HD1 ILE 2 226     160.090 182.756 130.692  1.00  0.00           H  
ATOM   2963 2HD1 ILE 2 226     161.781 183.148 130.296  1.00  0.00           H  
ATOM   2964 3HD1 ILE 2 226     160.454 183.910 129.388  1.00  0.00           H  
ATOM   2965  N   GLN 2 227     163.237 179.132 127.096  1.00239.57           N  
ATOM   2966  CA  GLN 2 227     163.674 177.840 127.624  1.00239.57           C  
ATOM   2967  C   GLN 2 227     164.421 178.022 128.944  1.00239.57           C  
ATOM   2968  O   GLN 2 227     165.570 177.610 129.100  1.00239.57           O  
ATOM   2969  CB  GLN 2 227     164.541 177.109 126.597  1.00239.57           C  
ATOM   2970  CG  GLN 2 227     163.845 176.715 125.290  1.00239.57           C  
ATOM   2971  CD  GLN 2 227     163.741 177.853 124.288  1.00239.57           C  
ATOM   2972  OE1 GLN 2 227     164.457 178.849 124.389  1.00239.57           O  
ATOM   2973  NE2 GLN 2 227     162.846 177.709 123.319  1.00239.57           N  
ATOM   2974  H   GLN 2 227     163.895 179.702 126.584  1.00  0.00           H  
ATOM   2975  HA  GLN 2 227     162.792 177.234 127.830  1.00  0.00           H  
ATOM   2976 1HB  GLN 2 227     165.393 177.734 126.329  1.00  0.00           H  
ATOM   2977 2HB  GLN 2 227     164.933 176.193 127.038  1.00  0.00           H  
ATOM   2978 1HG  GLN 2 227     164.409 175.910 124.819  1.00  0.00           H  
ATOM   2979 2HG  GLN 2 227     162.833 176.380 125.516  1.00  0.00           H  
ATOM   2980 1HE2 GLN 2 227     162.733 178.427 122.630  1.00  0.00           H  
ATOM   2981 2HE2 GLN 2 227     162.283 176.883 123.276  1.00  0.00           H  
ATOM   2982  N   LYS 2 228     163.755 178.650 129.910  1.00210.18           N  
ATOM   2983  CA  LYS 2 228     164.396 178.943 131.184  1.00210.18           C  
ATOM   2984  C   LYS 2 228     163.351 178.945 132.287  1.00210.18           C  
ATOM   2985  O   LYS 2 228     162.233 179.428 132.075  1.00210.18           O  
ATOM   2986  CB  LYS 2 228     165.126 180.297 131.152  1.00210.18           C  
ATOM   2987  CG  LYS 2 228     164.596 181.291 130.129  1.00210.18           C  
ATOM   2988  CD  LYS 2 228     165.547 182.463 129.968  1.00210.18           C  
ATOM   2989  CE  LYS 2 228     165.143 183.354 128.805  1.00210.18           C  
ATOM   2990  NZ  LYS 2 228     166.105 184.470 128.594  1.00210.18           N  
ATOM   2991  H   LYS 2 228     162.795 178.930 129.766  1.00  0.00           H  
ATOM   2992  HA  LYS 2 228     165.133 178.165 131.388  1.00  0.00           H  
ATOM   2993 1HB  LYS 2 228     165.061 180.769 132.133  1.00  0.00           H  
ATOM   2994 2HB  LYS 2 228     166.182 180.136 130.936  1.00  0.00           H  
ATOM   2995 1HG  LYS 2 228     164.475 180.793 129.166  1.00  0.00           H  
ATOM   2996 2HG  LYS 2 228     163.623 181.661 130.451  1.00  0.00           H  
ATOM   2997 1HD  LYS 2 228     165.552 183.057 130.883  1.00  0.00           H  
ATOM   2998 2HD  LYS 2 228     166.556 182.091 129.792  1.00  0.00           H  
ATOM   2999 1HE  LYS 2 228     165.090 182.760 127.894  1.00  0.00           H  
ATOM   3000 2HE  LYS 2 228     164.156 183.775 128.995  1.00  0.00           H  
ATOM   3001 1HZ  LYS 2 228     165.800 185.036 127.815  1.00  0.00           H  
ATOM   3002 2HZ  LYS 2 228     166.148 185.040 129.427  1.00  0.00           H  
ATOM   3003 3HZ  LYS 2 228     167.021 184.093 128.397  1.00  0.00           H  
ATOM   3004  N   PRO 2 229     163.686 178.431 133.481  1.00204.23           N  
ATOM   3005  CA  PRO 2 229     162.747 178.495 134.622  1.00204.23           C  
ATOM   3006  C   PRO 2 229     162.650 179.904 135.206  1.00204.23           C  
ATOM   3007  O   PRO 2 229     163.284 180.280 136.193  1.00204.23           O  
ATOM   3008  CB  PRO 2 229     163.343 177.478 135.597  1.00204.23           C  
ATOM   3009  CG  PRO 2 229     164.817 177.564 135.353  1.00204.23           C  
ATOM   3010  CD  PRO 2 229     164.973 177.818 133.866  1.00204.23           C  
ATOM   3011  HA  PRO 2 229     161.747 178.185 134.285  1.00  0.00           H  
ATOM   3012 1HB  PRO 2 229     163.063 177.737 136.629  1.00  0.00           H  
ATOM   3013 2HB  PRO 2 229     162.933 176.478 135.395  1.00  0.00           H  
ATOM   3014 1HG  PRO 2 229     165.256 178.372 135.957  1.00  0.00           H  
ATOM   3015 2HG  PRO 2 229     165.309 176.631 135.665  1.00  0.00           H  
ATOM   3016 1HD  PRO 2 229     165.813 178.508 133.697  1.00  0.00           H  
ATOM   3017 2HD  PRO 2 229     165.144 176.864 133.346  1.00  0.00           H  
ATOM   3018  N   VAL 2 230     161.809 180.711 134.555  1.00199.09           N  
ATOM   3019  CA  VAL 2 230     161.736 182.139 134.844  1.00199.09           C  
ATOM   3020  C   VAL 2 230     161.050 182.404 136.186  1.00199.09           C  
ATOM   3021  O   VAL 2 230     161.368 183.385 136.871  1.00199.09           O  
ATOM   3022  CB  VAL 2 230     161.050 182.852 133.656  1.00199.09           C  
ATOM   3023  CG1 VAL 2 230     159.623 182.352 133.437  1.00199.09           C  
ATOM   3024  CG2 VAL 2 230     161.103 184.365 133.790  1.00199.09           C  
ATOM   3025  H   VAL 2 230     161.207 180.322 133.843  1.00  0.00           H  
ATOM   3026  HA  VAL 2 230     162.751 182.521 134.960  1.00  0.00           H  
ATOM   3027  HB  VAL 2 230     161.557 182.570 132.733  1.00  0.00           H  
ATOM   3028 1HG1 VAL 2 230     159.178 182.879 132.593  1.00  0.00           H  
ATOM   3029 2HG1 VAL 2 230     159.640 181.283 133.228  1.00  0.00           H  
ATOM   3030 3HG1 VAL 2 230     159.031 182.538 134.333  1.00  0.00           H  
ATOM   3031 1HG2 VAL 2 230     160.610 184.824 132.933  1.00  0.00           H  
ATOM   3032 2HG2 VAL 2 230     160.595 184.667 134.706  1.00  0.00           H  
ATOM   3033 3HG2 VAL 2 230     162.143 184.691 133.827  1.00  0.00           H  
ATOM   3034  N   GLY 2 231     160.142 181.525 136.612  1.00206.58           N  
ATOM   3035  CA  GLY 2 231     159.375 181.731 137.819  1.00206.58           C  
ATOM   3036  C   GLY 2 231     159.838 180.867 138.978  1.00206.58           C  
ATOM   3037  O   GLY 2 231     160.901 180.243 138.949  1.00206.58           O  
ATOM   3038  H   GLY 2 231     159.989 180.688 136.069  1.00  0.00           H  
ATOM   3039 1HA  GLY 2 231     159.440 182.778 138.117  1.00  0.00           H  
ATOM   3040 2HA  GLY 2 231     158.325 181.517 137.623  1.00  0.00           H  
ATOM   3041  N   HIS 2 232     159.021 180.868 140.037  1.00219.37           N  
ATOM   3042  CA  HIS 2 232     159.241 179.954 141.155  1.00219.37           C  
ATOM   3043  C   HIS 2 232     159.080 178.507 140.711  1.00219.37           C  
ATOM   3044  O   HIS 2 232     159.917 177.650 141.018  1.00219.37           O  
ATOM   3045  CB  HIS 2 232     158.268 180.265 142.293  1.00219.37           C  
ATOM   3046  CG  HIS 2 232     158.661 181.443 143.126  1.00219.37           C  
ATOM   3047  ND1 HIS 2 232     158.056 182.674 143.005  1.00219.37           N  
ATOM   3048  CD2 HIS 2 232     159.591 181.574 144.101  1.00219.37           C  
ATOM   3049  CE1 HIS 2 232     158.598 183.515 143.867  1.00219.37           C  
ATOM   3050  NE2 HIS 2 232     159.534 182.874 144.543  1.00219.37           N  
ATOM   3051  H   HIS 2 232     158.239 181.507 140.070  1.00  0.00           H  
ATOM   3052  HA  HIS 2 232     160.256 180.077 141.531  1.00  0.00           H  
ATOM   3053 1HB  HIS 2 232     157.276 180.458 141.882  1.00  0.00           H  
ATOM   3054 2HB  HIS 2 232     158.187 179.399 142.949  1.00  0.00           H  
ATOM   3055  HD2 HIS 2 232     160.263 180.796 144.464  1.00  0.00           H  
ATOM   3056  HE1 HIS 2 232     158.320 184.560 143.999  1.00  0.00           H  
ATOM   3057  HE2 HIS 2 232     160.116 183.270 145.268  1.00  0.00           H  
ATOM   3058  N   VAL 2 233     158.003 178.218 139.985  1.00199.69           N  
ATOM   3059  CA  VAL 2 233     157.779 176.918 139.371  1.00199.69           C  
ATOM   3060  C   VAL 2 233     157.479 177.139 137.896  1.00199.69           C  
ATOM   3061  O   VAL 2 233     156.944 178.179 137.497  1.00199.69           O  
ATOM   3062  CB  VAL 2 233     156.642 176.119 140.057  1.00199.69           C  
ATOM   3063  CG1 VAL 2 233     156.998 175.800 141.500  1.00199.69           C  
ATOM   3064  CG2 VAL 2 233     155.329 176.886 140.010  1.00199.69           C  
ATOM   3065  H   VAL 2 233     157.314 178.946 139.861  1.00  0.00           H  
ATOM   3066  HA  VAL 2 233     158.694 176.331 139.461  1.00  0.00           H  
ATOM   3067  HB  VAL 2 233     156.515 175.168 139.539  1.00  0.00           H  
ATOM   3068 1HG1 VAL 2 233     156.184 175.238 141.960  1.00  0.00           H  
ATOM   3069 2HG1 VAL 2 233     157.910 175.204 141.526  1.00  0.00           H  
ATOM   3070 3HG1 VAL 2 233     157.154 176.728 142.050  1.00  0.00           H  
ATOM   3071 1HG2 VAL 2 233     154.549 176.302 140.498  1.00  0.00           H  
ATOM   3072 2HG2 VAL 2 233     155.446 177.839 140.526  1.00  0.00           H  
ATOM   3073 3HG2 VAL 2 233     155.051 177.068 138.972  1.00  0.00           H  
ATOM   3074  N   ASP 2 234     157.870 176.169 137.076  1.00212.97           N  
ATOM   3075  CA  ASP 2 234     157.583 176.219 135.653  1.00212.97           C  
ATOM   3076  C   ASP 2 234     157.138 174.844 135.178  1.00212.97           C  
ATOM   3077  O   ASP 2 234     157.522 173.818 135.743  1.00212.97           O  
ATOM   3078  CB  ASP 2 234     158.790 176.732 134.847  1.00212.97           C  
ATOM   3079  CG  ASP 2 234     159.930 175.731 134.760  1.00212.97           C  
ATOM   3080  OD1 ASP 2 234     160.157 174.960 135.716  1.00212.97           O  
ATOM   3081  OD2 ASP 2 234     160.610 175.721 133.714  1.00212.97           O  
ATOM   3082  H   ASP 2 234     158.378 175.379 137.448  1.00  0.00           H  
ATOM   3083  HA  ASP 2 234     156.752 176.906 135.492  1.00  0.00           H  
ATOM   3084 1HB  ASP 2 234     158.472 176.979 133.834  1.00  0.00           H  
ATOM   3085 2HB  ASP 2 234     159.170 177.646 135.303  1.00  0.00           H  
ATOM   3086  N   ILE 2 235     156.307 174.837 134.140  1.00192.50           N  
ATOM   3087  CA  ILE 2 235     155.662 173.627 133.647  1.00192.50           C  
ATOM   3088  C   ILE 2 235     156.086 173.407 132.203  1.00192.50           C  
ATOM   3089  O   ILE 2 235     156.159 174.356 131.415  1.00192.50           O  
ATOM   3090  CB  ILE 2 235     154.124 173.720 133.766  1.00192.50           C  
ATOM   3091  CG1 ILE 2 235     153.707 174.172 135.169  1.00192.50           C  
ATOM   3092  CG2 ILE 2 235     153.460 172.386 133.449  1.00192.50           C  
ATOM   3093  CD1 ILE 2 235     154.168 173.252 136.282  1.00192.50           C  
ATOM   3094  H   ILE 2 235     156.121 175.716 133.679  1.00  0.00           H  
ATOM   3095  HA  ILE 2 235     156.000 172.785 134.250  1.00  0.00           H  
ATOM   3096  HB  ILE 2 235     153.750 174.467 133.067  1.00  0.00           H  
ATOM   3097 1HG1 ILE 2 235     154.108 175.166 135.365  1.00  0.00           H  
ATOM   3098 2HG1 ILE 2 235     152.620 174.243 135.220  1.00  0.00           H  
ATOM   3099 1HG2 ILE 2 235     152.379 172.486 133.543  1.00  0.00           H  
ATOM   3100 2HG2 ILE 2 235     153.710 172.088 132.432  1.00  0.00           H  
ATOM   3101 3HG2 ILE 2 235     153.816 171.628 134.147  1.00  0.00           H  
ATOM   3102 1HD1 ILE 2 235     153.831 173.644 137.242  1.00  0.00           H  
ATOM   3103 2HD1 ILE 2 235     153.748 172.257 136.129  1.00  0.00           H  
ATOM   3104 3HD1 ILE 2 235     155.255 173.192 136.277  1.00  0.00           H  
ATOM   3105  N   TYR 2 236     156.364 172.149 131.858  1.00202.46           N  
ATOM   3106  CA  TYR 2 236     156.680 171.736 130.494  1.00202.46           C  
ATOM   3107  C   TYR 2 236     155.650 170.689 130.085  1.00202.46           C  
ATOM   3108  O   TYR 2 236     155.941 169.483 130.095  1.00202.46           O  
ATOM   3109  CB  TYR 2 236     158.096 171.173 130.393  1.00202.46           C  
ATOM   3110  CG  TYR 2 236     159.149 172.157 129.938  1.00202.46           C  
ATOM   3111  CD1 TYR 2 236     159.276 173.402 130.540  1.00202.46           C  
ATOM   3112  CD2 TYR 2 236     160.032 171.829 128.914  1.00202.46           C  
ATOM   3113  CE1 TYR 2 236     160.247 174.298 130.126  1.00202.46           C  
ATOM   3114  CE2 TYR 2 236     161.003 172.719 128.493  1.00202.46           C  
ATOM   3115  CZ  TYR 2 236     161.105 173.951 129.102  1.00202.46           C  
ATOM   3116  OH  TYR 2 236     162.071 174.838 128.687  1.00202.46           O  
ATOM   3117  H   TYR 2 236     156.351 171.455 132.592  1.00  0.00           H  
ATOM   3118  HA  TYR 2 236     156.615 172.609 129.844  1.00  0.00           H  
ATOM   3119 1HB  TYR 2 236     158.406 170.790 131.366  1.00  0.00           H  
ATOM   3120 2HB  TYR 2 236     158.106 170.337 129.694  1.00  0.00           H  
ATOM   3121  HD1 TYR 2 236     158.605 173.686 131.351  1.00  0.00           H  
ATOM   3122  HD2 TYR 2 236     159.965 170.856 128.427  1.00  0.00           H  
ATOM   3123  HE1 TYR 2 236     160.332 175.271 130.610  1.00  0.00           H  
ATOM   3124  HE2 TYR 2 236     161.680 172.444 127.684  1.00  0.00           H  
ATOM   3125  HH  TYR 2 236     162.580 174.445 127.974  1.00  0.00           H  
ATOM   3126  N   PRO 2 237     154.434 171.108 129.730  1.00188.02           N  
ATOM   3127  CA  PRO 2 237     153.390 170.129 129.407  1.00188.02           C  
ATOM   3128  C   PRO 2 237     153.609 169.488 128.043  1.00188.02           C  
ATOM   3129  O   PRO 2 237     153.984 170.156 127.075  1.00188.02           O  
ATOM   3130  CB  PRO 2 237     152.108 170.965 129.451  1.00188.02           C  
ATOM   3131  CG  PRO 2 237     152.549 172.317 129.003  1.00188.02           C  
ATOM   3132  CD  PRO 2 237     153.964 172.492 129.524  1.00188.02           C  
ATOM   3133  HA  PRO 2 237     153.376 169.346 130.180  1.00  0.00           H  
ATOM   3134 1HB  PRO 2 237     151.347 170.521 128.793  1.00  0.00           H  
ATOM   3135 2HB  PRO 2 237     151.693 170.964 130.470  1.00  0.00           H  
ATOM   3136 1HG  PRO 2 237     152.506 172.386 127.906  1.00  0.00           H  
ATOM   3137 2HG  PRO 2 237     151.870 173.088 129.397  1.00  0.00           H  
ATOM   3138 1HD  PRO 2 237     154.571 173.014 128.770  1.00  0.00           H  
ATOM   3139 2HD  PRO 2 237     153.941 173.061 130.465  1.00  0.00           H  
ATOM   3140  N   ASN 2 238     153.363 168.171 127.997  1.00206.23           N  
ATOM   3141  CA  ASN 2 238     153.653 167.295 126.852  1.00206.23           C  
ATOM   3142  C   ASN 2 238     155.124 167.438 126.449  1.00206.23           C  
ATOM   3143  O   ASN 2 238     155.477 167.589 125.278  1.00206.23           O  
ATOM   3144  CB  ASN 2 238     152.684 167.569 125.687  1.00206.23           C  
ATOM   3145  CG  ASN 2 238     152.738 166.506 124.593  1.00206.23           C  
ATOM   3146  OD1 ASN 2 238     153.413 166.667 123.576  1.00206.23           O  
ATOM   3147  ND2 ASN 2 238     152.016 165.412 124.804  1.00206.23           N  
ATOM   3148  H   ASN 2 238     152.946 167.774 128.827  1.00  0.00           H  
ATOM   3149  HA  ASN 2 238     153.526 166.258 127.168  1.00  0.00           H  
ATOM   3150 1HB  ASN 2 238     151.663 167.621 126.067  1.00  0.00           H  
ATOM   3151 2HB  ASN 2 238     152.916 168.536 125.240  1.00  0.00           H  
ATOM   3152 1HD2 ASN 2 238     152.009 164.678 124.124  1.00  0.00           H  
ATOM   3153 2HD2 ASN 2 238     151.479 165.322 125.642  1.00  0.00           H  
ATOM   3154  N   GLY 2 239     155.995 167.456 127.456  1.00215.02           N  
ATOM   3155  CA  GLY 2 239     157.406 167.687 127.247  1.00215.02           C  
ATOM   3156  C   GLY 2 239     157.804 169.136 127.064  1.00215.02           C  
ATOM   3157  O   GLY 2 239     159.006 169.425 127.007  1.00215.02           O  
ATOM   3158  H   GLY 2 239     155.655 167.303 128.395  1.00  0.00           H  
ATOM   3159 1HA  GLY 2 239     157.968 167.296 128.095  1.00  0.00           H  
ATOM   3160 2HA  GLY 2 239     157.737 167.142 126.364  1.00  0.00           H  
ATOM   3161  N   GLY 2 240     156.845 170.057 126.960  1.00214.49           N  
ATOM   3162  CA  GLY 2 240     157.140 171.463 126.801  1.00214.49           C  
ATOM   3163  C   GLY 2 240     157.485 171.903 125.398  1.00214.49           C  
ATOM   3164  O   GLY 2 240     157.656 173.108 125.171  1.00214.49           O  
ATOM   3165  H   GLY 2 240     155.881 169.757 126.994  1.00  0.00           H  
ATOM   3166 1HA  GLY 2 240     156.283 172.054 127.126  1.00  0.00           H  
ATOM   3167 2HA  GLY 2 240     157.978 171.733 127.442  1.00  0.00           H  
ATOM   3168  N   THR 2 241     157.606 170.976 124.448  1.00229.94           N  
ATOM   3169  CA  THR 2 241     157.921 171.357 123.076  1.00229.94           C  
ATOM   3170  C   THR 2 241     156.684 171.884 122.361  1.00229.94           C  
ATOM   3171  O   THR 2 241     156.630 173.057 121.974  1.00229.94           O  
ATOM   3172  CB  THR 2 241     158.507 170.162 122.321  1.00229.94           C  
ATOM   3173  OG1 THR 2 241     157.551 169.095 122.299  1.00229.94           O  
ATOM   3174  CG2 THR 2 241     159.778 169.680 123.000  1.00229.94           C  
ATOM   3175  H   THR 2 241     157.480 169.999 124.671  1.00  0.00           H  
ATOM   3176  HA  THR 2 241     158.662 172.156 123.100  1.00  0.00           H  
ATOM   3177  HB  THR 2 241     158.736 170.456 121.297  1.00  0.00           H  
ATOM   3178  HG1 THR 2 241     156.756 169.369 122.763  1.00  0.00           H  
ATOM   3179 1HG2 THR 2 241     160.184 168.830 122.452  1.00  0.00           H  
ATOM   3180 2HG2 THR 2 241     160.511 170.486 123.014  1.00  0.00           H  
ATOM   3181 3HG2 THR 2 241     159.552 169.377 124.022  1.00  0.00           H  
ATOM   3182  N   PHE 2 242     155.676 171.029 122.193  1.00230.27           N  
ATOM   3183  CA  PHE 2 242     154.411 171.383 121.563  1.00230.27           C  
ATOM   3184  C   PHE 2 242     153.384 170.318 121.911  1.00230.27           C  
ATOM   3185  O   PHE 2 242     153.725 169.139 122.033  1.00230.27           O  
ATOM   3186  CB  PHE 2 242     154.551 171.523 120.034  1.00230.27           C  
ATOM   3187  CG  PHE 2 242     154.678 170.213 119.299  1.00230.27           C  
ATOM   3188  CD1 PHE 2 242     155.876 169.514 119.301  1.00230.27           C  
ATOM   3189  CD2 PHE 2 242     153.606 169.697 118.580  1.00230.27           C  
ATOM   3190  CE1 PHE 2 242     155.999 168.314 118.622  1.00230.27           C  
ATOM   3191  CE2 PHE 2 242     153.722 168.498 117.899  1.00230.27           C  
ATOM   3192  CZ  PHE 2 242     154.921 167.807 117.919  1.00230.27           C  
ATOM   3193  H   PHE 2 242     155.812 170.086 122.527  1.00  0.00           H  
ATOM   3194  HA  PHE 2 242     154.083 172.345 121.961  1.00  0.00           H  
ATOM   3195 1HB  PHE 2 242     153.683 172.047 119.636  1.00  0.00           H  
ATOM   3196 2HB  PHE 2 242     155.430 172.123 119.803  1.00  0.00           H  
ATOM   3197  HD1 PHE 2 242     156.728 169.920 119.847  1.00  0.00           H  
ATOM   3198  HD2 PHE 2 242     152.662 170.243 118.565  1.00  0.00           H  
ATOM   3199  HE1 PHE 2 242     156.944 167.771 118.643  1.00  0.00           H  
ATOM   3200  HE2 PHE 2 242     152.872 168.097 117.347  1.00  0.00           H  
ATOM   3201  HZ  PHE 2 242     155.015 166.865 117.380  1.00  0.00           H  
ATOM   3202  N   GLN 2 243     152.143 170.741 122.096  1.00218.13           N  
ATOM   3203  CA  GLN 2 243     151.053 169.786 122.242  1.00218.13           C  
ATOM   3204  C   GLN 2 243     150.651 169.267 120.865  1.00218.13           C  
ATOM   3205  O   GLN 2 243     150.365 170.067 119.969  1.00218.13           O  
ATOM   3206  CB  GLN 2 243     149.862 170.432 122.947  1.00218.13           C  
ATOM   3207  CG  GLN 2 243     148.720 169.477 123.254  1.00218.13           C  
ATOM   3208  CD  GLN 2 243     147.675 170.088 124.164  1.00218.13           C  
ATOM   3209  OE1 GLN 2 243     147.941 171.065 124.864  1.00218.13           O  
ATOM   3210  NE2 GLN 2 243     146.476 169.516 124.157  1.00218.13           N  
ATOM   3211  H   GLN 2 243     151.940 171.729 122.138  1.00  0.00           H  
ATOM   3212  HA  GLN 2 243     151.404 168.951 122.848  1.00  0.00           H  
ATOM   3213 1HB  GLN 2 243     150.191 170.873 123.888  1.00  0.00           H  
ATOM   3214 2HB  GLN 2 243     149.467 171.238 122.329  1.00  0.00           H  
ATOM   3215 1HG  GLN 2 243     148.234 169.196 122.320  1.00  0.00           H  
ATOM   3216 2HG  GLN 2 243     149.123 168.592 123.746  1.00  0.00           H  
ATOM   3217 1HE2 GLN 2 243     145.746 169.877 124.738  1.00  0.00           H  
ATOM   3218 2HE2 GLN 2 243     146.302 168.725 123.571  1.00  0.00           H  
ATOM   3219  N   PRO 2 244     150.616 167.945 120.656  1.00231.19           N  
ATOM   3220  CA  PRO 2 244     150.444 167.416 119.298  1.00231.19           C  
ATOM   3221  C   PRO 2 244     148.999 167.327 118.829  1.00231.19           C  
ATOM   3222  O   PRO 2 244     148.708 166.615 117.862  1.00231.19           O  
ATOM   3223  CB  PRO 2 244     151.078 166.027 119.407  1.00231.19           C  
ATOM   3224  CG  PRO 2 244     150.694 165.596 120.786  1.00231.19           C  
ATOM   3225  CD  PRO 2 244     150.727 166.855 121.644  1.00231.19           C  
ATOM   3226  HA  PRO 2 244     150.995 168.052 118.590  1.00  0.00           H  
ATOM   3227 1HB  PRO 2 244     150.685 165.371 118.616  1.00  0.00           H  
ATOM   3228 2HB  PRO 2 244     152.165 166.097 119.256  1.00  0.00           H  
ATOM   3229 1HG  PRO 2 244     149.696 165.134 120.775  1.00  0.00           H  
ATOM   3230 2HG  PRO 2 244     151.394 164.831 121.154  1.00  0.00           H  
ATOM   3231 1HD  PRO 2 244     149.873 166.850 122.337  1.00  0.00           H  
ATOM   3232 2HD  PRO 2 244     151.676 166.897 122.198  1.00  0.00           H  
ATOM   3233  N   GLY 2 245     148.085 168.031 119.499  1.00236.64           N  
ATOM   3234  CA  GLY 2 245     146.693 168.019 119.088  1.00236.64           C  
ATOM   3235  C   GLY 2 245     146.420 168.755 117.794  1.00236.64           C  
ATOM   3236  O   GLY 2 245     145.408 168.471 117.143  1.00236.64           O  
ATOM   3237  H   GLY 2 245     148.356 168.581 120.302  1.00  0.00           H  
ATOM   3238 1HA  GLY 2 245     146.358 166.989 118.969  1.00  0.00           H  
ATOM   3239 2HA  GLY 2 245     146.080 168.468 119.868  1.00  0.00           H  
ATOM   3240  N   CYS 2 246     147.301 169.687 117.418  1.00260.58           N  
ATOM   3241  CA  CYS 2 246     147.225 170.498 116.194  1.00260.58           C  
ATOM   3242  C   CYS 2 246     145.908 171.263 116.054  1.00260.58           C  
ATOM   3243  O   CYS 2 246     145.289 171.640 117.049  1.00260.58           O  
ATOM   3244  CB  CYS 2 246     147.458 169.628 114.951  1.00260.58           C  
ATOM   3245  SG  CYS 2 246     149.081 168.835 114.890  1.00260.58           S  
ATOM   3246  H   CYS 2 246     148.076 169.823 118.051  1.00  0.00           H  
ATOM   3247  HA  CYS 2 246     148.004 171.260 116.235  1.00  0.00           H  
ATOM   3248 1HB  CYS 2 246     146.701 168.845 114.908  1.00  0.00           H  
ATOM   3249 2HB  CYS 2 246     147.349 170.238 114.054  1.00  0.00           H  
ATOM   3250  HG  CYS 2 246     148.889 168.214 113.730  1.00  0.00           H  
ATOM   3251  N   VAL 2 267     144.510 177.928 112.991  1.00233.39           N  
ATOM   3252  CA  VAL 2 267     145.008 178.058 114.353  1.00233.39           C  
ATOM   3253  C   VAL 2 267     146.506 177.788 114.382  1.00233.39           C  
ATOM   3254  O   VAL 2 267     147.083 177.341 113.391  1.00233.39           O  
ATOM   3255  CB  VAL 2 267     144.264 177.115 115.311  1.00233.39           C  
ATOM   3256  CG1 VAL 2 267     142.949 177.742 115.751  1.00233.39           C  
ATOM   3257  CG2 VAL 2 267     144.028 175.766 114.651  1.00233.39           C  
ATOM   3258  H   VAL 2 267     144.284 178.762 112.468  1.00  0.00           H  
ATOM   3259  HA  VAL 2 267     144.842 179.083 114.686  1.00  0.00           H  
ATOM   3260  HB  VAL 2 267     144.866 176.975 116.209  1.00  0.00           H  
ATOM   3261 1HG1 VAL 2 267     142.432 177.064 116.430  1.00  0.00           H  
ATOM   3262 2HG1 VAL 2 267     143.148 178.684 116.262  1.00  0.00           H  
ATOM   3263 3HG1 VAL 2 267     142.324 177.927 114.878  1.00  0.00           H  
ATOM   3264 1HG2 VAL 2 267     143.501 175.110 115.343  1.00  0.00           H  
ATOM   3265 2HG2 VAL 2 267     143.429 175.901 113.751  1.00  0.00           H  
ATOM   3266 3HG2 VAL 2 267     144.986 175.318 114.385  1.00  0.00           H  
ATOM   3267  N   LYS 2 268     147.137 178.061 115.525  1.00212.50           N  
ATOM   3268  CA  LYS 2 268     148.575 177.889 115.657  1.00212.50           C  
ATOM   3269  C   LYS 2 268     149.000 177.204 116.951  1.00212.50           C  
ATOM   3270  O   LYS 2 268     150.200 176.966 117.128  1.00212.50           O  
ATOM   3271  CB  LYS 2 268     149.279 179.248 115.484  1.00212.50           C  
ATOM   3272  CG  LYS 2 268     149.393 180.165 116.689  1.00212.50           C  
ATOM   3273  CD  LYS 2 268     150.824 180.670 116.817  1.00212.50           C  
ATOM   3274  CE  LYS 2 268     151.120 181.217 118.193  1.00212.50           C  
ATOM   3275  NZ  LYS 2 268     152.370 182.023 118.231  1.00212.50           N  
ATOM   3276  H   LYS 2 268     146.607 178.394 116.317  1.00  0.00           H  
ATOM   3277  HA  LYS 2 268     148.916 177.210 114.874  1.00  0.00           H  
ATOM   3278 1HB  LYS 2 268     150.301 179.087 115.140  1.00  0.00           H  
ATOM   3279 2HB  LYS 2 268     148.764 179.830 114.720  1.00  0.00           H  
ATOM   3280 1HG  LYS 2 268     148.713 181.009 116.570  1.00  0.00           H  
ATOM   3281 2HG  LYS 2 268     149.112 179.619 117.589  1.00  0.00           H  
ATOM   3282 1HD  LYS 2 268     151.518 179.853 116.613  1.00  0.00           H  
ATOM   3283 2HD  LYS 2 268     150.997 181.461 116.088  1.00  0.00           H  
ATOM   3284 1HE  LYS 2 268     150.293 181.846 118.520  1.00  0.00           H  
ATOM   3285 2HE  LYS 2 268     151.220 180.392 118.899  1.00  0.00           H  
ATOM   3286 1HZ  LYS 2 268     152.523 182.364 119.169  1.00  0.00           H  
ATOM   3287 2HZ  LYS 2 268     153.152 181.447 117.951  1.00  0.00           H  
ATOM   3288 3HZ  LYS 2 268     152.286 182.806 117.598  1.00  0.00           H  
ATOM   3289  N   CYS 2 269     148.057 176.896 117.853  1.00216.26           N  
ATOM   3290  CA  CYS 2 269     148.174 175.819 118.848  1.00216.26           C  
ATOM   3291  C   CYS 2 269     149.279 176.052 119.873  1.00216.26           C  
ATOM   3292  O   CYS 2 269     149.900 175.100 120.353  1.00216.26           O  
ATOM   3293  CB  CYS 2 269     148.375 174.462 118.164  1.00216.26           C  
ATOM   3294  SG  CYS 2 269     147.616 173.067 119.021  1.00216.26           S  
ATOM   3295  H   CYS 2 269     147.216 177.455 117.830  1.00  0.00           H  
ATOM   3296  HA  CYS 2 269     147.251 175.780 119.426  1.00  0.00           H  
ATOM   3297 1HB  CYS 2 269     147.961 174.498 117.156  1.00  0.00           H  
ATOM   3298 2HB  CYS 2 269     149.441 174.255 118.073  1.00  0.00           H  
ATOM   3299  HG  CYS 2 269     148.004 172.141 118.149  1.00  0.00           H  
ATOM   3300  N   SER 2 270     149.539 177.301 120.231  1.00210.37           N  
ATOM   3301  CA  SER 2 270     150.646 177.578 121.136  1.00210.37           C  
ATOM   3302  C   SER 2 270     150.218 178.262 122.421  1.00210.37           C  
ATOM   3303  O   SER 2 270     150.710 177.905 123.494  1.00210.37           O  
ATOM   3304  CB  SER 2 270     151.690 178.441 120.430  1.00210.37           C  
ATOM   3305  OG  SER 2 270     152.074 177.858 119.199  1.00210.37           O  
ATOM   3306  H   SER 2 270     148.981 178.069 119.886  1.00  0.00           H  
ATOM   3307  HA  SER 2 270     151.105 176.630 121.422  1.00  0.00           H  
ATOM   3308 1HB  SER 2 270     151.281 179.436 120.255  1.00  0.00           H  
ATOM   3309 2HB  SER 2 270     152.563 178.554 121.072  1.00  0.00           H  
ATOM   3310  HG  SER 2 270     151.566 177.047 119.120  1.00  0.00           H  
ATOM   3311  N   HIS 2 271     149.320 179.250 122.362  1.00237.46           N  
ATOM   3312  CA  HIS 2 271     148.803 179.819 123.597  1.00237.46           C  
ATOM   3313  C   HIS 2 271     147.358 179.448 123.864  1.00237.46           C  
ATOM   3314  O   HIS 2 271     146.903 179.615 125.001  1.00237.46           O  
ATOM   3315  CB  HIS 2 271     148.878 181.352 123.617  1.00237.46           C  
ATOM   3316  CG  HIS 2 271     148.572 182.009 122.309  1.00237.46           C  
ATOM   3317  ND1 HIS 2 271     149.509 182.191 121.316  1.00237.46           N  
ATOM   3318  CD2 HIS 2 271     147.418 182.539 121.840  1.00237.46           C  
ATOM   3319  CE1 HIS 2 271     148.946 182.817 120.297  1.00237.46           C  
ATOM   3320  NE2 HIS 2 271     147.676 183.031 120.585  1.00237.46           N  
ATOM   3321  H   HIS 2 271     148.991 179.612 121.478  1.00  0.00           H  
ATOM   3322  HA  HIS 2 271     149.394 179.459 124.439  1.00  0.00           H  
ATOM   3323 1HB  HIS 2 271     148.177 181.741 124.356  1.00  0.00           H  
ATOM   3324 2HB  HIS 2 271     149.878 181.663 123.919  1.00  0.00           H  
ATOM   3325  HD2 HIS 2 271     146.460 182.565 122.361  1.00  0.00           H  
ATOM   3326  HE1 HIS 2 271     149.445 183.108 119.373  1.00  0.00           H  
ATOM   3327  HE2 HIS 2 271     147.002 183.482 119.983  1.00  0.00           H  
ATOM   3328  N   GLU 2 272     146.618 178.997 122.843  1.00230.78           N  
ATOM   3329  CA  GLU 2 272     145.251 178.543 123.072  1.00230.78           C  
ATOM   3330  C   GLU 2 272     145.224 177.321 123.982  1.00230.78           C  
ATOM   3331  O   GLU 2 272     144.294 177.157 124.783  1.00230.78           O  
ATOM   3332  CB  GLU 2 272     144.559 178.267 121.733  1.00230.78           C  
ATOM   3333  CG  GLU 2 272     145.244 177.239 120.841  1.00230.78           C  
ATOM   3334  CD  GLU 2 272     144.993 177.488 119.368  1.00230.78           C  
ATOM   3335  OE1 GLU 2 272     143.977 176.986 118.846  1.00230.78           O  
ATOM   3336  OE2 GLU 2 272     145.809 178.190 118.733  1.00230.78           O  
ATOM   3337  H   GLU 2 272     146.996 178.966 121.907  1.00  0.00           H  
ATOM   3338  HA  GLU 2 272     144.707 179.331 123.594  1.00  0.00           H  
ATOM   3339 1HB  GLU 2 272     143.544 177.914 121.914  1.00  0.00           H  
ATOM   3340 2HB  GLU 2 272     144.486 179.193 121.163  1.00  0.00           H  
ATOM   3341 1HG  GLU 2 272     146.317 177.269 121.028  1.00  0.00           H  
ATOM   3342 2HG  GLU 2 272     144.884 176.246 121.106  1.00  0.00           H  
ATOM   3343  N   ARG 2 273     146.249 176.468 123.891  1.00216.17           N  
ATOM   3344  CA  ARG 2 273     146.389 175.369 124.838  1.00216.17           C  
ATOM   3345  C   ARG 2 273     146.538 175.898 126.257  1.00216.17           C  
ATOM   3346  O   ARG 2 273     145.718 175.578 127.123  1.00216.17           O  
ATOM   3347  CB  ARG 2 273     147.576 174.490 124.448  1.00216.17           C  
ATOM   3348  CG  ARG 2 273     147.485 173.937 123.034  1.00216.17           C  
ATOM   3349  CD  ARG 2 273     146.240 173.077 122.865  1.00216.17           C  
ATOM   3350  NE  ARG 2 273     146.217 172.385 121.581  1.00216.17           N  
ATOM   3351  CZ  ARG 2 273     145.205 171.650 121.143  1.00216.17           C  
ATOM   3352  NH1 ARG 2 273     144.109 171.482 121.864  1.00216.17           N  
ATOM   3353  NH2 ARG 2 273     145.296 171.065 119.952  1.00216.17           N  
ATOM   3354  H   ARG 2 273     146.938 176.579 123.161  1.00  0.00           H  
ATOM   3355  HA  ARG 2 273     145.480 174.768 124.807  1.00  0.00           H  
ATOM   3356 1HB  ARG 2 273     148.497 175.065 124.532  1.00  0.00           H  
ATOM   3357 2HB  ARG 2 273     147.650 173.651 125.140  1.00  0.00           H  
ATOM   3358 1HG  ARG 2 273     147.439 174.762 122.323  1.00  0.00           H  
ATOM   3359 2HG  ARG 2 273     148.364 173.326 122.825  1.00  0.00           H  
ATOM   3360 1HD  ARG 2 273     146.207 172.326 123.654  1.00  0.00           H  
ATOM   3361 2HD  ARG 2 273     145.353 173.706 122.925  1.00  0.00           H  
ATOM   3362  HE  ARG 2 273     147.029 172.473 120.985  1.00  0.00           H  
ATOM   3363 1HH1 ARG 2 273     144.029 171.919 122.771  1.00  0.00           H  
ATOM   3364 2HH1 ARG 2 273     143.352 170.917 121.508  1.00  0.00           H  
ATOM   3365 1HH2 ARG 2 273     146.130 171.184 119.393  1.00  0.00           H  
ATOM   3366 2HH2 ARG 2 273     144.533 170.503 119.606  1.00  0.00           H  
ATOM   3367  N   SER 2 274     147.460 176.854 126.450  1.00193.85           N  
ATOM   3368  CA  SER 2 274     147.820 177.371 127.774  1.00193.85           C  
ATOM   3369  C   SER 2 274     146.641 177.997 128.513  1.00193.85           C  
ATOM   3370  O   SER 2 274     146.623 178.010 129.749  1.00193.85           O  
ATOM   3371  CB  SER 2 274     148.942 178.398 127.637  1.00193.85           C  
ATOM   3372  OG  SER 2 274     150.020 177.872 126.889  1.00193.85           O  
ATOM   3373  H   SER 2 274     147.922 177.228 125.633  1.00  0.00           H  
ATOM   3374  HA  SER 2 274     148.172 176.539 128.386  1.00  0.00           H  
ATOM   3375 1HB  SER 2 274     148.558 179.293 127.148  1.00  0.00           H  
ATOM   3376 2HB  SER 2 274     149.290 178.690 128.627  1.00  0.00           H  
ATOM   3377  HG  SER 2 274     149.765 176.977 126.651  1.00  0.00           H  
ATOM   3378  N   VAL 2 275     145.649 178.510 127.785  1.00205.34           N  
ATOM   3379  CA  VAL 2 275     144.430 178.947 128.452  1.00205.34           C  
ATOM   3380  C   VAL 2 275     143.443 177.780 128.618  1.00205.34           C  
ATOM   3381  O   VAL 2 275     142.727 177.723 129.631  1.00205.34           O  
ATOM   3382  CB  VAL 2 275     143.839 180.173 127.714  1.00205.34           C  
ATOM   3383  CG1 VAL 2 275     143.794 179.970 126.225  1.00205.34           C  
ATOM   3384  CG2 VAL 2 275     142.463 180.578 128.238  1.00205.34           C  
ATOM   3385  H   VAL 2 275     145.721 178.603 126.782  1.00  0.00           H  
ATOM   3386  HA  VAL 2 275     144.679 179.235 129.474  1.00  0.00           H  
ATOM   3387  HB  VAL 2 275     144.511 181.022 127.843  1.00  0.00           H  
ATOM   3388 1HG1 VAL 2 275     143.372 180.856 125.749  1.00  0.00           H  
ATOM   3389 2HG1 VAL 2 275     144.804 179.803 125.850  1.00  0.00           H  
ATOM   3390 3HG1 VAL 2 275     143.172 179.105 125.994  1.00  0.00           H  
ATOM   3391 1HG2 VAL 2 275     142.102 181.443 127.682  1.00  0.00           H  
ATOM   3392 2HG2 VAL 2 275     141.767 179.749 128.112  1.00  0.00           H  
ATOM   3393 3HG2 VAL 2 275     142.537 180.832 129.296  1.00  0.00           H  
ATOM   3394  N   HIS 2 276     143.418 176.809 127.684  1.00219.48           N  
ATOM   3395  CA  HIS 2 276     142.515 175.660 127.850  1.00219.48           C  
ATOM   3396  C   HIS 2 276     142.869 174.795 129.061  1.00219.48           C  
ATOM   3397  O   HIS 2 276     141.976 174.399 129.819  1.00219.48           O  
ATOM   3398  CB  HIS 2 276     142.454 174.791 126.590  1.00219.48           C  
ATOM   3399  CG  HIS 2 276     141.909 175.490 125.385  1.00219.48           C  
ATOM   3400  ND1 HIS 2 276     141.329 176.738 125.444  1.00219.48           N  
ATOM   3401  CD2 HIS 2 276     141.865 175.116 124.084  1.00219.48           C  
ATOM   3402  CE1 HIS 2 276     140.947 177.102 124.233  1.00219.48           C  
ATOM   3403  NE2 HIS 2 276     141.260 176.135 123.390  1.00219.48           N  
ATOM   3404  H   HIS 2 276     144.011 176.855 126.867  1.00  0.00           H  
ATOM   3405  HA  HIS 2 276     141.505 176.017 128.048  1.00  0.00           H  
ATOM   3406 1HB  HIS 2 276     143.455 174.433 126.346  1.00  0.00           H  
ATOM   3407 2HB  HIS 2 276     141.831 173.917 126.781  1.00  0.00           H  
ATOM   3408  HD2 HIS 2 276     142.237 174.180 123.666  1.00  0.00           H  
ATOM   3409  HE1 HIS 2 276     140.457 178.041 123.974  1.00  0.00           H  
ATOM   3410  HE2 HIS 2 276     141.085 176.139 122.395  1.00  0.00           H  
ATOM   3411  N   LEU 2 277     144.157 174.477 129.261  1.00213.04           N  
ATOM   3412  CA  LEU 2 277     144.491 173.686 130.449  1.00213.04           C  
ATOM   3413  C   LEU 2 277     144.281 174.470 131.738  1.00213.04           C  
ATOM   3414  O   LEU 2 277     143.941 173.870 132.761  1.00213.04           O  
ATOM   3415  CB  LEU 2 277     145.916 173.106 130.453  1.00213.04           C  
ATOM   3416  CG  LEU 2 277     146.779 172.392 129.402  1.00213.04           C  
ATOM   3417  CD1 LEU 2 277     147.476 173.270 128.410  1.00213.04           C  
ATOM   3418  CD2 LEU 2 277     147.797 171.513 130.118  1.00213.04           C  
ATOM   3419  H   LEU 2 277     144.897 174.758 128.633  1.00  0.00           H  
ATOM   3420  HA  LEU 2 277     143.809 172.838 130.502  1.00  0.00           H  
ATOM   3421 1HB  LEU 2 277     146.615 173.905 130.695  1.00  0.00           H  
ATOM   3422 2HB  LEU 2 277     145.980 172.347 131.232  1.00  0.00           H  
ATOM   3423  HG  LEU 2 277     146.143 171.777 128.766  1.00  0.00           H  
ATOM   3424 1HD1 LEU 2 277     148.053 172.653 127.721  1.00  0.00           H  
ATOM   3425 2HD1 LEU 2 277     146.738 173.844 127.851  1.00  0.00           H  
ATOM   3426 3HD1 LEU 2 277     148.145 173.951 128.934  1.00  0.00           H  
ATOM   3427 1HD2 LEU 2 277     148.416 170.999 129.382  1.00  0.00           H  
ATOM   3428 2HD2 LEU 2 277     148.429 172.133 130.755  1.00  0.00           H  
ATOM   3429 3HD2 LEU 2 277     147.276 170.777 130.730  1.00  0.00           H  
ATOM   3430  N   PHE 2 278     144.397 175.799 131.702  1.00190.43           N  
ATOM   3431  CA  PHE 2 278     144.146 176.568 132.916  1.00190.43           C  
ATOM   3432  C   PHE 2 278     142.659 176.589 133.259  1.00190.43           C  
ATOM   3433  O   PHE 2 278     142.286 176.427 134.431  1.00190.43           O  
ATOM   3434  CB  PHE 2 278     144.683 177.991 132.774  1.00190.43           C  
ATOM   3435  CG  PHE 2 278     144.536 178.820 134.023  1.00190.43           C  
ATOM   3436  CD1 PHE 2 278     144.814 178.273 135.271  1.00190.43           C  
ATOM   3437  CD2 PHE 2 278     144.115 180.138 133.954  1.00190.43           C  
ATOM   3438  CE1 PHE 2 278     144.678 179.026 136.424  1.00190.43           C  
ATOM   3439  CE2 PHE 2 278     143.977 180.898 135.105  1.00190.43           C  
ATOM   3440  CZ  PHE 2 278     144.259 180.340 136.340  1.00190.43           C  
ATOM   3441  H   PHE 2 278     144.654 176.286 130.855  1.00  0.00           H  
ATOM   3442  HA  PHE 2 278     144.663 176.083 133.746  1.00  0.00           H  
ATOM   3443 1HB  PHE 2 278     145.739 177.956 132.510  1.00  0.00           H  
ATOM   3444 2HB  PHE 2 278     144.160 178.498 131.964  1.00  0.00           H  
ATOM   3445  HD1 PHE 2 278     145.144 177.236 135.336  1.00  0.00           H  
ATOM   3446  HD2 PHE 2 278     143.892 180.577 132.981  1.00  0.00           H  
ATOM   3447  HE1 PHE 2 278     144.901 178.582 137.394  1.00  0.00           H  
ATOM   3448  HE2 PHE 2 278     143.646 181.934 135.039  1.00  0.00           H  
ATOM   3449  HZ  PHE 2 278     144.149 180.937 137.244  1.00  0.00           H  
ATOM   3450  N   ILE 2 279     141.792 176.762 132.254  1.00191.58           N  
ATOM   3451  CA  ILE 2 279     140.361 176.797 132.548  1.00191.58           C  
ATOM   3452  C   ILE 2 279     139.849 175.407 132.921  1.00191.58           C  
ATOM   3453  O   ILE 2 279     139.008 175.270 133.817  1.00191.58           O  
ATOM   3454  CB  ILE 2 279     139.555 177.441 131.397  1.00191.58           C  
ATOM   3455  CG1 ILE 2 279     139.670 176.666 130.081  1.00191.58           C  
ATOM   3456  CG2 ILE 2 279     139.979 178.892 131.210  1.00191.58           C  
ATOM   3457  CD1 ILE 2 279     138.981 177.328 128.905  1.00191.58           C  
ATOM   3458  H   ILE 2 279     142.101 176.869 131.298  1.00  0.00           H  
ATOM   3459  HA  ILE 2 279     140.207 177.397 133.444  1.00  0.00           H  
ATOM   3460  HB  ILE 2 279     138.492 177.407 131.634  1.00  0.00           H  
ATOM   3461 1HG1 ILE 2 279     140.721 176.536 129.826  1.00  0.00           H  
ATOM   3462 2HG1 ILE 2 279     139.240 175.672 130.205  1.00  0.00           H  
ATOM   3463 1HG2 ILE 2 279     139.406 179.336 130.397  1.00  0.00           H  
ATOM   3464 2HG2 ILE 2 279     139.794 179.446 132.129  1.00  0.00           H  
ATOM   3465 3HG2 ILE 2 279     141.042 178.933 130.970  1.00  0.00           H  
ATOM   3466 1HD1 ILE 2 279     139.111 176.713 128.014  1.00  0.00           H  
ATOM   3467 2HD1 ILE 2 279     137.917 177.436 129.120  1.00  0.00           H  
ATOM   3468 3HD1 ILE 2 279     139.418 178.311 128.734  1.00  0.00           H  
ATOM   3469  N   ASP 2 280     140.378 174.348 132.294  1.00226.41           N  
ATOM   3470  CA  ASP 2 280     139.987 173.007 132.715  1.00226.41           C  
ATOM   3471  C   ASP 2 280     140.608 172.613 134.048  1.00226.41           C  
ATOM   3472  O   ASP 2 280     140.087 171.712 134.714  1.00226.41           O  
ATOM   3473  CB  ASP 2 280     140.339 171.975 131.643  1.00226.41           C  
ATOM   3474  CG  ASP 2 280     139.770 172.330 130.287  1.00226.41           C  
ATOM   3475  OD1 ASP 2 280     138.904 173.228 130.223  1.00226.41           O  
ATOM   3476  OD2 ASP 2 280     140.190 171.716 129.285  1.00226.41           O  
ATOM   3477  H   ASP 2 280     141.040 174.453 131.538  1.00  0.00           H  
ATOM   3478  HA  ASP 2 280     138.907 172.993 132.866  1.00  0.00           H  
ATOM   3479 1HB  ASP 2 280     141.423 171.892 131.559  1.00  0.00           H  
ATOM   3480 2HB  ASP 2 280     139.958 170.997 131.940  1.00  0.00           H  
ATOM   3481  N   SER 2 281     141.702 173.260 134.454  1.00220.39           N  
ATOM   3482  CA  SER 2 281     142.212 173.051 135.802  1.00220.39           C  
ATOM   3483  C   SER 2 281     141.314 173.717 136.834  1.00220.39           C  
ATOM   3484  O   SER 2 281     141.035 173.134 137.888  1.00220.39           O  
ATOM   3485  CB  SER 2 281     143.637 173.586 135.912  1.00220.39           C  
ATOM   3486  OG  SER 2 281     143.652 174.999 135.826  1.00220.39           O  
ATOM   3487  H   SER 2 281     142.186 173.897 133.838  1.00  0.00           H  
ATOM   3488  HA  SER 2 281     142.221 171.979 136.006  1.00  0.00           H  
ATOM   3489 1HB  SER 2 281     144.072 173.270 136.860  1.00  0.00           H  
ATOM   3490 2HB  SER 2 281     144.247 173.162 135.115  1.00  0.00           H  
ATOM   3491  HG  SER 2 281     142.736 175.267 135.717  1.00  0.00           H  
ATOM   3492  N   LEU 2 282     140.850 174.936 136.554  1.00201.64           N  
ATOM   3493  CA  LEU 2 282     140.047 175.632 137.552  1.00201.64           C  
ATOM   3494  C   LEU 2 282     138.601 175.143 137.605  1.00201.64           C  
ATOM   3495  O   LEU 2 282     137.955 175.296 138.648  1.00201.64           O  
ATOM   3496  CB  LEU 2 282     140.123 177.153 137.336  1.00201.64           C  
ATOM   3497  CG  LEU 2 282     139.806 177.953 136.062  1.00201.64           C  
ATOM   3498  CD1 LEU 2 282     138.342 177.946 135.648  1.00201.64           C  
ATOM   3499  CD2 LEU 2 282     140.308 179.384 136.212  1.00201.64           C  
ATOM   3500  H   LEU 2 282     141.039 175.389 135.671  1.00  0.00           H  
ATOM   3501  HA  LEU 2 282     140.445 175.400 138.539  1.00  0.00           H  
ATOM   3502 1HB  LEU 2 282     139.461 177.639 138.051  1.00  0.00           H  
ATOM   3503 2HB  LEU 2 282     141.143 177.482 137.535  1.00  0.00           H  
ATOM   3504  HG  LEU 2 282     140.298 177.487 135.208  1.00  0.00           H  
ATOM   3505 1HD1 LEU 2 282     138.218 178.536 134.740  1.00  0.00           H  
ATOM   3506 2HD1 LEU 2 282     138.022 176.921 135.460  1.00  0.00           H  
ATOM   3507 3HD1 LEU 2 282     137.737 178.376 136.445  1.00  0.00           H  
ATOM   3508 1HD2 LEU 2 282     140.081 179.946 135.306  1.00  0.00           H  
ATOM   3509 2HD2 LEU 2 282     139.816 179.855 137.064  1.00  0.00           H  
ATOM   3510 3HD2 LEU 2 282     141.386 179.376 136.374  1.00  0.00           H  
ATOM   3511  N   LEU 2 283     138.071 174.576 136.515  1.00192.40           N  
ATOM   3512  CA  LEU 2 283     136.745 173.964 136.592  1.00192.40           C  
ATOM   3513  C   LEU 2 283     136.767 172.686 137.422  1.00192.40           C  
ATOM   3514  O   LEU 2 283     135.888 172.470 138.264  1.00192.40           O  
ATOM   3515  CB  LEU 2 283     136.194 173.675 135.195  1.00192.40           C  
ATOM   3516  CG  LEU 2 283     135.815 174.863 134.312  1.00192.40           C  
ATOM   3517  CD1 LEU 2 283     135.383 174.391 132.933  1.00192.40           C  
ATOM   3518  CD2 LEU 2 283     134.724 175.685 134.968  1.00192.40           C  
ATOM   3519  H   LEU 2 283     138.569 174.562 135.637  1.00  0.00           H  
ATOM   3520  HA  LEU 2 283     136.071 174.660 137.090  1.00  0.00           H  
ATOM   3521 1HB  LEU 2 283     136.936 173.103 134.640  1.00  0.00           H  
ATOM   3522 2HB  LEU 2 283     135.296 173.066 135.295  1.00  0.00           H  
ATOM   3523  HG  LEU 2 283     136.690 175.495 134.157  1.00  0.00           H  
ATOM   3524 1HD1 LEU 2 283     135.118 175.253 132.320  1.00  0.00           H  
ATOM   3525 2HD1 LEU 2 283     136.203 173.849 132.461  1.00  0.00           H  
ATOM   3526 3HD1 LEU 2 283     134.519 173.734 133.028  1.00  0.00           H  
ATOM   3527 1HD2 LEU 2 283     134.467 176.528 134.325  1.00  0.00           H  
ATOM   3528 2HD2 LEU 2 283     133.842 175.063 135.121  1.00  0.00           H  
ATOM   3529 3HD2 LEU 2 283     135.077 176.057 135.930  1.00  0.00           H  
ATOM   3530  N   ASN 2 284     137.763 171.829 137.204  1.00221.27           N  
ATOM   3531  CA  ASN 2 284     137.858 170.553 137.913  1.00221.27           C  
ATOM   3532  C   ASN 2 284     138.699 170.737 139.177  1.00221.27           C  
ATOM   3533  O   ASN 2 284     139.822 170.245 139.305  1.00221.27           O  
ATOM   3534  CB  ASN 2 284     138.436 169.483 136.998  1.00221.27           C  
ATOM   3535  CG  ASN 2 284     137.915 169.590 135.580  1.00221.27           C  
ATOM   3536  OD1 ASN 2 284     136.864 170.183 135.337  1.00221.27           O  
ATOM   3537  ND2 ASN 2 284     138.650 169.019 134.634  1.00221.27           N  
ATOM   3538  H   ASN 2 284     138.473 172.070 136.528  1.00  0.00           H  
ATOM   3539  HA  ASN 2 284     136.855 170.250 138.217  1.00  0.00           H  
ATOM   3540 1HB  ASN 2 284     139.523 169.567 136.982  1.00  0.00           H  
ATOM   3541 2HB  ASN 2 284     138.189 168.496 137.391  1.00  0.00           H  
ATOM   3542 1HD2 ASN 2 284     138.354 169.058 133.679  1.00  0.00           H  
ATOM   3543 2HD2 ASN 2 284     139.499 168.550 134.876  1.00  0.00           H  
ATOM   3544  N   GLU 2 285     138.118 171.474 140.127  1.00227.86           N  
ATOM   3545  CA  GLU 2 285     138.851 171.851 141.331  1.00227.86           C  
ATOM   3546  C   GLU 2 285     139.018 170.685 142.300  1.00227.86           C  
ATOM   3547  O   GLU 2 285     139.972 170.673 143.087  1.00227.86           O  
ATOM   3548  CB  GLU 2 285     138.155 173.030 142.018  1.00227.86           C  
ATOM   3549  CG  GLU 2 285     136.759 172.735 142.547  1.00227.86           C  
ATOM   3550  CD  GLU 2 285     136.079 173.966 143.110  1.00227.86           C  
ATOM   3551  OE1 GLU 2 285     136.249 174.243 144.315  1.00227.86           O  
ATOM   3552  OE2 GLU 2 285     135.369 174.655 142.347  1.00227.86           O  
ATOM   3553  H   GLU 2 285     137.161 171.778 140.018  1.00  0.00           H  
ATOM   3554  HA  GLU 2 285     139.858 172.154 141.042  1.00  0.00           H  
ATOM   3555 1HB  GLU 2 285     138.760 173.370 142.859  1.00  0.00           H  
ATOM   3556 2HB  GLU 2 285     138.072 173.861 141.318  1.00  0.00           H  
ATOM   3557 1HG  GLU 2 285     136.152 172.334 141.736  1.00  0.00           H  
ATOM   3558 2HG  GLU 2 285     136.829 171.974 143.323  1.00  0.00           H  
ATOM   3559  N   GLU 2 286     138.115 169.702 142.267  1.00250.36           N  
ATOM   3560  CA  GLU 2 286     138.192 168.603 143.224  1.00250.36           C  
ATOM   3561  C   GLU 2 286     139.286 167.602 142.877  1.00250.36           C  
ATOM   3562  O   GLU 2 286     139.729 166.861 143.761  1.00250.36           O  
ATOM   3563  CB  GLU 2 286     136.841 167.877 143.337  1.00250.36           C  
ATOM   3564  CG  GLU 2 286     136.355 166.987 142.153  1.00250.36           C  
ATOM   3565  CD  GLU 2 286     136.272 167.645 140.769  1.00250.36           C  
ATOM   3566  OE1 GLU 2 286     136.082 166.894 139.790  1.00250.36           O  
ATOM   3567  OE2 GLU 2 286     136.319 168.888 140.645  1.00250.36           O  
ATOM   3568  H   GLU 2 286     137.372 169.707 141.583  1.00  0.00           H  
ATOM   3569  HA  GLU 2 286     138.446 169.013 144.202  1.00  0.00           H  
ATOM   3570 1HB  GLU 2 286     136.853 167.218 144.205  1.00  0.00           H  
ATOM   3571 2HB  GLU 2 286     136.047 168.608 143.492  1.00  0.00           H  
ATOM   3572 1HG  GLU 2 286     137.027 166.135 142.053  1.00  0.00           H  
ATOM   3573 2HG  GLU 2 286     135.361 166.605 142.383  1.00  0.00           H  
ATOM   3574  N   ASN 2 287     139.732 167.561 141.622  1.00238.49           N  
ATOM   3575  CA  ASN 2 287     140.827 166.689 141.195  1.00238.49           C  
ATOM   3576  C   ASN 2 287     141.850 167.493 140.395  1.00238.49           C  
ATOM   3577  O   ASN 2 287     141.834 167.492 139.156  1.00238.49           O  
ATOM   3578  CB  ASN 2 287     140.286 165.485 140.417  1.00238.49           C  
ATOM   3579  CG  ASN 2 287     139.271 165.874 139.354  1.00238.49           C  
ATOM   3580  OD1 ASN 2 287     138.940 167.049 139.199  1.00238.49           O  
ATOM   3581  ND2 ASN 2 287     138.774 164.887 138.618  1.00238.49           N  
ATOM   3582  H   ASN 2 287     139.288 168.162 140.942  1.00  0.00           H  
ATOM   3583  HA  ASN 2 287     141.346 166.324 142.083  1.00  0.00           H  
ATOM   3584 1HB  ASN 2 287     141.113 164.962 139.935  1.00  0.00           H  
ATOM   3585 2HB  ASN 2 287     139.816 164.786 141.109  1.00  0.00           H  
ATOM   3586 1HD2 ASN 2 287     138.102 165.085 137.904  1.00  0.00           H  
ATOM   3587 2HD2 ASN 2 287     139.071 163.946 138.778  1.00  0.00           H  
ATOM   3588  N   PRO 2 288     142.749 168.208 141.074  1.00242.76           N  
ATOM   3589  CA  PRO 2 288     143.792 168.949 140.355  1.00242.76           C  
ATOM   3590  C   PRO 2 288     144.804 168.016 139.709  1.00242.76           C  
ATOM   3591  O   PRO 2 288     145.059 166.908 140.189  1.00242.76           O  
ATOM   3592  CB  PRO 2 288     144.449 169.794 141.453  1.00242.76           C  
ATOM   3593  CG  PRO 2 288     143.444 169.845 142.558  1.00242.76           C  
ATOM   3594  CD  PRO 2 288     142.772 168.510 142.515  1.00242.76           C  
ATOM   3595  HA  PRO 2 288     143.321 169.592 139.597  1.00  0.00           H  
ATOM   3596 1HB  PRO 2 288     145.396 169.331 141.768  1.00  0.00           H  
ATOM   3597 2HB  PRO 2 288     144.694 170.793 141.063  1.00  0.00           H  
ATOM   3598 1HG  PRO 2 288     143.945 170.035 143.519  1.00  0.00           H  
ATOM   3599 2HG  PRO 2 288     142.743 170.677 142.395  1.00  0.00           H  
ATOM   3600 1HD  PRO 2 288     143.371 167.779 143.078  1.00  0.00           H  
ATOM   3601 2HD  PRO 2 288     141.761 168.594 142.941  1.00  0.00           H  
ATOM   3602  N   SER 2 289     145.377 168.476 138.599  1.00211.12           N  
ATOM   3603  CA  SER 2 289     146.458 167.739 137.959  1.00211.12           C  
ATOM   3604  C   SER 2 289     147.721 167.841 138.803  1.00211.12           C  
ATOM   3605  O   SER 2 289     148.107 168.933 139.231  1.00211.12           O  
ATOM   3606  CB  SER 2 289     146.713 168.275 136.551  1.00211.12           C  
ATOM   3607  OG  SER 2 289     145.589 168.069 135.714  1.00211.12           O  
ATOM   3608  H   SER 2 289     145.064 169.345 138.190  1.00  0.00           H  
ATOM   3609  HA  SER 2 289     146.166 166.691 137.885  1.00  0.00           H  
ATOM   3610 1HB  SER 2 289     146.939 169.340 136.603  1.00  0.00           H  
ATOM   3611 2HB  SER 2 289     147.582 167.776 136.124  1.00  0.00           H  
ATOM   3612  HG  SER 2 289     144.930 167.631 136.258  1.00  0.00           H  
ATOM   3613  N   LYS 2 290     148.368 166.705 139.039  1.00218.03           N  
ATOM   3614  CA  LYS 2 290     149.518 166.629 139.933  1.00218.03           C  
ATOM   3615  C   LYS 2 290     150.793 166.734 139.106  1.00218.03           C  
ATOM   3616  O   LYS 2 290     151.110 165.833 138.322  1.00218.03           O  
ATOM   3617  CB  LYS 2 290     149.493 165.332 140.737  1.00218.03           C  
ATOM   3618  CG  LYS 2 290     150.493 165.290 141.881  1.00218.03           C  
ATOM   3619  CD  LYS 2 290     150.064 166.192 143.024  1.00218.03           C  
ATOM   3620  CE  LYS 2 290     148.914 165.577 143.803  1.00218.03           C  
ATOM   3621  NZ  LYS 2 290     148.530 166.407 144.979  1.00218.03           N  
ATOM   3622  H   LYS 2 290     148.046 165.865 138.579  1.00  0.00           H  
ATOM   3623  HA  LYS 2 290     149.472 167.468 140.628  1.00  0.00           H  
ATOM   3624 1HB  LYS 2 290     148.497 165.182 141.154  1.00  0.00           H  
ATOM   3625 2HB  LYS 2 290     149.701 164.490 140.076  1.00  0.00           H  
ATOM   3626 1HG  LYS 2 290     150.581 164.268 142.250  1.00  0.00           H  
ATOM   3627 2HG  LYS 2 290     151.470 165.613 141.522  1.00  0.00           H  
ATOM   3628 1HD  LYS 2 290     150.907 166.353 143.697  1.00  0.00           H  
ATOM   3629 2HD  LYS 2 290     149.750 167.157 142.627  1.00  0.00           H  
ATOM   3630 1HE  LYS 2 290     148.049 165.471 143.151  1.00  0.00           H  
ATOM   3631 2HE  LYS 2 290     149.201 164.585 144.153  1.00  0.00           H  
ATOM   3632 1HZ  LYS 2 290     147.765 165.965 145.469  1.00  0.00           H  
ATOM   3633 2HZ  LYS 2 290     149.321 166.496 145.601  1.00  0.00           H  
ATOM   3634 3HZ  LYS 2 290     148.243 167.323 144.666  1.00  0.00           H  
ATOM   3635  N   ALA 2 291     151.522 167.831 139.280  1.00209.39           N  
ATOM   3636  CA  ALA 2 291     152.807 168.007 138.622  1.00209.39           C  
ATOM   3637  C   ALA 2 291     153.918 167.457 139.496  1.00209.39           C  
ATOM   3638  O   ALA 2 291     153.789 167.397 140.717  1.00209.39           O  
ATOM   3639  CB  ALA 2 291     153.049 169.480 138.291  1.00209.39           C  
ATOM   3640  H   ALA 2 291     151.175 168.562 139.885  1.00  0.00           H  
ATOM   3641  HA  ALA 2 291     152.792 167.438 137.693  1.00  0.00           H  
ATOM   3642 1HB  ALA 2 291     154.016 169.588 137.799  1.00  0.00           H  
ATOM   3643 2HB  ALA 2 291     152.262 169.838 137.627  1.00  0.00           H  
ATOM   3644 3HB  ALA 2 291     153.042 170.065 139.209  1.00  0.00           H  
ATOM   3645  N   TYR 2 292     155.006 167.031 138.860  1.00200.84           N  
ATOM   3646  CA  TYR 2 292     156.105 166.401 139.585  1.00200.84           C  
ATOM   3647  C   TYR 2 292     157.415 167.134 139.339  1.00200.84           C  
ATOM   3648  O   TYR 2 292     157.780 167.389 138.189  1.00200.84           O  
ATOM   3649  CB  TYR 2 292     156.241 164.924 139.200  1.00200.84           C  
ATOM   3650  CG  TYR 2 292     154.919 164.199 139.078  1.00200.84           C  
ATOM   3651  CD1 TYR 2 292     154.197 163.841 140.212  1.00200.84           C  
ATOM   3652  CD2 TYR 2 292     154.392 163.873 137.835  1.00200.84           C  
ATOM   3653  CE1 TYR 2 292     152.987 163.176 140.109  1.00200.84           C  
ATOM   3654  CE2 TYR 2 292     153.183 163.208 137.721  1.00200.84           C  
ATOM   3655  CZ  TYR 2 292     152.486 162.863 138.861  1.00200.84           C  
ATOM   3656  OH  TYR 2 292     151.285 162.203 138.749  1.00200.84           O  
ATOM   3657  H   TYR 2 292     155.077 167.143 137.859  1.00  0.00           H  
ATOM   3658  HA  TYR 2 292     155.894 166.460 140.653  1.00  0.00           H  
ATOM   3659 1HB  TYR 2 292     156.762 164.843 138.245  1.00  0.00           H  
ATOM   3660 2HB  TYR 2 292     156.844 164.408 139.947  1.00  0.00           H  
ATOM   3661  HD1 TYR 2 292     154.582 164.084 141.203  1.00  0.00           H  
ATOM   3662  HD2 TYR 2 292     154.932 164.140 136.927  1.00  0.00           H  
ATOM   3663  HE1 TYR 2 292     152.436 162.904 141.009  1.00  0.00           H  
ATOM   3664  HE2 TYR 2 292     152.788 162.960 136.735  1.00  0.00           H  
ATOM   3665  HH  TYR 2 292     151.083 162.063 137.821  1.00  0.00           H  
ATOM   3666  N   ARG 2 293     158.114 167.475 140.421  1.00210.74           N  
ATOM   3667  CA  ARG 2 293     159.444 168.059 140.303  1.00210.74           C  
ATOM   3668  C   ARG 2 293     160.437 167.006 139.830  1.00210.74           C  
ATOM   3669  O   ARG 2 293     160.471 165.889 140.355  1.00210.74           O  
ATOM   3670  CB  ARG 2 293     159.897 168.642 141.642  1.00210.74           C  
ATOM   3671  CG  ARG 2 293     161.248 169.345 141.587  1.00210.74           C  
ATOM   3672  CD  ARG 2 293     161.611 170.022 142.903  1.00210.74           C  
ATOM   3673  NE  ARG 2 293     160.704 171.112 143.241  1.00210.74           N  
ATOM   3674  CZ  ARG 2 293     159.809 171.069 144.218  1.00210.74           C  
ATOM   3675  NH1 ARG 2 293     159.685 170.007 144.995  1.00210.74           N  
ATOM   3676  NH2 ARG 2 293     159.020 172.119 144.422  1.00210.74           N  
ATOM   3677  H   ARG 2 293     157.721 167.329 141.340  1.00  0.00           H  
ATOM   3678  HA  ARG 2 293     159.404 168.864 139.569  1.00  0.00           H  
ATOM   3679 1HB  ARG 2 293     159.157 169.359 141.995  1.00  0.00           H  
ATOM   3680 2HB  ARG 2 293     159.960 167.845 142.383  1.00  0.00           H  
ATOM   3681 1HG  ARG 2 293     162.028 168.618 141.359  1.00  0.00           H  
ATOM   3682 2HG  ARG 2 293     161.228 170.111 140.811  1.00  0.00           H  
ATOM   3683 1HD  ARG 2 293     161.572 169.292 143.711  1.00  0.00           H  
ATOM   3684 2HD  ARG 2 293     162.617 170.433 142.835  1.00  0.00           H  
ATOM   3685  HE  ARG 2 293     160.762 171.959 142.692  1.00  0.00           H  
ATOM   3686 1HH1 ARG 2 293     160.280 169.203 144.851  1.00  0.00           H  
ATOM   3687 2HH1 ARG 2 293     158.995 169.999 145.733  1.00  0.00           H  
ATOM   3688 1HH2 ARG 2 293     159.106 172.938 143.835  1.00  0.00           H  
ATOM   3689 2HH2 ARG 2 293     158.335 172.099 145.162  1.00  0.00           H  
ATOM   3690  N   CYS 2 294     161.249 167.363 138.841  1.00230.11           N  
ATOM   3691  CA  CYS 2 294     162.264 166.456 138.327  1.00230.11           C  
ATOM   3692  C   CYS 2 294     163.461 167.280 137.870  1.00230.11           C  
ATOM   3693  O   CYS 2 294     163.548 168.483 138.137  1.00230.11           O  
ATOM   3694  CB  CYS 2 294     161.694 165.583 137.203  1.00230.11           C  
ATOM   3695  SG  CYS 2 294     162.818 164.284 136.648  1.00230.11           S  
ATOM   3696  H   CYS 2 294     161.161 168.284 138.436  1.00  0.00           H  
ATOM   3697  HA  CYS 2 294     162.590 165.806 139.139  1.00  0.00           H  
ATOM   3698 1HB  CYS 2 294     160.770 165.112 137.541  1.00  0.00           H  
ATOM   3699 2HB  CYS 2 294     161.448 166.209 136.345  1.00  0.00           H  
ATOM   3700  N   ASN 2 295     164.390 166.626 137.175  1.00229.40           N  
ATOM   3701  CA  ASN 2 295     165.637 167.251 136.754  1.00229.40           C  
ATOM   3702  C   ASN 2 295     165.637 167.666 135.290  1.00229.40           C  
ATOM   3703  O   ASN 2 295     166.061 168.780 134.970  1.00229.40           O  
ATOM   3704  CB  ASN 2 295     166.813 166.303 137.009  1.00229.40           C  
ATOM   3705  CG  ASN 2 295     166.719 165.607 138.352  1.00229.40           C  
ATOM   3706  OD1 ASN 2 295     166.029 166.072 139.259  1.00229.40           O  
ATOM   3707  ND2 ASN 2 295     167.414 164.484 138.485  1.00229.40           N  
ATOM   3708  H   ASN 2 295     164.218 165.661 136.934  1.00  0.00           H  
ATOM   3709  HA  ASN 2 295     165.784 168.160 137.340  1.00  0.00           H  
ATOM   3710 1HB  ASN 2 295     166.849 165.548 136.223  1.00  0.00           H  
ATOM   3711 2HB  ASN 2 295     167.747 166.863 136.968  1.00  0.00           H  
ATOM   3712 1HD2 ASN 2 295     167.391 163.981 139.349  1.00  0.00           H  
ATOM   3713 2HD2 ASN 2 295     167.961 164.141 137.722  1.00  0.00           H  
ATOM   3714  N   SER 2 296     165.173 166.802 134.391  1.00226.13           N  
ATOM   3715  CA  SER 2 296     165.170 167.112 132.970  1.00226.13           C  
ATOM   3716  C   SER 2 296     163.988 166.410 132.314  1.00226.13           C  
ATOM   3717  O   SER 2 296     163.219 165.700 132.967  1.00226.13           O  
ATOM   3718  CB  SER 2 296     166.494 166.714 132.311  1.00226.13           C  
ATOM   3719  OG  SER 2 296     166.682 165.312 132.347  1.00226.13           O  
ATOM   3720  H   SER 2 296     164.814 165.910 134.701  1.00  0.00           H  
ATOM   3721  HA  SER 2 296     165.039 168.188 132.851  1.00  0.00           H  
ATOM   3722 1HB  SER 2 296     166.503 167.057 131.277  1.00  0.00           H  
ATOM   3723 2HB  SER 2 296     167.318 167.206 132.826  1.00  0.00           H  
ATOM   3724  HG  SER 2 296     165.909 164.953 132.789  1.00  0.00           H  
ATOM   3725  N   LYS 2 297     163.843 166.644 131.007  1.00219.48           N  
ATOM   3726  CA  LYS 2 297     162.720 166.098 130.249  1.00219.48           C  
ATOM   3727  C   LYS 2 297     162.800 164.580 130.142  1.00219.48           C  
ATOM   3728  O   LYS 2 297     161.839 163.870 130.463  1.00219.48           O  
ATOM   3729  CB  LYS 2 297     162.696 166.730 128.858  1.00219.48           C  
ATOM   3730  CG  LYS 2 297     161.859 167.989 128.745  1.00219.48           C  
ATOM   3731  CD  LYS 2 297     162.221 168.762 127.484  1.00219.48           C  
ATOM   3732  CE  LYS 2 297     161.994 167.934 126.229  1.00219.48           C  
ATOM   3733  NZ  LYS 2 297     160.555 167.658 125.983  1.00219.48           N  
ATOM   3734  H   LYS 2 297     164.528 167.213 130.530  1.00  0.00           H  
ATOM   3735  HA  LYS 2 297     161.796 166.346 130.772  1.00  0.00           H  
ATOM   3736 1HB  LYS 2 297     163.713 166.981 128.555  1.00  0.00           H  
ATOM   3737 2HB  LYS 2 297     162.308 166.010 128.138  1.00  0.00           H  
ATOM   3738 1HG  LYS 2 297     160.802 167.722 128.714  1.00  0.00           H  
ATOM   3739 2HG  LYS 2 297     162.031 168.619 129.617  1.00  0.00           H  
ATOM   3740 1HD  LYS 2 297     161.613 169.665 127.423  1.00  0.00           H  
ATOM   3741 2HD  LYS 2 297     163.270 169.054 127.525  1.00  0.00           H  
ATOM   3742 1HE  LYS 2 297     162.397 168.463 125.367  1.00  0.00           H  
ATOM   3743 2HE  LYS 2 297     162.517 166.982 126.321  1.00  0.00           H  
ATOM   3744 1HZ  LYS 2 297     160.456 167.107 125.142  1.00  0.00           H  
ATOM   3745 2HZ  LYS 2 297     160.171 167.148 126.766  1.00  0.00           H  
ATOM   3746 3HZ  LYS 2 297     160.058 168.530 125.873  1.00  0.00           H  
ATOM   3747  N   GLU 2 298     163.949 164.063 129.707  1.00244.11           N  
ATOM   3748  CA  GLU 2 298     164.076 162.629 129.479  1.00244.11           C  
ATOM   3749  C   GLU 2 298     164.217 161.850 130.779  1.00244.11           C  
ATOM   3750  O   GLU 2 298     163.837 160.676 130.831  1.00244.11           O  
ATOM   3751  CB  GLU 2 298     165.262 162.347 128.557  1.00244.11           C  
ATOM   3752  CG  GLU 2 298     165.028 162.786 127.122  1.00244.11           C  
ATOM   3753  CD  GLU 2 298     164.015 161.916 126.404  1.00244.11           C  
ATOM   3754  OE1 GLU 2 298     164.197 160.681 126.386  1.00244.11           O  
ATOM   3755  OE2 GLU 2 298     163.036 162.468 125.860  1.00244.11           O  
ATOM   3756  H   GLU 2 298     164.743 164.661 129.531  1.00  0.00           H  
ATOM   3757  HA  GLU 2 298     163.164 162.273 128.998  1.00  0.00           H  
ATOM   3758 1HB  GLU 2 298     166.146 162.861 128.934  1.00  0.00           H  
ATOM   3759 2HB  GLU 2 298     165.478 161.279 128.559  1.00  0.00           H  
ATOM   3760 1HG  GLU 2 298     164.674 163.817 127.121  1.00  0.00           H  
ATOM   3761 2HG  GLU 2 298     165.975 162.756 126.585  1.00  0.00           H  
ATOM   3762  N   ALA 2 299     164.765 162.476 131.826  1.00228.41           N  
ATOM   3763  CA  ALA 2 299     164.813 161.834 133.136  1.00228.41           C  
ATOM   3764  C   ALA 2 299     163.414 161.640 133.706  1.00228.41           C  
ATOM   3765  O   ALA 2 299     163.127 160.612 134.329  1.00228.41           O  
ATOM   3766  CB  ALA 2 299     165.674 162.654 134.095  1.00228.41           C  
ATOM   3767  H   ALA 2 299     165.152 163.403 131.718  1.00  0.00           H  
ATOM   3768  HA  ALA 2 299     165.260 160.848 133.014  1.00  0.00           H  
ATOM   3769 1HB  ALA 2 299     165.702 162.164 135.068  1.00  0.00           H  
ATOM   3770 2HB  ALA 2 299     166.687 162.732 133.699  1.00  0.00           H  
ATOM   3771 3HB  ALA 2 299     165.250 163.651 134.203  1.00  0.00           H  
ATOM   3772  N   PHE 2 300     162.535 162.626 133.511  1.00210.15           N  
ATOM   3773  CA  PHE 2 300     161.137 162.454 133.887  1.00210.15           C  
ATOM   3774  C   PHE 2 300     160.440 161.451 132.979  1.00210.15           C  
ATOM   3775  O   PHE 2 300     159.556 160.711 133.428  1.00210.15           O  
ATOM   3776  CB  PHE 2 300     160.411 163.796 133.847  1.00210.15           C  
ATOM   3777  CG  PHE 2 300     158.957 163.703 134.200  1.00210.15           C  
ATOM   3778  CD1 PHE 2 300     158.567 163.472 135.510  1.00210.15           C  
ATOM   3779  CD2 PHE 2 300     157.981 163.829 133.223  1.00210.15           C  
ATOM   3780  CE1 PHE 2 300     157.231 163.381 135.842  1.00210.15           C  
ATOM   3781  CE2 PHE 2 300     156.641 163.739 133.548  1.00210.15           C  
ATOM   3782  CZ  PHE 2 300     156.266 163.514 134.860  1.00210.15           C  
ATOM   3783  H   PHE 2 300     162.830 163.501 133.101  1.00  0.00           H  
ATOM   3784  HA  PHE 2 300     161.098 162.064 134.905  1.00  0.00           H  
ATOM   3785 1HB  PHE 2 300     160.887 164.488 134.540  1.00  0.00           H  
ATOM   3786 2HB  PHE 2 300     160.494 164.224 132.849  1.00  0.00           H  
ATOM   3787  HD1 PHE 2 300     159.330 163.363 136.281  1.00  0.00           H  
ATOM   3788  HD2 PHE 2 300     158.280 164.006 132.189  1.00  0.00           H  
ATOM   3789  HE1 PHE 2 300     156.938 163.205 136.877  1.00  0.00           H  
ATOM   3790  HE2 PHE 2 300     155.880 163.844 132.775  1.00  0.00           H  
ATOM   3791  HZ  PHE 2 300     155.211 163.440 135.118  1.00  0.00           H  
ATOM   3792  N   GLU 2 301     160.811 161.428 131.693  1.00221.61           N  
ATOM   3793  CA  GLU 2 301     160.191 160.502 130.750  1.00221.61           C  
ATOM   3794  C   GLU 2 301     160.555 159.055 131.065  1.00221.61           C  
ATOM   3795  O   GLU 2 301     159.747 158.149 130.830  1.00221.61           O  
ATOM   3796  CB  GLU 2 301     160.595 160.874 129.320  1.00221.61           C  
ATOM   3797  CG  GLU 2 301     159.799 160.183 128.215  1.00221.61           C  
ATOM   3798  CD  GLU 2 301     160.422 158.879 127.756  1.00221.61           C  
ATOM   3799  OE1 GLU 2 301     161.667 158.798 127.712  1.00221.61           O  
ATOM   3800  OE2 GLU 2 301     159.668 157.935 127.442  1.00221.61           O  
ATOM   3801  H   GLU 2 301     161.529 162.057 131.364  1.00  0.00           H  
ATOM   3802  HA  GLU 2 301     159.108 160.584 130.846  1.00  0.00           H  
ATOM   3803 1HB  GLU 2 301     160.483 161.949 129.178  1.00  0.00           H  
ATOM   3804 2HB  GLU 2 301     161.646 160.631 129.164  1.00  0.00           H  
ATOM   3805 1HG  GLU 2 301     158.792 159.980 128.579  1.00  0.00           H  
ATOM   3806 2HG  GLU 2 301     159.718 160.858 127.364  1.00  0.00           H  
ATOM   3807  N   LYS 2 302     161.754 158.818 131.599  1.00225.12           N  
ATOM   3808  CA  LYS 2 302     162.088 157.482 132.081  1.00225.12           C  
ATOM   3809  C   LYS 2 302     161.350 157.158 133.374  1.00225.12           C  
ATOM   3810  O   LYS 2 302     161.066 155.987 133.646  1.00225.12           O  
ATOM   3811  CB  LYS 2 302     163.603 157.336 132.279  1.00225.12           C  
ATOM   3812  CG  LYS 2 302     164.547 157.455 131.043  1.00225.12           C  
ATOM   3813  CD  LYS 2 302     163.940 157.294 129.633  1.00225.12           C  
ATOM   3814  CE  LYS 2 302     163.622 155.838 129.262  1.00225.12           C  
ATOM   3815  NZ  LYS 2 302     162.830 155.752 128.004  1.00225.12           N  
ATOM   3816  H   LYS 2 302     162.441 159.555 131.676  1.00  0.00           H  
ATOM   3817  HA  LYS 2 302     161.765 156.754 131.335  1.00  0.00           H  
ATOM   3818 1HB  LYS 2 302     163.953 158.093 132.981  1.00  0.00           H  
ATOM   3819 2HB  LYS 2 302     163.821 156.360 132.714  1.00  0.00           H  
ATOM   3820 1HG  LYS 2 302     165.020 158.438 131.040  1.00  0.00           H  
ATOM   3821 2HG  LYS 2 302     165.327 156.696 131.106  1.00  0.00           H  
ATOM   3822 1HD  LYS 2 302     163.013 157.865 129.568  1.00  0.00           H  
ATOM   3823 2HD  LYS 2 302     164.637 157.681 128.890  1.00  0.00           H  
ATOM   3824 1HE  LYS 2 302     164.551 155.284 129.134  1.00  0.00           H  
ATOM   3825 2HE  LYS 2 302     163.056 155.372 130.068  1.00  0.00           H  
ATOM   3826 1HZ  LYS 2 302     162.639 154.783 127.791  1.00  0.00           H  
ATOM   3827 2HZ  LYS 2 302     161.958 156.249 128.120  1.00  0.00           H  
ATOM   3828 3HZ  LYS 2 302     163.355 156.165 127.246  1.00  0.00           H  
ATOM   3829  N   GLY 2 303     161.035 158.172 134.178  1.00217.16           N  
ATOM   3830  CA  GLY 2 303     160.187 157.975 135.337  1.00217.16           C  
ATOM   3831  C   GLY 2 303     160.902 157.698 136.644  1.00217.16           C  
ATOM   3832  O   GLY 2 303     160.606 156.706 137.316  1.00217.16           O  
ATOM   3833  H   GLY 2 303     161.391 159.096 133.980  1.00  0.00           H  
ATOM   3834 1HA  GLY 2 303     159.568 158.860 135.490  1.00  0.00           H  
ATOM   3835 2HA  GLY 2 303     159.512 157.139 135.156  1.00  0.00           H  
ATOM   3836  N   LEU 2 304     161.845 158.564 137.020  1.00211.83           N  
ATOM   3837  CA  LEU 2 304     162.522 158.459 138.308  1.00211.83           C  
ATOM   3838  C   LEU 2 304     162.251 159.670 139.193  1.00211.83           C  
ATOM   3839  O   LEU 2 304     163.010 159.927 140.134  1.00211.83           O  
ATOM   3840  CB  LEU 2 304     164.034 158.273 138.135  1.00211.83           C  
ATOM   3841  CG  LEU 2 304     164.633 157.139 137.290  1.00211.83           C  
ATOM   3842  CD1 LEU 2 304     163.886 155.824 137.511  1.00211.83           C  
ATOM   3843  CD2 LEU 2 304     164.758 157.481 135.806  1.00211.83           C  
ATOM   3844  H   LEU 2 304     162.096 159.314 136.392  1.00  0.00           H  
ATOM   3845  HA  LEU 2 304     162.131 157.589 138.834  1.00  0.00           H  
ATOM   3846 1HB  LEU 2 304     164.447 159.179 137.694  1.00  0.00           H  
ATOM   3847 2HB  LEU 2 304     164.482 158.136 139.119  1.00  0.00           H  
ATOM   3848  HG  LEU 2 304     165.633 156.903 137.654  1.00  0.00           H  
ATOM   3849 1HD1 LEU 2 304     164.336 155.043 136.898  1.00  0.00           H  
ATOM   3850 2HD1 LEU 2 304     163.950 155.541 138.562  1.00  0.00           H  
ATOM   3851 3HD1 LEU 2 304     162.841 155.948 137.231  1.00  0.00           H  
ATOM   3852 1HD2 LEU 2 304     165.189 156.634 135.272  1.00  0.00           H  
ATOM   3853 2HD2 LEU 2 304     163.771 157.702 135.399  1.00  0.00           H  
ATOM   3854 3HD2 LEU 2 304     165.403 158.352 135.686  1.00  0.00           H  
ATOM   3855  N   CYS 2 305     161.187 160.419 138.916  1.00231.38           N  
ATOM   3856  CA  CYS 2 305     160.870 161.642 139.644  1.00231.38           C  
ATOM   3857  C   CYS 2 305     159.414 161.644 140.087  1.00231.38           C  
ATOM   3858  O   CYS 2 305     158.747 162.682 140.088  1.00231.38           O  
ATOM   3859  CB  CYS 2 305     161.178 162.875 138.795  1.00231.38           C  
ATOM   3860  SG  CYS 2 305     162.891 162.987 138.211  1.00231.38           S  
ATOM   3861  H   CYS 2 305     160.578 160.120 138.168  1.00  0.00           H  
ATOM   3862  HA  CYS 2 305     161.486 161.679 140.543  1.00  0.00           H  
ATOM   3863 1HB  CYS 2 305     160.529 162.885 137.919  1.00  0.00           H  
ATOM   3864 2HB  CYS 2 305     160.965 163.776 139.371  1.00  0.00           H  
ATOM   3865  N   LEU 2 306     158.898 160.477 140.475  1.00218.00           N  
ATOM   3866  CA  LEU 2 306     157.493 160.333 140.841  1.00218.00           C  
ATOM   3867  C   LEU 2 306     157.314 159.820 142.265  1.00218.00           C  
ATOM   3868  O   LEU 2 306     156.240 159.312 142.603  1.00218.00           O  
ATOM   3869  CB  LEU 2 306     156.770 159.411 139.858  1.00218.00           C  
ATOM   3870  CG  LEU 2 306     156.477 159.942 138.452  1.00218.00           C  
ATOM   3871  CD1 LEU 2 306     157.608 159.631 137.482  1.00218.00           C  
ATOM   3872  CD2 LEU 2 306     155.161 159.380 137.939  1.00218.00           C  
ATOM   3873  H   LEU 2 306     159.502 159.669 140.516  1.00  0.00           H  
ATOM   3874  HA  LEU 2 306     157.024 161.315 140.804  1.00  0.00           H  
ATOM   3875 1HB  LEU 2 306     157.364 158.508 139.728  1.00  0.00           H  
ATOM   3876 2HB  LEU 2 306     155.809 159.130 140.288  1.00  0.00           H  
ATOM   3877  HG  LEU 2 306     156.412 161.030 138.480  1.00  0.00           H  
ATOM   3878 1HD1 LEU 2 306     157.361 160.025 136.496  1.00  0.00           H  
ATOM   3879 2HD1 LEU 2 306     158.529 160.094 137.836  1.00  0.00           H  
ATOM   3880 3HD1 LEU 2 306     157.745 158.552 137.417  1.00  0.00           H  
ATOM   3881 1HD2 LEU 2 306     154.965 159.767 136.938  1.00  0.00           H  
ATOM   3882 2HD2 LEU 2 306     155.220 158.292 137.902  1.00  0.00           H  
ATOM   3883 3HD2 LEU 2 306     154.353 159.678 138.608  1.00  0.00           H  
ATOM   3884  N   SER 2 307     158.346 159.928 143.104  1.00245.19           N  
ATOM   3885  CA  SER 2 307     158.241 159.447 144.479  1.00245.19           C  
ATOM   3886  C   SER 2 307     157.339 160.352 145.312  1.00245.19           C  
ATOM   3887  O   SER 2 307     156.288 159.916 145.798  1.00245.19           O  
ATOM   3888  CB  SER 2 307     159.634 159.348 145.104  1.00245.19           C  
ATOM   3889  OG  SER 2 307     160.223 160.629 145.239  1.00245.19           O  
ATOM   3890  H   SER 2 307     159.212 160.345 142.793  1.00  0.00           H  
ATOM   3891  HA  SER 2 307     157.788 158.455 144.465  1.00  0.00           H  
ATOM   3892 1HB  SER 2 307     159.561 158.874 146.082  1.00  0.00           H  
ATOM   3893 2HB  SER 2 307     160.268 158.718 144.482  1.00  0.00           H  
ATOM   3894  HG  SER 2 307     159.580 161.253 144.894  1.00  0.00           H  
ATOM   3895  N   CYS 2 308     157.742 161.623 145.465  1.00250.13           N  
ATOM   3896  CA  CYS 2 308     157.036 162.653 146.243  1.00250.13           C  
ATOM   3897  C   CYS 2 308     156.817 162.205 147.693  1.00250.13           C  
ATOM   3898  O   CYS 2 308     155.745 162.387 148.274  1.00250.13           O  
ATOM   3899  CB  CYS 2 308     155.720 163.063 145.562  1.00250.13           C  
ATOM   3900  SG  CYS 2 308     154.891 164.569 146.186  1.00250.13           S  
ATOM   3901  H   CYS 2 308     158.604 161.865 144.997  1.00  0.00           H  
ATOM   3902  HA  CYS 2 308     157.674 163.534 146.310  1.00  0.00           H  
ATOM   3903 1HB  CYS 2 308     155.896 163.227 144.499  1.00  0.00           H  
ATOM   3904 2HB  CYS 2 308     154.996 162.254 145.653  1.00  0.00           H  
ATOM   3905  N   ARG 2 309     157.833 161.564 148.275  1.00257.92           N  
ATOM   3906  CA  ARG 2 309     157.795 161.301 149.711  1.00257.92           C  
ATOM   3907  C   ARG 2 309     157.974 162.594 150.495  1.00257.92           C  
ATOM   3908  O   ARG 2 309     157.276 162.833 151.487  1.00257.92           O  
ATOM   3909  CB  ARG 2 309     158.865 160.280 150.092  1.00257.92           C  
ATOM   3910  CG  ARG 2 309     158.533 158.857 149.672  1.00257.92           C  
ATOM   3911  CD  ARG 2 309     157.521 158.219 150.611  1.00257.92           C  
ATOM   3912  NE  ARG 2 309     158.053 158.027 151.955  1.00257.92           N  
ATOM   3913  CZ  ARG 2 309     157.311 157.759 153.020  1.00257.92           C  
ATOM   3914  NH1 ARG 2 309     155.996 157.643 152.935  1.00257.92           N  
ATOM   3915  NH2 ARG 2 309     157.903 157.603 154.201  1.00257.92           N  
ATOM   3916  H   ARG 2 309     158.632 161.256 147.739  1.00  0.00           H  
ATOM   3917  HA  ARG 2 309     156.816 160.892 149.962  1.00  0.00           H  
ATOM   3918 1HB  ARG 2 309     159.812 160.558 149.632  1.00  0.00           H  
ATOM   3919 2HB  ARG 2 309     159.010 160.291 151.172  1.00  0.00           H  
ATOM   3920 1HG  ARG 2 309     158.113 158.863 148.666  1.00  0.00           H  
ATOM   3921 2HG  ARG 2 309     159.441 158.253 149.683  1.00  0.00           H  
ATOM   3922 1HD  ARG 2 309     156.641 158.858 150.686  1.00  0.00           H  
ATOM   3923 2HD  ARG 2 309     157.229 157.244 150.223  1.00  0.00           H  
ATOM   3924  HE  ARG 2 309     159.054 158.104 152.080  1.00  0.00           H  
ATOM   3925 1HH1 ARG 2 309     155.535 157.759 152.043  1.00  0.00           H  
ATOM   3926 2HH1 ARG 2 309     155.453 157.438 153.761  1.00  0.00           H  
ATOM   3927 1HH2 ARG 2 309     158.907 157.689 154.278  1.00  0.00           H  
ATOM   3928 2HH2 ARG 2 309     157.350 157.399 155.020  1.00  0.00           H  
ATOM   3929  N   LYS 2 310     158.904 163.433 150.060  1.00223.41           N  
ATOM   3930  CA  LYS 2 310     159.026 164.813 150.487  1.00223.41           C  
ATOM   3931  C   LYS 2 310     158.422 165.704 149.406  1.00223.41           C  
ATOM   3932  O   LYS 2 310     157.739 165.226 148.493  1.00223.41           O  
ATOM   3933  CB  LYS 2 310     160.492 165.159 150.784  1.00223.41           C  
ATOM   3934  CG  LYS 2 310     161.083 164.624 152.115  1.00223.41           C  
ATOM   3935  CD  LYS 2 310     160.206 164.706 153.393  1.00223.41           C  
ATOM   3936  CE  LYS 2 310     159.685 166.118 153.741  1.00223.41           C  
ATOM   3937  NZ  LYS 2 310     158.591 166.077 154.751  1.00223.41           N  
ATOM   3938  H   LYS 2 310     159.561 163.066 149.387  1.00  0.00           H  
ATOM   3939  HA  LYS 2 310     158.446 164.945 151.401  1.00  0.00           H  
ATOM   3940 1HB  LYS 2 310     161.126 164.773 149.985  1.00  0.00           H  
ATOM   3941 2HB  LYS 2 310     160.613 166.242 150.804  1.00  0.00           H  
ATOM   3942 1HG  LYS 2 310     161.333 163.568 152.004  1.00  0.00           H  
ATOM   3943 2HG  LYS 2 310     161.994 165.172 152.355  1.00  0.00           H  
ATOM   3944 1HD  LYS 2 310     159.333 164.062 153.277  1.00  0.00           H  
ATOM   3945 2HD  LYS 2 310     160.781 164.358 154.251  1.00  0.00           H  
ATOM   3946 1HE  LYS 2 310     160.503 166.720 154.134  1.00  0.00           H  
ATOM   3947 2HE  LYS 2 310     159.310 166.600 152.838  1.00  0.00           H  
ATOM   3948 1HZ  LYS 2 310     158.280 167.017 154.949  1.00  0.00           H  
ATOM   3949 2HZ  LYS 2 310     157.818 165.536 154.389  1.00  0.00           H  
ATOM   3950 3HZ  LYS 2 310     158.932 165.650 155.600  1.00  0.00           H  
ATOM   3951  N   ASN 2 311     158.648 167.013 149.513  1.00222.41           N  
ATOM   3952  CA  ASN 2 311     158.082 167.947 148.549  1.00222.41           C  
ATOM   3953  C   ASN 2 311     158.815 167.807 147.220  1.00222.41           C  
ATOM   3954  O   ASN 2 311     159.787 168.521 146.951  1.00222.41           O  
ATOM   3955  CB  ASN 2 311     158.166 169.382 149.086  1.00222.41           C  
ATOM   3956  CG  ASN 2 311     157.288 170.369 148.314  1.00222.41           C  
ATOM   3957  OD1 ASN 2 311     157.293 170.421 147.083  1.00222.41           O  
ATOM   3958  ND2 ASN 2 311     156.523 171.162 149.054  1.00222.41           N  
ATOM   3959  H   ASN 2 311     159.217 167.369 150.268  1.00  0.00           H  
ATOM   3960  HA  ASN 2 311     157.033 167.691 148.394  1.00  0.00           H  
ATOM   3961 1HB  ASN 2 311     157.863 169.397 150.134  1.00  0.00           H  
ATOM   3962 2HB  ASN 2 311     159.198 169.728 149.039  1.00  0.00           H  
ATOM   3963 1HD2 ASN 2 311     155.924 171.832 148.614  1.00  0.00           H  
ATOM   3964 2HD2 ASN 2 311     156.546 171.090 150.051  1.00  0.00           H  
ATOM   3965  N   ARG 2 312     158.345 166.876 146.386  1.00221.33           N  
ATOM   3966  CA  ARG 2 312     158.830 166.707 145.023  1.00221.33           C  
ATOM   3967  C   ARG 2 312     157.684 166.696 144.022  1.00221.33           C  
ATOM   3968  O   ARG 2 312     157.897 166.350 142.855  1.00221.33           O  
ATOM   3969  CB  ARG 2 312     159.652 165.420 144.884  1.00221.33           C  
ATOM   3970  CG  ARG 2 312     160.881 165.364 145.770  1.00221.33           C  
ATOM   3971  CD  ARG 2 312     161.945 166.335 145.278  1.00221.33           C  
ATOM   3972  NE  ARG 2 312     163.153 166.297 146.095  1.00221.33           N  
ATOM   3973  CZ  ARG 2 312     163.284 166.884 147.277  1.00221.33           C  
ATOM   3974  NH1 ARG 2 312     162.308 167.603 147.808  1.00221.33           N  
ATOM   3975  NH2 ARG 2 312     164.430 166.756 147.940  1.00221.33           N  
ATOM   3976  H   ARG 2 312     157.618 166.265 146.729  1.00  0.00           H  
ATOM   3977  HA  ARG 2 312     159.473 167.553 144.777  1.00  0.00           H  
ATOM   3978 1HB  ARG 2 312     159.027 164.562 145.125  1.00  0.00           H  
ATOM   3979 2HB  ARG 2 312     159.979 165.307 143.850  1.00  0.00           H  
ATOM   3980 1HG  ARG 2 312     160.606 165.631 146.791  1.00  0.00           H  
ATOM   3981 2HG  ARG 2 312     161.293 164.354 145.757  1.00  0.00           H  
ATOM   3982 1HD  ARG 2 312     162.223 166.082 144.255  1.00  0.00           H  
ATOM   3983 2HD  ARG 2 312     161.552 167.350 145.307  1.00  0.00           H  
ATOM   3984  HE  ARG 2 312     163.948 165.786 145.735  1.00  0.00           H  
ATOM   3985 1HH1 ARG 2 312     161.436 167.716 147.311  1.00  0.00           H  
ATOM   3986 2HH1 ARG 2 312     162.435 168.039 148.710  1.00  0.00           H  
ATOM   3987 1HH2 ARG 2 312     165.187 166.217 147.542  1.00  0.00           H  
ATOM   3988 2HH2 ARG 2 312     164.544 167.197 148.840  1.00  0.00           H  
ATOM   3989  N   CYS 2 313     156.478 167.056 144.453  1.00237.56           N  
ATOM   3990  CA  CYS 2 313     155.312 167.079 143.584  1.00237.56           C  
ATOM   3991  C   CYS 2 313     154.277 168.026 144.175  1.00237.56           C  
ATOM   3992  O   CYS 2 313     154.225 168.228 145.391  1.00237.56           O  
ATOM   3993  CB  CYS 2 313     154.727 165.673 143.389  1.00237.56           C  
ATOM   3994  SG  CYS 2 313     153.622 165.106 144.695  1.00237.56           S  
ATOM   3995  H   CYS 2 313     156.375 167.322 145.422  1.00  0.00           H  
ATOM   3996  HA  CYS 2 313     155.615 167.459 142.608  1.00  0.00           H  
ATOM   3997 1HB  CYS 2 313     154.168 165.638 142.453  1.00  0.00           H  
ATOM   3998 2HB  CYS 2 313     155.538 164.949 143.313  1.00  0.00           H  
ATOM   3999  N   ASN 2 314     153.468 168.612 143.297  1.00224.78           N  
ATOM   4000  CA  ASN 2 314     152.456 169.582 143.696  1.00224.78           C  
ATOM   4001  C   ASN 2 314     151.373 169.614 142.624  1.00224.78           C  
ATOM   4002  O   ASN 2 314     151.465 168.934 141.599  1.00224.78           O  
ATOM   4003  CB  ASN 2 314     153.074 170.967 143.921  1.00224.78           C  
ATOM   4004  CG  ASN 2 314     152.312 171.788 144.943  1.00224.78           C  
ATOM   4005  OD1 ASN 2 314     151.163 171.484 145.263  1.00224.78           O  
ATOM   4006  ND2 ASN 2 314     152.946 172.835 145.457  1.00224.78           N  
ATOM   4007  H   ASN 2 314     153.562 168.373 142.320  1.00  0.00           H  
ATOM   4008  HA  ASN 2 314     152.009 169.250 144.634  1.00  0.00           H  
ATOM   4009 1HB  ASN 2 314     154.105 170.855 144.259  1.00  0.00           H  
ATOM   4010 2HB  ASN 2 314     153.096 171.513 142.978  1.00  0.00           H  
ATOM   4011 1HD2 ASN 2 314     152.491 173.412 146.136  1.00  0.00           H  
ATOM   4012 2HD2 ASN 2 314     153.878 173.047 145.166  1.00  0.00           H  
ATOM   4013  N   ASN 2 315     150.340 170.417 142.868  1.00221.74           N  
ATOM   4014  CA  ASN 2 315     149.194 170.505 141.974  1.00221.74           C  
ATOM   4015  C   ASN 2 315     149.500 171.468 140.825  1.00221.74           C  
ATOM   4016  O   ASN 2 315     150.631 171.926 140.645  1.00221.74           O  
ATOM   4017  CB  ASN 2 315     147.953 170.921 142.758  1.00221.74           C  
ATOM   4018  CG  ASN 2 315     147.582 169.921 143.833  1.00221.74           C  
ATOM   4019  OD1 ASN 2 315     148.074 168.795 143.844  1.00221.74           O  
ATOM   4020  ND2 ASN 2 315     146.712 170.332 144.748  1.00221.74           N  
ATOM   4021  H   ASN 2 315     150.356 170.983 143.704  1.00  0.00           H  
ATOM   4022  HA  ASN 2 315     149.021 169.521 141.535  1.00  0.00           H  
ATOM   4023 1HB  ASN 2 315     148.126 171.892 143.225  1.00  0.00           H  
ATOM   4024 2HB  ASN 2 315     147.111 171.031 142.075  1.00  0.00           H  
ATOM   4025 1HD2 ASN 2 315     146.430 169.714 145.483  1.00  0.00           H  
ATOM   4026 2HD2 ASN 2 315     146.339 171.258 144.703  1.00  0.00           H  
ATOM   4027  N   MET 2 316     148.480 171.792 140.031  1.00194.31           N  
ATOM   4028  CA  MET 2 316     148.648 172.626 138.851  1.00194.31           C  
ATOM   4029  C   MET 2 316     147.398 173.481 138.683  1.00194.31           C  
ATOM   4030  O   MET 2 316     146.323 173.147 139.185  1.00194.31           O  
ATOM   4031  CB  MET 2 316     148.913 171.757 137.606  1.00194.31           C  
ATOM   4032  CG  MET 2 316     149.602 172.440 136.421  1.00194.31           C  
ATOM   4033  SD  MET 2 316     148.579 173.558 135.443  1.00194.31           S  
ATOM   4034  CE  MET 2 316     147.180 172.502 135.077  1.00194.31           C  
ATOM   4035  H   MET 2 316     147.560 171.444 140.261  1.00  0.00           H  
ATOM   4036  HA  MET 2 316     149.507 173.279 139.008  1.00  0.00           H  
ATOM   4037 1HB  MET 2 316     149.537 170.908 137.881  1.00  0.00           H  
ATOM   4038 2HB  MET 2 316     147.969 171.361 137.231  1.00  0.00           H  
ATOM   4039 1HG  MET 2 316     150.448 173.026 136.780  1.00  0.00           H  
ATOM   4040 2HG  MET 2 316     149.979 171.683 135.734  1.00  0.00           H  
ATOM   4041 1HE  MET 2 316     146.456 173.052 134.476  1.00  0.00           H  
ATOM   4042 2HE  MET 2 316     147.520 171.625 134.525  1.00  0.00           H  
ATOM   4043 3HE  MET 2 316     146.710 172.184 136.009  1.00  0.00           H  
ATOM   4044  N   GLY 2 317     147.551 174.594 137.975  1.00209.47           N  
ATOM   4045  CA  GLY 2 317     146.422 175.463 137.679  1.00209.47           C  
ATOM   4046  C   GLY 2 317     146.301 176.595 138.679  1.00209.47           C  
ATOM   4047  O   GLY 2 317     147.244 177.360 138.873  1.00209.47           O  
ATOM   4048  H   GLY 2 317     148.468 174.845 137.634  1.00  0.00           H  
ATOM   4049 1HA  GLY 2 317     146.535 175.878 136.677  1.00  0.00           H  
ATOM   4050 2HA  GLY 2 317     145.503 174.879 137.683  1.00  0.00           H  
ATOM   4051  N   TYR 2 318     145.122 176.717 139.290  1.00238.40           N  
ATOM   4052  CA  TYR 2 318     144.896 177.776 140.268  1.00238.40           C  
ATOM   4053  C   TYR 2 318     145.629 177.495 141.574  1.00238.40           C  
ATOM   4054  O   TYR 2 318     146.284 178.382 142.133  1.00238.40           O  
ATOM   4055  CB  TYR 2 318     143.391 177.948 140.504  1.00238.40           C  
ATOM   4056  CG  TYR 2 318     143.005 178.450 141.882  1.00238.40           C  
ATOM   4057  CD1 TYR 2 318     143.067 179.804 142.192  1.00238.40           C  
ATOM   4058  CD2 TYR 2 318     142.530 177.574 142.858  1.00238.40           C  
ATOM   4059  CE1 TYR 2 318     142.705 180.268 143.448  1.00238.40           C  
ATOM   4060  CE2 TYR 2 318     142.168 178.029 144.114  1.00238.40           C  
ATOM   4061  CZ  TYR 2 318     142.255 179.376 144.402  1.00238.40           C  
ATOM   4062  OH  TYR 2 318     141.890 179.829 145.650  1.00238.40           O  
ATOM   4063  H   TYR 2 318     144.372 176.074 139.079  1.00  0.00           H  
ATOM   4064  HA  TYR 2 318     145.302 178.706 139.870  1.00  0.00           H  
ATOM   4065 1HB  TYR 2 318     142.986 178.652 139.775  1.00  0.00           H  
ATOM   4066 2HB  TYR 2 318     142.888 176.994 140.352  1.00  0.00           H  
ATOM   4067  HD1 TYR 2 318     143.404 180.520 141.442  1.00  0.00           H  
ATOM   4068  HD2 TYR 2 318     142.439 176.510 142.638  1.00  0.00           H  
ATOM   4069  HE1 TYR 2 318     142.760 181.333 143.672  1.00  0.00           H  
ATOM   4070  HE2 TYR 2 318     141.818 177.325 144.869  1.00  0.00           H  
ATOM   4071  HH  TYR 2 318     141.604 179.087 146.188  1.00  0.00           H  
ATOM   4072  N   GLU 2 319     145.531 176.267 142.076  1.00237.47           N  
ATOM   4073  CA  GLU 2 319     146.002 175.924 143.413  1.00237.47           C  
ATOM   4074  C   GLU 2 319     147.362 175.245 143.293  1.00237.47           C  
ATOM   4075  O   GLU 2 319     147.463 174.145 142.744  1.00237.47           O  
ATOM   4076  CB  GLU 2 319     144.998 175.011 144.114  1.00237.47           C  
ATOM   4077  CG  GLU 2 319     145.384 174.608 145.527  1.00237.47           C  
ATOM   4078  CD  GLU 2 319     145.521 175.803 146.452  1.00237.47           C  
ATOM   4079  OE1 GLU 2 319     144.486 176.261 146.979  1.00237.47           O  
ATOM   4080  OE2 GLU 2 319     146.652 176.292 146.648  1.00237.47           O  
ATOM   4081  H   GLU 2 319     145.113 175.549 141.502  1.00  0.00           H  
ATOM   4082  HA  GLU 2 319     146.101 176.843 143.991  1.00  0.00           H  
ATOM   4083 1HB  GLU 2 319     144.028 175.507 144.164  1.00  0.00           H  
ATOM   4084 2HB  GLU 2 319     144.869 174.098 143.533  1.00  0.00           H  
ATOM   4085 1HG  GLU 2 319     144.623 173.936 145.923  1.00  0.00           H  
ATOM   4086 2HG  GLU 2 319     146.327 174.064 145.494  1.00  0.00           H  
ATOM   4087  N   ILE 2 320     148.409 175.910 143.781  1.00241.10           N  
ATOM   4088  CA  ILE 2 320     149.764 175.358 143.810  1.00241.10           C  
ATOM   4089  C   ILE 2 320     150.164 175.009 145.252  1.00241.10           C  
ATOM   4090  O   ILE 2 320     151.349 174.810 145.551  1.00241.10           O  
ATOM   4091  CB  ILE 2 320     150.784 176.317 143.138  1.00241.10           C  
ATOM   4092  CG1 ILE 2 320     150.372 176.890 141.763  1.00241.10           C  
ATOM   4093  CG2 ILE 2 320     152.020 175.569 142.608  1.00241.10           C  
ATOM   4094  CD1 ILE 2 320     149.595 175.998 140.773  1.00241.10           C  
ATOM   4095  H   ILE 2 320     148.248 176.838 144.145  1.00  0.00           H  
ATOM   4096  HA  ILE 2 320     149.767 174.419 143.258  1.00  0.00           H  
ATOM   4097  HB  ILE 2 320     151.121 177.056 143.864  1.00  0.00           H  
ATOM   4098 1HG1 ILE 2 320     149.746 177.770 141.908  1.00  0.00           H  
ATOM   4099 2HG1 ILE 2 320     151.262 177.210 141.220  1.00  0.00           H  
ATOM   4100 1HG2 ILE 2 320     152.705 176.280 142.146  1.00  0.00           H  
ATOM   4101 2HG2 ILE 2 320     152.522 175.066 143.433  1.00  0.00           H  
ATOM   4102 3HG2 ILE 2 320     151.709 174.831 141.868  1.00  0.00           H  
ATOM   4103 1HD1 ILE 2 320     149.389 176.560 139.861  1.00  0.00           H  
ATOM   4104 2HD1 ILE 2 320     150.192 175.118 140.530  1.00  0.00           H  
ATOM   4105 3HD1 ILE 2 320     148.655 175.686 141.226  1.00  0.00           H  
ATOM   4106  N   ASN 2 321     149.183 174.962 146.163  1.00241.28           N  
ATOM   4107  CA  ASN 2 321     149.321 174.609 147.585  1.00241.28           C  
ATOM   4108  C   ASN 2 321     150.216 175.572 148.368  1.00241.28           C  
ATOM   4109  O   ASN 2 321     150.683 175.219 149.459  1.00241.28           O  
ATOM   4110  CB  ASN 2 321     149.805 173.163 147.778  1.00241.28           C  
ATOM   4111  CG  ASN 2 321     148.744 172.142 147.422  1.00241.28           C  
ATOM   4112  OD1 ASN 2 321     147.581 172.281 147.799  1.00241.28           O  
ATOM   4113  ND2 ASN 2 321     149.141 171.107 146.691  1.00241.28           N  
ATOM   4114  H   ASN 2 321     148.270 175.199 145.801  1.00  0.00           H  
ATOM   4115  HA  ASN 2 321     148.343 174.701 148.061  1.00  0.00           H  
ATOM   4116 1HB  ASN 2 321     150.685 172.988 147.157  1.00  0.00           H  
ATOM   4117 2HB  ASN 2 321     150.102 173.014 148.816  1.00  0.00           H  
ATOM   4118 1HD2 ASN 2 321     148.484 170.401 146.425  1.00  0.00           H  
ATOM   4119 2HD2 ASN 2 321     150.096 171.033 146.406  1.00  0.00           H  
ATOM   4120  N   LYS 2 322     150.444 176.777 147.821  1.00248.18           N  
ATOM   4121  CA  LYS 2 322     151.089 177.908 148.509  1.00248.18           C  
ATOM   4122  C   LYS 2 322     152.496 177.575 149.009  1.00248.18           C  
ATOM   4123  O   LYS 2 322     152.862 177.893 150.142  1.00248.18           O  
ATOM   4124  CB  LYS 2 322     150.215 178.424 149.655  1.00248.18           C  
ATOM   4125  CG  LYS 2 322     148.797 178.776 149.238  1.00248.18           C  
ATOM   4126  CD  LYS 2 322     148.007 179.357 150.397  1.00248.18           C  
ATOM   4127  CE  LYS 2 322     147.592 178.272 151.377  1.00248.18           C  
ATOM   4128  NZ  LYS 2 322     146.736 178.809 152.471  1.00248.18           N  
ATOM   4129  H   LYS 2 322     150.141 176.891 146.864  1.00  0.00           H  
ATOM   4130  HA  LYS 2 322     151.227 178.717 147.791  1.00  0.00           H  
ATOM   4131 1HB  LYS 2 322     150.160 177.669 150.439  1.00  0.00           H  
ATOM   4132 2HB  LYS 2 322     150.672 179.314 150.089  1.00  0.00           H  
ATOM   4133 1HG  LYS 2 322     148.826 179.506 148.428  1.00  0.00           H  
ATOM   4134 2HG  LYS 2 322     148.291 177.881 148.878  1.00  0.00           H  
ATOM   4135 1HD  LYS 2 322     148.617 180.096 150.919  1.00  0.00           H  
ATOM   4136 2HD  LYS 2 322     147.114 179.853 150.016  1.00  0.00           H  
ATOM   4137 1HE  LYS 2 322     147.041 177.496 150.848  1.00  0.00           H  
ATOM   4138 2HE  LYS 2 322     148.481 177.820 151.817  1.00  0.00           H  
ATOM   4139 1HZ  LYS 2 322     146.482 178.060 153.099  1.00  0.00           H  
ATOM   4140 2HZ  LYS 2 322     147.245 179.518 152.981  1.00  0.00           H  
ATOM   4141 3HZ  LYS 2 322     145.899 179.214 152.076  1.00  0.00           H  
ATOM   4142  N   VAL 2 323     153.293 176.933 148.161  1.00249.64           N  
ATOM   4143  CA  VAL 2 323     154.668 176.576 148.493  1.00249.64           C  
ATOM   4144  C   VAL 2 323     155.593 177.565 147.799  1.00249.64           C  
ATOM   4145  O   VAL 2 323     155.609 177.654 146.566  1.00249.64           O  
ATOM   4146  CB  VAL 2 323     154.990 175.132 148.081  1.00249.64           C  
ATOM   4147  CG1 VAL 2 323     156.327 174.702 148.665  1.00249.64           C  
ATOM   4148  CG2 VAL 2 323     153.880 174.194 148.529  1.00249.64           C  
ATOM   4149  H   VAL 2 323     152.926 176.686 147.253  1.00  0.00           H  
ATOM   4150  HA  VAL 2 323     154.796 176.657 149.573  1.00  0.00           H  
ATOM   4151  HB  VAL 2 323     155.084 175.086 146.996  1.00  0.00           H  
ATOM   4152 1HG1 VAL 2 323     156.542 173.676 148.364  1.00  0.00           H  
ATOM   4153 2HG1 VAL 2 323     157.114 175.360 148.297  1.00  0.00           H  
ATOM   4154 3HG1 VAL 2 323     156.284 174.759 149.752  1.00  0.00           H  
ATOM   4155 1HG2 VAL 2 323     154.122 173.175 148.229  1.00  0.00           H  
ATOM   4156 2HG2 VAL 2 323     153.780 174.240 149.614  1.00  0.00           H  
ATOM   4157 3HG2 VAL 2 323     152.940 174.495 148.065  1.00  0.00           H  
ATOM   4158  N   ARG 2 324     156.370 178.300 148.586  1.00250.57           N  
ATOM   4159  CA  ARG 2 324     157.219 179.370 148.082  1.00250.57           C  
ATOM   4160  C   ARG 2 324     158.682 179.077 148.420  1.00250.57           C  
ATOM   4161  O   ARG 2 324     159.016 177.993 148.912  1.00250.57           O  
ATOM   4162  CB  ARG 2 324     156.757 180.714 148.646  1.00250.57           C  
ATOM   4163  CG  ARG 2 324     155.441 181.195 148.058  1.00250.57           C  
ATOM   4164  CD  ARG 2 324     154.699 182.111 149.013  1.00250.57           C  
ATOM   4165  NE  ARG 2 324     153.944 181.356 150.006  1.00250.57           N  
ATOM   4166  CZ  ARG 2 324     153.544 181.842 151.173  1.00250.57           C  
ATOM   4167  NH1 ARG 2 324     153.807 183.089 151.529  1.00250.57           N  
ATOM   4168  NH2 ARG 2 324     152.862 181.059 152.003  1.00250.57           N  
ATOM   4169  H   ARG 2 324     156.365 178.101 149.576  1.00  0.00           H  
ATOM   4170  HA  ARG 2 324     157.135 179.396 146.995  1.00  0.00           H  
ATOM   4171 1HB  ARG 2 324     156.642 180.635 149.726  1.00  0.00           H  
ATOM   4172 2HB  ARG 2 324     157.517 181.471 148.452  1.00  0.00           H  
ATOM   4173 1HG  ARG 2 324     155.634 181.745 147.137  1.00  0.00           H  
ATOM   4174 2HG  ARG 2 324     154.803 180.337 147.842  1.00  0.00           H  
ATOM   4175 1HD  ARG 2 324     155.413 182.747 149.536  1.00  0.00           H  
ATOM   4176 2HD  ARG 2 324     154.002 182.733 148.453  1.00  0.00           H  
ATOM   4177  HE  ARG 2 324     153.710 180.396 149.789  1.00  0.00           H  
ATOM   4178 1HH1 ARG 2 324     154.323 183.694 150.906  1.00  0.00           H  
ATOM   4179 2HH1 ARG 2 324     153.492 183.436 152.423  1.00  0.00           H  
ATOM   4180 1HH2 ARG 2 324     152.654 180.105 151.742  1.00  0.00           H  
ATOM   4181 2HH2 ARG 2 324     152.552 181.417 152.894  1.00  0.00           H  
ATOM   4182  N   ALA 2 325     159.540 180.068 148.139  1.00235.11           N  
ATOM   4183  CA  ALA 2 325     160.997 180.009 148.313  1.00235.11           C  
ATOM   4184  C   ALA 2 325     161.603 178.832 147.543  1.00235.11           C  
ATOM   4185  O   ALA 2 325     162.190 177.910 148.112  1.00235.11           O  
ATOM   4186  CB  ALA 2 325     161.389 179.971 149.797  1.00235.11           C  
ATOM   4187  H   ALA 2 325     159.121 180.914 147.779  1.00  0.00           H  
ATOM   4188  HA  ALA 2 325     161.428 180.906 147.868  1.00  0.00           H  
ATOM   4189 1HB  ALA 2 325     162.475 179.928 149.886  1.00  0.00           H  
ATOM   4190 2HB  ALA 2 325     161.020 180.868 150.294  1.00  0.00           H  
ATOM   4191 3HB  ALA 2 325     160.952 179.091 150.266  1.00  0.00           H  
ATOM   4192  N   LYS 2 326     161.447 178.885 146.225  1.00234.71           N  
ATOM   4193  CA  LYS 2 326     161.908 177.834 145.332  1.00234.71           C  
ATOM   4194  C   LYS 2 326     163.227 178.228 144.676  1.00234.71           C  
ATOM   4195  O   LYS 2 326     163.587 179.405 144.601  1.00234.71           O  
ATOM   4196  CB  LYS 2 326     160.857 177.537 144.261  1.00234.71           C  
ATOM   4197  CG  LYS 2 326     159.505 177.139 144.827  1.00234.71           C  
ATOM   4198  CD  LYS 2 326     159.197 175.679 144.558  1.00234.71           C  
ATOM   4199  CE  LYS 2 326     157.932 175.248 145.281  1.00234.71           C  
ATOM   4200  NZ  LYS 2 326     156.802 176.182 145.022  1.00234.71           N  
ATOM   4201  H   LYS 2 326     160.987 179.695 145.835  1.00  0.00           H  
ATOM   4202  HA  LYS 2 326     162.072 176.929 145.918  1.00  0.00           H  
ATOM   4203 1HB  LYS 2 326     160.718 178.417 143.633  1.00  0.00           H  
ATOM   4204 2HB  LYS 2 326     161.210 176.729 143.619  1.00  0.00           H  
ATOM   4205 1HG  LYS 2 326     159.497 177.309 145.904  1.00  0.00           H  
ATOM   4206 2HG  LYS 2 326     158.727 177.753 144.375  1.00  0.00           H  
ATOM   4207 1HD  LYS 2 326     159.067 175.526 143.486  1.00  0.00           H  
ATOM   4208 2HD  LYS 2 326     160.030 175.063 144.897  1.00  0.00           H  
ATOM   4209 1HE  LYS 2 326     157.647 174.250 144.952  1.00  0.00           H  
ATOM   4210 2HE  LYS 2 326     158.120 175.212 146.354  1.00  0.00           H  
ATOM   4211 1HZ  LYS 2 326     155.981 175.864 145.518  1.00  0.00           H  
ATOM   4212 2HZ  LYS 2 326     157.050 177.108 145.341  1.00  0.00           H  
ATOM   4213 3HZ  LYS 2 326     156.607 176.209 144.031  1.00  0.00           H  
ATOM   4214  N   ARG 2 327     163.946 177.218 144.194  1.00225.74           N  
ATOM   4215  CA  ARG 2 327     165.271 177.391 143.610  1.00225.74           C  
ATOM   4216  C   ARG 2 327     165.258 177.156 142.102  1.00225.74           C  
ATOM   4217  O   ARG 2 327     166.193 176.571 141.549  1.00225.74           O  
ATOM   4218  CB  ARG 2 327     166.281 176.465 144.283  1.00225.74           C  
ATOM   4219  CG  ARG 2 327     166.439 176.644 145.797  1.00225.74           C  
ATOM   4220  CD  ARG 2 327     167.299 177.856 146.195  1.00225.74           C  
ATOM   4221  NE  ARG 2 327     166.607 179.140 146.120  1.00225.74           N  
ATOM   4222  CZ  ARG 2 327     165.692 179.564 146.984  1.00225.74           C  
ATOM   4223  NH1 ARG 2 327     165.356 178.850 148.047  1.00225.74           N  
ATOM   4224  NH2 ARG 2 327     165.108 180.742 146.783  1.00225.74           N  
ATOM   4225  H   ARG 2 327     163.546 176.292 144.240  1.00  0.00           H  
ATOM   4226  HA  ARG 2 327     165.587 178.423 143.768  1.00  0.00           H  
ATOM   4227 1HB  ARG 2 327     165.996 175.428 144.109  1.00  0.00           H  
ATOM   4228 2HB  ARG 2 327     167.264 176.613 143.837  1.00  0.00           H  
ATOM   4229 1HG  ARG 2 327     165.458 176.782 146.252  1.00  0.00           H  
ATOM   4230 2HG  ARG 2 327     166.914 175.758 146.221  1.00  0.00           H  
ATOM   4231 1HD  ARG 2 327     167.639 177.739 147.224  1.00  0.00           H  
ATOM   4232 2HD  ARG 2 327     168.162 177.922 145.534  1.00  0.00           H  
ATOM   4233  HE  ARG 2 327     166.840 179.756 145.352  1.00  0.00           H  
ATOM   4234 1HH1 ARG 2 327     165.799 177.958 148.217  1.00  0.00           H  
ATOM   4235 2HH1 ARG 2 327     164.657 179.197 148.688  1.00  0.00           H  
ATOM   4236 1HH2 ARG 2 327     165.362 181.302 145.981  1.00  0.00           H  
ATOM   4237 2HH2 ARG 2 327     164.411 181.077 147.431  1.00  0.00           H  
ATOM   4238  N   SER 2 328     164.186 177.617 141.443  1.00230.72           N  
ATOM   4239  CA  SER 2 328     163.972 177.525 139.991  1.00230.72           C  
ATOM   4240  C   SER 2 328     164.016 176.073 139.504  1.00230.72           C  
ATOM   4241  O   SER 2 328     164.789 175.703 138.619  1.00230.72           O  
ATOM   4242  CB  SER 2 328     164.971 178.402 139.224  1.00230.72           C  
ATOM   4243  OG  SER 2 328     164.929 179.742 139.682  1.00230.72           O  
ATOM   4244  H   SER 2 328     163.483 178.060 142.017  1.00  0.00           H  
ATOM   4245  HA  SER 2 328     162.965 177.878 139.767  1.00  0.00           H  
ATOM   4246 1HB  SER 2 328     165.977 178.003 139.351  1.00  0.00           H  
ATOM   4247 2HB  SER 2 328     164.739 178.372 138.160  1.00  0.00           H  
ATOM   4248  HG  SER 2 328     164.267 179.764 140.377  1.00  0.00           H  
ATOM   4249  N   SER 2 329     163.161 175.253 140.106  1.00216.76           N  
ATOM   4250  CA  SER 2 329     163.109 173.832 139.805  1.00216.76           C  
ATOM   4251  C   SER 2 329     162.180 173.556 138.625  1.00216.76           C  
ATOM   4252  O   SER 2 329     161.275 174.333 138.317  1.00216.76           O  
ATOM   4253  CB  SER 2 329     162.649 173.044 141.031  1.00216.76           C  
ATOM   4254  OG  SER 2 329     161.306 173.352 141.360  1.00216.76           O  
ATOM   4255  H   SER 2 329     162.528 175.633 140.795  1.00  0.00           H  
ATOM   4256  HA  SER 2 329     164.111 173.499 139.532  1.00  0.00           H  
ATOM   4257 1HB  SER 2 329     162.741 171.976 140.833  1.00  0.00           H  
ATOM   4258 2HB  SER 2 329     163.295 173.277 141.876  1.00  0.00           H  
ATOM   4259  HG  SER 2 329     161.016 173.997 140.711  1.00  0.00           H  
ATOM   4260  N   LYS 2 330     162.414 172.421 137.974  1.00223.55           N  
ATOM   4261  CA  LYS 2 330     161.651 172.003 136.805  1.00223.55           C  
ATOM   4262  C   LYS 2 330     160.535 171.062 137.240  1.00223.55           C  
ATOM   4263  O   LYS 2 330     160.781 170.098 137.973  1.00223.55           O  
ATOM   4264  CB  LYS 2 330     162.562 171.316 135.788  1.00223.55           C  
ATOM   4265  CG  LYS 2 330     163.613 172.244 135.171  1.00223.55           C  
ATOM   4266  CD  LYS 2 330     163.020 173.328 134.259  1.00223.55           C  
ATOM   4267  CE  LYS 2 330     162.062 172.813 133.171  1.00223.55           C  
ATOM   4268  NZ  LYS 2 330     162.448 171.527 132.513  1.00223.55           N  
ATOM   4269  H   LYS 2 330     163.158 171.828 138.314  1.00  0.00           H  
ATOM   4270  HA  LYS 2 330     161.216 172.889 136.341  1.00  0.00           H  
ATOM   4271 1HB  LYS 2 330     163.081 170.486 136.267  1.00  0.00           H  
ATOM   4272 2HB  LYS 2 330     161.958 170.902 134.980  1.00  0.00           H  
ATOM   4273 1HG  LYS 2 330     164.168 172.745 135.965  1.00  0.00           H  
ATOM   4274 2HG  LYS 2 330     164.313 171.657 134.578  1.00  0.00           H  
ATOM   4275 1HD  LYS 2 330     162.463 174.046 134.862  1.00  0.00           H  
ATOM   4276 2HD  LYS 2 330     163.826 173.856 133.749  1.00  0.00           H  
ATOM   4277 1HE  LYS 2 330     161.073 172.660 133.600  1.00  0.00           H  
ATOM   4278 2HE  LYS 2 330     161.979 173.556 132.378  1.00  0.00           H  
ATOM   4279 1HZ  LYS 2 330     161.756 171.282 131.819  1.00  0.00           H  
ATOM   4280 2HZ  LYS 2 330     163.348 171.633 132.067  1.00  0.00           H  
ATOM   4281 3HZ  LYS 2 330     162.501 170.796 133.207  1.00  0.00           H  
ATOM   4282  N   MET 2 331     159.314 171.349 136.796  1.00204.32           N  
ATOM   4283  CA  MET 2 331     158.125 170.645 137.251  1.00204.32           C  
ATOM   4284  C   MET 2 331     157.342 170.205 136.017  1.00204.32           C  
ATOM   4285  O   MET 2 331     157.200 170.975 135.063  1.00204.32           O  
ATOM   4286  CB  MET 2 331     157.304 171.568 138.157  1.00204.32           C  
ATOM   4287  CG  MET 2 331     157.555 171.331 139.647  1.00204.32           C  
ATOM   4288  SD  MET 2 331     156.265 171.850 140.792  1.00204.32           S  
ATOM   4289  CE  MET 2 331     155.362 170.331 141.009  1.00204.32           C  
ATOM   4290  H   MET 2 331     159.217 172.088 136.114  1.00  0.00           H  
ATOM   4291  HA  MET 2 331     158.438 169.770 137.820  1.00  0.00           H  
ATOM   4292 1HB  MET 2 331     157.540 172.606 137.928  1.00  0.00           H  
ATOM   4293 2HB  MET 2 331     156.241 171.422 137.958  1.00  0.00           H  
ATOM   4294 1HG  MET 2 331     157.706 170.267 139.826  1.00  0.00           H  
ATOM   4295 2HG  MET 2 331     158.458 171.859 139.952  1.00  0.00           H  
ATOM   4296 1HE  MET 2 331     154.531 170.497 141.695  1.00  0.00           H  
ATOM   4297 2HE  MET 2 331     154.977 169.995 140.045  1.00  0.00           H  
ATOM   4298 3HE  MET 2 331     156.025 169.569 141.420  1.00  0.00           H  
ATOM   4299  N   TYR 2 332     156.842 168.969 136.023  1.00192.87           N  
ATOM   4300  CA  TYR 2 332     156.494 168.284 134.786  1.00192.87           C  
ATOM   4301  C   TYR 2 332     155.092 167.686 134.823  1.00192.87           C  
ATOM   4302  O   TYR 2 332     154.567 167.340 135.891  1.00192.87           O  
ATOM   4303  CB  TYR 2 332     157.510 167.175 134.490  1.00192.87           C  
ATOM   4304  CG  TYR 2 332     158.783 167.665 133.836  1.00192.87           C  
ATOM   4305  CD1 TYR 2 332     158.793 168.081 132.510  1.00192.87           C  
ATOM   4306  CD2 TYR 2 332     159.976 167.715 134.549  1.00192.87           C  
ATOM   4307  CE1 TYR 2 332     159.958 168.528 131.910  1.00192.87           C  
ATOM   4308  CE2 TYR 2 332     161.145 168.163 133.957  1.00192.87           C  
ATOM   4309  CZ  TYR 2 332     161.127 168.569 132.637  1.00192.87           C  
ATOM   4310  OH  TYR 2 332     162.280 169.019 132.035  1.00192.87           O  
ATOM   4311  H   TYR 2 332     156.701 168.496 136.904  1.00  0.00           H  
ATOM   4312  HA  TYR 2 332     156.518 169.008 133.971  1.00  0.00           H  
ATOM   4313 1HB  TYR 2 332     157.779 166.670 135.419  1.00  0.00           H  
ATOM   4314 2HB  TYR 2 332     157.057 166.432 133.834  1.00  0.00           H  
ATOM   4315  HD1 TYR 2 332     157.873 168.059 131.925  1.00  0.00           H  
ATOM   4316  HD2 TYR 2 332     160.002 167.397 135.591  1.00  0.00           H  
ATOM   4317  HE1 TYR 2 332     159.946 168.850 130.869  1.00  0.00           H  
ATOM   4318  HE2 TYR 2 332     162.071 168.193 134.532  1.00  0.00           H  
ATOM   4319  HH  TYR 2 332     163.003 168.988 132.666  1.00  0.00           H  
ATOM   4320  N   LEU 2 333     154.531 167.544 133.614  1.00190.18           N  
ATOM   4321  CA  LEU 2 333     153.225 166.990 133.261  1.00190.18           C  
ATOM   4322  C   LEU 2 333     153.251 166.343 131.884  1.00190.18           C  
ATOM   4323  O   LEU 2 333     154.096 166.658 131.042  1.00190.18           O  
ATOM   4324  CB  LEU 2 333     152.111 168.047 133.248  1.00190.18           C  
ATOM   4325  CG  LEU 2 333     151.537 168.732 134.469  1.00190.18           C  
ATOM   4326  CD1 LEU 2 333     150.173 169.254 134.130  1.00190.18           C  
ATOM   4327  CD2 LEU 2 333     151.297 167.601 135.395  1.00190.18           C  
ATOM   4328  H   LEU 2 333     155.137 167.882 132.880  1.00  0.00           H  
ATOM   4329  HA  LEU 2 333     152.955 166.240 134.004  1.00  0.00           H  
ATOM   4330 1HB  LEU 2 333     152.438 168.889 132.639  1.00  0.00           H  
ATOM   4331 2HB  LEU 2 333     151.225 167.613 132.785  1.00  0.00           H  
ATOM   4332  HG  LEU 2 333     152.261 169.449 134.858  1.00  0.00           H  
ATOM   4333 1HD1 LEU 2 333     149.747 169.751 135.002  1.00  0.00           H  
ATOM   4334 2HD1 LEU 2 333     150.250 169.966 133.309  1.00  0.00           H  
ATOM   4335 3HD1 LEU 2 333     149.530 168.426 133.834  1.00  0.00           H  
ATOM   4336 1HD2 LEU 2 333     150.877 167.977 136.328  1.00  0.00           H  
ATOM   4337 2HD2 LEU 2 333     150.598 166.899 134.939  1.00  0.00           H  
ATOM   4338 3HD2 LEU 2 333     152.239 167.093 135.600  1.00  0.00           H  
ATOM   4339  N   LYS 2 334     152.299 165.438 131.680  1.00188.97           N  
ATOM   4340  CA  LYS 2 334     151.820 165.008 130.375  1.00188.97           C  
ATOM   4341  C   LYS 2 334     150.350 165.388 130.245  1.00188.97           C  
ATOM   4342  O   LYS 2 334     149.677 165.690 131.234  1.00188.97           O  
ATOM   4343  CB  LYS 2 334     152.006 163.499 130.184  1.00188.97           C  
ATOM   4344  CG  LYS 2 334     153.450 163.062 130.020  1.00188.97           C  
ATOM   4345  CD  LYS 2 334     153.946 163.330 128.606  1.00188.97           C  
ATOM   4346  CE  LYS 2 334     153.443 162.269 127.634  1.00188.97           C  
ATOM   4347  NZ  LYS 2 334     154.030 162.429 126.272  1.00188.97           N  
ATOM   4348  H   LYS 2 334     151.893 165.033 132.511  1.00  0.00           H  
ATOM   4349  HA  LYS 2 334     152.398 165.523 129.607  1.00  0.00           H  
ATOM   4350 1HB  LYS 2 334     151.591 162.970 131.042  1.00  0.00           H  
ATOM   4351 2HB  LYS 2 334     151.455 163.173 129.301  1.00  0.00           H  
ATOM   4352 1HG  LYS 2 334     154.077 163.606 130.727  1.00  0.00           H  
ATOM   4353 2HG  LYS 2 334     153.534 161.997 130.232  1.00  0.00           H  
ATOM   4354 1HD  LYS 2 334     153.596 164.309 128.277  1.00  0.00           H  
ATOM   4355 2HD  LYS 2 334     155.036 163.331 128.597  1.00  0.00           H  
ATOM   4356 1HE  LYS 2 334     153.700 161.280 128.011  1.00  0.00           H  
ATOM   4357 2HE  LYS 2 334     152.358 162.333 127.555  1.00  0.00           H  
ATOM   4358 1HZ  LYS 2 334     153.670 161.708 125.663  1.00  0.00           H  
ATOM   4359 2HZ  LYS 2 334     153.782 163.336 125.902  1.00  0.00           H  
ATOM   4360 3HZ  LYS 2 334     155.035 162.352 126.327  1.00  0.00           H  
ATOM   4361  N   THR 2 335     149.844 165.371 129.014  1.00213.81           N  
ATOM   4362  CA  THR 2 335     148.480 165.825 128.784  1.00213.81           C  
ATOM   4363  C   THR 2 335     147.873 165.121 127.578  1.00213.81           C  
ATOM   4364  O   THR 2 335     148.578 164.655 126.679  1.00213.81           O  
ATOM   4365  CB  THR 2 335     148.427 167.341 128.582  1.00213.81           C  
ATOM   4366  OG1 THR 2 335     147.159 167.704 128.028  1.00213.81           O  
ATOM   4367  CG2 THR 2 335     149.525 167.788 127.635  1.00213.81           C  
ATOM   4368  H   THR 2 335     150.393 165.046 128.231  1.00  0.00           H  
ATOM   4369  HA  THR 2 335     147.880 165.576 129.660  1.00  0.00           H  
ATOM   4370  HB  THR 2 335     148.556 167.841 129.542  1.00  0.00           H  
ATOM   4371  HG1 THR 2 335     146.625 166.915 127.907  1.00  0.00           H  
ATOM   4372 1HG2 THR 2 335     149.474 168.869 127.502  1.00  0.00           H  
ATOM   4373 2HG2 THR 2 335     150.496 167.519 128.051  1.00  0.00           H  
ATOM   4374 3HG2 THR 2 335     149.395 167.298 126.671  1.00  0.00           H  
ATOM   4375  N   ARG 2 336     146.541 165.061 127.573  1.00199.68           N  
ATOM   4376  CA  ARG 2 336     145.766 164.546 126.453  1.00199.68           C  
ATOM   4377  C   ARG 2 336     145.459 165.694 125.489  1.00199.68           C  
ATOM   4378  O   ARG 2 336     146.085 166.755 125.544  1.00199.68           O  
ATOM   4379  CB  ARG 2 336     144.530 163.812 126.977  1.00199.68           C  
ATOM   4380  CG  ARG 2 336     143.789 164.520 128.099  1.00199.68           C  
ATOM   4381  CD  ARG 2 336     143.141 163.499 129.040  1.00199.68           C  
ATOM   4382  NE  ARG 2 336     142.176 162.607 128.411  1.00199.68           N  
ATOM   4383  CZ  ARG 2 336     140.881 162.867 128.311  1.00199.68           C  
ATOM   4384  NH1 ARG 2 336     140.348 163.934 128.879  1.00199.68           N  
ATOM   4385  NH2 ARG 2 336     140.094 162.010 127.667  1.00199.68           N  
ATOM   4386  H   ARG 2 336     146.057 165.393 128.395  1.00  0.00           H  
ATOM   4387  HA  ARG 2 336     146.387 163.844 125.896  1.00  0.00           H  
ATOM   4388 1HB  ARG 2 336     143.824 163.661 126.162  1.00  0.00           H  
ATOM   4389 2HB  ARG 2 336     144.820 162.828 127.345  1.00  0.00           H  
ATOM   4390 1HG  ARG 2 336     144.489 165.132 128.668  1.00  0.00           H  
ATOM   4391 2HG  ARG 2 336     143.011 165.157 127.676  1.00  0.00           H  
ATOM   4392 1HD  ARG 2 336     143.913 162.865 129.476  1.00  0.00           H  
ATOM   4393 2HD  ARG 2 336     142.610 164.022 129.834  1.00  0.00           H  
ATOM   4394  HE  ARG 2 336     142.520 161.736 128.028  1.00  0.00           H  
ATOM   4395 1HH1 ARG 2 336     140.931 164.572 129.403  1.00  0.00           H  
ATOM   4396 2HH1 ARG 2 336     139.358 164.112 128.790  1.00  0.00           H  
ATOM   4397 1HH2 ARG 2 336     140.486 161.171 127.261  1.00  0.00           H  
ATOM   4398 2HH2 ARG 2 336     139.106 162.197 127.584  1.00  0.00           H  
ATOM   4399  N   SER 2 337     144.520 165.488 124.566  1.00195.69           N  
ATOM   4400  CA  SER 2 337     144.286 166.445 123.485  1.00195.69           C  
ATOM   4401  C   SER 2 337     142.804 166.499 123.139  1.00195.69           C  
ATOM   4402  O   SER 2 337     142.264 165.516 122.627  1.00195.69           O  
ATOM   4403  CB  SER 2 337     145.111 166.076 122.253  1.00195.69           C  
ATOM   4404  OG  SER 2 337     144.506 166.574 121.075  1.00195.69           O  
ATOM   4405  H   SER 2 337     143.956 164.651 124.613  1.00  0.00           H  
ATOM   4406  HA  SER 2 337     144.594 167.435 123.826  1.00  0.00           H  
ATOM   4407 1HB  SER 2 337     146.116 166.486 122.352  1.00  0.00           H  
ATOM   4408 2HB  SER 2 337     145.204 164.993 122.189  1.00  0.00           H  
ATOM   4409  HG  SER 2 337     143.710 167.029 121.359  1.00  0.00           H  
ATOM   4410  N   GLN 2 338     142.174 167.655 123.408  1.00208.17           N  
ATOM   4411  CA  GLN 2 338     140.812 168.063 123.022  1.00208.17           C  
ATOM   4412  C   GLN 2 338     139.704 167.362 123.809  1.00208.17           C  
ATOM   4413  O   GLN 2 338     138.535 167.418 123.414  1.00208.17           O  
ATOM   4414  CB  GLN 2 338     140.553 167.922 121.512  1.00208.17           C  
ATOM   4415  CG  GLN 2 338     141.583 168.617 120.631  1.00208.17           C  
ATOM   4416  CD  GLN 2 338     141.258 168.512 119.154  1.00208.17           C  
ATOM   4417  OE1 GLN 2 338     140.092 168.530 118.759  1.00208.17           O  
ATOM   4418  NE2 GLN 2 338     142.291 168.399 118.328  1.00208.17           N  
ATOM   4419  H   GLN 2 338     142.745 168.293 123.944  1.00  0.00           H  
ATOM   4420  HA  GLN 2 338     140.679 169.113 123.281  1.00  0.00           H  
ATOM   4421 1HB  GLN 2 338     140.539 166.866 121.242  1.00  0.00           H  
ATOM   4422 2HB  GLN 2 338     139.573 168.334 121.271  1.00  0.00           H  
ATOM   4423 1HG  GLN 2 338     141.619 169.674 120.896  1.00  0.00           H  
ATOM   4424 2HG  GLN 2 338     142.557 168.157 120.797  1.00  0.00           H  
ATOM   4425 1HE2 GLN 2 338     142.138 168.326 117.342  1.00  0.00           H  
ATOM   4426 2HE2 GLN 2 338     143.223 168.387 118.691  1.00  0.00           H  
ATOM   4427  N   MET 2 339     140.038 166.706 124.909  1.00217.21           N  
ATOM   4428  CA  MET 2 339     139.141 166.414 126.016  1.00217.21           C  
ATOM   4429  C   MET 2 339     139.816 166.936 127.277  1.00217.21           C  
ATOM   4430  O   MET 2 339     141.032 167.152 127.272  1.00217.21           O  
ATOM   4431  CB  MET 2 339     138.797 164.913 126.133  1.00217.21           C  
ATOM   4432  CG  MET 2 339     138.507 164.113 124.859  1.00217.21           C  
ATOM   4433  SD  MET 2 339     139.779 163.888 123.620  1.00217.21           S  
ATOM   4434  CE  MET 2 339     140.958 162.862 124.490  1.00217.21           C  
ATOM   4435  H   MET 2 339     140.998 166.395 124.958  1.00  0.00           H  
ATOM   4436  HA  MET 2 339     138.207 166.951 125.855  1.00  0.00           H  
ATOM   4437 1HB  MET 2 339     139.617 164.389 126.621  1.00  0.00           H  
ATOM   4438 2HB  MET 2 339     137.912 164.790 126.758  1.00  0.00           H  
ATOM   4439 1HG  MET 2 339     138.209 163.100 125.126  1.00  0.00           H  
ATOM   4440 2HG  MET 2 339     137.684 164.578 124.317  1.00  0.00           H  
ATOM   4441 1HE  MET 2 339     141.803 162.644 123.836  1.00  0.00           H  
ATOM   4442 2HE  MET 2 339     141.312 163.387 125.379  1.00  0.00           H  
ATOM   4443 3HE  MET 2 339     140.479 161.928 124.787  1.00  0.00           H  
ATOM   4444  N   PRO 2 340     139.050 167.230 128.344  1.00201.25           N  
ATOM   4445  CA  PRO 2 340     139.645 167.814 129.562  1.00201.25           C  
ATOM   4446  C   PRO 2 340     140.762 166.989 130.196  1.00201.25           C  
ATOM   4447  O   PRO 2 340     140.672 165.767 130.327  1.00201.25           O  
ATOM   4448  CB  PRO 2 340     138.444 167.945 130.502  1.00201.25           C  
ATOM   4449  CG  PRO 2 340     137.316 168.183 129.595  1.00201.25           C  
ATOM   4450  CD  PRO 2 340     137.574 167.327 128.395  1.00201.25           C  
ATOM   4451  HA  PRO 2 340     140.067 168.801 129.321  1.00  0.00           H  
ATOM   4452 1HB  PRO 2 340     138.331 167.028 131.098  1.00  0.00           H  
ATOM   4453 2HB  PRO 2 340     138.609 168.770 131.210  1.00  0.00           H  
ATOM   4454 1HG  PRO 2 340     136.369 167.923 130.091  1.00  0.00           H  
ATOM   4455 2HG  PRO 2 340     137.256 169.250 129.335  1.00  0.00           H  
ATOM   4456 1HD  PRO 2 340     137.112 166.340 128.542  1.00  0.00           H  
ATOM   4457 2HD  PRO 2 340     137.165 167.818 127.499  1.00  0.00           H  
ATOM   4458  N   TYR 2 341     141.819 167.691 130.600  1.00188.22           N  
ATOM   4459  CA  TYR 2 341     143.166 167.132 130.701  1.00188.22           C  
ATOM   4460  C   TYR 2 341     143.476 166.798 132.155  1.00188.22           C  
ATOM   4461  O   TYR 2 341     143.941 167.640 132.924  1.00188.22           O  
ATOM   4462  CB  TYR 2 341     144.177 168.118 130.128  1.00188.22           C  
ATOM   4463  CG  TYR 2 341     143.758 168.750 128.811  1.00188.22           C  
ATOM   4464  CD1 TYR 2 341     144.056 168.144 127.600  1.00188.22           C  
ATOM   4465  CD2 TYR 2 341     143.101 169.980 128.783  1.00188.22           C  
ATOM   4466  CE1 TYR 2 341     143.685 168.723 126.396  1.00188.22           C  
ATOM   4467  CE2 TYR 2 341     142.723 170.564 127.587  1.00188.22           C  
ATOM   4468  CZ  TYR 2 341     143.020 169.931 126.397  1.00188.22           C  
ATOM   4469  OH  TYR 2 341     142.653 170.509 125.204  1.00188.22           O  
ATOM   4470  H   TYR 2 341     141.668 168.659 130.846  1.00  0.00           H  
ATOM   4471  HA  TYR 2 341     143.202 166.209 130.121  1.00  0.00           H  
ATOM   4472 1HB  TYR 2 341     144.349 168.921 130.846  1.00  0.00           H  
ATOM   4473 2HB  TYR 2 341     145.129 167.612 129.969  1.00  0.00           H  
ATOM   4474  HD1 TYR 2 341     144.592 167.195 127.583  1.00  0.00           H  
ATOM   4475  HD2 TYR 2 341     142.877 170.500 129.715  1.00  0.00           H  
ATOM   4476  HE1 TYR 2 341     143.929 168.229 125.456  1.00  0.00           H  
ATOM   4477  HE2 TYR 2 341     142.195 171.518 127.589  1.00  0.00           H  
ATOM   4478  HH  TYR 2 341     142.205 171.340 125.377  1.00  0.00           H  
ATOM   4479  N   LYS 2 342     143.220 165.548 132.539  1.00187.02           N  
ATOM   4480  CA  LYS 2 342     143.478 165.079 133.897  1.00187.02           C  
ATOM   4481  C   LYS 2 342     144.159 163.706 133.768  1.00187.02           C  
ATOM   4482  O   LYS 2 342     143.663 162.662 134.188  1.00187.02           O  
ATOM   4483  CB  LYS 2 342     142.190 165.098 134.729  1.00187.02           C  
ATOM   4484  CG  LYS 2 342     142.317 164.647 136.193  1.00187.02           C  
ATOM   4485  CD  LYS 2 342     143.461 165.374 136.878  1.00187.02           C  
ATOM   4486  CE  LYS 2 342     144.056 164.532 137.988  1.00187.02           C  
ATOM   4487  NZ  LYS 2 342     144.898 163.436 137.433  1.00187.02           N  
ATOM   4488  H   LYS 2 342     142.833 164.906 131.862  1.00  0.00           H  
ATOM   4489  HA  LYS 2 342     144.202 165.748 134.363  1.00  0.00           H  
ATOM   4490 1HB  LYS 2 342     141.782 166.109 134.744  1.00  0.00           H  
ATOM   4491 2HB  LYS 2 342     141.446 164.451 134.263  1.00  0.00           H  
ATOM   4492 1HG  LYS 2 342     141.386 164.858 136.721  1.00  0.00           H  
ATOM   4493 2HG  LYS 2 342     142.498 163.573 136.228  1.00  0.00           H  
ATOM   4494 1HD  LYS 2 342     144.238 165.602 136.147  1.00  0.00           H  
ATOM   4495 2HD  LYS 2 342     143.097 166.311 137.299  1.00  0.00           H  
ATOM   4496 1HE  LYS 2 342     144.665 165.161 138.635  1.00  0.00           H  
ATOM   4497 2HE  LYS 2 342     143.254 164.101 138.587  1.00  0.00           H  
ATOM   4498 1HZ  LYS 2 342     145.282 162.889 138.191  1.00  0.00           H  
ATOM   4499 2HZ  LYS 2 342     144.332 162.842 136.843  1.00  0.00           H  
ATOM   4500 3HZ  LYS 2 342     145.651 163.832 136.889  1.00  0.00           H  
ATOM   4501  N   VAL 2 343     145.275 163.682 133.037  1.00188.13           N  
ATOM   4502  CA  VAL 2 343     145.994 162.438 132.778  1.00188.13           C  
ATOM   4503  C   VAL 2 343     146.605 161.909 134.068  1.00188.13           C  
ATOM   4504  O   VAL 2 343     147.337 162.622 134.767  1.00188.13           O  
ATOM   4505  CB  VAL 2 343     147.084 162.662 131.721  1.00188.13           C  
ATOM   4506  CG1 VAL 2 343     147.906 161.411 131.539  1.00188.13           C  
ATOM   4507  CG2 VAL 2 343     146.481 163.077 130.412  1.00188.13           C  
ATOM   4508  H   VAL 2 343     145.632 164.545 132.653  1.00  0.00           H  
ATOM   4509  HA  VAL 2 343     145.285 161.701 132.399  1.00  0.00           H  
ATOM   4510  HB  VAL 2 343     147.757 163.446 132.067  1.00  0.00           H  
ATOM   4511 1HG1 VAL 2 343     148.675 161.587 130.786  1.00  0.00           H  
ATOM   4512 2HG1 VAL 2 343     148.379 161.146 132.484  1.00  0.00           H  
ATOM   4513 3HG1 VAL 2 343     147.260 160.596 131.213  1.00  0.00           H  
ATOM   4514 1HG2 VAL 2 343     147.273 163.231 129.679  1.00  0.00           H  
ATOM   4515 2HG2 VAL 2 343     145.806 162.297 130.059  1.00  0.00           H  
ATOM   4516 3HG2 VAL 2 343     145.925 164.005 130.545  1.00  0.00           H  
ATOM   4517  N   PHE 2 344     146.304 160.654 134.392  1.00185.29           N  
ATOM   4518  CA  PHE 2 344     146.940 159.996 135.520  1.00185.29           C  
ATOM   4519  C   PHE 2 344     148.287 159.413 135.100  1.00185.29           C  
ATOM   4520  O   PHE 2 344     148.500 159.042 133.940  1.00185.29           O  
ATOM   4521  CB  PHE 2 344     146.043 158.890 136.077  1.00185.29           C  
ATOM   4522  CG  PHE 2 344     144.778 159.395 136.707  1.00185.29           C  
ATOM   4523  CD1 PHE 2 344     144.747 159.738 138.048  1.00185.29           C  
ATOM   4524  CD2 PHE 2 344     143.616 159.514 135.959  1.00185.29           C  
ATOM   4525  CE1 PHE 2 344     143.583 160.199 138.634  1.00185.29           C  
ATOM   4526  CE2 PHE 2 344     142.447 159.974 136.538  1.00185.29           C  
ATOM   4527  CZ  PHE 2 344     142.431 160.317 137.877  1.00185.29           C  
ATOM   4528  H   PHE 2 344     145.622 160.146 133.847  1.00  0.00           H  
ATOM   4529  HA  PHE 2 344     147.105 160.736 136.304  1.00  0.00           H  
ATOM   4530 1HB  PHE 2 344     145.773 158.203 135.276  1.00  0.00           H  
ATOM   4531 2HB  PHE 2 344     146.591 158.320 136.826  1.00  0.00           H  
ATOM   4532  HD1 PHE 2 344     145.655 159.642 138.643  1.00  0.00           H  
ATOM   4533  HD2 PHE 2 344     143.631 159.242 134.903  1.00  0.00           H  
ATOM   4534  HE1 PHE 2 344     143.575 160.469 139.690  1.00  0.00           H  
ATOM   4535  HE2 PHE 2 344     141.539 160.066 135.942  1.00  0.00           H  
ATOM   4536  HZ  PHE 2 344     141.511 160.678 138.335  1.00  0.00           H  
ATOM   4537  N   HIS 2 345     149.190 159.306 136.073  1.00192.01           N  
ATOM   4538  CA  HIS 2 345     150.552 158.852 135.838  1.00192.01           C  
ATOM   4539  C   HIS 2 345     150.855 157.632 136.694  1.00192.01           C  
ATOM   4540  O   HIS 2 345     150.377 157.518 137.827  1.00192.01           O  
ATOM   4541  CB  HIS 2 345     151.572 159.958 136.144  1.00192.01           C  
ATOM   4542  CG  HIS 2 345     151.550 161.093 135.168  1.00192.01           C  
ATOM   4543  ND1 HIS 2 345     150.689 162.162 135.287  1.00192.01           N  
ATOM   4544  CD2 HIS 2 345     152.290 161.329 134.058  1.00192.01           C  
ATOM   4545  CE1 HIS 2 345     150.896 163.005 134.291  1.00192.01           C  
ATOM   4546  NE2 HIS 2 345     151.862 162.523 133.531  1.00192.01           N  
ATOM   4547  H   HIS 2 345     148.909 159.553 137.011  1.00  0.00           H  
ATOM   4548  HA  HIS 2 345     150.668 158.576 134.790  1.00  0.00           H  
ATOM   4549 1HB  HIS 2 345     151.382 160.363 137.139  1.00  0.00           H  
ATOM   4550 2HB  HIS 2 345     152.576 159.535 136.149  1.00  0.00           H  
ATOM   4551  HD2 HIS 2 345     153.076 160.689 133.656  1.00  0.00           H  
ATOM   4552  HE1 HIS 2 345     150.361 163.940 134.125  1.00  0.00           H  
ATOM   4553  HE2 HIS 2 345     152.230 162.958 132.697  1.00  0.00           H  
ATOM   4554  N   TYR 2 346     151.643 156.718 136.134  1.00189.10           N  
ATOM   4555  CA  TYR 2 346     152.134 155.546 136.842  1.00189.10           C  
ATOM   4556  C   TYR 2 346     153.551 155.265 136.369  1.00189.10           C  
ATOM   4557  O   TYR 2 346     153.915 155.610 135.242  1.00189.10           O  
ATOM   4558  CB  TYR 2 346     151.250 154.319 136.584  1.00189.10           C  
ATOM   4559  CG  TYR 2 346     149.880 154.394 137.212  1.00189.10           C  
ATOM   4560  CD1 TYR 2 346     149.703 154.156 138.567  1.00189.10           C  
ATOM   4561  CD2 TYR 2 346     148.760 154.700 136.446  1.00189.10           C  
ATOM   4562  CE1 TYR 2 346     148.451 154.224 139.149  1.00189.10           C  
ATOM   4563  CE2 TYR 2 346     147.501 154.770 137.017  1.00189.10           C  
ATOM   4564  CZ  TYR 2 346     147.355 154.531 138.369  1.00189.10           C  
ATOM   4565  OH  TYR 2 346     146.108 154.598 138.946  1.00189.10           O  
ATOM   4566  H   TYR 2 346     151.906 156.856 135.169  1.00  0.00           H  
ATOM   4567  HA  TYR 2 346     152.118 155.756 137.912  1.00  0.00           H  
ATOM   4568 1HB  TYR 2 346     151.118 154.184 135.509  1.00  0.00           H  
ATOM   4569 2HB  TYR 2 346     151.745 153.427 136.967  1.00  0.00           H  
ATOM   4570  HD1 TYR 2 346     150.560 153.910 139.194  1.00  0.00           H  
ATOM   4571  HD2 TYR 2 346     148.865 154.888 135.378  1.00  0.00           H  
ATOM   4572  HE1 TYR 2 346     148.335 154.033 140.216  1.00  0.00           H  
ATOM   4573  HE2 TYR 2 346     146.635 155.011 136.400  1.00  0.00           H  
ATOM   4574  HH  TYR 2 346     145.458 154.820 138.275  1.00  0.00           H  
ATOM   4575  N   GLN 2 347     154.355 154.631 137.221  1.00201.94           N  
ATOM   4576  CA  GLN 2 347     155.680 154.205 136.794  1.00201.94           C  
ATOM   4577  C   GLN 2 347     155.896 152.757 137.204  1.00201.94           C  
ATOM   4578  O   GLN 2 347     155.321 152.277 138.185  1.00201.94           O  
ATOM   4579  CB  GLN 2 347     156.789 155.126 137.352  1.00201.94           C  
ATOM   4580  CG  GLN 2 347     157.091 155.019 138.837  1.00201.94           C  
ATOM   4581  CD  GLN 2 347     158.266 154.101 139.129  1.00201.94           C  
ATOM   4582  OE1 GLN 2 347     158.780 153.429 138.236  1.00201.94           O  
ATOM   4583  NE2 GLN 2 347     158.712 154.089 140.379  1.00201.94           N  
ATOM   4584  H   GLN 2 347     154.058 154.439 138.167  1.00  0.00           H  
ATOM   4585  HA  GLN 2 347     155.723 154.248 135.706  1.00  0.00           H  
ATOM   4586 1HB  GLN 2 347     157.725 154.925 136.831  1.00  0.00           H  
ATOM   4587 2HB  GLN 2 347     156.526 156.167 137.164  1.00  0.00           H  
ATOM   4588 1HG  GLN 2 347     157.330 156.011 139.221  1.00  0.00           H  
ATOM   4589 2HG  GLN 2 347     156.214 154.622 139.348  1.00  0.00           H  
ATOM   4590 1HE2 GLN 2 347     159.484 153.503 140.630  1.00  0.00           H  
ATOM   4591 2HE2 GLN 2 347     158.277 154.665 141.071  1.00  0.00           H  
ATOM   4592  N   VAL 2 348     156.716 152.056 136.425  1.00196.98           N  
ATOM   4593  CA  VAL 2 348     156.888 150.619 136.572  1.00196.98           C  
ATOM   4594  C   VAL 2 348     158.356 150.302 136.825  1.00196.98           C  
ATOM   4595  O   VAL 2 348     159.258 151.085 136.517  1.00196.98           O  
ATOM   4596  CB  VAL 2 348     156.374 149.841 135.341  1.00196.98           C  
ATOM   4597  CG1 VAL 2 348     154.889 150.084 135.132  1.00196.98           C  
ATOM   4598  CG2 VAL 2 348     157.151 150.242 134.103  1.00196.98           C  
ATOM   4599  H   VAL 2 348     157.235 152.543 135.708  1.00  0.00           H  
ATOM   4600  HA  VAL 2 348     156.314 150.289 137.439  1.00  0.00           H  
ATOM   4601  HB  VAL 2 348     156.503 148.773 135.518  1.00  0.00           H  
ATOM   4602 1HG1 VAL 2 348     154.548 149.526 134.260  1.00  0.00           H  
ATOM   4603 2HG1 VAL 2 348     154.339 149.752 136.012  1.00  0.00           H  
ATOM   4604 3HG1 VAL 2 348     154.713 151.148 134.973  1.00  0.00           H  
ATOM   4605 1HG2 VAL 2 348     156.778 149.685 133.244  1.00  0.00           H  
ATOM   4606 2HG2 VAL 2 348     157.027 151.310 133.925  1.00  0.00           H  
ATOM   4607 3HG2 VAL 2 348     158.208 150.019 134.249  1.00  0.00           H  
ATOM   4608  N   LYS 2 349     158.580 149.127 137.411  1.00210.60           N  
ATOM   4609  CA  LYS 2 349     159.904 148.567 137.666  1.00210.60           C  
ATOM   4610  C   LYS 2 349     159.838 147.137 137.140  1.00210.60           C  
ATOM   4611  O   LYS 2 349     159.420 146.220 137.855  1.00210.60           O  
ATOM   4612  CB  LYS 2 349     160.264 148.622 139.147  1.00210.60           C  
ATOM   4613  CG  LYS 2 349     160.473 150.028 139.680  1.00210.60           C  
ATOM   4614  CD  LYS 2 349     161.767 150.632 139.164  1.00210.60           C  
ATOM   4615  CE  LYS 2 349     161.973 152.031 139.719  1.00210.60           C  
ATOM   4616  NZ  LYS 2 349     162.182 152.016 141.192  1.00210.60           N  
ATOM   4617  H   LYS 2 349     157.762 148.604 137.690  1.00  0.00           H  
ATOM   4618  HA  LYS 2 349     160.640 149.155 137.117  1.00  0.00           H  
ATOM   4619 1HB  LYS 2 349     159.472 148.153 139.732  1.00  0.00           H  
ATOM   4620 2HB  LYS 2 349     161.179 148.055 139.320  1.00  0.00           H  
ATOM   4621 1HG  LYS 2 349     159.640 150.662 139.372  1.00  0.00           H  
ATOM   4622 2HG  LYS 2 349     160.504 150.003 140.769  1.00  0.00           H  
ATOM   4623 1HD  LYS 2 349     162.607 150.001 139.460  1.00  0.00           H  
ATOM   4624 2HD  LYS 2 349     161.737 150.680 138.076  1.00  0.00           H  
ATOM   4625 1HE  LYS 2 349     162.841 152.486 139.244  1.00  0.00           H  
ATOM   4626 2HE  LYS 2 349     161.100 152.644 139.494  1.00  0.00           H  
ATOM   4627 1HZ  LYS 2 349     162.314 152.961 141.523  1.00  0.00           H  
ATOM   4628 2HZ  LYS 2 349     161.373 151.611 141.643  1.00  0.00           H  
ATOM   4629 3HZ  LYS 2 349     163.000 151.465 141.411  1.00  0.00           H  
ATOM   4630  N   ILE 2 350     160.217 146.968 135.882  1.00217.70           N  
ATOM   4631  CA  ILE 2 350     160.184 145.681 135.201  1.00217.70           C  
ATOM   4632  C   ILE 2 350     161.514 144.971 135.433  1.00217.70           C  
ATOM   4633  O   ILE 2 350     162.567 145.601 135.573  1.00217.70           O  
ATOM   4634  CB  ILE 2 350     159.858 145.884 133.699  1.00217.70           C  
ATOM   4635  CG1 ILE 2 350     159.569 144.558 132.988  1.00217.70           C  
ATOM   4636  CG2 ILE 2 350     160.948 146.675 132.978  1.00217.70           C  
ATOM   4637  CD1 ILE 2 350     158.895 144.729 131.647  1.00217.70           C  
ATOM   4638  H   ILE 2 350     160.544 147.782 135.381  1.00  0.00           H  
ATOM   4639  HA  ILE 2 350     159.402 145.071 135.652  1.00  0.00           H  
ATOM   4640  HB  ILE 2 350     158.921 146.430 133.601  1.00  0.00           H  
ATOM   4641 1HG1 ILE 2 350     160.501 144.015 132.838  1.00  0.00           H  
ATOM   4642 2HG1 ILE 2 350     158.929 143.939 133.618  1.00  0.00           H  
ATOM   4643 1HG2 ILE 2 350     160.678 146.793 131.929  1.00  0.00           H  
ATOM   4644 2HG2 ILE 2 350     161.050 147.657 133.439  1.00  0.00           H  
ATOM   4645 3HG2 ILE 2 350     161.895 146.140 133.051  1.00  0.00           H  
ATOM   4646 1HD1 ILE 2 350     158.720 143.750 131.200  1.00  0.00           H  
ATOM   4647 2HD1 ILE 2 350     157.942 145.242 131.781  1.00  0.00           H  
ATOM   4648 3HD1 ILE 2 350     159.535 145.317 130.991  1.00  0.00           H  
ATOM   4649  N   HIS 2 351     161.464 143.646 135.528  1.00242.37           N  
ATOM   4650  CA  HIS 2 351     162.655 142.830 135.698  1.00242.37           C  
ATOM   4651  C   HIS 2 351     162.774 141.848 134.544  1.00242.37           C  
ATOM   4652  O   HIS 2 351     161.774 141.332 134.037  1.00242.37           O  
ATOM   4653  CB  HIS 2 351     162.630 142.067 137.028  1.00242.37           C  
ATOM   4654  CG  HIS 2 351     162.710 142.950 138.233  1.00242.37           C  
ATOM   4655  ND1 HIS 2 351     161.624 143.640 138.726  1.00242.37           N  
ATOM   4656  CD2 HIS 2 351     163.748 143.252 139.048  1.00242.37           C  
ATOM   4657  CE1 HIS 2 351     161.989 144.331 139.790  1.00242.37           C  
ATOM   4658  NE2 HIS 2 351     163.274 144.113 140.008  1.00242.37           N  
ATOM   4659  H   HIS 2 351     160.562 143.195 135.480  1.00  0.00           H  
ATOM   4660  HA  HIS 2 351     163.537 143.470 135.702  1.00  0.00           H  
ATOM   4661 1HB  HIS 2 351     161.712 141.482 137.095  1.00  0.00           H  
ATOM   4662 2HB  HIS 2 351     163.466 141.369 137.062  1.00  0.00           H  
ATOM   4663  HD2 HIS 2 351     164.770 142.882 138.958  1.00  0.00           H  
ATOM   4664  HE1 HIS 2 351     161.341 144.972 140.387  1.00  0.00           H  
ATOM   4665  HE2 HIS 2 351     163.822 144.512 140.757  1.00  0.00           H  
ATOM   4666  N   PHE 2 352     164.012 141.601 134.129  1.00216.51           N  
ATOM   4667  CA  PHE 2 352     164.308 140.652 133.068  1.00216.51           C  
ATOM   4668  C   PHE 2 352     165.286 139.617 133.600  1.00216.51           C  
ATOM   4669  O   PHE 2 352     165.941 139.823 134.625  1.00216.51           O  
ATOM   4670  CB  PHE 2 352     164.896 141.335 131.822  1.00216.51           C  
ATOM   4671  CG  PHE 2 352     163.872 142.012 130.951  1.00216.51           C  
ATOM   4672  CD1 PHE 2 352     163.180 143.131 131.395  1.00216.51           C  
ATOM   4673  CD2 PHE 2 352     163.594 141.518 129.687  1.00216.51           C  
ATOM   4674  CE1 PHE 2 352     162.241 143.747 130.591  1.00216.51           C  
ATOM   4675  CE2 PHE 2 352     162.653 142.128 128.879  1.00216.51           C  
ATOM   4676  CZ  PHE 2 352     161.976 143.245 129.332  1.00216.51           C  
ATOM   4677  H   PHE 2 352     164.772 142.096 134.573  1.00  0.00           H  
ATOM   4678  HA  PHE 2 352     163.379 140.163 132.772  1.00  0.00           H  
ATOM   4679 1HB  PHE 2 352     165.626 142.083 132.128  1.00  0.00           H  
ATOM   4680 2HB  PHE 2 352     165.419 140.597 131.216  1.00  0.00           H  
ATOM   4681  HD1 PHE 2 352     163.386 143.524 132.391  1.00  0.00           H  
ATOM   4682  HD2 PHE 2 352     164.129 140.637 129.331  1.00  0.00           H  
ATOM   4683  HE1 PHE 2 352     161.711 144.628 130.951  1.00  0.00           H  
ATOM   4684  HE2 PHE 2 352     162.443 141.730 127.886  1.00  0.00           H  
ATOM   4685  HZ  PHE 2 352     161.234 143.727 128.697  1.00  0.00           H  
ATOM   4686  N   SER 2 353     165.373 138.493 132.894  1.00244.57           N  
ATOM   4687  CA  SER 2 353     166.277 137.422 133.288  1.00244.57           C  
ATOM   4688  C   SER 2 353     166.616 136.584 132.066  1.00244.57           C  
ATOM   4689  O   SER 2 353     165.898 136.595 131.063  1.00244.57           O  
ATOM   4690  CB  SER 2 353     165.670 136.551 134.393  1.00244.57           C  
ATOM   4691  OG  SER 2 353     164.489 135.915 133.947  1.00244.57           O  
ATOM   4692  H   SER 2 353     164.803 138.377 132.069  1.00  0.00           H  
ATOM   4693  HA  SER 2 353     167.195 137.868 133.673  1.00  0.00           H  
ATOM   4694 1HB  SER 2 353     166.395 135.800 134.704  1.00  0.00           H  
ATOM   4695 2HB  SER 2 353     165.447 137.169 135.262  1.00  0.00           H  
ATOM   4696  HG  SER 2 353     164.363 136.198 133.038  1.00  0.00           H  
ATOM   4697  N   GLY 2 354     167.723 135.855 132.167  1.00249.39           N  
ATOM   4698  CA  GLY 2 354     168.179 135.012 131.080  1.00249.39           C  
ATOM   4699  C   GLY 2 354     169.688 134.948 130.978  1.00249.39           C  
ATOM   4700  O   GLY 2 354     170.368 135.974 131.066  1.00249.39           O  
ATOM   4701  H   GLY 2 354     168.260 135.889 133.022  1.00  0.00           H  
ATOM   4702 1HA  GLY 2 354     167.792 134.002 131.216  1.00  0.00           H  
ATOM   4703 2HA  GLY 2 354     167.778 135.385 130.138  1.00  0.00           H  
ATOM   4704  N   THR 2 355     170.227 133.744 130.801  1.00263.94           N  
ATOM   4705  CA  THR 2 355     171.668 133.558 130.707  1.00263.94           C  
ATOM   4706  C   THR 2 355     172.183 133.550 129.274  1.00263.94           C  
ATOM   4707  O   THR 2 355     173.403 133.555 129.074  1.00263.94           O  
ATOM   4708  CB  THR 2 355     172.079 132.255 131.400  1.00263.94           C  
ATOM   4709  OG1 THR 2 355     171.367 131.156 130.817  1.00263.94           O  
ATOM   4710  CG2 THR 2 355     171.766 132.324 132.888  1.00263.94           C  
ATOM   4711  H   THR 2 355     169.621 132.939 130.730  1.00  0.00           H  
ATOM   4712  HA  THR 2 355     172.158 134.392 131.209  1.00  0.00           H  
ATOM   4713  HB  THR 2 355     173.148 132.093 131.265  1.00  0.00           H  
ATOM   4714  HG1 THR 2 355     170.791 131.482 130.121  1.00  0.00           H  
ATOM   4715 1HG2 THR 2 355     172.064 131.391 133.366  1.00  0.00           H  
ATOM   4716 2HG2 THR 2 355     172.313 133.153 133.337  1.00  0.00           H  
ATOM   4717 3HG2 THR 2 355     170.697 132.477 133.028  1.00  0.00           H  
ATOM   4718  N   GLU 2 356     171.296 133.539 128.275  1.00258.98           N  
ATOM   4719  CA  GLU 2 356     171.743 133.534 126.886  1.00258.98           C  
ATOM   4720  C   GLU 2 356     172.254 134.897 126.436  1.00258.98           C  
ATOM   4721  O   GLU 2 356     172.967 134.964 125.427  1.00258.98           O  
ATOM   4722  CB  GLU 2 356     170.610 133.061 125.964  1.00258.98           C  
ATOM   4723  CG  GLU 2 356     169.527 134.092 125.566  1.00258.98           C  
ATOM   4724  CD  GLU 2 356     168.584 134.568 126.685  1.00258.98           C  
ATOM   4725  OE1 GLU 2 356     168.852 134.398 127.894  1.00258.98           O  
ATOM   4726  OE2 GLU 2 356     167.530 135.134 126.330  1.00258.98           O  
ATOM   4727  H   GLU 2 356     170.306 133.534 128.473  1.00  0.00           H  
ATOM   4728  HA  GLU 2 356     172.581 132.842 126.795  1.00  0.00           H  
ATOM   4729 1HB  GLU 2 356     171.032 132.691 125.029  1.00  0.00           H  
ATOM   4730 2HB  GLU 2 356     170.080 132.233 126.434  1.00  0.00           H  
ATOM   4731 1HG  GLU 2 356     170.015 134.980 125.164  1.00  0.00           H  
ATOM   4732 2HG  GLU 2 356     168.906 133.666 124.779  1.00  0.00           H  
ATOM   4733  N   SER 2 357     171.884 135.966 127.152  1.00256.98           N  
ATOM   4734  CA  SER 2 357     172.389 137.332 126.964  1.00256.98           C  
ATOM   4735  C   SER 2 357     172.085 137.869 125.562  1.00256.98           C  
ATOM   4736  O   SER 2 357     172.981 138.192 124.779  1.00256.98           O  
ATOM   4737  CB  SER 2 357     173.888 137.420 127.282  1.00256.98           C  
ATOM   4738  OG  SER 2 357     174.154 136.970 128.599  1.00256.98           O  
ATOM   4739  H   SER 2 357     171.200 135.789 127.874  1.00  0.00           H  
ATOM   4740  HA  SER 2 357     171.855 137.995 127.646  1.00  0.00           H  
ATOM   4741 1HB  SER 2 357     174.447 136.816 126.568  1.00  0.00           H  
ATOM   4742 2HB  SER 2 357     174.223 138.450 127.172  1.00  0.00           H  
ATOM   4743  HG  SER 2 357     173.305 136.717 128.969  1.00  0.00           H  
ATOM   4744  N   ASN 2 358     170.795 137.959 125.257  1.00260.96           N  
ATOM   4745  CA  ASN 2 358     170.357 138.585 124.021  1.00260.96           C  
ATOM   4746  C   ASN 2 358     170.229 140.092 124.214  1.00260.96           C  
ATOM   4747  O   ASN 2 358     170.077 140.592 125.331  1.00260.96           O  
ATOM   4748  CB  ASN 2 358     169.030 137.992 123.546  1.00260.96           C  
ATOM   4749  CG  ASN 2 358     169.186 136.594 122.981  1.00260.96           C  
ATOM   4750  OD1 ASN 2 358     170.270 136.206 122.543  1.00260.96           O  
ATOM   4751  ND2 ASN 2 358     168.100 135.830 122.982  1.00260.96           N  
ATOM   4752  H   ASN 2 358     170.103 137.587 125.892  1.00  0.00           H  
ATOM   4753  HA  ASN 2 358     171.111 138.401 123.254  1.00  0.00           H  
ATOM   4754 1HB  ASN 2 358     168.327 137.958 124.379  1.00  0.00           H  
ATOM   4755 2HB  ASN 2 358     168.598 138.635 122.779  1.00  0.00           H  
ATOM   4756 1HD2 ASN 2 358     168.144 134.898 122.621  1.00  0.00           H  
ATOM   4757 2HD2 ASN 2 358     167.239 136.186 123.343  1.00  0.00           H  
ATOM   4758  N   THR 2 359     170.288 140.816 123.101  1.00268.98           N  
ATOM   4759  CA  THR 2 359     170.437 142.262 123.110  1.00268.98           C  
ATOM   4760  C   THR 2 359     169.178 142.946 122.581  1.00268.98           C  
ATOM   4761  O   THR 2 359     168.148 142.310 122.330  1.00268.98           O  
ATOM   4762  CB  THR 2 359     171.665 142.667 122.291  1.00268.98           C  
ATOM   4763  OG1 THR 2 359     171.450 142.335 120.915  1.00268.98           O  
ATOM   4764  CG2 THR 2 359     172.909 141.949 122.794  1.00268.98           C  
ATOM   4765  H   THR 2 359     170.226 140.333 122.216  1.00  0.00           H  
ATOM   4766  HA  THR 2 359     170.577 142.589 124.141  1.00  0.00           H  
ATOM   4767  HB  THR 2 359     171.818 143.743 122.372  1.00  0.00           H  
ATOM   4768  HG1 THR 2 359     170.584 141.933 120.815  1.00  0.00           H  
ATOM   4769 1HG2 THR 2 359     173.770 142.252 122.198  1.00  0.00           H  
ATOM   4770 2HG2 THR 2 359     173.081 142.208 123.839  1.00  0.00           H  
ATOM   4771 3HG2 THR 2 359     172.768 140.873 122.706  1.00  0.00           H  
ATOM   4772  N   TYR 2 360     169.273 144.264 122.421  1.00261.57           N  
ATOM   4773  CA  TYR 2 360     168.152 145.069 121.955  1.00261.57           C  
ATOM   4774  C   TYR 2 360     167.889 144.856 120.470  1.00261.57           C  
ATOM   4775  O   TYR 2 360     168.818 144.819 119.657  1.00261.57           O  
ATOM   4776  CB  TYR 2 360     168.415 146.545 122.257  1.00261.57           C  
ATOM   4777  CG  TYR 2 360     167.633 147.514 121.402  1.00261.57           C  
ATOM   4778  CD1 TYR 2 360     166.288 147.768 121.647  1.00261.57           C  
ATOM   4779  CD2 TYR 2 360     168.259 148.210 120.372  1.00261.57           C  
ATOM   4780  CE1 TYR 2 360     165.580 148.663 120.860  1.00261.57           C  
ATOM   4781  CE2 TYR 2 360     167.566 149.100 119.589  1.00261.57           C  
ATOM   4782  CZ  TYR 2 360     166.231 149.327 119.835  1.00261.57           C  
ATOM   4783  OH  TYR 2 360     165.561 150.224 119.041  1.00261.57           O  
ATOM   4784  H   TYR 2 360     170.151 144.717 122.630  1.00  0.00           H  
ATOM   4785  HA  TYR 2 360     167.254 144.752 122.487  1.00  0.00           H  
ATOM   4786 1HB  TYR 2 360     168.172 146.752 123.300  1.00  0.00           H  
ATOM   4787 2HB  TYR 2 360     169.474 146.761 122.119  1.00  0.00           H  
ATOM   4788  HD1 TYR 2 360     165.778 147.261 122.466  1.00  0.00           H  
ATOM   4789  HD2 TYR 2 360     169.319 148.053 120.174  1.00  0.00           H  
ATOM   4790  HE1 TYR 2 360     164.526 148.852 121.064  1.00  0.00           H  
ATOM   4791  HE2 TYR 2 360     168.073 149.622 118.777  1.00  0.00           H  
ATOM   4792  HH  TYR 2 360     166.165 150.584 118.387  1.00  0.00           H  
ATOM   4793  N   THR 2 361     166.612 144.707 120.124  1.00268.26           N  
ATOM   4794  CA  THR 2 361     166.169 144.591 118.742  1.00268.26           C  
ATOM   4795  C   THR 2 361     165.191 145.682 118.341  1.00268.26           C  
ATOM   4796  O   THR 2 361     165.408 146.365 117.333  1.00268.26           O  
ATOM   4797  CB  THR 2 361     165.528 143.212 118.519  1.00268.26           C  
ATOM   4798  OG1 THR 2 361     166.479 142.186 118.836  1.00268.26           O  
ATOM   4799  CG2 THR 2 361     165.079 143.055 117.074  1.00268.26           C  
ATOM   4800  H   THR 2 361     165.926 144.674 120.865  1.00  0.00           H  
ATOM   4801  HA  THR 2 361     167.038 144.689 118.091  1.00  0.00           H  
ATOM   4802  HB  THR 2 361     164.664 143.102 119.174  1.00  0.00           H  
ATOM   4803  HG1 THR 2 361     167.304 142.590 119.117  1.00  0.00           H  
ATOM   4804 1HG2 THR 2 361     164.628 142.072 116.938  1.00  0.00           H  
ATOM   4805 2HG2 THR 2 361     164.348 143.827 116.834  1.00  0.00           H  
ATOM   4806 3HG2 THR 2 361     165.939 143.153 116.413  1.00  0.00           H  
ATOM   4807  N   ASN 2 362     164.123 145.874 119.111  1.00284.25           N  
ATOM   4808  CA  ASN 2 362     162.994 146.686 118.685  1.00284.25           C  
ATOM   4809  C   ASN 2 362     162.328 147.292 119.911  1.00284.25           C  
ATOM   4810  O   ASN 2 362     162.630 146.931 121.050  1.00284.25           O  
ATOM   4811  CB  ASN 2 362     162.038 145.834 117.819  1.00284.25           C  
ATOM   4812  CG  ASN 2 362     160.870 145.233 118.600  1.00284.25           C  
ATOM   4813  OD1 ASN 2 362     159.878 145.899 118.907  1.00284.25           O  
ATOM   4814  ND2 ASN 2 362     160.997 143.954 118.930  1.00284.25           N  
ATOM   4815  H   ASN 2 362     164.100 145.439 120.022  1.00  0.00           H  
ATOM   4816  HA  ASN 2 362     163.371 147.517 118.087  1.00  0.00           H  
ATOM   4817 1HB  ASN 2 362     161.630 146.448 117.015  1.00  0.00           H  
ATOM   4818 2HB  ASN 2 362     162.595 145.018 117.358  1.00  0.00           H  
ATOM   4819 1HD2 ASN 2 362     160.270 143.495 119.442  1.00  0.00           H  
ATOM   4820 2HD2 ASN 2 362     161.819 143.449 118.667  1.00  0.00           H  
ATOM   4821  N   GLN 2 363     161.406 148.233 119.659  1.00270.19           N  
ATOM   4822  CA  GLN 2 363     160.724 148.948 120.733  1.00270.19           C  
ATOM   4823  C   GLN 2 363     159.204 148.862 120.615  1.00270.19           C  
ATOM   4824  O   GLN 2 363     158.499 149.648 121.254  1.00270.19           O  
ATOM   4825  CB  GLN 2 363     161.137 150.425 120.772  1.00270.19           C  
ATOM   4826  CG  GLN 2 363     162.538 150.772 120.263  1.00270.19           C  
ATOM   4827  CD  GLN 2 363     162.570 151.089 118.770  1.00270.19           C  
ATOM   4828  OE1 GLN 2 363     161.862 150.474 117.971  1.00270.19           O  
ATOM   4829  NE2 GLN 2 363     163.393 152.063 118.393  1.00270.19           N  
ATOM   4830  H   GLN 2 363     161.178 148.452 118.700  1.00  0.00           H  
ATOM   4831  HA  GLN 2 363     161.002 148.492 121.683  1.00  0.00           H  
ATOM   4832 1HB  GLN 2 363     160.439 151.014 120.177  1.00  0.00           H  
ATOM   4833 2HB  GLN 2 363     161.083 150.791 121.797  1.00  0.00           H  
ATOM   4834 1HG  GLN 2 363     162.902 151.648 120.800  1.00  0.00           H  
ATOM   4835 2HG  GLN 2 363     163.198 149.923 120.441  1.00  0.00           H  
ATOM   4836 1HE2 GLN 2 363     163.459 152.317 117.427  1.00  0.00           H  
ATOM   4837 2HE2 GLN 2 363     163.947 152.542 119.074  1.00  0.00           H  
ATOM   4838  N   ALA 2 364     158.675 147.923 119.832  1.00251.02           N  
ATOM   4839  CA  ALA 2 364     157.236 147.850 119.564  1.00251.02           C  
ATOM   4840  C   ALA 2 364     156.593 146.896 120.567  1.00251.02           C  
ATOM   4841  O   ALA 2 364     156.451 145.700 120.316  1.00251.02           O  
ATOM   4842  CB  ALA 2 364     156.969 147.412 118.128  1.00251.02           C  
ATOM   4843  H   ALA 2 364     159.289 147.241 119.411  1.00  0.00           H  
ATOM   4844  HA  ALA 2 364     156.814 148.845 119.708  1.00  0.00           H  
ATOM   4845 1HB  ALA 2 364     155.894 147.366 117.956  1.00  0.00           H  
ATOM   4846 2HB  ALA 2 364     157.416 148.129 117.440  1.00  0.00           H  
ATOM   4847 3HB  ALA 2 364     157.405 146.429 117.961  1.00  0.00           H  
ATOM   4848  N   PHE 2 365     156.188 147.440 121.712  1.00260.10           N  
ATOM   4849  CA  PHE 2 365     155.510 146.670 122.742  1.00260.10           C  
ATOM   4850  C   PHE 2 365     154.230 147.392 123.141  1.00260.10           C  
ATOM   4851  O   PHE 2 365     154.151 148.622 123.082  1.00260.10           O  
ATOM   4852  CB  PHE 2 365     156.397 146.474 123.975  1.00260.10           C  
ATOM   4853  CG  PHE 2 365     157.610 145.628 123.727  1.00260.10           C  
ATOM   4854  CD1 PHE 2 365     157.507 144.407 123.082  1.00260.10           C  
ATOM   4855  CD2 PHE 2 365     158.859 146.053 124.152  1.00260.10           C  
ATOM   4856  CE1 PHE 2 365     158.629 143.627 122.856  1.00260.10           C  
ATOM   4857  CE2 PHE 2 365     159.984 145.279 123.933  1.00260.10           C  
ATOM   4858  CZ  PHE 2 365     159.868 144.063 123.284  1.00260.10           C  
ATOM   4859  H   PHE 2 365     156.360 148.423 121.866  1.00  0.00           H  
ATOM   4860  HA  PHE 2 365     155.270 145.686 122.337  1.00  0.00           H  
ATOM   4861 1HB  PHE 2 365     156.731 147.444 124.340  1.00  0.00           H  
ATOM   4862 2HB  PHE 2 365     155.817 146.007 124.770  1.00  0.00           H  
ATOM   4863  HD1 PHE 2 365     156.528 144.061 122.750  1.00  0.00           H  
ATOM   4864  HD2 PHE 2 365     158.948 147.012 124.664  1.00  0.00           H  
ATOM   4865  HE1 PHE 2 365     158.533 142.671 122.341  1.00  0.00           H  
ATOM   4866  HE2 PHE 2 365     160.961 145.624 124.271  1.00  0.00           H  
ATOM   4867  HZ  PHE 2 365     160.752 143.450 123.112  1.00  0.00           H  
ATOM   4868  N   GLU 2 366     153.225 146.618 123.547  1.00251.30           N  
ATOM   4869  CA  GLU 2 366     151.947 147.164 123.983  1.00251.30           C  
ATOM   4870  C   GLU 2 366     151.544 146.507 125.295  1.00251.30           C  
ATOM   4871  O   GLU 2 366     151.807 145.321 125.511  1.00251.30           O  
ATOM   4872  CB  GLU 2 366     150.837 146.953 122.935  1.00251.30           C  
ATOM   4873  CG  GLU 2 366     151.036 147.682 121.609  1.00251.30           C  
ATOM   4874  CD  GLU 2 366     151.954 146.940 120.652  1.00251.30           C  
ATOM   4875  OE1 GLU 2 366     152.099 145.708 120.797  1.00251.30           O  
ATOM   4876  OE2 GLU 2 366     152.531 147.591 119.755  1.00251.30           O  
ATOM   4877  H   GLU 2 366     153.359 145.617 123.551  1.00  0.00           H  
ATOM   4878  HA  GLU 2 366     152.063 148.238 124.135  1.00  0.00           H  
ATOM   4879 1HB  GLU 2 366     150.747 145.890 122.709  1.00  0.00           H  
ATOM   4880 2HB  GLU 2 366     149.882 147.283 123.345  1.00  0.00           H  
ATOM   4881 1HG  GLU 2 366     150.066 147.815 121.131  1.00  0.00           H  
ATOM   4882 2HG  GLU 2 366     151.451 148.669 121.808  1.00  0.00           H  
ATOM   4883  N   ILE 2 367     150.902 147.281 126.167  1.00207.15           N  
ATOM   4884  CA  ILE 2 367     150.505 146.811 127.487  1.00207.15           C  
ATOM   4885  C   ILE 2 367     149.077 147.278 127.754  1.00207.15           C  
ATOM   4886  O   ILE 2 367     148.647 148.332 127.276  1.00207.15           O  
ATOM   4887  CB  ILE 2 367     151.506 147.300 128.574  1.00207.15           C  
ATOM   4888  CG1 ILE 2 367     151.215 146.695 129.954  1.00207.15           C  
ATOM   4889  CG2 ILE 2 367     151.568 148.822 128.637  1.00207.15           C  
ATOM   4890  CD1 ILE 2 367     152.242 147.039 131.002  1.00207.15           C  
ATOM   4891  H   ILE 2 367     150.685 148.230 125.897  1.00  0.00           H  
ATOM   4892  HA  ILE 2 367     150.507 145.722 127.481  1.00  0.00           H  
ATOM   4893  HB  ILE 2 367     152.503 146.925 128.345  1.00  0.00           H  
ATOM   4894 1HG1 ILE 2 367     150.243 147.040 130.305  1.00  0.00           H  
ATOM   4895 2HG1 ILE 2 367     151.166 145.609 129.872  1.00  0.00           H  
ATOM   4896 1HG2 ILE 2 367     152.276 149.126 129.407  1.00  0.00           H  
ATOM   4897 2HG2 ILE 2 367     151.891 149.213 127.673  1.00  0.00           H  
ATOM   4898 3HG2 ILE 2 367     150.580 149.217 128.876  1.00  0.00           H  
ATOM   4899 1HD1 ILE 2 367     151.966 146.574 131.949  1.00  0.00           H  
ATOM   4900 2HD1 ILE 2 367     153.219 146.671 130.688  1.00  0.00           H  
ATOM   4901 3HD1 ILE 2 367     152.285 148.120 131.128  1.00  0.00           H  
ATOM   4902  N   SER 2 368     148.321 146.456 128.479  1.00198.34           N  
ATOM   4903  CA  SER 2 368     146.960 146.774 128.875  1.00198.34           C  
ATOM   4904  C   SER 2 368     146.862 146.789 130.394  1.00198.34           C  
ATOM   4905  O   SER 2 368     147.750 146.307 131.101  1.00198.34           O  
ATOM   4906  CB  SER 2 368     145.961 145.769 128.293  1.00198.34           C  
ATOM   4907  OG  SER 2 368     146.027 145.751 126.878  1.00198.34           O  
ATOM   4908  H   SER 2 368     148.722 145.573 128.761  1.00  0.00           H  
ATOM   4909  HA  SER 2 368     146.710 147.764 128.492  1.00  0.00           H  
ATOM   4910 1HB  SER 2 368     146.176 144.775 128.683  1.00  0.00           H  
ATOM   4911 2HB  SER 2 368     144.953 146.033 128.610  1.00  0.00           H  
ATOM   4912  HG  SER 2 368     146.700 146.391 126.636  1.00  0.00           H  
ATOM   4913  N   LEU 2 369     145.777 147.368 130.896  1.00188.63           N  
ATOM   4914  CA  LEU 2 369     145.584 147.476 132.331  1.00188.63           C  
ATOM   4915  C   LEU 2 369     144.118 147.240 132.662  1.00188.63           C  
ATOM   4916  O   LEU 2 369     143.228 147.799 132.017  1.00188.63           O  
ATOM   4917  CB  LEU 2 369     146.037 148.851 132.843  1.00188.63           C  
ATOM   4918  CG  LEU 2 369     146.094 149.141 134.345  1.00188.63           C  
ATOM   4919  CD1 LEU 2 369     146.513 147.918 135.140  1.00188.63           C  
ATOM   4920  CD2 LEU 2 369     147.037 150.299 134.620  1.00188.63           C  
ATOM   4921  H   LEU 2 369     145.073 147.740 130.275  1.00  0.00           H  
ATOM   4922  HA  LEU 2 369     146.187 146.711 132.819  1.00  0.00           H  
ATOM   4923 1HB  LEU 2 369     147.045 149.043 132.478  1.00  0.00           H  
ATOM   4924 2HB  LEU 2 369     145.373 149.611 132.431  1.00  0.00           H
[truncated: 192,503 more chars]
