# Supplementary material for: Structure of dimeric lipoprotein lipase reveals a pore adjacent to the active site
Source: Nat Commun. 2023 May 4;14:2569. doi: 10.1038/s41467-023-38243-9 (PMC10160067; doi:10.1038/s41467-023-38243-9)
Supplement: Supplementary file 7 — Supplementary Dataset 4 [file 41467_2023_38243_MOESM7_ESM.txt]

HEADER                                            13-FEB-23   XXXX              
EXPDTA    THEORETICAL MODEL                                                     
REMARK 220                                                                      
REMARK 220 EXPERIMENTAL DETAILS                                                 
REMARK 220  EXPERIMENT TYPE                : THEORETICAL MODELLING              
REMARK 220  DATE OF DATA COLLECTION        : 13-FEB-23                          
REMARK 220                                                                      
REMARK 220 REMARK: MODEL GENERATED BY ROSETTA                                   
REMARK 220  VERSION 2023.05+release.36e9db9557d                                 
SEQRES   1 2  415  ASP PHE ARG ASP ILE GLU SER LYS PHE ALA LEU ARG THR
SEQRES   2 2  415  PRO GLU ASP THR ALA GLU ASP THR CYS HIS LEU ILE PRO
SEQRES   3 2  415  GLY VAL THR GLU SER VAL ALA ASN CYS HIS PHE ASN HIS
SEQRES   4 2  415  SER SER LYS THR PHE VAL VAL ILE HIS GLY TRP THR VAL
SEQRES   5 2  415  THR GLY MET TYR GLU SER TRP VAL PRO LYS LEU VAL ALA
SEQRES   6 2  415  ALA LEU TYR LYS ARG GLU PRO ASP SER ASN VAL ILE VAL
SEQRES   7 2  415  VAL ASP TRP LEU SER ARG ALA GLN GLN HIS TYR PRO VAL
SEQRES   8 2  415  SER ALA GLY TYR THR LYS LEU VAL GLY GLN ASP VAL ALA
SEQRES   9 2  415  LYS PHE MET ASN TRP MET ALA ASP GLU PHE ASN TYR PRO
SEQRES  10 2  415  LEU GLY ASN VAL HIS LEU LEU GLY TYR SER LEU GLY ALA
SEQRES  11 2  415  HIS ALA ALA GLY ILE ALA GLY SER LEU THR ASN LYS LYS
SEQRES  12 2  415  VAL ASN ARG ILE THR GLY LEU ASP PRO ALA GLY PRO ASN
SEQRES  13 2  415  PHE GLU TYR ALA GLU ALA PRO SER ARG LEU SER PRO ASP
SEQRES  14 2  415  ASP ALA ASP PHE VAL ASP VAL LEU HIS THR PHE THR ARG
SEQRES  15 2  415  GLY SER PRO GLY ARG SER ILE GLY ILE GLN LYS PRO VAL
SEQRES  16 2  415  GLY HIS VAL ASP ILE TYR PRO ASN GLY GLY THR PHE GLN
SEQRES  17 2  415  PRO GLY CYS VAL LYS CYS SER HIS GLU ARG SER VAL HIS
SEQRES  18 2  415  LEU PHE ILE ASP SER LEU LEU ASN GLU GLU ASN PRO SER
SEQRES  19 2  415  LYS ALA TYR ARG CYS ASN SER LYS GLU ALA PHE GLU LYS
SEQRES  20 2  415  GLY LEU CYS LEU SER CYS ARG LYS ASN ARG CYS ASN ASN
SEQRES  21 2  415  MET GLY TYR GLU ILE ASN LYS VAL ARG ALA LYS ARG SER
SEQRES  22 2  415  SER LYS MET TYR LEU LYS THR ARG SER GLN MET PRO TYR
SEQRES  23 2  415  LYS VAL PHE HIS TYR GLN VAL LYS ILE HIS PHE SER GLY
SEQRES  24 2  415  THR GLU SER ASN THR TYR THR ASN GLN ALA PHE GLU ILE
SEQRES  25 2  415  SER LEU TYR GLY THR VAL ALA GLU SER GLU ASN ILE PRO
SEQRES  26 2  415  PHE THR LEU PRO GLU VAL SER THR ASN LYS THR TYR SER
SEQRES  27 2  415  PHE LEU LEU TYR THR GLU VAL ASP ILE GLY GLU LEU LEU
SEQRES  28 2  415  MET LEU LYS LEU LYS TRP ILE SER ASP SER TYR PHE SER
SEQRES  29 2  415  TRP SER ASN TRP TRP SER SER PRO GLY PHE ASP ILE GLY
SEQRES  30 2  415  LYS ILE ARG VAL LYS ALA GLY GLU THR GLN LYS LYS VAL
SEQRES  31 2  415  ILE PHE CYS SER ARG GLU LYS MET SER TYR LEU GLN LYS
SEQRES  32 2  415  GLY LYS SER PRO VAL ILE PHE VAL LYS CYS HIS ASP
HETNAM     OLA 1   1  OLA                                                       
HELIX    1   1 VAL 2   95  ARG 2  105  1                                  11
HELIX    2   2 TRP 2  116  ARG 2  119  1                                   4
HELIX    3   3 TYR 2  124  SER 2  127  1                                   4
HELIX    4   4 ALA 2  128  TYR 2  130  1                                   3
HELIX    5   5 THR 2  131  GLU 2  148  1                                  18
HELIX    6   6 SER 2  162  SER 2  173  1                                  12
HELIX    7   7 ALA 2  197  SER 2  199  1                                   3
HELIX    8   8 PRO 2  203  ASP 2  205  1                                   3
HELIX    9   9 PRO 2  237  GLY 2  240  1                                   4
HELIX   10  10 GLU 2  272  LEU 2  283  1                                  12
HELIX   11  11 LYS 2  297  GLU 2  301  1                                   5
SHEET    1   1 1 PHE 2  44  ARG 2  47  0
SHEET    2   2 1 LYS 2  77  ILE 2  82  0
SHEET    3   3 1 SER 2 109  VAL 2 114  0
SHEET    4   4 1 VAL 2 156  GLY 2 160  0
SHEET    5   5 1 ILE 2 182  GLY 2 184  0
SHEET    6   6 1 VAL 2 209  LEU 2 212  0
SHEET    7   7 1 VAL 2 233  TYR 2 236  0
SHEET    8   8 1 LYS 2 290  CYS 2 294  0
SHEET    9   9 1 CYS 2 313  ASN 2 315  0
SHEET   10  10 1 SER 2 329  LEU 2 333  0
SHEET   11  11 1 PHE 2 344  LYS 2 349  0
SHEET   12  12 1 ILE 2 350  SER 2 353  0
SHEET   13  13 1 SER 2 368  GLY 2 371  0
SHEET   14  14 1 LYS 2 390  TYR 2 392  0
SHEET   15  15 1 LEU 2 395  THR 2 398  0
SHEET   16  16 1 LEU 2 405  LYS 2 409  0
SHEET   17  17 1 ASP 2 430  GLY 2 432  0
SHEET   18  18 1 ILE 2 434  ALA 2 438  0
SHEET   19  19 1 VAL 2 445  CYS 2 448  0
SHEET   20  20 1 VAL 2 466  CYS 2 468  0
SSBOND   1 CYS 2   57    CYS 2   70                          1555   1555  2.05
SSBOND   2 CYS 2  294    CYS 2  305                          1555   1555  2.03
SSBOND   3 CYS 2  308    CYS 2  313                          1555   1555  2.14
SSBOND   4 CYS 2  448    CYS 2  468                          1555   1555  2.05
HETATM    1  C1  OLA 1   1     143.837 183.919 124.559  1.00  0.00           C
HETATM    2  O1  OLA 1   1     143.363 182.925 123.970  1.00  0.00           O
HETATM    3  O2  OLA 1   1     144.279 184.910 123.944  1.00  0.00           O
HETATM    4  C2  OLA 1   1     143.871 183.933 126.068  1.00  0.00           C
HETATM    5  C3  OLA 1   1     142.521 184.406 126.599  1.00  0.00           C
HETATM    6  C4  OLA 1   1     142.585 185.288 127.852  1.00  0.00           C
HETATM    7  C5  OLA 1   1     143.925 185.970 128.156  1.00  0.00           C
HETATM    8  C6  OLA 1   1     143.913 186.739 129.474  1.00  0.00           C
HETATM    9  C7  OLA 1   1     143.673 185.821 130.667  1.00  0.00           C
HETATM   10  C8  OLA 1   1     142.199 185.832 131.058  1.00  0.00           C
HETATM   11  C9  OLA 1   1     141.895 184.691 131.998  1.00  0.00           C
HETATM   12  C10 OLA 1   1     140.999 184.506 133.013  1.00  0.00           C
HETATM   13  C11 OLA 1   1     141.095 183.073 133.583  1.00  0.00           C
HETATM   14  C12 OLA 1   1     140.817 182.611 135.024  1.00  0.00           C
HETATM   15  C13 OLA 1   1     141.007 183.452 136.321  1.00  0.00           C
HETATM   16  C14 OLA 1   1     140.563 182.693 137.573  1.00  0.00           C
HETATM   17  C15 OLA 1   1     140.120 183.571 138.733  1.00  0.00           C
HETATM   18  C16 OLA 1   1     140.129 182.775 140.031  1.00  0.00           C
HETATM   19  C17 OLA 1   1     138.885 181.901 140.164  1.00  0.00           C
HETATM   20  C18 OLA 1   1     139.085 180.808 141.192  1.00  0.00           C
HETATM   21  HO2 OLA 1   1     144.157 184.980 122.988  1.00  0.00           H
HETATM   22  H21 OLA 1   1     144.653 184.611 126.409  1.00  0.00           H
HETATM   23  H22 OLA 1   1     144.074 182.929 126.438  1.00  0.00           H
HETATM   24  H31 OLA 1   1     141.942 183.509 126.817  1.00  0.00           H
HETATM   25  H32 OLA 1   1     142.046 184.958 125.789  1.00  0.00           H
HETATM   26  H41 OLA 1   1     142.312 184.636 128.683  1.00  0.00           H
HETATM   27  H42 OLA 1   1     141.812 186.045 127.718  1.00  0.00           H
HETATM   28  H51 OLA 1   1     144.142 186.655 127.337  1.00  0.00           H
HETATM   29  H52 OLA 1   1     144.692 185.196 128.194  1.00  0.00           H
HETATM   30  H61 OLA 1   1     143.122 187.487 129.425  1.00  0.00           H
HETATM   31  H62 OLA 1   1     144.876 187.236 129.588  1.00  0.00           H
HETATM   32  H71 OLA 1   1     144.273 186.165 131.507  1.00  0.00           H
HETATM   33  H72 OLA 1   1     143.968 184.806 130.399  1.00  0.00           H
HETATM   34  H81 OLA 1   1     141.591 185.733 130.158  1.00  0.00           H
HETATM   35  H82 OLA 1   1     141.969 186.779 131.547  1.00  0.00           H
HETATM   36  H9  OLA 1   1     142.583 183.901 131.736  1.00  0.00           H
HETATM   37  H10 OLA 1   1     140.346 185.312 133.311  1.00  0.00           H
HETATM   38 H111 OLA 1   1     142.114 182.704 133.466  1.00  0.00           H
HETATM   39 H112 OLA 1   1     140.409 182.420 133.044  1.00  0.00           H
HETATM   40 H121 OLA 1   1     141.441 181.748 135.255  1.00  0.00           H
HETATM   41 H122 OLA 1   1     139.767 182.336 135.120  1.00  0.00           H
HETATM   42 H131 OLA 1   1     140.416 184.365 136.251  1.00  0.00           H
HETATM   43 H132 OLA 1   1     142.060 183.708 136.437  1.00  0.00           H
HETATM   44 H141 OLA 1   1     141.386 182.080 137.938  1.00  0.00           H
HETATM   45 H142 OLA 1   1     139.717 182.051 137.327  1.00  0.00           H
HETATM   46 H151 OLA 1   1     139.113 183.939 138.546  1.00  0.00           H
HETATM   47 H152 OLA 1   1     140.804 184.416 138.828  1.00  0.00           H
HETATM   48 H161 OLA 1   1     140.162 183.461 140.879  1.00  0.00           H
HETATM   49 H162 OLA 1   1     141.007 182.130 140.055  1.00  0.00           H
HETATM   50 H171 OLA 1   1     138.663 181.439 139.204  1.00  0.00           H
HETATM   51 H172 OLA 1   1     138.041 182.518 140.474  1.00  0.00           H
HETATM   52 H181 OLA 1   1     138.180 180.206 141.261  1.00  0.00           H
HETATM   53 H182 OLA 1   1     139.921 180.177 140.891  1.00  0.00           H
HETATM   54 H183 OLA 1   1     139.299 181.255 142.161  1.00  0.00           H
TER      55      OLA 1   1
ATOM     56  N   ASP 2  36     144.542 213.802 138.323  1.00318.03           N
ATOM     57  CA  ASP 2  36     145.241 212.559 138.021  1.00318.03           C
ATOM     58  C   ASP 2  36     146.719 212.651 138.377  1.00318.03           C
ATOM     59  O   ASP 2  36     147.235 213.730 138.666  1.00318.03           O
ATOM     60  CB  ASP 2  36     145.080 212.198 136.544  1.00318.03           C
ATOM     61  CG  ASP 2  36     145.126 210.702 136.302  1.00318.03           C
ATOM     62  OD1 ASP 2  36     145.526 209.958 137.223  1.00318.03           O
ATOM     63  OD2 ASP 2  36     144.746 210.266 135.198  1.00318.03           O
ATOM     64 1H   ASP 2  36     143.577 213.710 138.079  1.00  0.00           H
ATOM     65 2H   ASP 2  36     144.621 214.001 139.300  1.00  0.00           H
ATOM     66 3H   ASP 2  36     144.949 214.550 137.798  1.00  0.00           H
ATOM     67  HA  ASP 2  36     144.806 211.762 138.623  1.00  0.00           H
ATOM     68 1HB  ASP 2  36     144.129 212.585 136.176  1.00  0.00           H
ATOM     69 2HB  ASP 2  36     145.872 212.673 135.964  1.00  0.00           H
ATOM     70  N   PHE 2  37     147.397 211.506 138.349  1.00319.82           N
ATOM     71  CA  PHE 2  37     148.825 211.451 138.635  1.00319.82           C
ATOM     72  C   PHE 2  37     149.626 211.034 137.407  1.00319.82           C
ATOM     73  O   PHE 2  37     150.813 211.351 137.298  1.00319.82           O
ATOM     74  CB  PHE 2  37     149.113 210.493 139.803  1.00319.82           C
ATOM     75  CG  PHE 2  37     148.366 210.812 141.078  1.00319.82           C
ATOM     76  CD1 PHE 2  37     148.639 211.968 141.806  1.00319.82           C
ATOM     77  CD2 PHE 2  37     147.386 209.949 141.547  1.00319.82           C
ATOM     78  CE1 PHE 2  37     147.949 212.251 142.973  1.00319.82           C
ATOM     79  CE2 PHE 2  37     146.692 210.227 142.714  1.00319.82           C
ATOM     80  CZ  PHE 2  37     146.974 211.379 143.426  1.00319.82           C
ATOM     81  H   PHE 2  37     146.908 210.652 138.124  1.00  0.00           H
ATOM     82  HA  PHE 2  37     149.159 212.451 138.919  1.00  0.00           H
ATOM     83 1HB  PHE 2  37     148.853 209.476 139.510  1.00  0.00           H
ATOM     84 2HB  PHE 2  37     150.178 210.505 140.030  1.00  0.00           H
ATOM     85  HD1 PHE 2  37     149.407 212.654 141.447  1.00  0.00           H
ATOM     86  HD2 PHE 2  37     147.164 209.040 140.985  1.00  0.00           H
ATOM     87  HE1 PHE 2  37     148.172 213.160 143.531  1.00  0.00           H
ATOM     88  HE2 PHE 2  37     145.926 209.539 143.072  1.00  0.00           H
ATOM     89  HZ  PHE 2  37     146.430 211.598 144.344  1.00  0.00           H
ATOM     90  N   ARG 2  38     148.990 210.325 136.477  1.00315.60           N
ATOM     91  CA  ARG 2  38     149.653 209.795 135.295  1.00315.60           C
ATOM     92  C   ARG 2  38     148.530 209.576 134.291  1.00315.60           C
ATOM     93  O   ARG 2  38     147.629 208.766 134.539  1.00315.60           O
ATOM     94  CB  ARG 2  38     150.389 208.491 135.650  1.00315.60           C
ATOM     95  CG  ARG 2  38     150.936 207.536 134.558  1.00315.60           C
ATOM     96  CD  ARG 2  38     151.898 208.183 133.533  1.00315.60           C
ATOM     97  NE  ARG 2  38     151.344 208.651 132.271  1.00315.60           N
ATOM     98  CZ  ARG 2  38     152.052 209.274 131.340  1.00315.60           C
ATOM     99  NH1 ARG 2  38     153.339 209.531 131.507  1.00315.60           N
ATOM    100  NH2 ARG 2  38     151.454 209.652 130.214  1.00315.60           N
ATOM    101  H   ARG 2  38     148.002 210.154 136.605  1.00  0.00           H
ATOM    102  HA  ARG 2  38     150.382 210.530 134.948  1.00  0.00           H
ATOM    103 1HB  ARG 2  38     151.264 208.720 136.257  1.00  0.00           H
ATOM    104 2HB  ARG 2  38     149.735 207.855 136.247  1.00  0.00           H
ATOM    105 1HG  ARG 2  38     151.489 206.723 135.029  1.00  0.00           H
ATOM    106 2HG  ARG 2  38     150.105 207.125 133.984  1.00  0.00           H
ATOM    107 1HD  ARG 2  38     152.367 209.061 133.977  1.00  0.00           H
ATOM    108 2HD  ARG 2  38     152.668 207.464 133.253  1.00  0.00           H
ATOM    109  HE  ARG 2  38     150.360 208.487 132.102  1.00  0.00           H
ATOM    110 1HH1 ARG 2  38     153.804 209.251 132.359  1.00  0.00           H
ATOM    111 2HH1 ARG 2  38     153.857 210.008 130.783  1.00  0.00           H
ATOM    112 1HH2 ARG 2  38     150.471 209.463 130.075  1.00  0.00           H
ATOM    113 2HH2 ARG 2  38     151.983 210.128 129.498  1.00  0.00           H
ATOM    114  N   ASP 2  39     148.547 210.330 133.193  1.00306.97           N
ATOM    115  CA  ASP 2  39     147.533 210.185 132.149  1.00306.97           C
ATOM    116  C   ASP 2  39     147.611 208.790 131.536  1.00306.97           C
ATOM    117  O   ASP 2  39     148.699 208.304 131.213  1.00306.97           O
ATOM    118  CB  ASP 2  39     147.717 211.264 131.086  1.00306.97           C
ATOM    119  CG  ASP 2  39     147.359 212.649 131.596  1.00306.97           C
ATOM    120  OD1 ASP 2  39     146.236 212.822 132.111  1.00306.97           O
ATOM    121  OD2 ASP 2  39     148.205 213.561 131.485  1.00306.97           O
ATOM    122  H   ASP 2  39     149.276 211.019 133.078  1.00  0.00           H
ATOM    123  HA  ASP 2  39     146.550 210.304 132.603  1.00  0.00           H
ATOM    124 1HB  ASP 2  39     148.754 211.270 130.749  1.00  0.00           H
ATOM    125 2HB  ASP 2  39     147.093 211.034 130.223  1.00  0.00           H
ATOM    126  N   ILE 2  40     146.452 208.152 131.360  1.00279.53           N
ATOM    127  CA  ILE 2  40     146.405 206.790 130.837  1.00279.53           C
ATOM    128  C   ILE 2  40     145.808 206.796 129.438  1.00279.53           C
ATOM    129  O   ILE 2  40     144.730 207.362 129.205  1.00279.53           O
ATOM    130  CB  ILE 2  40     145.599 205.876 131.772  1.00279.53           C
ATOM    131  CG1 ILE 2  40     146.139 205.925 133.204  1.00279.53           C
ATOM    132  CG2 ILE 2  40     145.627 204.445 131.257  1.00279.53           C
ATOM    133  CD1 ILE 2  40     147.567 205.456 133.340  1.00279.53           C
ATOM    134  H   ILE 2  40     145.588 208.619 131.594  1.00  0.00           H
ATOM    135  HA  ILE 2  40     147.424 206.409 130.775  1.00  0.00           H
ATOM    136  HB  ILE 2  40     144.565 206.220 131.814  1.00  0.00           H
ATOM    137 1HG1 ILE 2  40     146.080 206.946 133.579  1.00  0.00           H
ATOM    138 2HG1 ILE 2  40     145.517 205.304 133.848  1.00  0.00           H
ATOM    139 1HG2 ILE 2  40     145.053 203.806 131.927  1.00  0.00           H
ATOM    140 2HG2 ILE 2  40     145.191 204.410 130.258  1.00  0.00           H
ATOM    141 3HG2 ILE 2  40     146.658 204.094 131.214  1.00  0.00           H
ATOM    142 1HD1 ILE 2  40     147.874 205.521 134.383  1.00  0.00           H
ATOM    143 2HD1 ILE 2  40     147.643 204.421 133.002  1.00  0.00           H
ATOM    144 3HD1 ILE 2  40     148.215 206.084 132.731  1.00  0.00           H
ATOM    145  N   GLU 2  41     146.506 206.162 128.495  1.00278.89           N
ATOM    146  CA  GLU 2  41     145.999 206.002 127.139  1.00278.89           C
ATOM    147  C   GLU 2  41     145.164 204.741 126.965  1.00278.89           C
ATOM    148  O   GLU 2  41     144.253 204.729 126.129  1.00278.89           O
ATOM    149  CB  GLU 2  41     147.145 205.980 126.112  1.00278.89           C
ATOM    150  CG  GLU 2  41     147.913 207.294 125.902  1.00278.89           C
ATOM    151  CD  GLU 2  41     149.014 207.534 126.925  1.00278.89           C
ATOM    152  OE1 GLU 2  41     149.568 206.543 127.442  1.00278.89           O
ATOM    153  OE2 GLU 2  41     149.319 208.713 127.206  1.00278.89           O
ATOM    154  H   GLU 2  41     147.412 205.783 128.731  1.00  0.00           H
ATOM    155  HA  GLU 2  41     145.352 206.849 126.909  1.00  0.00           H
ATOM    156 1HB  GLU 2  41     147.882 205.233 126.406  1.00  0.00           H
ATOM    157 2HB  GLU 2  41     146.754 205.690 125.138  1.00  0.00           H
ATOM    158 1HG  GLU 2  41     148.364 207.284 124.910  1.00  0.00           H
ATOM    159 2HG  GLU 2  41     147.211 208.125 125.943  1.00  0.00           H
ATOM    160  N   SER 2  42     145.450 203.688 127.725  1.00258.25           N
ATOM    161  CA  SER 2  42     144.696 202.444 127.628  1.00258.25           C
ATOM    162  C   SER 2  42     143.461 202.516 128.519  1.00258.25           C
ATOM    163  O   SER 2  42     143.574 202.728 129.731  1.00258.25           O
ATOM    164  CB  SER 2  42     145.577 201.261 128.022  1.00258.25           C
ATOM    165  OG  SER 2  42     146.663 201.105 127.124  1.00258.25           O
ATOM    166  H   SER 2  42     146.209 203.753 128.387  1.00  0.00           H
ATOM    167  HA  SER 2  42     144.375 202.313 126.594  1.00  0.00           H
ATOM    168 1HB  SER 2  42     145.959 201.413 129.031  1.00  0.00           H
ATOM    169 2HB  SER 2  42     144.979 200.351 128.033  1.00  0.00           H
ATOM    170  HG  SER 2  42     146.335 201.376 126.263  1.00  0.00           H
ATOM    171  N   LYS 2  43     142.284 202.359 127.921  1.00257.74           N
ATOM    172  CA  LYS 2  43     141.048 202.460 128.682  1.00257.74           C
ATOM    173  C   LYS 2  43     140.931 201.278 129.645  1.00257.74           C
ATOM    174  O   LYS 2  43     141.415 200.174 129.379  1.00257.74           O
ATOM    175  CB  LYS 2  43     139.845 202.559 127.728  1.00257.74           C
ATOM    176  CG  LYS 2  43     139.599 201.364 126.817  1.00257.74           C
ATOM    177  CD  LYS 2  43     138.356 201.496 125.952  1.00257.74           C
ATOM    178  CE  LYS 2  43     137.084 201.258 126.727  1.00257.74           C
ATOM    179  NZ  LYS 2  43     135.881 201.228 125.856  1.00257.74           N
ATOM    180  H   LYS 2  43     142.238 202.168 126.931  1.00  0.00           H
ATOM    181  HA  LYS 2  43     141.089 203.363 129.291  1.00  0.00           H
ATOM    182 1HB  LYS 2  43     138.933 202.705 128.306  1.00  0.00           H
ATOM    183 2HB  LYS 2  43     139.965 203.426 127.080  1.00  0.00           H
ATOM    184 1HG  LYS 2  43     140.453 201.231 126.152  1.00  0.00           H
ATOM    185 2HG  LYS 2  43     139.487 200.463 127.420  1.00  0.00           H
ATOM    186 1HD  LYS 2  43     138.316 202.499 125.524  1.00  0.00           H
ATOM    187 2HD  LYS 2  43     138.402 200.774 125.136  1.00  0.00           H
ATOM    188 1HE  LYS 2  43     137.153 200.306 127.253  1.00  0.00           H
ATOM    189 2HE  LYS 2  43     136.956 202.047 127.467  1.00  0.00           H
ATOM    190 1HZ  LYS 2  43     135.059 201.066 126.420  1.00  0.00           H
ATOM    191 2HZ  LYS 2  43     135.791 202.113 125.376  1.00  0.00           H
ATOM    192 3HZ  LYS 2  43     135.974 200.485 125.178  1.00  0.00           H
ATOM    193  N   PHE 2  44     140.327 201.538 130.798  1.00259.48           N
ATOM    194  CA  PHE 2  44     140.073 200.527 131.817  1.00259.48           C
ATOM    195  C   PHE 2  44     138.585 200.214 131.864  1.00259.48           C
ATOM    196  O   PHE 2  44     137.749 201.118 131.944  1.00259.48           O
ATOM    197  CB  PHE 2  44     140.535 200.993 133.209  1.00259.48           C
ATOM    198  CG  PHE 2  44     142.032 201.234 133.355  1.00259.48           C
ATOM    199  CD1 PHE 2  44     142.956 200.801 132.408  1.00259.48           C
ATOM    200  CD2 PHE 2  44     142.498 201.963 134.440  1.00259.48           C
ATOM    201  CE1 PHE 2  44     144.310 201.051 132.571  1.00259.48           C
ATOM    202  CE2 PHE 2  44     143.847 202.224 134.600  1.00259.48           C
ATOM    203  CZ  PHE 2  44     144.752 201.764 133.669  1.00259.48           C
ATOM    204  H   PHE 2  44     140.034 202.489 130.966  1.00  0.00           H
ATOM    205  HA  PHE 2  44     140.633 199.627 131.559  1.00  0.00           H
ATOM    206 1HB  PHE 2  44     140.031 201.923 133.468  1.00  0.00           H
ATOM    207 2HB  PHE 2  44     140.253 200.250 133.954  1.00  0.00           H
ATOM    208  HD1 PHE 2  44     142.605 200.259 131.528  1.00  0.00           H
ATOM    209  HD2 PHE 2  44     141.780 202.326 135.176  1.00  0.00           H
ATOM    210  HE1 PHE 2  44     145.023 200.686 131.832  1.00  0.00           H
ATOM    211  HE2 PHE 2  44     144.194 202.792 135.463  1.00  0.00           H
ATOM    212  HZ  PHE 2  44     145.815 201.961 133.800  1.00  0.00           H
ATOM    213  N   ALA 2  45     138.251 198.924 131.822  1.00241.75           N
ATOM    214  CA  ALA 2  45     136.847 198.528 131.886  1.00241.75           C
ATOM    215  C   ALA 2  45     136.658 197.535 133.024  1.00241.75           C
ATOM    216  O   ALA 2  45     137.584 196.792 133.358  1.00241.75           O
ATOM    217  CB  ALA 2  45     136.386 197.934 130.560  1.00241.75           C
ATOM    218  H   ALA 2  45     138.961 198.210 131.746  1.00  0.00           H
ATOM    219  HA  ALA 2  45     136.253 199.419 132.093  1.00  0.00           H
ATOM    220 1HB  ALA 2  45     135.337 197.647 130.635  1.00  0.00           H
ATOM    221 2HB  ALA 2  45     136.505 198.674 129.768  1.00  0.00           H
ATOM    222 3HB  ALA 2  45     136.986 197.056 130.328  1.00  0.00           H
ATOM    223  N   LEU 2  46     135.468 197.530 133.616  1.00241.35           N
ATOM    224  CA  LEU 2  46     135.150 196.592 134.685  1.00241.35           C
ATOM    225  C   LEU 2  46     133.991 195.733 134.199  1.00241.35           C
ATOM    226  O   LEU 2  46     133.026 196.244 133.626  1.00241.35           O
ATOM    227  CB  LEU 2  46     134.815 197.337 135.976  1.00241.35           C
ATOM    228  CG  LEU 2  46     134.453 196.543 137.237  1.00241.35           C
ATOM    229  CD1 LEU 2  46     134.908 197.305 138.469  1.00241.35           C
ATOM    230  CD2 LEU 2  46     132.956 196.277 137.328  1.00241.35           C
ATOM    231  H   LEU 2  46     134.765 198.193 133.318  1.00  0.00           H
ATOM    232  HA  LEU 2  46     136.023 195.964 134.866  1.00  0.00           H
ATOM    233 1HB  LEU 2  46     135.667 197.954 136.254  1.00  0.00           H
ATOM    234 2HB  LEU 2  46     133.964 197.993 135.788  1.00  0.00           H
ATOM    235  HG  LEU 2  46     134.970 195.584 137.224  1.00  0.00           H
ATOM    236 1HD1 LEU 2  46     134.650 196.739 139.364  1.00  0.00           H
ATOM    237 2HD1 LEU 2  46     135.989 197.447 138.430  1.00  0.00           H
ATOM    238 3HD1 LEU 2  46     134.415 198.276 138.499  1.00  0.00           H
ATOM    239 1HD2 LEU 2  46     132.741 195.712 138.235  1.00  0.00           H
ATOM    240 2HD2 LEU 2  46     132.418 197.226 137.356  1.00  0.00           H
ATOM    241 3HD2 LEU 2  46     132.635 195.704 136.458  1.00  0.00           H
ATOM    242  N   ARG 2  47     134.087 194.429 134.422  1.00250.68           N
ATOM    243  CA  ARG 2  47     133.093 193.495 133.928  1.00250.68           C
ATOM    244  C   ARG 2  47     132.099 193.121 135.023  1.00250.68           C
ATOM    245  O   ARG 2  47     132.323 193.347 136.214  1.00250.68           O
ATOM    246  CB  ARG 2  47     133.772 192.244 133.373  1.00250.68           C
ATOM    247  CG  ARG 2  47     134.986 192.555 132.515  1.00250.68           C
ATOM    248  CD  ARG 2  47     134.595 193.334 131.270  1.00250.68           C
ATOM    249  NE  ARG 2  47     133.756 192.553 130.372  1.00250.68           N
ATOM    250  CZ  ARG 2  47     134.209 191.628 129.537  1.00250.68           C
ATOM    251  NH1 ARG 2  47     135.500 191.361 129.434  1.00250.68           N
ATOM    252  NH2 ARG 2  47     133.344 190.962 128.780  1.00250.68           N
ATOM    253  H   ARG 2  47     134.875 194.078 134.948  1.00  0.00           H
ATOM    254  HA  ARG 2  47     132.534 193.976 133.125  1.00  0.00           H
ATOM    255 1HB  ARG 2  47     134.085 191.604 134.198  1.00  0.00           H
ATOM    256 2HB  ARG 2  47     133.059 191.678 132.773  1.00  0.00           H
ATOM    257 1HG  ARG 2  47     135.694 193.153 133.090  1.00  0.00           H
ATOM    258 2HG  ARG 2  47     135.463 191.624 132.207  1.00  0.00           H
ATOM    259 1HD  ARG 2  47     134.043 194.227 131.557  1.00  0.00           H
ATOM    260 2HD  ARG 2  47     135.494 193.623 130.725  1.00  0.00           H
ATOM    261  HE  ARG 2  47     132.760 192.729 130.388  1.00  0.00           H
ATOM    262 1HH1 ARG 2  47     136.168 191.865 130.000  1.00  0.00           H
ATOM    263 2HH1 ARG 2  47     135.818 190.651 128.790  1.00  0.00           H
ATOM    264 1HH2 ARG 2  47     132.355 191.163 128.845  1.00  0.00           H
ATOM    265 2HH2 ARG 2  47     133.673 190.255 128.140  1.00  0.00           H
ATOM    266  N   THR 2  48     130.990 192.539 134.592  1.00258.71           N
ATOM    267  CA  THR 2  48     129.883 192.112 135.432  1.00258.71           C
ATOM    268  C   THR 2  48     129.408 190.762 134.912  1.00258.71           C
ATOM    269  O   THR 2  48     129.623 190.440 133.736  1.00258.71           O
ATOM    270  CB  THR 2  48     128.768 193.181 135.402  1.00258.71           C
ATOM    271  OG1 THR 2  48     127.792 192.927 136.422  1.00258.71           O
ATOM    272  CG2 THR 2  48     128.081 193.266 134.047  1.00258.71           C
ATOM    273  H   THR 2  48     130.937 192.393 133.594  1.00  0.00           H
ATOM    274  HA  THR 2  48     130.246 192.004 136.453  1.00  0.00           H
ATOM    275  HB  THR 2  48     129.195 194.158 135.630  1.00  0.00           H
ATOM    276  HG1 THR 2  48     128.228 192.870 137.275  1.00  0.00           H
ATOM    277 1HG2 THR 2  48     127.307 194.032 134.079  1.00  0.00           H
ATOM    278 2HG2 THR 2  48     128.814 193.524 133.283  1.00  0.00           H
ATOM    279 3HG2 THR 2  48     127.630 192.304 133.807  1.00  0.00           H
ATOM    280  N   PRO 2  49     128.840 189.907 135.776  1.00255.04           N
ATOM    281  CA  PRO 2  49     128.347 188.604 135.285  1.00255.04           C
ATOM    282  C   PRO 2  49     127.341 188.703 134.149  1.00255.04           C
ATOM    283  O   PRO 2  49     127.245 187.766 133.348  1.00255.04           O
ATOM    284  CB  PRO 2  49     127.723 187.968 136.535  1.00255.04           C
ATOM    285  CG  PRO 2  49     127.452 189.101 137.454  1.00255.04           C
ATOM    286  CD  PRO 2  49     128.586 190.048 137.231  1.00255.04           C
ATOM    287  HA  PRO 2  49     129.197 188.007 134.925  1.00  0.00           H
ATOM    288 1HB  PRO 2  49     126.807 187.422 136.263  1.00  0.00           H
ATOM    289 2HB  PRO 2  49     128.417 187.234 136.970  1.00  0.00           H
ATOM    290 1HG  PRO 2  49     126.475 189.552 137.224  1.00  0.00           H
ATOM    291 2HG  PRO 2  49     127.400 188.744 138.493  1.00  0.00           H
ATOM    292 1HD  PRO 2  49     128.271 191.067 137.500  1.00  0.00           H
ATOM    293 2HD  PRO 2  49     129.450 189.736 137.837  1.00  0.00           H
ATOM    294  N   GLU 2  50     126.595 189.799 134.047  1.00280.82           N
ATOM    295  CA  GLU 2  50     125.671 190.013 132.934  1.00280.82           C
ATOM    296  C   GLU 2  50     126.385 190.674 131.756  1.00280.82           C
ATOM    297  O   GLU 2  50     126.059 191.785 131.341  1.00280.82           O
ATOM    298  CB  GLU 2  50     124.447 190.832 133.358  1.00280.82           C
ATOM    299  CG  GLU 2  50     123.412 190.255 134.382  1.00280.82           C
ATOM    300  CD  GLU 2  50     123.750 190.409 135.865  1.00280.82           C
ATOM    301  OE1 GLU 2  50     124.737 191.098 136.196  1.00280.82           O
ATOM    302  OE2 GLU 2  50     123.022 189.832 136.700  1.00280.82           O
ATOM    303  H   GLU 2  50     126.672 190.506 134.765  1.00  0.00           H
ATOM    304  HA  GLU 2  50     125.322 189.041 132.584  1.00  0.00           H
ATOM    305 1HB  GLU 2  50     124.774 191.772 133.804  1.00  0.00           H
ATOM    306 2HB  GLU 2  50     123.851 191.076 132.479  1.00  0.00           H
ATOM    307 1HG  GLU 2  50     122.451 190.743 134.226  1.00  0.00           H
ATOM    308 2HG  GLU 2  50     123.282 189.191 134.192  1.00  0.00           H
ATOM    309  N   ASP 2  51     127.376 189.973 131.209  1.00282.61           N
ATOM    310  CA  ASP 2  51     128.294 190.543 130.227  1.00282.61           C
ATOM    311  C   ASP 2  51     128.832 189.382 129.409  1.00282.61           C
ATOM    312  O   ASP 2  51     129.310 188.397 129.981  1.00282.61           O
ATOM    313  CB  ASP 2  51     129.428 191.314 130.925  1.00282.61           C
ATOM    314  CG  ASP 2  51     130.346 192.072 129.958  1.00282.61           C
ATOM    315  OD1 ASP 2  51     130.420 191.755 128.751  1.00282.61           O
ATOM    316  OD2 ASP 2  51     131.018 193.014 130.425  1.00282.61           O
ATOM    317  H   ASP 2  51     127.490 189.008 131.487  1.00  0.00           H
ATOM    318  HA  ASP 2  51     127.738 191.240 129.598  1.00  0.00           H
ATOM    319 1HB  ASP 2  51     129.004 192.033 131.625  1.00  0.00           H
ATOM    320 2HB  ASP 2  51     130.040 190.618 131.500  1.00  0.00           H
ATOM    321  N   THR 2  52     128.761 189.493 128.085  1.00291.53           N
ATOM    322  CA  THR 2  52     129.417 188.507 127.238  1.00291.53           C
ATOM    323  C   THR 2  52     130.678 189.059 126.583  1.00291.53           C
ATOM    324  O   THR 2  52     131.785 188.599 126.881  1.00291.53           O
ATOM    325  CB  THR 2  52     128.451 188.009 126.160  1.00291.53           C
ATOM    326  OG1 THR 2  52     128.020 189.115 125.358  1.00291.53           O
ATOM    327  CG2 THR 2  52     127.237 187.351 126.799  1.00291.53           C
ATOM    328  H   THR 2  52     128.255 190.254 127.653  1.00  0.00           H
ATOM    329  HA  THR 2  52     129.715 187.662 127.860  1.00  0.00           H
ATOM    330  HB  THR 2  52     128.957 187.285 125.523  1.00  0.00           H
ATOM    331  HG1 THR 2  52     128.225 189.937 125.810  1.00  0.00           H
ATOM    332 1HG2 THR 2  52     126.560 187.002 126.020  1.00  0.00           H
ATOM    333 2HG2 THR 2  52     127.560 186.505 127.406  1.00  0.00           H
ATOM    334 3HG2 THR 2  52     126.721 188.073 127.431  1.00  0.00           H
ATOM    335  N   ALA 2  53     130.533 190.074 125.733  1.00304.17           N
ATOM    336  CA  ALA 2  53     131.669 190.622 124.998  1.00304.17           C
ATOM    337  C   ALA 2  53     131.463 192.101 124.697  1.00304.17           C
ATOM    338  O   ALA 2  53     131.555 192.535 123.544  1.00304.17           O
ATOM    339  CB  ALA 2  53     131.917 189.843 123.707  1.00304.17           C
ATOM    340  H   ALA 2  53     129.616 190.474 125.592  1.00  0.00           H
ATOM    341  HA  ALA 2  53     132.553 190.540 125.630  1.00  0.00           H
ATOM    342 1HB  ALA 2  53     132.769 190.273 123.180  1.00  0.00           H
ATOM    343 2HB  ALA 2  53     132.128 188.800 123.947  1.00  0.00           H
ATOM    344 3HB  ALA 2  53     131.033 189.897 123.073  1.00  0.00           H
ATOM    345  N   GLU 2  54     131.187 192.899 125.726  1.00297.71           N
ATOM    346  CA  GLU 2  54     130.966 194.328 125.549  1.00297.71           C
ATOM    347  C   GLU 2  54     131.525 195.075 126.753  1.00297.71           C
ATOM    348  O   GLU 2  54     131.925 194.477 127.756  1.00297.71           O
ATOM    349  CB  GLU 2  54     129.480 194.655 125.339  1.00297.71           C
ATOM    350  CG  GLU 2  54     128.505 193.929 126.263  1.00297.71           C
ATOM    351  CD  GLU 2  54     127.967 192.640 125.666  1.00297.71           C
ATOM    352  OE1 GLU 2  54     127.351 192.700 124.581  1.00297.71           O
ATOM    353  OE2 GLU 2  54     128.150 191.571 126.284  1.00297.71           O
ATOM    354  H   GLU 2  54     131.128 192.504 126.654  1.00  0.00           H
ATOM    355  HA  GLU 2  54     131.511 194.654 124.662  1.00  0.00           H
ATOM    356 1HB  GLU 2  54     129.320 195.724 125.478  1.00  0.00           H
ATOM    357 2HB  GLU 2  54     129.195 194.412 124.316  1.00  0.00           H
ATOM    358 1HG  GLU 2  54     129.014 193.697 127.199  1.00  0.00           H
ATOM    359 2HG  GLU 2  54     127.673 194.593 126.489  1.00  0.00           H
ATOM    360  N   ASP 2  55     131.583 196.398 126.632  1.00289.65           N
ATOM    361  CA  ASP 2  55     132.152 197.261 127.657  1.00289.65           C
ATOM    362  C   ASP 2  55     131.041 197.631 128.634  1.00289.65           C
ATOM    363  O   ASP 2  55     130.221 198.509 128.345  1.00289.65           O
ATOM    364  CB  ASP 2  55     132.768 198.517 127.034  1.00289.65           C
ATOM    365  CG  ASP 2  55     133.447 199.429 128.059  1.00289.65           C
ATOM    366  OD1 ASP 2  55     133.455 199.119 129.272  1.00289.65           O
ATOM    367  OD2 ASP 2  55     133.973 200.482 127.642  1.00289.65           O
ATOM    368  H   ASP 2  55     131.213 196.813 125.789  1.00  0.00           H
ATOM    369  HA  ASP 2  55     132.939 196.712 128.175  1.00  0.00           H
ATOM    370 1HB  ASP 2  55     133.506 198.228 126.286  1.00  0.00           H
ATOM    371 2HB  ASP 2  55     131.992 199.089 126.525  1.00  0.00           H
ATOM    372  N   THR 2  56     131.020 196.961 129.785  1.00296.98           N
ATOM    373  CA  THR 2  56     129.977 197.184 130.780  1.00296.98           C
ATOM    374  C   THR 2  56     130.020 198.621 131.293  1.00296.98           C
ATOM    375  O   THR 2  56     128.979 199.275 131.426  1.00296.98           O
ATOM    376  CB  THR 2  56     130.130 196.195 131.943  1.00296.98           C
ATOM    377  OG1 THR 2  56     129.928 194.860 131.467  1.00296.98           O
ATOM    378  CG2 THR 2  56     129.110 196.492 133.034  1.00296.98           C
ATOM    379  H   THR 2  56     131.743 196.282 129.974  1.00  0.00           H
ATOM    380  HA  THR 2  56     129.007 197.022 130.308  1.00  0.00           H
ATOM    381  HB  THR 2  56     131.134 196.276 132.359  1.00  0.00           H
ATOM    382  HG1 THR 2  56     130.135 194.820 130.530  1.00  0.00           H
ATOM    383 1HG2 THR 2  56     129.234 195.781 133.851  1.00  0.00           H
ATOM    384 2HG2 THR 2  56     129.262 197.505 133.409  1.00  0.00           H
ATOM    385 3HG2 THR 2  56     128.104 196.404 132.626  1.00  0.00           H
ATOM    386  N   CYS 2  57     131.218 199.122 131.576  1.00307.77           N
ATOM    387  CA  CYS 2  57     131.410 200.407 132.235  1.00307.77           C
ATOM    388  C   CYS 2  57     132.852 200.854 132.063  1.00307.77           C
ATOM    389  O   CYS 2  57     133.780 200.097 132.371  1.00307.77           O
ATOM    390  CB  CYS 2  57     131.053 200.314 133.718  1.00307.77           C
ATOM    391  SG  CYS 2  57     131.258 201.860 134.606  1.00307.77           S
ATOM    392  H   CYS 2  57     132.028 198.577 131.317  1.00  0.00           H
ATOM    393  HA  CYS 2  57     130.750 201.137 131.766  1.00  0.00           H
ATOM    394 1HB  CYS 2  57     130.016 199.993 133.825  1.00  0.00           H
ATOM    395 2HB  CYS 2  57     131.678 199.560 134.196  1.00  0.00           H
ATOM    396  N   HIS 2  58     133.040 202.075 131.574  1.00296.14           N
ATOM    397  CA  HIS 2  58     134.365 202.671 131.453  1.00296.14           C
ATOM    398  C   HIS 2  58     134.739 203.340 132.769  1.00296.14           C
ATOM    399  O   HIS 2  58     133.941 204.088 133.343  1.00296.14           O
ATOM    400  CB  HIS 2  58     134.417 203.675 130.301  1.00296.14           C
ATOM    401  CG  HIS 2  58     135.694 204.458 130.237  1.00296.14           C
ATOM    402  ND1 HIS 2  58     136.902 203.889 129.896  1.00296.14           N
ATOM    403  CD2 HIS 2  58     135.943 205.775 130.431  1.00296.14           C
ATOM    404  CE1 HIS 2  58     137.844 204.815 129.911  1.00296.14           C
ATOM    405  NE2 HIS 2  58     137.287 205.970 130.230  1.00296.14           N
ATOM    406  H   HIS 2  58     132.234 202.606 131.277  1.00  0.00           H
ATOM    407  HA  HIS 2  58     135.097 201.890 131.249  1.00  0.00           H
ATOM    408 1HB  HIS 2  58     134.293 203.148 129.354  1.00  0.00           H
ATOM    409 2HB  HIS 2  58     133.590 204.378 130.395  1.00  0.00           H
ATOM    410  HD2 HIS 2  58     135.214 206.536 130.706  1.00  0.00           H
ATOM    411  HE1 HIS 2  58     138.900 204.653 129.696  1.00  0.00           H
ATOM    412  HE2 HIS 2  58     137.768 206.854 130.313  1.00  0.00           H
ATOM    413  N   LEU 2  59     135.951 203.069 133.242  1.00283.17           N
ATOM    414  CA  LEU 2  59     136.482 203.715 134.435  1.00283.17           C
ATOM    415  C   LEU 2  59     137.279 204.937 133.992  1.00283.17           C
ATOM    416  O   LEU 2  59     138.297 204.805 133.305  1.00283.17           O
ATOM    417  CB  LEU 2  59     137.344 202.744 135.235  1.00283.17           C
ATOM    418  CG  LEU 2  59     138.006 203.322 136.483  1.00283.17           C
ATOM    419  CD1 LEU 2  59     136.947 203.775 137.474  1.00283.17           C
ATOM    420  CD2 LEU 2  59     138.931 202.295 137.116  1.00283.17           C
ATOM    421  H   LEU 2  59     136.520 202.391 132.755  1.00  0.00           H
ATOM    422  HA  LEU 2  59     135.646 204.031 135.058  1.00  0.00           H
ATOM    423 1HB  LEU 2  59     136.723 201.904 135.547  1.00  0.00           H
ATOM    424 2HB  LEU 2  59     138.133 202.364 134.585  1.00  0.00           H
ATOM    425  HG  LEU 2  59     138.588 204.203 136.213  1.00  0.00           H
ATOM    426 1HD1 LEU 2  59     137.430 204.186 138.361  1.00  0.00           H
ATOM    427 2HD1 LEU 2  59     136.324 204.542 137.014  1.00  0.00           H
ATOM    428 3HD1 LEU 2  59     136.328 202.926 137.758  1.00  0.00           H
ATOM    429 1HD2 LEU 2  59     139.397 202.722 138.004  1.00  0.00           H
ATOM    430 2HD2 LEU 2  59     138.357 201.411 137.395  1.00  0.00           H
ATOM    431 3HD2 LEU 2  59     139.704 202.013 136.400  1.00  0.00           H
ATOM    432  N   ILE 2  60     136.808 206.122 134.366  1.00299.09           N
ATOM    433  CA  ILE 2  60     137.403 207.375 133.910  1.00299.09           C
ATOM    434  C   ILE 2  60     138.725 207.603 134.637  1.00299.09           C
ATOM    435  O   ILE 2  60     138.875 207.179 135.793  1.00299.09           O
ATOM    436  CB  ILE 2  60     136.426 208.552 134.098  1.00299.09           C
ATOM    437  CG1 ILE 2  60     136.078 208.754 135.573  1.00299.09           C
ATOM    438  CG2 ILE 2  60     135.163 208.331 133.278  1.00299.09           C
ATOM    439  CD1 ILE 2  60     135.290 210.016 135.849  1.00299.09           C
ATOM    440  H   ILE 2  60     136.012 206.153 134.986  1.00  0.00           H
ATOM    441  HA  ILE 2  60     137.630 207.285 132.849  1.00  0.00           H
ATOM    442  HB  ILE 2  60     136.903 209.476 133.773  1.00  0.00           H
ATOM    443 1HG1 ILE 2  60     135.496 207.905 135.930  1.00  0.00           H
ATOM    444 2HG1 ILE 2  60     136.994 208.792 136.163  1.00  0.00           H
ATOM    445 1HG2 ILE 2  60     134.483 209.171 133.423  1.00  0.00           H
ATOM    446 2HG2 ILE 2  60     135.424 208.253 132.223  1.00  0.00           H
ATOM    447 3HG2 ILE 2  60     134.676 207.411 133.600  1.00  0.00           H
ATOM    448 1HD1 ILE 2  60     135.080 210.089 136.917  1.00  0.00           H
ATOM    449 2HD1 ILE 2  60     135.869 210.884 135.532  1.00  0.00           H
ATOM    450 3HD1 ILE 2  60     134.350 209.985 135.298  1.00  0.00           H
ATOM    451  N   PRO 2  61     139.719 208.219 134.002  1.00316.29           N
ATOM    452  CA  PRO 2  61     140.989 208.489 134.683  1.00316.29           C
ATOM    453  C   PRO 2  61     140.805 209.551 135.763  1.00316.29           C
ATOM    454  O   PRO 2  61     139.914 210.396 135.701  1.00316.29           O
ATOM    455  CB  PRO 2  61     141.899 208.974 133.553  1.00316.29           C
ATOM    456  CG  PRO 2  61     140.973 209.549 132.550  1.00316.29           C
ATOM    457  CD  PRO 2  61     139.731 208.705 132.602  1.00316.29           C
ATOM    458  HA  PRO 2  61     141.371 207.554 135.119  1.00  0.00           H
ATOM    459 1HB  PRO 2  61     142.617 209.713 133.939  1.00  0.00           H
ATOM    460 2HB  PRO 2  61     142.485 208.133 133.154  1.00  0.00           H
ATOM    461 1HG  PRO 2  61     140.762 210.602 132.789  1.00  0.00           H
ATOM    462 2HG  PRO 2  61     141.436 209.535 131.553  1.00  0.00           H
ATOM    463 1HD  PRO 2  61     138.853 209.331 132.377  1.00  0.00           H
ATOM    464 2HD  PRO 2  61     139.816 207.882 131.877  1.00  0.00           H
ATOM    465  N   GLY 2  62     141.676 209.493 136.759  1.00313.87           N
ATOM    466  CA  GLY 2  62     141.676 210.463 137.833  1.00313.87           C
ATOM    467  C   GLY 2  62     141.086 209.892 139.109  1.00313.87           C
ATOM    468  O   GLY 2  62     140.407 208.868 139.116  1.00313.87           O
ATOM    469  H   GLY 2  62     142.361 208.750 136.768  1.00  0.00           H
ATOM    470 1HA  GLY 2  62     142.698 210.794 138.024  1.00  0.00           H
ATOM    471 2HA  GLY 2  62     141.105 211.339 137.531  1.00  0.00           H
ATOM    472  N   VAL 2  63     141.336 210.594 140.213  1.00305.93           N
ATOM    473  CA  VAL 2  63     140.861 210.133 141.512  1.00305.93           C
ATOM    474  C   VAL 2  63     139.406 210.561 141.648  1.00305.93           C
ATOM    475  O   VAL 2  63     139.092 211.607 142.228  1.00305.93           O
ATOM    476  CB  VAL 2  63     141.732 210.676 142.661  1.00305.93           C
ATOM    477  CG1 VAL 2  63     141.249 210.141 144.010  1.00305.93           C
ATOM    478  CG2 VAL 2  63     143.193 210.318 142.433  1.00305.93           C
ATOM    479  H   VAL 2  63     141.860 211.456 140.159  1.00  0.00           H
ATOM    480  HA  VAL 2  63     140.914 209.044 141.534  1.00  0.00           H
ATOM    481  HB  VAL 2  63     141.629 211.761 142.702  1.00  0.00           H
ATOM    482 1HG1 VAL 2  63     141.879 210.538 144.805  1.00  0.00           H
ATOM    483 2HG1 VAL 2  63     140.217 210.450 144.175  1.00  0.00           H
ATOM    484 3HG1 VAL 2  63     141.308 209.053 144.010  1.00  0.00           H
ATOM    485 1HG2 VAL 2  63     143.795 210.709 143.253  1.00  0.00           H
ATOM    486 2HG2 VAL 2  63     143.300 209.234 142.390  1.00  0.00           H
ATOM    487 3HG2 VAL 2  63     143.533 210.754 141.494  1.00  0.00           H
ATOM    488  N   THR 2  64     138.518 209.764 141.066  1.00299.98           N
ATOM    489  CA  THR 2  64     137.085 210.033 141.050  1.00299.98           C
ATOM    490  C   THR 2  64     136.393 208.797 141.615  1.00299.98           C
ATOM    491  O   THR 2  64     137.034 207.798 141.968  1.00299.98           O
ATOM    492  CB  THR 2  64     136.565 210.360 139.640  1.00299.98           C
ATOM    493  OG1 THR 2  64     136.646 209.187 138.822  1.00299.98           O
ATOM    494  CG2 THR 2  64     137.350 211.497 138.987  1.00299.98           C
ATOM    495  H   THR 2  64     138.865 208.930 140.614  1.00  0.00           H
ATOM    496  HA  THR 2  64     136.889 210.898 141.683  1.00  0.00           H
ATOM    497  HB  THR 2  64     135.517 210.654 139.697  1.00  0.00           H
ATOM    498  HG1 THR 2  64     136.953 208.448 139.352  1.00  0.00           H
ATOM    499 1HG2 THR 2  64     136.949 211.694 137.994  1.00  0.00           H
ATOM    500 2HG2 THR 2  64     137.263 212.397 139.598  1.00  0.00           H
ATOM    501 3HG2 THR 2  64     138.399 211.216 138.905  1.00  0.00           H
ATOM    502  N   GLU 2  65     135.070 208.872 141.742  1.00300.64           N
ATOM    503  CA  GLU 2  65     134.296 207.730 142.208  1.00300.64           C
ATOM    504  C   GLU 2  65     134.482 206.546 141.261  1.00300.64           C
ATOM    505  O   GLU 2  65     134.638 206.717 140.048  1.00300.64           O
ATOM    506  CB  GLU 2  65     132.819 208.122 142.366  1.00300.64           C
ATOM    507  CG  GLU 2  65     132.100 208.696 141.130  1.00300.64           C
ATOM    508  CD  GLU 2  65     131.466 207.645 140.231  1.00300.64           C
ATOM    509  OE1 GLU 2  65     131.356 206.474 140.651  1.00300.64           O
ATOM    510  OE2 GLU 2  65     131.079 207.996 139.095  1.00300.64           O
ATOM    511  H   GLU 2  65     134.590 209.730 141.513  1.00  0.00           H
ATOM    512  HA  GLU 2  65     134.684 207.423 143.180  1.00  0.00           H
ATOM    513 1HB  GLU 2  65     132.242 207.249 142.675  1.00  0.00           H
ATOM    514 2HB  GLU 2  65     132.723 208.872 143.150  1.00  0.00           H
ATOM    515 1HG  GLU 2  65     131.316 209.375 141.462  1.00  0.00           H
ATOM    516 2HG  GLU 2  65     132.815 209.270 140.541  1.00  0.00           H
ATOM    517  N   SER 2  66     134.526 205.354 141.828  1.00299.55           N
ATOM    518  CA  SER 2  66     134.550 204.120 141.052  1.00299.55           C
ATOM    519  C   SER 2  66     133.467 203.141 141.467  1.00299.55           C
ATOM    520  O   SER 2  66     133.430 202.020 140.953  1.00299.55           O
ATOM    521  CB  SER 2  66     135.928 203.452 141.174  1.00299.55           C
ATOM    522  OG  SER 2  66     136.191 203.070 142.512  1.00299.55           O
ATOM    523  H   SER 2  66     134.544 205.302 142.836  1.00  0.00           H
ATOM    524  HA  SER 2  66     134.367 204.367 140.005  1.00  0.00           H
ATOM    525 1HB  SER 2  66     135.966 202.576 140.528  1.00  0.00           H
ATOM    526 2HB  SER 2  66     136.699 204.143 140.832  1.00  0.00           H
ATOM    527  HG  SER 2  66     135.367 203.192 142.988  1.00  0.00           H
ATOM    528  N   VAL 2  67     132.585 203.535 142.385  1.00305.39           N
ATOM    529  CA  VAL 2  67     131.563 202.630 142.895  1.00305.39           C
ATOM    530  C   VAL 2  67     130.180 202.971 142.341  1.00305.39           C
ATOM    531  O   VAL 2  67     129.346 202.068 142.169  1.00305.39           O
ATOM    532  CB  VAL 2  67     131.590 202.655 144.439  1.00305.39           C
ATOM    533  CG1 VAL 2  67     131.038 203.972 144.984  1.00305.39           C
ATOM    534  CG2 VAL 2  67     130.904 201.429 145.058  1.00305.39           C
ATOM    535  H   VAL 2  67     132.624 204.482 142.736  1.00  0.00           H
ATOM    536  HA  VAL 2  67     131.790 201.621 142.547  1.00  0.00           H
ATOM    537  HB  VAL 2  67     132.627 202.673 144.775  1.00  0.00           H
ATOM    538 1HG1 VAL 2  67     131.072 203.958 146.073  1.00  0.00           H
ATOM    539 2HG1 VAL 2  67     131.642 204.801 144.613  1.00  0.00           H
ATOM    540 3HG1 VAL 2  67     130.007 204.097 144.655  1.00  0.00           H
ATOM    541 1HG2 VAL 2  67     130.952 201.495 146.144  1.00  0.00           H
ATOM    542 2HG2 VAL 2  67     129.862 201.396 144.740  1.00  0.00           H
ATOM    543 3HG2 VAL 2  67     131.412 200.523 144.728  1.00  0.00           H
ATOM    544  N   ALA 2  68     129.927 204.238 142.011  1.00316.51           N
ATOM    545  CA  ALA 2  68     128.611 204.637 141.521  1.00316.51           C
ATOM    546  C   ALA 2  68     128.474 204.405 140.020  1.00316.51           C
ATOM    547  O   ALA 2  68     127.416 203.982 139.541  1.00316.51           O
ATOM    548  CB  ALA 2  68     128.345 206.105 141.864  1.00316.51           C
ATOM    549  H   ALA 2  68     130.651 204.937 142.100  1.00  0.00           H
ATOM    550  HA  ALA 2  68     127.864 204.016 142.014  1.00  0.00           H
ATOM    551 1HB  ALA 2  68     127.362 206.394 141.495  1.00  0.00           H
ATOM    552 2HB  ALA 2  68     128.380 206.237 142.946  1.00  0.00           H
ATOM    553 3HB  ALA 2  68     129.105 206.730 141.399  1.00  0.00           H
ATOM    554  N   ASN 2  69     129.535 204.686 139.256  1.00311.68           N
ATOM    555  CA  ASN 2  69     129.485 204.444 137.816  1.00311.68           C
ATOM    556  C   ASN 2  69     129.586 202.956 137.490  1.00311.68           C
ATOM    557  O   ASN 2  69     128.741 202.413 136.768  1.00311.68           O
ATOM    558  CB  ASN 2  69     130.570 205.266 137.102  1.00311.68           C
ATOM    559  CG  ASN 2  69     131.990 204.927 137.554  1.00311.68           C
ATOM    560  OD1 ASN 2  69     132.201 204.239 138.554  1.00311.68           O
ATOM    561  ND2 ASN 2  69     132.973 205.416 136.806  1.00311.68           N
ATOM    562  H   ASN 2  69     130.378 205.065 139.663  1.00  0.00           H
ATOM    563  HA  ASN 2  69     128.508 204.757 137.446  1.00  0.00           H
ATOM    564 1HB  ASN 2  69     130.504 205.098 136.026  1.00  0.00           H
ATOM    565 2HB  ASN 2  69     130.399 206.327 137.279  1.00  0.00           H
ATOM    566 1HD2 ASN 2  69     133.926 205.230 137.048  1.00  0.00           H
ATOM    567 2HD2 ASN 2  69     132.761 205.970 136.002  1.00  0.00           H
ATOM    568  N   CYS 2  70     130.608 202.280 138.009  1.00293.04           N
ATOM    569  CA  CYS 2  70     130.862 200.878 137.706  1.00293.04           C
ATOM    570  C   CYS 2  70     130.579 200.060 138.958  1.00293.04           C
ATOM    571  O   CYS 2  70     130.747 200.559 140.075  1.00293.04           O
ATOM    572  CB  CYS 2  70     132.307 200.651 137.253  1.00293.04           C
ATOM    573  SG  CYS 2  70     132.903 201.574 135.798  1.00293.04           S
ATOM    574  H   CYS 2  70     131.230 202.768 138.638  1.00  0.00           H
ATOM    575  HA  CYS 2  70     130.201 200.575 136.894  1.00  0.00           H
ATOM    576 1HB  CYS 2  70     132.988 200.903 138.067  1.00  0.00           H
ATOM    577 2HB  CYS 2  70     132.454 199.597 137.019  1.00  0.00           H
ATOM    578  N   HIS 2  71     130.141 198.818 138.772  1.00257.26           N
ATOM    579  CA  HIS 2  71     129.973 197.914 139.904  1.00257.26           C
ATOM    580  C   HIS 2  71     131.312 197.685 140.596  1.00257.26           C
ATOM    581  O   HIS 2  71     132.306 197.336 139.953  1.00257.26           O
ATOM    582  CB  HIS 2  71     129.377 196.585 139.438  1.00257.26           C
ATOM    583  CG  HIS 2  71     129.035 195.647 140.556  1.00257.26           C
ATOM    584  ND1 HIS 2  71     127.988 195.869 141.425  1.00257.26           N
ATOM    585  CD2 HIS 2  71     129.609 194.485 140.951  1.00257.26           C
ATOM    586  CE1 HIS 2  71     127.930 194.885 142.303  1.00257.26           C
ATOM    587  NE2 HIS 2  71     128.902 194.032 142.038  1.00257.26           N
ATOM    588  H   HIS 2  71     129.921 198.490 137.843  1.00  0.00           H
ATOM    589  HA  HIS 2  71     129.289 198.359 140.626  1.00  0.00           H
ATOM    590 1HB  HIS 2  71     128.468 196.773 138.865  1.00  0.00           H
ATOM    591 2HB  HIS 2  71     130.082 196.081 138.779  1.00  0.00           H
ATOM    592  HD2 HIS 2  71     130.471 194.001 140.491  1.00  0.00           H
ATOM    593  HE1 HIS 2  71     127.202 194.793 143.109  1.00  0.00           H
ATOM    594  HE2 HIS 2  71     129.099 193.182 142.548  1.00  0.00           H
ATOM    595  N   PHE 2  72     131.334 197.885 141.910  1.00263.13           N
ATOM    596  CA  PHE 2  72     132.538 197.686 142.703  1.00263.13           C
ATOM    597  C   PHE 2  72     132.140 197.384 144.137  1.00263.13           C
ATOM    598  O   PHE 2  72     131.207 197.995 144.667  1.00263.13           O
ATOM    599  CB  PHE 2  72     133.455 198.916 142.654  1.00263.13           C
ATOM    600  CG  PHE 2  72     134.726 198.755 143.442  1.00263.13           C
ATOM    601  CD1 PHE 2  72     135.780 198.006 142.935  1.00263.13           C
ATOM    602  CD2 PHE 2  72     134.874 199.359 144.684  1.00263.13           C
ATOM    603  CE1 PHE 2  72     136.953 197.855 143.655  1.00263.13           C
ATOM    604  CE2 PHE 2  72     136.045 199.211 145.410  1.00263.13           C
ATOM    605  CZ  PHE 2  72     137.086 198.458 144.892  1.00263.13           C
ATOM    606  H   PHE 2  72     130.486 198.186 142.370  1.00  0.00           H
ATOM    607  HA  PHE 2  72     133.087 196.838 142.292  1.00  0.00           H
ATOM    608 1HB  PHE 2  72     133.720 199.132 141.620  1.00  0.00           H
ATOM    609 2HB  PHE 2  72     132.922 199.783 143.043  1.00  0.00           H
ATOM    610  HD1 PHE 2  72     135.675 197.534 141.957  1.00  0.00           H
ATOM    611  HD2 PHE 2  72     134.054 199.952 145.091  1.00  0.00           H
ATOM    612  HE1 PHE 2  72     137.771 197.262 143.245  1.00  0.00           H
ATOM    613  HE2 PHE 2  72     136.148 199.683 146.386  1.00  0.00           H
ATOM    614  HZ  PHE 2  72     138.007 198.340 145.461  1.00  0.00           H
ATOM    615  N   ASN 2  73     132.847 196.448 144.757  1.00265.01           N
ATOM    616  CA  ASN 2  73     132.681 196.140 146.169  1.00265.01           C
ATOM    617  C   ASN 2  73     134.073 196.055 146.781  1.00265.01           C
ATOM    618  O   ASN 2  73     134.849 195.155 146.445  1.00265.01           O
ATOM    619  CB  ASN 2  73     131.907 194.827 146.348  1.00265.01           C
ATOM    620  CG  ASN 2  73     131.652 194.460 147.813  1.00265.01           C
ATOM    621  OD1 ASN 2  73     132.282 194.980 148.736  1.00265.01           O
ATOM    622  ND2 ASN 2  73     130.706 193.552 148.023  1.00265.01           N
ATOM    623  H   ASN 2  73     133.527 195.934 144.218  1.00  0.00           H
ATOM    624  HA  ASN 2  73     132.112 196.946 146.635  1.00  0.00           H
ATOM    625 1HB  ASN 2  73     130.945 194.899 145.840  1.00  0.00           H
ATOM    626 2HB  ASN 2  73     132.462 194.012 145.883  1.00  0.00           H
ATOM    627 1HD2 ASN 2  73     130.486 193.265 148.957  1.00  0.00           H
ATOM    628 2HD2 ASN 2  73     130.213 193.155 147.250  1.00  0.00           H
ATOM    629  N   HIS 2  74     134.397 197.016 147.651  1.00281.00           N
ATOM    630  CA  HIS 2  74     135.693 196.998 148.322  1.00281.00           C
ATOM    631  C   HIS 2  74     135.927 195.670 149.030  1.00281.00           C
ATOM    632  O   HIS 2  74     137.041 195.133 149.002  1.00281.00           O
ATOM    633  CB  HIS 2  74     135.794 198.162 149.305  1.00281.00           C
ATOM    634  CG  HIS 2  74     137.157 198.333 149.901  1.00281.00           C
ATOM    635  ND1 HIS 2  74     137.566 197.658 151.031  1.00281.00           N
ATOM    636  CD2 HIS 2  74     138.207 199.100 149.520  1.00281.00           C
ATOM    637  CE1 HIS 2  74     138.807 198.003 151.322  1.00281.00           C
ATOM    638  NE2 HIS 2  74     139.220 198.877 150.422  1.00281.00           N
ATOM    639  H   HIS 2  74     133.748 197.763 147.854  1.00  0.00           H
ATOM    640  HA  HIS 2  74     136.487 197.106 147.582  1.00  0.00           H
ATOM    641 1HB  HIS 2  74     135.524 199.090 148.801  1.00  0.00           H
ATOM    642 2HB  HIS 2  74     135.083 198.013 150.118  1.00  0.00           H
ATOM    643  HD2 HIS 2  74     138.241 199.771 148.661  1.00  0.00           H
ATOM    644  HE1 HIS 2  74     139.392 197.630 152.163  1.00  0.00           H
ATOM    645  HE2 HIS 2  74     140.131 199.313 150.394  1.00  0.00           H
ATOM    646  N   SER 2  75     134.891 195.125 149.666  1.00277.40           N
ATOM    647  CA  SER 2  75     135.023 193.910 150.469  1.00277.40           C
ATOM    648  C   SER 2  75     134.786 192.692 149.576  1.00277.40           C
ATOM    649  O   SER 2  75     133.882 191.881 149.787  1.00277.40           O
ATOM    650  CB  SER 2  75     134.054 193.940 151.644  1.00277.40           C
ATOM    651  OG  SER 2  75     132.720 194.097 151.194  1.00277.40           O
ATOM    652  H   SER 2  75     133.987 195.568 149.588  1.00  0.00           H
ATOM    653  HA  SER 2  75     136.041 193.860 150.860  1.00  0.00           H
ATOM    654 1HB  SER 2  75     134.143 193.015 152.212  1.00  0.00           H
ATOM    655 2HB  SER 2  75     134.316 194.759 152.311  1.00  0.00           H
ATOM    656  HG  SER 2  75     132.781 194.390 150.282  1.00  0.00           H
ATOM    657  N   SER 2  76     135.631 192.578 148.556  1.00275.32           N
ATOM    658  CA  SER 2  76     135.502 191.512 147.570  1.00275.32           C
ATOM    659  C   SER 2  76     136.854 191.298 146.901  1.00275.32           C
ATOM    660  O   SER 2  76     137.840 191.972 147.208  1.00275.32           O
ATOM    661  CB  SER 2  76     134.421 191.837 146.538  1.00275.32           C
ATOM    662  OG  SER 2  76     134.834 192.886 145.679  1.00275.32           O
ATOM    663  H   SER 2  76     136.381 193.247 148.462  1.00  0.00           H
ATOM    664  HA  SER 2  76     135.215 190.595 148.088  1.00  0.00           H
ATOM    665 1HB  SER 2  76     134.202 190.947 145.949  1.00  0.00           H
ATOM    666 2HB  SER 2  76     133.503 192.123 147.050  1.00  0.00           H
ATOM    667  HG  SER 2  76     135.595 193.291 146.102  1.00  0.00           H
ATOM    668  N   LYS 2  77     136.884 190.342 145.979  1.00249.09           N
ATOM    669  CA  LYS 2  77     138.077 190.000 145.218  1.00249.09           C
ATOM    670  C   LYS 2  77     138.189 190.934 144.023  1.00249.09           C
ATOM    671  O   LYS 2  77     137.173 191.306 143.428  1.00249.09           O
ATOM    672  CB  LYS 2  77     138.015 188.548 144.740  1.00249.09           C
ATOM    673  CG  LYS 2  77     137.813 187.499 145.828  1.00249.09           C
ATOM    674  CD  LYS 2  77     138.951 187.445 146.838  1.00249.09           C
ATOM    675  CE  LYS 2  77     138.773 186.251 147.764  1.00249.09           C
ATOM    676  NZ  LYS 2  77     139.814 186.168 148.821  1.00249.09           N
ATOM    677  H   LYS 2  77     136.029 189.834 145.806  1.00  0.00           H
ATOM    678  HA  LYS 2  77     138.946 190.114 145.867  1.00  0.00           H
ATOM    679 1HB  LYS 2  77     137.197 188.433 144.028  1.00  0.00           H
ATOM    680 2HB  LYS 2  77     138.940 188.296 144.219  1.00  0.00           H
ATOM    681 1HG  LYS 2  77     136.893 187.713 146.374  1.00  0.00           H
ATOM    682 2HG  LYS 2  77     137.725 186.515 145.373  1.00  0.00           H
ATOM    683 1HD  LYS 2  77     139.902 187.361 146.310  1.00  0.00           H
ATOM    684 2HD  LYS 2  77     138.961 188.363 147.425  1.00  0.00           H
ATOM    685 1HE  LYS 2  77     137.800 186.310 148.250  1.00  0.00           H
ATOM    686 2HE  LYS 2  77     138.808 185.330 147.182  1.00  0.00           H
ATOM    687 1HZ  LYS 2  77     139.643 185.359 149.402  1.00  0.00           H
ATOM    688 2HZ  LYS 2  77     140.725 186.088 148.392  1.00  0.00           H
ATOM    689 3HZ  LYS 2  77     139.784 187.002 149.391  1.00  0.00           H
ATOM    690  N   THR 2  78     139.416 191.311 143.673  1.00237.47           N
ATOM    691  CA  THR 2  78     139.666 192.192 142.533  1.00237.47           C
ATOM    692  C   THR 2  78     140.704 191.538 141.623  1.00237.47           C
ATOM    693  O   THR 2  78     141.872 191.391 142.000  1.00237.47           O
ATOM    694  CB  THR 2  78     140.131 193.573 142.988  1.00237.47           C
ATOM    695  OG1 THR 2  78     141.230 193.429 143.891  1.00237.47           O
ATOM    696  CG2 THR 2  78     139.007 194.336 143.681  1.00237.47           C
ATOM    697  H   THR 2  78     140.198 190.974 144.215  1.00  0.00           H
ATOM    698  HA  THR 2  78     138.736 192.313 141.978  1.00  0.00           H
ATOM    699  HB  THR 2  78     140.465 194.149 142.124  1.00  0.00           H
ATOM    700  HG1 THR 2  78     141.340 192.502 144.113  1.00  0.00           H
ATOM    701 1HG2 THR 2  78     139.368 195.315 143.992  1.00  0.00           H
ATOM    702 2HG2 THR 2  78     138.172 194.459 142.991  1.00  0.00           H
ATOM    703 3HG2 THR 2  78     138.674 193.778 144.555  1.00  0.00           H
ATOM    704  N   PHE 2  79     140.275 191.142 140.425  1.00227.17           N
ATOM    705  CA  PHE 2  79     141.092 190.363 139.495  1.00227.17           C
ATOM    706  C   PHE 2  79     141.424 191.272 138.319  1.00227.17           C
ATOM    707  O   PHE 2  79     140.536 191.936 137.773  1.00227.17           O
ATOM    708  CB  PHE 2  79     140.407 189.074 139.000  1.00227.17           C
ATOM    709  CG  PHE 2  79     140.013 188.048 140.078  1.00227.17           C
ATOM    710  CD1 PHE 2  79     140.713 187.887 141.275  1.00227.17           C
ATOM    711  CD2 PHE 2  79     139.027 187.119 139.783  1.00227.17           C
ATOM    712  CE1 PHE 2  79     140.352 186.920 142.190  1.00227.17           C
ATOM    713  CE2 PHE 2  79     138.658 186.150 140.701  1.00227.17           C
ATOM    714  CZ  PHE 2  79     139.328 186.048 141.901  1.00227.17           C
ATOM    715  H   PHE 2  79     139.335 191.399 140.157  1.00  0.00           H
ATOM    716  HA  PHE 2  79     142.008 190.063 140.008  1.00  0.00           H
ATOM    717 1HB  PHE 2  79     139.496 189.330 138.463  1.00  0.00           H
ATOM    718 2HB  PHE 2  79     141.065 188.558 138.302  1.00  0.00           H
ATOM    719  HD1 PHE 2  79     141.560 188.539 141.488  1.00  0.00           H
ATOM    720  HD2 PHE 2  79     138.498 187.200 138.833  1.00  0.00           H
ATOM    721  HE1 PHE 2  79     140.877 186.848 143.142  1.00  0.00           H
ATOM    722  HE2 PHE 2  79     137.839 185.467 140.475  1.00  0.00           H
ATOM    723  HZ  PHE 2  79     139.049 185.277 142.619  1.00  0.00           H
ATOM    724  N   VAL 2  80     142.695 191.305 137.927  1.00201.92           N
ATOM    725  CA  VAL 2  80     143.163 192.172 136.854  1.00201.92           C
ATOM    726  C   VAL 2  80     143.863 191.335 135.789  1.00201.92           C
ATOM    727  O   VAL 2  80     144.594 190.374 136.089  1.00201.92           O
ATOM    728  CB  VAL 2  80     144.063 193.304 137.401  1.00201.92           C
ATOM    729  CG1 VAL 2  80     143.265 194.198 138.335  1.00201.92           C
ATOM    730  CG2 VAL 2  80     145.286 192.776 138.137  1.00201.92           C
ATOM    731  H   VAL 2  80     143.355 190.703 138.397  1.00  0.00           H
ATOM    732  HA  VAL 2  80     142.296 192.627 136.373  1.00  0.00           H
ATOM    733  HB  VAL 2  80     144.406 193.918 136.569  1.00  0.00           H
ATOM    734 1HG1 VAL 2  80     143.906 194.993 138.715  1.00  0.00           H
ATOM    735 2HG1 VAL 2  80     142.429 194.637 137.791  1.00  0.00           H
ATOM    736 3HG1 VAL 2  80     142.886 193.607 139.168  1.00  0.00           H
ATOM    737 1HG2 VAL 2  80     145.881 193.614 138.499  1.00  0.00           H
ATOM    738 2HG2 VAL 2  80     144.967 192.165 138.981  1.00  0.00           H
ATOM    739 3HG2 VAL 2  80     145.886 192.172 137.457  1.00  0.00           H
ATOM    740  N   VAL 2  81     143.580 191.662 134.527  1.00183.42           N
ATOM    741  CA  VAL 2  81     144.156 190.975 133.384  1.00183.42           C
ATOM    742  C   VAL 2  81     144.722 192.001 132.414  1.00183.42           C
ATOM    743  O   VAL 2  81     144.286 193.154 132.359  1.00183.42           O
ATOM    744  CB  VAL 2  81     143.139 190.061 132.666  1.00183.42           C
ATOM    745  CG1 VAL 2  81     142.635 188.972 133.598  1.00183.42           C
ATOM    746  CG2 VAL 2  81     141.975 190.875 132.149  1.00183.42           C
ATOM    747  H   VAL 2  81     142.934 192.423 134.371  1.00  0.00           H
ATOM    748  HA  VAL 2  81     144.975 190.346 133.735  1.00  0.00           H
ATOM    749  HB  VAL 2  81     143.634 189.568 131.829  1.00  0.00           H
ATOM    750 1HG1 VAL 2  81     141.920 188.341 133.069  1.00  0.00           H
ATOM    751 2HG1 VAL 2  81     143.474 188.365 133.935  1.00  0.00           H
ATOM    752 3HG1 VAL 2  81     142.147 189.428 134.459  1.00  0.00           H
ATOM    753 1HG2 VAL 2  81     141.267 190.218 131.644  1.00  0.00           H
ATOM    754 2HG2 VAL 2  81     141.479 191.372 132.983  1.00  0.00           H
ATOM    755 3HG2 VAL 2  81     142.339 191.624 131.445  1.00  0.00           H
ATOM    756  N   ILE 2  82     145.713 191.565 131.642  1.00185.77           N
ATOM    757  CA  ILE 2  82     146.278 192.353 130.552  1.00185.77           C
ATOM    758  C   ILE 2  82     146.078 191.561 129.274  1.00185.77           C
ATOM    759  O   ILE 2  82     146.499 190.402 129.187  1.00185.77           O
ATOM    760  CB  ILE 2  82     147.777 192.697 130.712  1.00185.77           C
ATOM    761  CG1 ILE 2  82     148.154 193.407 132.025  1.00185.77           C
ATOM    762  CG2 ILE 2  82     148.265 193.515 129.527  1.00185.77           C
ATOM    763  CD1 ILE 2  82     148.691 192.531 133.138  1.00185.77           C
ATOM    764  H   ILE 2  82     146.085 190.645 131.828  1.00  0.00           H
ATOM    765  HA  ILE 2  82     145.745 193.301 130.499  1.00  0.00           H
ATOM    766  HB  ILE 2  82     148.358 191.777 130.771  1.00  0.00           H
ATOM    767 1HG1 ILE 2  82     148.914 194.162 131.825  1.00  0.00           H
ATOM    768 2HG1 ILE 2  82     147.279 193.922 132.425  1.00  0.00           H
ATOM    769 1HG2 ILE 2  82     149.321 193.749 129.657  1.00  0.00           H
ATOM    770 2HG2 ILE 2  82     148.130 192.942 128.610  1.00  0.00           H
ATOM    771 3HG2 ILE 2  82     147.693 194.441 129.463  1.00  0.00           H
ATOM    772 1HD1 ILE 2  82     148.919 193.148 134.007  1.00  0.00           H
ATOM    773 2HD1 ILE 2  82     147.941 191.786 133.407  1.00  0.00           H
ATOM    774 3HD1 ILE 2  82     149.597 192.030 132.801  1.00  0.00           H
ATOM    775  N   HIS 2  83     145.444 192.180 128.286  1.00225.84           N
ATOM    776  CA  HIS 2  83     145.261 191.523 127.003  1.00225.84           C
ATOM    777  C   HIS 2  83     146.617 191.486 126.301  1.00225.84           C
ATOM    778  O   HIS 2  83     147.290 192.513 126.177  1.00225.84           O
ATOM    779  CB  HIS 2  83     144.217 192.280 126.178  1.00225.84           C
ATOM    780  CG  HIS 2  83     143.957 191.709 124.817  1.00225.84           C
ATOM    781  ND1 HIS 2  83     143.604 192.496 123.744  1.00225.84           N
ATOM    782  CD2 HIS 2  83     143.828 190.427 124.395  1.00225.84           C
ATOM    783  CE1 HIS 2  83     143.384 191.729 122.692  1.00225.84           C
ATOM    784  NE2 HIS 2  83     143.513 190.469 123.060  1.00225.84           N
ATOM    785  H   HIS 2  83     145.082 193.114 128.415  1.00  0.00           H
ATOM    786  HA  HIS 2  83     144.904 190.506 127.163  1.00  0.00           H
ATOM    787 1HB  HIS 2  83     143.269 192.297 126.717  1.00  0.00           H
ATOM    788 2HB  HIS 2  83     144.536 193.313 126.047  1.00  0.00           H
ATOM    789  HD2 HIS 2  83     143.999 189.532 124.992  1.00  0.00           H
ATOM    790  HE1 HIS 2  83     143.137 192.078 121.690  1.00  0.00           H
ATOM    791  HE2 HIS 2  83     143.400 189.664 122.460  1.00  0.00           H
ATOM    792  N   GLY 2  84     147.020 190.301 125.841  1.00213.18           N
ATOM    793  CA  GLY 2  84     148.242 190.138 125.088  1.00213.18           C
ATOM    794  C   GLY 2  84     148.072 190.432 123.607  1.00213.18           C
ATOM    795  O   GLY 2  84     147.169 191.156 123.184  1.00213.18           O
ATOM    796  H   GLY 2  84     146.445 189.492 126.028  1.00  0.00           H
ATOM    797 1HA  GLY 2  84     149.009 190.800 125.490  1.00  0.00           H
ATOM    798 2HA  GLY 2  84     148.607 189.118 125.203  1.00  0.00           H
ATOM    799  N   TRP 2  85     148.996 189.879 122.821  1.00228.67           N
ATOM    800  CA  TRP 2  85     149.104 190.099 121.380  1.00228.67           C
ATOM    801  C   TRP 2  85     147.879 189.623 120.614  1.00228.67           C
ATOM    802  O   TRP 2  85     147.340 188.545 120.884  1.00228.67           O
ATOM    803  CB  TRP 2  85     150.347 189.383 120.851  1.00228.67           C
ATOM    804  CG  TRP 2  85     150.617 189.531 119.365  1.00228.67           C
ATOM    805  CD1 TRP 2  85     150.493 188.548 118.428  1.00228.67           C
ATOM    806  CD2 TRP 2  85     151.143 190.679 118.664  1.00228.67           C
ATOM    807  NE1 TRP 2  85     150.848 189.018 117.190  1.00228.67           N
ATOM    808  CE2 TRP 2  85     151.257 190.319 117.306  1.00228.67           C
ATOM    809  CE3 TRP 2  85     151.509 191.977 119.045  1.00228.67           C
ATOM    810  CZ2 TRP 2  85     151.714 191.203 116.332  1.00228.67           C
ATOM    811  CZ3 TRP 2  85     151.961 192.856 118.075  1.00228.67           C
ATOM    812  CH2 TRP 2  85     152.061 192.465 116.736  1.00228.67           C
ATOM    813  H   TRP 2  85     149.658 189.268 123.276  1.00  0.00           H
ATOM    814  HA  TRP 2  85     149.203 191.169 121.200  1.00  0.00           H
ATOM    815 1HB  TRP 2  85     151.231 189.752 121.374  1.00  0.00           H
ATOM    816 2HB  TRP 2  85     150.268 188.316 121.056  1.00  0.00           H
ATOM    817  HD1 TRP 2  85     150.158 187.532 118.632  1.00  0.00           H
ATOM    818  HE1 TRP 2  85     150.815 188.491 116.328  1.00  0.00           H
ATOM    819  HE3 TRP 2  85     151.436 192.288 120.088  1.00  0.00           H
ATOM    820  HZ2 TRP 2  85     151.798 190.919 115.283  1.00  0.00           H
ATOM    821  HZ3 TRP 2  85     152.238 193.864 118.384  1.00  0.00           H
ATOM    822  HH2 TRP 2  85     152.426 193.182 116.000  1.00  0.00           H
ATOM    823  N   THR 2  86     147.435 190.437 119.656  1.00250.22           N
ATOM    824  CA  THR 2  86     146.227 190.182 118.877  1.00250.22           C
ATOM    825  C   THR 2  86     146.560 190.337 117.394  1.00250.22           C
ATOM    826  O   THR 2  86     147.475 191.086 117.029  1.00250.22           O
ATOM    827  CB  THR 2  86     145.082 191.106 119.317  1.00250.22           C
ATOM    828  OG1 THR 2  86     143.869 190.744 118.643  1.00250.22           O
ATOM    829  CG2 THR 2  86     145.412 192.589 119.103  1.00250.22           C
ATOM    830  H   THR 2  86     147.975 191.270 119.470  1.00  0.00           H
ATOM    831  HA  THR 2  86     145.918 189.150 119.044  1.00  0.00           H
ATOM    832  HB  THR 2  86     144.878 190.952 120.377  1.00  0.00           H
ATOM    833  HG1 THR 2  86     144.058 190.066 117.988  1.00  0.00           H
ATOM    834 1HG2 THR 2  86     144.571 193.200 119.430  1.00  0.00           H
ATOM    835 2HG2 THR 2  86     146.299 192.852 119.680  1.00  0.00           H
ATOM    836 3HG2 THR 2  86     145.602 192.770 118.045  1.00  0.00           H
ATOM    837  N   VAL 2  87     145.870 189.564 116.549  1.00270.87           N
ATOM    838  CA  VAL 2  87     146.155 189.558 115.113  1.00270.87           C
ATOM    839  C   VAL 2  87     145.849 190.925 114.506  1.00270.87           C
ATOM    840  O   VAL 2  87     146.620 191.455 113.696  1.00270.87           O
ATOM    841  CB  VAL 2  87     145.376 188.421 114.419  1.00270.87           C
ATOM    842  CG1 VAL 2  87     145.499 188.466 112.893  1.00270.87           C
ATOM    843  CG2 VAL 2  87     145.831 187.074 114.943  1.00270.87           C
ATOM    844  H   VAL 2  87     145.134 188.972 116.908  1.00  0.00           H
ATOM    845  HA  VAL 2  87     147.224 189.386 114.974  1.00  0.00           H
ATOM    846  HB  VAL 2  87     144.313 188.545 114.623  1.00  0.00           H
ATOM    847 1HG1 VAL 2  87     144.930 187.643 112.458  1.00  0.00           H
ATOM    848 2HG1 VAL 2  87     145.106 189.413 112.524  1.00  0.00           H
ATOM    849 3HG1 VAL 2  87     146.547 188.371 112.610  1.00  0.00           H
ATOM    850 1HG2 VAL 2  87     145.272 186.282 114.445  1.00  0.00           H
ATOM    851 2HG2 VAL 2  87     146.895 186.947 114.744  1.00  0.00           H
ATOM    852 3HG2 VAL 2  87     145.653 187.023 116.017  1.00  0.00           H
ATOM    853  N   THR 2  88     144.722 191.520 114.894  1.00268.52           N
ATOM    854  CA  THR 2  88     144.267 192.767 114.306  1.00268.52           C
ATOM    855  C   THR 2  88     143.548 193.607 115.358  1.00268.52           C
ATOM    856  O   THR 2  88     143.513 193.268 116.544  1.00268.52           O
ATOM    857  CB  THR 2  88     143.353 192.506 113.108  1.00268.52           C
ATOM    858  OG1 THR 2  88     143.083 193.740 112.429  1.00268.52           O
ATOM    859  CG2 THR 2  88     142.046 191.889 113.565  1.00268.52           C
ATOM    860  H   THR 2  88     144.168 191.088 115.619  1.00  0.00           H
ATOM    861  HA  THR 2  88     145.137 193.324 113.958  1.00  0.00           H
ATOM    862  HB  THR 2  88     143.847 191.826 112.415  1.00  0.00           H
ATOM    863  HG1 THR 2  88     143.526 194.459 112.885  1.00  0.00           H
ATOM    864 1HG2 THR 2  88     141.406 191.708 112.702  1.00  0.00           H
ATOM    865 2HG2 THR 2  88     142.247 190.945 114.073  1.00  0.00           H
ATOM    866 3HG2 THR 2  88     141.543 192.569 114.252  1.00  0.00           H
ATOM    867  N   GLY 2  89     142.961 194.715 114.917  1.00261.19           N
ATOM    868  CA  GLY 2  89     142.387 195.654 115.858  1.00261.19           C
ATOM    869  C   GLY 2  89     140.991 195.217 116.237  1.00261.19           C
ATOM    870  O   GLY 2  89     140.001 195.850 115.859  1.00261.19           O
ATOM    871  H   GLY 2  89     142.907 194.914 113.928  1.00  0.00           H
ATOM    872 1HA  GLY 2  89     143.020 195.714 116.744  1.00  0.00           H
ATOM    873 2HA  GLY 2  89     142.365 196.648 115.410  1.00  0.00           H
ATOM    874  N   MET 2  90     140.908 194.120 116.987  1.00252.34           N
ATOM    875  CA  MET 2  90     139.632 193.557 117.407  1.00252.34           C
ATOM    876  C   MET 2  90     139.681 193.314 118.908  1.00252.34           C
ATOM    877  O   MET 2  90     140.764 193.256 119.496  1.00252.34           O
ATOM    878  CB  MET 2  90     139.316 192.278 116.591  1.00252.34           C
ATOM    879  CG  MET 2  90     140.269 191.057 116.655  1.00252.34           C
ATOM    880  SD  MET 2  90     140.227 189.907 118.051  1.00252.34           S
ATOM    881  CE  MET 2  90     138.611 189.166 117.825  1.00252.34           C
ATOM    882  H   MET 2  90     141.764 193.665 117.273  1.00  0.00           H
ATOM    883  HA  MET 2  90     138.851 194.294 117.219  1.00  0.00           H
ATOM    884 1HB  MET 2  90     138.345 191.886 116.891  1.00  0.00           H
ATOM    885 2HB  MET 2  90     139.255 192.528 115.531  1.00  0.00           H
ATOM    886 1HG  MET 2  90     140.103 190.421 115.786  1.00  0.00           H
ATOM    887 2HG  MET 2  90     141.303 191.401 116.632  1.00  0.00           H
ATOM    888 1HE  MET 2  90     138.434 188.432 118.611  1.00  0.00           H
ATOM    889 2HE  MET 2  90     137.845 189.942 117.873  1.00  0.00           H
ATOM    890 3HE  MET 2  90     138.568 188.675 116.853  1.00  0.00           H
ATOM    891  N   TYR 2  91     138.508 193.252 119.531  1.00247.45           N
ATOM    892  CA  TYR 2  91     138.430 192.975 120.958  1.00247.45           C
ATOM    893  C   TYR 2  91     138.345 191.471 121.150  1.00247.45           C
ATOM    894  O   TYR 2  91     137.666 190.787 120.379  1.00247.45           O
ATOM    895  CB  TYR 2  91     137.221 193.665 121.585  1.00247.45           C
ATOM    896  CG  TYR 2  91     137.218 193.616 123.095  1.00247.45           C
ATOM    897  CD1 TYR 2  91     138.038 194.459 123.833  1.00247.45           C
ATOM    898  CD2 TYR 2  91     136.401 192.723 123.782  1.00247.45           C
ATOM    899  CE1 TYR 2  91     138.045 194.418 125.213  1.00247.45           C
ATOM    900  CE2 TYR 2  91     136.402 192.674 125.164  1.00247.45           C
ATOM    901  CZ  TYR 2  91     137.227 193.524 125.874  1.00247.45           C
ATOM    902  OH  TYR 2  91     137.237 193.487 127.248  1.00247.45           O
ATOM    903  H   TYR 2  91     137.655 193.399 119.013  1.00  0.00           H
ATOM    904  HA  TYR 2  91     139.332 193.361 121.434  1.00  0.00           H
ATOM    905 1HB  TYR 2  91     137.197 194.711 121.275  1.00  0.00           H
ATOM    906 2HB  TYR 2  91     136.307 193.195 121.224  1.00  0.00           H
ATOM    907  HD1 TYR 2  91     138.691 195.168 123.323  1.00  0.00           H
ATOM    908  HD2 TYR 2  91     135.748 192.047 123.230  1.00  0.00           H
ATOM    909  HE1 TYR 2  91     138.696 195.088 125.774  1.00  0.00           H
ATOM    910  HE2 TYR 2  91     135.756 191.967 125.685  1.00  0.00           H
ATOM    911  HH  TYR 2  91     136.617 192.821 127.555  1.00  0.00           H
ATOM    912  N   GLU 2  92     139.076 190.964 122.150  1.00225.16           N
ATOM    913  CA  GLU 2  92     139.181 189.539 122.464  1.00225.16           C
ATOM    914  C   GLU 2  92     137.827 188.842 122.435  1.00225.16           C
ATOM    915  O   GLU 2  92     136.876 189.277 123.088  1.00225.16           O
ATOM    916  CB  GLU 2  92     139.840 189.356 123.832  1.00225.16           C
ATOM    917  CG  GLU 2  92     139.975 187.903 124.250  1.00225.16           C
ATOM    918  CD  GLU 2  92     140.729 187.743 125.554  1.00225.16           C
ATOM    919  OE1 GLU 2  92     140.089 187.385 126.566  1.00225.16           O
ATOM    920  OE2 GLU 2  92     141.956 187.967 125.565  1.00225.16           O
ATOM    921  H   GLU 2  92     139.583 191.631 122.715  1.00  0.00           H
ATOM    922  HA  GLU 2  92     139.803 189.062 121.705  1.00  0.00           H
ATOM    923 1HB  GLU 2  92     140.833 189.804 123.821  1.00  0.00           H
ATOM    924 2HB  GLU 2  92     139.254 189.877 124.590  1.00  0.00           H
ATOM    925 1HG  GLU 2  92     138.980 187.474 124.359  1.00  0.00           H
ATOM    926 2HG  GLU 2  92     140.493 187.357 123.462  1.00  0.00           H
ATOM    927  N   SER 2  93     137.746 187.762 121.656  1.00233.76           N
ATOM    928  CA  SER 2  93     136.522 186.981 121.516  1.00233.76           C
ATOM    929  C   SER 2  93     136.384 185.864 122.541  1.00233.76           C
ATOM    930  O   SER 2  93     135.355 185.180 122.543  1.00233.76           O
ATOM    931  CB  SER 2  93     136.452 186.386 120.112  1.00233.76           C
ATOM    932  OG  SER 2  93     137.473 185.423 119.923  1.00233.76           O
ATOM    933  H   SER 2  93     138.571 187.479 121.146  1.00  0.00           H
ATOM    934  HA  SER 2  93     135.669 187.646 121.665  1.00  0.00           H
ATOM    935 1HB  SER 2  93     135.477 185.923 119.962  1.00  0.00           H
ATOM    936 2HB  SER 2  93     136.553 187.181 119.375  1.00  0.00           H
ATOM    937  HG  SER 2  93     137.874 185.290 120.784  1.00  0.00           H
ATOM    938  N   TRP 2  94     137.383 185.642 123.389  1.00235.67           N
ATOM    939  CA  TRP 2  94     137.332 184.581 124.383  1.00235.67           C
ATOM    940  C   TRP 2  94     136.625 184.997 125.663  1.00235.67           C
ATOM    941  O   TRP 2  94     136.267 184.125 126.461  1.00235.67           O
ATOM    942  CB  TRP 2  94     138.748 184.080 124.699  1.00235.67           C
ATOM    943  CG  TRP 2  94     139.516 183.495 123.525  1.00235.67           C
ATOM    944  CD1 TRP 2  94     140.532 184.099 122.847  1.00235.67           C
ATOM    945  CD2 TRP 2  94     139.414 182.162 122.981  1.00235.67           C
ATOM    946  NE1 TRP 2  94     141.021 183.264 121.873  1.00235.67           N
ATOM    947  CE2 TRP 2  94     140.357 182.068 121.938  1.00235.67           C
ATOM    948  CE3 TRP 2  94     138.598 181.053 123.251  1.00235.67           C
ATOM    949  CZ2 TRP 2  94     140.510 180.913 121.169  1.00235.67           C
ATOM    950  CZ3 TRP 2  94     138.751 179.908 122.484  1.00235.67           C
ATOM    951  CH2 TRP 2  94     139.699 179.848 121.457  1.00235.67           C
ATOM    952  H   TRP 2  94     138.203 186.230 123.339  1.00  0.00           H
ATOM    953  HA  TRP 2  94     136.750 183.755 123.975  1.00  0.00           H
ATOM    954 1HB  TRP 2  94     139.345 184.900 125.098  1.00  0.00           H
ATOM    955 2HB  TRP 2  94     138.698 183.307 125.467  1.00  0.00           H
ATOM    956  HD1 TRP 2  94     140.906 185.102 123.047  1.00  0.00           H
ATOM    957  HE1 TRP 2  94     141.750 183.493 121.213  1.00  0.00           H
ATOM    958  HE3 TRP 2  94     137.858 181.093 124.050  1.00  0.00           H
ATOM    959  HZ2 TRP 2  94     141.245 180.846 120.366  1.00  0.00           H
ATOM    960  HZ3 TRP 2  94     138.112 179.053 122.703  1.00  0.00           H
ATOM    961  HH2 TRP 2  94     139.793 178.932 120.874  1.00  0.00           H
ATOM    962  N   VAL 2  95     136.410 186.302 125.871  1.00219.33           N
ATOM    963  CA  VAL 2  95     135.845 186.772 127.143  1.00219.33           C
ATOM    964  C   VAL 2  95     134.485 186.194 127.543  1.00219.33           C
ATOM    965  O   VAL 2  95     134.258 186.060 128.756  1.00219.33           O
ATOM    966  CB  VAL 2  95     135.892 188.304 127.213  1.00219.33           C
ATOM    967  CG1 VAL 2  95     137.332 188.784 127.164  1.00219.33           C
ATOM    968  CG2 VAL 2  95     135.083 188.981 126.121  1.00219.33           C
ATOM    969  H   VAL 2  95     136.636 186.976 125.154  1.00  0.00           H
ATOM    970  HA  VAL 2  95     136.443 186.366 127.959  1.00  0.00           H
ATOM    971  HB  VAL 2  95     135.489 188.627 128.174  1.00  0.00           H
ATOM    972 1HG1 VAL 2  95     137.355 189.872 127.214  1.00  0.00           H
ATOM    973 2HG1 VAL 2  95     137.883 188.370 128.009  1.00  0.00           H
ATOM    974 3HG1 VAL 2  95     137.794 188.455 126.232  1.00  0.00           H
ATOM    975 1HG2 VAL 2  95     135.158 190.062 126.229  1.00  0.00           H
ATOM    976 2HG2 VAL 2  95     135.470 188.685 125.146  1.00  0.00           H
ATOM    977 3HG2 VAL 2  95     134.038 188.680 126.202  1.00  0.00           H
ATOM    978  N   PRO 2  96     133.521 185.868 126.638  1.00247.20           N
ATOM    979  CA  PRO 2  96     132.242 185.359 127.178  1.00247.20           C
ATOM    980  C   PRO 2  96     132.400 184.137 128.060  1.00247.20           C
ATOM    981  O   PRO 2  96     131.977 184.168 129.225  1.00247.20           O
ATOM    982  CB  PRO 2  96     131.422 185.024 125.922  1.00247.20           C
ATOM    983  CG  PRO 2  96     131.925 185.896 124.863  1.00247.20           C
ATOM    984  CD  PRO 2  96     133.381 185.943 125.105  1.00247.20           C
ATOM    985  HA  PRO 2  96     131.752 186.155 127.759  1.00  0.00           H
ATOM    986 1HB  PRO 2  96     131.542 183.961 125.667  1.00  0.00           H
ATOM    987 2HB  PRO 2  96     130.352 185.190 126.116  1.00  0.00           H
ATOM    988 1HG  PRO 2  96     131.667 185.483 123.877  1.00  0.00           H
ATOM    989 2HG  PRO 2  96     131.448 186.885 124.928  1.00  0.00           H
ATOM    990 1HD  PRO 2  96     133.860 185.078 124.623  1.00  0.00           H
ATOM    991 2HD  PRO 2  96     133.789 186.884 124.709  1.00  0.00           H
ATOM    992  N   LYS 2  97     133.016 183.071 127.538  1.00234.62           N
ATOM    993  CA  LYS 2  97     133.150 181.836 128.301  1.00234.62           C
ATOM    994  C   LYS 2  97     134.046 182.033 129.516  1.00234.62           C
ATOM    995  O   LYS 2  97     133.867 181.338 130.525  1.00234.62           O
ATOM    996  CB  LYS 2  97     133.670 180.712 127.396  1.00234.62           C
ATOM    997  CG  LYS 2  97     135.063 180.928 126.818  1.00234.62           C
ATOM    998  CD  LYS 2  97     135.520 179.741 125.988  1.00234.62           C
ATOM    999  CE  LYS 2  97     134.643 179.567 124.760  1.00234.62           C
ATOM   1000  NZ  LYS 2  97     134.765 180.733 123.838  1.00234.62           N
ATOM   1001  H   LYS 2  97     133.396 183.114 126.603  1.00  0.00           H
ATOM   1002  HA  LYS 2  97     132.167 181.555 128.681  1.00  0.00           H
ATOM   1003 1HB  LYS 2  97     133.693 179.776 127.955  1.00  0.00           H
ATOM   1004 2HB  LYS 2  97     132.988 180.576 126.557  1.00  0.00           H
ATOM   1005 1HG  LYS 2  97     135.061 181.818 126.185  1.00  0.00           H
ATOM   1006 2HG  LYS 2  97     135.773 181.083 127.628  1.00  0.00           H
ATOM   1007 1HD  LYS 2  97     136.553 179.893 125.673  1.00  0.00           H
ATOM   1008 2HD  LYS 2  97     135.472 178.836 126.592  1.00  0.00           H
ATOM   1009 1HE  LYS 2  97     134.934 178.662 124.230  1.00  0.00           H
ATOM   1010 2HE  LYS 2  97     133.603 179.463 125.067  1.00  0.00           H
ATOM   1011 1HZ  LYS 2  97     134.171 180.589 123.033  1.00  0.00           H
ATOM   1012 2HZ  LYS 2  97     134.480 181.574 124.319  1.00  0.00           H
ATOM   1013 3HZ  LYS 2  97     135.724 180.826 123.536  1.00  0.00           H
ATOM   1014  N   LEU 2  98     134.953 183.020 129.460  1.00198.72           N
ATOM   1015  CA  LEU 2  98     135.873 183.287 130.563  1.00198.72           C
ATOM   1016  C   LEU 2  98     135.163 183.948 131.734  1.00198.72           C
ATOM   1017  O   LEU 2  98     135.175 183.409 132.846  1.00198.72           O
ATOM   1018  CB  LEU 2  98     137.045 184.159 130.105  1.00198.72           C
ATOM   1019  CG  LEU 2  98     138.067 183.522 129.167  1.00198.72           C
ATOM   1020  CD1 LEU 2  98     139.043 184.552 128.605  1.00198.72           C
ATOM   1021  CD2 LEU 2  98     138.808 182.431 129.920  1.00198.72           C
ATOM   1022  H   LEU 2  98     135.001 183.595 128.630  1.00  0.00           H
ATOM   1023  HA  LEU 2  98     136.270 182.337 130.918  1.00  0.00           H
ATOM   1024 1HB  LEU 2  98     136.647 185.032 129.591  1.00  0.00           H
ATOM   1025 2HB  LEU 2  98     137.591 184.497 130.984  1.00  0.00           H
ATOM   1026  HG  LEU 2  98     137.554 183.095 128.305  1.00  0.00           H
ATOM   1027 1HD1 LEU 2  98     139.753 184.057 127.943  1.00  0.00           H
ATOM   1028 2HD1 LEU 2  98     138.490 185.307 128.046  1.00  0.00           H
ATOM   1029 3HD1 LEU 2  98     139.580 185.027 129.424  1.00  0.00           H
ATOM   1030 1HD2 LEU 2  98     139.542 181.966 129.260  1.00  0.00           H
ATOM   1031 2HD2 LEU 2  98     139.316 182.863 130.782  1.00  0.00           H
ATOM   1032 3HD2 LEU 2  98     138.097 181.677 130.259  1.00  0.00           H
ATOM   1033  N   VAL 2  99     134.479 185.071 131.479  1.00208.89           N
ATOM   1034  CA  VAL 2  99     133.821 185.821 132.550  1.00208.89           C
ATOM   1035  C   VAL 2  99     132.606 185.065 133.080  1.00208.89           C
ATOM   1036  O   VAL 2  99     132.346 185.085 134.290  1.00208.89           O
ATOM   1037  CB  VAL 2  99     133.467 187.253 132.089  1.00208.89           C
ATOM   1038  CG1 VAL 2  99     134.701 187.947 131.527  1.00208.89           C
ATOM   1039  CG2 VAL 2  99     132.324 187.283 131.069  1.00208.89           C
ATOM   1040  H   VAL 2  99     134.416 185.411 130.530  1.00  0.00           H
ATOM   1041  HA  VAL 2  99     134.506 185.890 133.395  1.00  0.00           H
ATOM   1042  HB  VAL 2  99     133.162 187.839 132.956  1.00  0.00           H
ATOM   1043 1HG1 VAL 2  99     134.438 188.955 131.207  1.00  0.00           H
ATOM   1044 2HG1 VAL 2  99     135.471 188.001 132.297  1.00  0.00           H
ATOM   1045 3HG1 VAL 2  99     135.078 187.383 130.674  1.00  0.00           H
ATOM   1046 1HG2 VAL 2  99     132.118 188.313 130.782  1.00  0.00           H
ATOM   1047 2HG2 VAL 2  99     132.610 186.710 130.187  1.00  0.00           H
ATOM   1048 3HG2 VAL 2  99     131.430 186.845 131.513  1.00  0.00           H
ATOM   1049  N   ALA 2 100     131.907 184.315 132.214  1.00225.96           N
ATOM   1050  CA  ALA 2 100     130.810 183.475 132.673  1.00225.96           C
ATOM   1051  C   ALA 2 100     131.304 182.395 133.626  1.00225.96           C
ATOM   1052  O   ALA 2 100     130.711 182.186 134.688  1.00225.96           O
ATOM   1053  CB  ALA 2 100     130.091 182.850 131.477  1.00225.96           C
ATOM   1054  H   ALA 2 100     132.140 184.327 131.231  1.00  0.00           H
ATOM   1055  HA  ALA 2 100     130.107 184.105 133.219  1.00  0.00           H
ATOM   1056 1HB  ALA 2 100     129.273 182.225 131.830  1.00  0.00           H
ATOM   1057 2HB  ALA 2 100     129.696 183.639 130.837  1.00  0.00           H
ATOM   1058 3HB  ALA 2 100     130.794 182.241 130.910  1.00  0.00           H
ATOM   1059  N   ALA 2 101     132.412 181.728 133.278  1.00215.79           N
ATOM   1060  CA  ALA 2 101     133.019 180.757 134.179  1.00215.79           C
ATOM   1061  C   ALA 2 101     133.550 181.409 135.454  1.00215.79           C
ATOM   1062  O   ALA 2 101     133.422 180.835 136.542  1.00215.79           O
ATOM   1063  CB  ALA 2 101     134.127 180.004 133.445  1.00215.79           C
ATOM   1064  H   ALA 2 101     132.839 181.897 132.378  1.00  0.00           H
ATOM   1065  HA  ALA 2 101     132.246 180.052 134.488  1.00  0.00           H
ATOM   1066 1HB  ALA 2 101     134.581 179.278 134.118  1.00  0.00           H
ATOM   1067 2HB  ALA 2 101     133.705 179.487 132.583  1.00  0.00           H
ATOM   1068 3HB  ALA 2 101     134.884 180.711 133.110  1.00  0.00           H
ATOM   1069  N   LEU 2 102     134.147 182.605 135.350  1.00219.48           N
ATOM   1070  CA  LEU 2 102     134.757 183.173 136.554  1.00219.48           C
ATOM   1071  C   LEU 2 102     133.713 183.553 137.598  1.00219.48           C
ATOM   1072  O   LEU 2 102     133.934 183.313 138.790  1.00219.48           O
ATOM   1073  CB  LEU 2 102     135.681 184.386 136.304  1.00219.48           C
ATOM   1074  CG  LEU 2 102     137.165 184.560 135.923  1.00219.48           C
ATOM   1075  CD1 LEU 2 102     137.568 184.072 134.548  1.00219.48           C
ATOM   1076  CD2 LEU 2 102     137.584 186.020 136.092  1.00219.48           C
ATOM   1077  H   LEU 2 102     134.192 183.123 134.484  1.00  0.00           H
ATOM   1078  HA  LEU 2 102     135.374 182.407 137.024  1.00  0.00           H
ATOM   1079 1HB  LEU 2 102     135.262 184.979 135.493  1.00  0.00           H
ATOM   1080 2HB  LEU 2 102     135.699 185.000 137.204  1.00  0.00           H
ATOM   1081  HG  LEU 2 102     137.783 183.935 136.568  1.00  0.00           H
ATOM   1082 1HD1 LEU 2 102     138.632 184.249 134.397  1.00  0.00           H
ATOM   1083 2HD1 LEU 2 102     137.362 183.005 134.466  1.00  0.00           H
ATOM   1084 3HD1 LEU 2 102     136.999 184.611 133.791  1.00  0.00           H
ATOM   1085 1HD2 LEU 2 102     138.635 186.131 135.821  1.00  0.00           H
ATOM   1086 2HD2 LEU 2 102     136.975 186.651 135.445  1.00  0.00           H
ATOM   1087 3HD2 LEU 2 102     137.444 186.321 137.130  1.00  0.00           H
ATOM   1088  N   TYR 2 103     132.582 184.141 137.195  1.00231.16           N
ATOM   1089  CA  TYR 2 103     131.660 184.653 138.202  1.00231.16           C
ATOM   1090  C   TYR 2 103     130.898 183.526 138.892  1.00231.16           C
ATOM   1091  O   TYR 2 103     130.585 183.627 140.086  1.00231.16           O
ATOM   1092  CB  TYR 2 103     130.708 185.676 137.583  1.00231.16           C
ATOM   1093  CG  TYR 2 103     131.373 187.019 137.361  1.00231.16           C
ATOM   1094  CD1 TYR 2 103     131.800 187.787 138.438  1.00231.16           C
ATOM   1095  CD2 TYR 2 103     131.588 187.512 136.079  1.00231.16           C
ATOM   1096  CE1 TYR 2 103     132.418 189.010 138.245  1.00231.16           C
ATOM   1097  CE2 TYR 2 103     132.206 188.732 135.874  1.00231.16           C
ATOM   1098  CZ  TYR 2 103     132.618 189.478 136.962  1.00231.16           C
ATOM   1099  OH  TYR 2 103     133.229 190.695 136.767  1.00231.16           O
ATOM   1100  H   TYR 2 103     132.347 184.240 136.217  1.00  0.00           H
ATOM   1101  HA  TYR 2 103     132.240 185.145 138.983  1.00  0.00           H
ATOM   1102 1HB  TYR 2 103     130.339 185.300 136.628  1.00  0.00           H
ATOM   1103 2HB  TYR 2 103     129.845 185.811 138.236  1.00  0.00           H
ATOM   1104  HD1 TYR 2 103     131.651 187.429 139.457  1.00  0.00           H
ATOM   1105  HD2 TYR 2 103     131.267 186.934 135.211  1.00  0.00           H
ATOM   1106  HE1 TYR 2 103     132.746 189.597 139.103  1.00  0.00           H
ATOM   1107  HE2 TYR 2 103     132.363 189.100 134.859  1.00  0.00           H
ATOM   1108  HH  TYR 2 103     133.214 190.915 135.833  1.00  0.00           H
ATOM   1109  N   LYS 2 104     130.590 182.440 138.172  1.00240.68           N
ATOM   1110  CA  LYS 2 104     129.936 181.316 138.838  1.00240.68           C
ATOM   1111  C   LYS 2 104     130.924 180.514 139.674  1.00240.68           C
ATOM   1112  O   LYS 2 104     130.520 179.858 140.641  1.00240.68           O
ATOM   1113  CB  LYS 2 104     129.228 180.395 137.836  1.00240.68           C
ATOM   1114  CG  LYS 2 104     130.116 179.621 136.875  1.00240.68           C
ATOM   1115  CD  LYS 2 104     129.281 178.672 136.025  1.00240.68           C
ATOM   1116  CE  LYS 2 104     128.241 179.414 135.208  1.00240.68           C
ATOM   1117  NZ  LYS 2 104     128.867 180.362 134.248  1.00240.68           N
ATOM   1118  H   LYS 2 104     130.796 182.375 137.185  1.00  0.00           H
ATOM   1119  HA  LYS 2 104     129.185 181.709 139.524  1.00  0.00           H
ATOM   1120 1HB  LYS 2 104     128.634 179.658 138.376  1.00  0.00           H
ATOM   1121 2HB  LYS 2 104     128.543 180.983 137.224  1.00  0.00           H
ATOM   1122 1HG  LYS 2 104     130.646 180.319 136.226  1.00  0.00           H
ATOM   1123 2HG  LYS 2 104     130.852 179.049 137.440  1.00  0.00           H
ATOM   1124 1HD  LYS 2 104     129.933 178.121 135.346  1.00  0.00           H
ATOM   1125 2HD  LYS 2 104     128.772 177.957 136.671  1.00  0.00           H
ATOM   1126 1HE  LYS 2 104     127.636 178.698 134.652  1.00  0.00           H
ATOM   1127 2HE  LYS 2 104     127.583 179.971 135.875  1.00  0.00           H
ATOM   1128 1HZ  LYS 2 104     128.146 180.836 133.724  1.00  0.00           H
ATOM   1129 2HZ  LYS 2 104     129.416 181.041 134.755  1.00  0.00           H
ATOM   1130 3HZ  LYS 2 104     129.464 179.852 133.613  1.00  0.00           H
ATOM   1131  N   ARG 2 105     132.212 180.540 139.317  1.00224.88           N
ATOM   1132  CA  ARG 2 105     133.200 179.794 140.086  1.00224.88           C
ATOM   1133  C   ARG 2 105     133.615 180.565 141.333  1.00224.88           C
ATOM   1134  O   ARG 2 105     133.789 179.976 142.407  1.00224.88           O
ATOM   1135  CB  ARG 2 105     134.419 179.484 139.212  1.00224.88           C
ATOM   1136  CG  ARG 2 105     135.570 178.789 139.935  1.00224.88           C
ATOM   1137  CD  ARG 2 105     135.191 177.379 140.383  1.00224.88           C
ATOM   1138  NE  ARG 2 105     136.327 176.641 140.923  1.00224.88           N
ATOM   1139  CZ  ARG 2 105     136.744 176.718 142.179  1.00224.88           C
ATOM   1140  NH1 ARG 2 105     136.136 177.492 143.064  1.00224.88           N
ATOM   1141  NH2 ARG 2 105     137.795 175.997 142.560  1.00224.88           N
ATOM   1142  H   ARG 2 105     132.513 181.074 138.516  1.00  0.00           H
ATOM   1143  HA  ARG 2 105     132.751 178.855 140.409  1.00  0.00           H
ATOM   1144 1HB  ARG 2 105     134.118 178.845 138.383  1.00  0.00           H
ATOM   1145 2HB  ARG 2 105     134.808 180.410 138.789  1.00  0.00           H
ATOM   1146 1HG  ARG 2 105     136.427 178.715 139.265  1.00  0.00           H
ATOM   1147 2HG  ARG 2 105     135.847 179.366 140.818  1.00  0.00           H
ATOM   1148 1HD  ARG 2 105     134.430 177.437 141.160  1.00  0.00           H
ATOM   1149 2HD  ARG 2 105     134.801 176.820 139.533  1.00  0.00           H
ATOM   1150  HE  ARG 2 105     136.829 176.027 140.295  1.00  0.00           H
ATOM   1151 1HH1 ARG 2 105     135.334 178.040 142.788  1.00  0.00           H
ATOM   1152 2HH1 ARG 2 105     136.473 177.534 144.014  1.00  0.00           H
ATOM   1153 1HH2 ARG 2 105     138.266 175.400 141.894  1.00  0.00           H
ATOM   1154 2HH2 ARG 2 105     138.122 176.048 143.513  1.00  0.00           H
ATOM   1155  N   GLU 2 106     133.767 181.877 141.216  1.00248.21           N
ATOM   1156  CA  GLU 2 106     134.184 182.719 142.334  1.00248.21           C
ATOM   1157  C   GLU 2 106     133.273 183.935 142.431  1.00248.21           C
ATOM   1158  O   GLU 2 106     133.628 185.012 141.908  1.00248.21           O
ATOM   1159  CB  GLU 2 106     135.639 183.151 142.178  1.00248.21           C
ATOM   1160  CG  GLU 2 106     136.161 183.972 143.344  1.00248.21           C
ATOM   1161  CD  GLU 2 106     136.420 183.132 144.578  1.00248.21           C
ATOM   1162  OE1 GLU 2 106     136.990 182.029 144.440  1.00248.21           O
ATOM   1163  OE2 GLU 2 106     136.051 183.573 145.686  1.00248.21           O
ATOM   1164  H   GLU 2 106     133.585 182.304 140.319  1.00  0.00           H
ATOM   1165  HA  GLU 2 106     134.092 182.143 143.254  1.00  0.00           H
ATOM   1166 1HB  GLU 2 106     136.270 182.268 142.074  1.00  0.00           H
ATOM   1167 2HB  GLU 2 106     135.748 183.741 141.269  1.00  0.00           H
ATOM   1168 1HG  GLU 2 106     137.088 184.460 143.044  1.00  0.00           H
ATOM   1169 2HG  GLU 2 106     135.435 184.749 143.581  1.00  0.00           H
ATOM   1170  N   PRO 2 107     132.108 183.814 143.062  1.00258.46           N
ATOM   1171  CA  PRO 2 107     131.202 184.961 143.159  1.00258.46           C
ATOM   1172  C   PRO 2 107     131.772 186.018 144.090  1.00258.46           C
ATOM   1173  O   PRO 2 107     132.643 185.740 144.921  1.00258.46           O
ATOM   1174  CB  PRO 2 107     129.917 184.351 143.726  1.00258.46           C
ATOM   1175  CG  PRO 2 107     130.383 183.138 144.458  1.00258.46           C
ATOM   1176  CD  PRO 2 107     131.539 182.594 143.660  1.00258.46           C
ATOM   1177  HA  PRO 2 107     131.028 185.370 142.153  1.00  0.00           H
ATOM   1178 1HB  PRO 2 107     129.413 185.079 144.380  1.00  0.00           H
ATOM   1179 2HB  PRO 2 107     129.220 184.116 142.909  1.00  0.00           H
ATOM   1180 1HG  PRO 2 107     130.681 183.405 145.484  1.00  0.00           H
ATOM   1181 2HG  PRO 2 107     129.565 182.409 144.545  1.00  0.00           H
ATOM   1182 1HD  PRO 2 107     132.249 182.095 144.336  1.00  0.00           H
ATOM   1183 2HD  PRO 2 107     131.162 181.890 142.904  1.00  0.00           H
ATOM   1184  N   ASP 2 108     131.254 187.240 143.933  1.00268.25           N
ATOM   1185  CA  ASP 2 108     131.674 188.439 144.670  1.00268.25           C
ATOM   1186  C   ASP 2 108     133.105 188.835 144.296  1.00268.25           C
ATOM   1187  O   ASP 2 108     134.027 188.832 145.112  1.00268.25           O
ATOM   1188  CB  ASP 2 108     131.519 188.255 146.186  1.00268.25           C
ATOM   1189  CG  ASP 2 108     130.076 188.055 146.607  1.00268.25           C
ATOM   1190  OD1 ASP 2 108     129.188 188.703 146.016  1.00268.25           O
ATOM   1191  OD2 ASP 2 108     129.831 187.250 147.530  1.00268.25           O
ATOM   1192  H   ASP 2 108     130.516 187.317 143.247  1.00  0.00           H
ATOM   1193  HA  ASP 2 108     131.041 189.273 144.364  1.00  0.00           H
ATOM   1194 1HB  ASP 2 108     132.102 187.393 146.509  1.00  0.00           H
ATOM   1195 2HB  ASP 2 108     131.916 189.130 146.701  1.00  0.00           H
ATOM   1196  N   SER 2 109     133.265 189.153 143.015  1.00254.20           N
ATOM   1197  CA  SER 2 109     134.538 189.594 142.463  1.00254.20           C
ATOM   1198  C   SER 2 109     134.314 190.763 141.517  1.00254.20           C
ATOM   1199  O   SER 2 109     133.219 190.931 140.968  1.00254.20           O
ATOM   1200  CB  SER 2 109     135.243 188.451 141.727  1.00254.20           C
ATOM   1201  OG  SER 2 109     135.467 187.352 142.592  1.00254.20           O
ATOM   1202  H   SER 2 109     132.463 189.083 142.405  1.00  0.00           H
ATOM   1203  HA  SER 2 109     135.177 189.919 143.286  1.00  0.00           H
ATOM   1204 1HB  SER 2 109     134.635 188.133 140.880  1.00  0.00           H
ATOM   1205 2HB  SER 2 109     136.194 188.807 141.331  1.00  0.00           H
ATOM   1206  HG  SER 2 109     135.139 187.623 143.453  1.00  0.00           H
ATOM   1207  N   ASN 2 110     135.350 191.575 141.335  1.00244.69           N
ATOM   1208  CA  ASN 2 110     135.394 192.590 140.286  1.00244.69           C
ATOM   1209  C   ASN 2 110     136.528 192.222 139.331  1.00244.69           C
ATOM   1210  O   ASN 2 110     137.676 192.045 139.740  1.00244.69           O
ATOM   1211  CB  ASN 2 110     135.585 193.985 140.879  1.00244.69           C
ATOM   1212  CG  ASN 2 110     134.442 194.389 141.791  1.00244.69           C
ATOM   1213  OD1 ASN 2 110     134.661 194.832 142.918  1.00244.69           O
ATOM   1214  ND2 ASN 2 110     133.216 194.238 141.306  1.00244.69           N
ATOM   1215  H   ASN 2 110     136.138 191.477 141.959  1.00  0.00           H
ATOM   1216  HA  ASN 2 110     134.447 192.573 139.746  1.00  0.00           H
ATOM   1217 1HB  ASN 2 110     136.516 194.016 141.446  1.00  0.00           H
ATOM   1218 2HB  ASN 2 110     135.666 194.715 140.073  1.00  0.00           H
ATOM   1219 1HD2 ASN 2 110     132.423 194.488 141.862  1.00  0.00           H
ATOM   1220 2HD2 ASN 2 110     133.084 193.874 140.383  1.00  0.00           H
ATOM   1221  N   VAL 2 111     136.196 192.107 138.050  1.00231.76           N
ATOM   1222  CA  VAL 2 111     137.153 191.746 137.012  1.00231.76           C
ATOM   1223  C   VAL 2 111     137.441 192.985 136.178  1.00231.76           C
ATOM   1224  O   VAL 2 111     136.526 193.570 135.590  1.00231.76           O
ATOM   1225  CB  VAL 2 111     136.615 190.600 136.140  1.00231.76           C
ATOM   1226  CG1 VAL 2 111     137.607 190.239 135.041  1.00231.76           C
ATOM   1227  CG2 VAL 2 111     136.292 189.389 137.002  1.00231.76           C
ATOM   1228  H   VAL 2 111     135.233 192.278 137.794  1.00  0.00           H
ATOM   1229  HA  VAL 2 111     138.073 191.412 137.492  1.00  0.00           H
ATOM   1230  HB  VAL 2 111     135.709 190.934 135.633  1.00  0.00           H
ATOM   1231 1HG1 VAL 2 111     137.203 189.426 134.439  1.00  0.00           H
ATOM   1232 2HG1 VAL 2 111     137.780 191.109 134.408  1.00  0.00           H
ATOM   1233 3HG1 VAL 2 111     138.548 189.923 135.491  1.00  0.00           H
ATOM   1234 1HG2 VAL 2 111     135.911 188.586 136.373  1.00  0.00           H
ATOM   1235 2HG2 VAL 2 111     137.195 189.054 137.512  1.00  0.00           H
ATOM   1236 3HG2 VAL 2 111     135.536 189.660 137.740  1.00  0.00           H
ATOM   1237  N   ILE 2 112     138.706 193.402 136.144  1.00226.97           N
ATOM   1238  CA  ILE 2 112     139.113 194.651 135.509  1.00226.97           C
ATOM   1239  C   ILE 2 112     140.076 194.316 134.377  1.00226.97           C
ATOM   1240  O   ILE 2 112     141.045 193.575 134.571  1.00226.97           O
ATOM   1241  CB  ILE 2 112     139.766 195.673 136.484  1.00226.97           C
ATOM   1242  CG1 ILE 2 112     138.900 196.042 137.709  1.00226.97           C
ATOM   1243  CG2 ILE 2 112     140.146 196.953 135.749  1.00226.97           C
ATOM   1244  CD1 ILE 2 112     139.078 195.203 138.985  1.00226.97           C
ATOM   1245  H   ILE 2 112     139.408 192.820 136.580  1.00  0.00           H
ATOM   1246  HA  ILE 2 112     138.229 195.130 135.093  1.00  0.00           H
ATOM   1247  HB  ILE 2 112     140.665 195.237 136.918  1.00  0.00           H
ATOM   1248 1HG1 ILE 2 112     139.094 197.075 137.994  1.00  0.00           H
ATOM   1249 2HG1 ILE 2 112     137.845 195.970 137.444  1.00  0.00           H
ATOM   1250 1HG2 ILE 2 112     140.601 197.653 136.450  1.00  0.00           H
ATOM   1251 2HG2 ILE 2 112     140.857 196.721 134.957  1.00  0.00           H
ATOM   1252 3HG2 ILE 2 112     139.254 197.402 135.314  1.00  0.00           H
ATOM   1253 1HD1 ILE 2 112     138.408 195.574 139.761  1.00  0.00           H
ATOM   1254 2HD1 ILE 2 112     138.843 194.160 138.771  1.00  0.00           H
ATOM   1255 3HD1 ILE 2 112     140.108 195.279 139.330  1.00  0.00           H
ATOM   1256  N   VAL 2 113     139.802 194.861 133.192  1.00228.31           N
ATOM   1257  CA  VAL 2 113     140.563 194.565 131.987  1.00228.31           C
ATOM   1258  C   VAL 2 113     141.095 195.881 131.427  1.00228.31           C
ATOM   1259  O   VAL 2 113     140.442 196.929 131.508  1.00228.31           O
ATOM   1260  CB  VAL 2 113     139.696 193.787 130.951  1.00228.31           C
ATOM   1261  CG1 VAL 2 113     138.417 194.536 130.601  1.00228.31           C
ATOM   1262  CG2 VAL 2 113     140.486 193.396 129.691  1.00228.31           C
ATOM   1263  H   VAL 2 113     139.028 195.508 133.139  1.00  0.00           H
ATOM   1264  HA  VAL 2 113     141.414 193.940 132.260  1.00  0.00           H
ATOM   1265  HB  VAL 2 113     139.323 192.874 131.415  1.00  0.00           H
ATOM   1266 1HG1 VAL 2 113     137.843 193.957 129.876  1.00  0.00           H
ATOM   1267 2HG1 VAL 2 113     137.821 194.680 131.502  1.00  0.00           H
ATOM   1268 3HG1 VAL 2 113     138.669 195.506 130.172  1.00  0.00           H
ATOM   1269 1HG2 VAL 2 113     139.834 192.856 129.006  1.00  0.00           H
ATOM   1270 2HG2 VAL 2 113     140.862 194.295 129.203  1.00  0.00           H
ATOM   1271 3HG2 VAL 2 113     141.325 192.758 129.972  1.00  0.00           H
ATOM   1272  N   VAL 2 114     142.322 195.835 130.912  1.00217.67           N
ATOM   1273  CA  VAL 2 114     142.942 196.983 130.270  1.00217.67           C
ATOM   1274  C   VAL 2 114     143.040 196.718 128.775  1.00217.67           C
ATOM   1275  O   VAL 2 114     143.350 195.611 128.321  1.00217.67           O
ATOM   1276  CB  VAL 2 114     144.329 197.315 130.861  1.00217.67           C
ATOM   1277  CG1 VAL 2 114     144.240 197.458 132.366  1.00217.67           C
ATOM   1278  CG2 VAL 2 114     145.346 196.246 130.488  1.00217.67           C
ATOM   1279  H   VAL 2 114     142.835 194.967 130.971  1.00  0.00           H
ATOM   1280  HA  VAL 2 114     142.302 197.852 130.421  1.00  0.00           H
ATOM   1281  HB  VAL 2 114     144.661 198.276 130.465  1.00  0.00           H
ATOM   1282 1HG1 VAL 2 114     145.224 197.693 132.769  1.00  0.00           H
ATOM   1283 2HG1 VAL 2 114     143.545 198.260 132.615  1.00  0.00           H
ATOM   1284 3HG1 VAL 2 114     143.885 196.522 132.800  1.00  0.00           H
ATOM   1285 1HG2 VAL 2 114     146.315 196.502 130.914  1.00  0.00           H
ATOM   1286 2HG2 VAL 2 114     145.020 195.282 130.879  1.00  0.00           H
ATOM   1287 3HG2 VAL 2 114     145.431 196.187 129.402  1.00  0.00           H
ATOM   1288  N   ASP 2 115     142.741 197.757 128.002  1.00222.67           N
ATOM   1289  CA  ASP 2 115     142.647 197.660 126.551  1.00222.67           C
ATOM   1290  C   ASP 2 115     144.065 197.700 126.001  1.00222.67           C
ATOM   1291  O   ASP 2 115     144.734 198.733 126.051  1.00222.67           O
ATOM   1292  CB  ASP 2 115     141.810 198.795 125.983  1.00222.67           C
ATOM   1293  CG  ASP 2 115     141.570 198.665 124.493  1.00222.67           C
ATOM   1294  OD1 ASP 2 115     142.136 197.744 123.872  1.00222.67           O
ATOM   1295  OD2 ASP 2 115     140.821 199.495 123.937  1.00222.67           O
ATOM   1296  H   ASP 2 115     142.573 198.647 128.448  1.00  0.00           H
ATOM   1297  HA  ASP 2 115     142.164 196.716 126.297  1.00  0.00           H
ATOM   1298 1HB  ASP 2 115     140.846 198.825 126.490  1.00  0.00           H
ATOM   1299 2HB  ASP 2 115     142.310 199.746 126.173  1.00  0.00           H
ATOM   1300  N   TRP 2 116     144.525 196.568 125.474  1.00221.93           N
ATOM   1301  CA  TRP 2 116     145.867 196.548 124.922  1.00221.93           C
ATOM   1302  C   TRP 2 116     145.949 197.368 123.636  1.00221.93           C
ATOM   1303  O   TRP 2 116     146.993 197.976 123.378  1.00221.93           O
ATOM   1304  CB  TRP 2 116     146.311 195.089 124.734  1.00221.93           C
ATOM   1305  CG  TRP 2 116     147.385 194.824 123.719  1.00221.93           C
ATOM   1306  CD1 TRP 2 116     147.269 194.114 122.562  1.00221.93           C
ATOM   1307  CD2 TRP 2 116     148.760 195.223 123.808  1.00221.93           C
ATOM   1308  NE1 TRP 2 116     148.480 194.062 121.913  1.00221.93           N
ATOM   1309  CE2 TRP 2 116     149.411 194.738 122.656  1.00221.93           C
ATOM   1310  CE3 TRP 2 116     149.501 195.951 124.744  1.00221.93           C
ATOM   1311  CZ2 TRP 2 116     150.764 194.960 122.417  1.00221.93           C
ATOM   1312  CZ3 TRP 2 116     150.843 196.172 124.502  1.00221.93           C
ATOM   1313  CH2 TRP 2 116     151.460 195.678 123.350  1.00221.93           C
ATOM   1314  H   TRP 2 116     143.969 195.725 125.446  1.00  0.00           H
ATOM   1315  HA  TRP 2 116     146.538 197.041 125.628  1.00  0.00           H
ATOM   1316 1HB  TRP 2 116     146.680 194.697 125.682  1.00  0.00           H
ATOM   1317 2HB  TRP 2 116     145.454 194.484 124.440  1.00  0.00           H
ATOM   1318  HD1 TRP 2 116     146.349 193.654 122.202  1.00  0.00           H
ATOM   1319  HE1 TRP 2 116     148.656 193.599 121.032  1.00  0.00           H
ATOM   1320  HE3 TRP 2 116     149.027 196.339 125.646  1.00  0.00           H
ATOM   1321  HZ2 TRP 2 116     151.263 194.586 121.523  1.00  0.00           H
ATOM   1322  HZ3 TRP 2 116     151.410 196.744 125.236  1.00  0.00           H
ATOM   1323  HH2 TRP 2 116     152.522 195.869 123.194  1.00  0.00           H
ATOM   1324  N   LEU 2 117     144.840 197.483 122.881  1.00222.03           N
ATOM   1325  CA  LEU 2 117     144.863 197.920 121.480  1.00222.03           C
ATOM   1326  C   LEU 2 117     145.422 199.323 121.279  1.00222.03           C
ATOM   1327  O   LEU 2 117     145.823 199.645 120.155  1.00222.03           O
ATOM   1328  CB  LEU 2 117     143.469 197.904 120.839  1.00222.03           C
ATOM   1329  CG  LEU 2 117     142.855 196.702 120.116  1.00222.03           C
ATOM   1330  CD1 LEU 2 117     142.947 195.461 120.948  1.00222.03           C
ATOM   1331  CD2 LEU 2 117     141.412 196.971 119.722  1.00222.03           C
ATOM   1332  H   LEU 2 117     143.955 197.255 123.310  1.00  0.00           H
ATOM   1333  HA  LEU 2 117     145.495 197.236 120.915  1.00  0.00           H
ATOM   1334 1HB  LEU 2 117     142.731 198.127 121.607  1.00  0.00           H
ATOM   1335 2HB  LEU 2 117     143.426 198.689 120.083  1.00  0.00           H
ATOM   1336  HG  LEU 2 117     143.428 196.490 119.212  1.00  0.00           H
ATOM   1337 1HD1 LEU 2 117     142.503 194.626 120.407  1.00  0.00           H
ATOM   1338 2HD1 LEU 2 117     143.994 195.241 121.159  1.00  0.00           H
ATOM   1339 3HD1 LEU 2 117     142.412 195.611 121.885  1.00  0.00           H
ATOM   1340 1HD2 LEU 2 117     141.006 196.098 119.210  1.00  0.00           H
ATOM   1341 2HD2 LEU 2 117     140.823 197.174 120.617  1.00  0.00           H
ATOM   1342 3HD2 LEU 2 117     141.371 197.834 119.056  1.00  0.00           H
ATOM   1343  N   SER 2 118     145.430 200.166 122.315  1.00245.70           N
ATOM   1344  CA  SER 2 118     145.928 201.529 122.159  1.00245.70           C
ATOM   1345  C   SER 2 118     147.389 201.546 121.729  1.00245.70           C
ATOM   1346  O   SER 2 118     147.863 202.548 121.183  1.00245.70           O
ATOM   1347  CB  SER 2 118     145.744 202.305 123.464  1.00245.70           C
ATOM   1348  OG  SER 2 118     146.581 201.790 124.486  1.00245.70           O
ATOM   1349  H   SER 2 118     145.093 199.866 123.218  1.00  0.00           H
ATOM   1350  HA  SER 2 118     145.352 202.019 121.373  1.00  0.00           H
ATOM   1351 1HB  SER 2 118     145.975 203.356 123.297  1.00  0.00           H
ATOM   1352 2HB  SER 2 118     144.703 202.245 123.780  1.00  0.00           H
ATOM   1353  HG  SER 2 118     147.122 201.115 124.070  1.00  0.00           H
ATOM   1354  N   ARG 2 119     148.115 200.456 121.969  1.00239.38           N
ATOM   1355  CA  ARG 2 119     149.513 200.353 121.582  1.00239.38           C
ATOM   1356  C   ARG 2 119     149.795 198.988 120.954  1.00239.38           C
ATOM   1357  O   ARG 2 119     150.898 198.447 121.073  1.00239.38           O
ATOM   1358  CB  ARG 2 119     150.410 200.633 122.788  1.00239.38           C
ATOM   1359  CG  ARG 2 119     150.470 202.107 123.178  1.00239.38           C
ATOM   1360  CD  ARG 2 119     151.528 202.390 124.244  1.00239.38           C
ATOM   1361  NE  ARG 2 119     151.140 201.954 125.584  1.00239.38           N
ATOM   1362  CZ  ARG 2 119     150.547 202.720 126.495  1.00239.38           C
ATOM   1363  NH1 ARG 2 119     150.308 204.003 126.275  1.00239.38           N
ATOM   1364  NH2 ARG 2 119     150.207 202.188 127.664  1.00239.38           N
ATOM   1365  H   ARG 2 119     147.673 199.676 122.434  1.00  0.00           H
ATOM   1366  HA  ARG 2 119     149.716 201.097 120.811  1.00  0.00           H
ATOM   1367 1HB  ARG 2 119     150.052 200.068 123.646  1.00  0.00           H
ATOM   1368 2HB  ARG 2 119     151.424 200.296 122.573  1.00  0.00           H
ATOM   1369 1HG  ARG 2 119     150.711 202.706 122.300  1.00  0.00           H
ATOM   1370 2HG  ARG 2 119     149.503 202.417 123.575  1.00  0.00           H
ATOM   1371 1HD  ARG 2 119     152.451 201.872 123.989  1.00  0.00           H
ATOM   1372 2HD  ARG 2 119     151.715 203.463 124.293  1.00  0.00           H
ATOM   1373  HE  ARG 2 119     151.335 200.996 125.841  1.00  0.00           H
ATOM   1374 1HH1 ARG 2 119     150.578 204.425 125.398  1.00  0.00           H
ATOM   1375 2HH1 ARG 2 119     149.857 204.561 126.985  1.00  0.00           H
ATOM   1376 1HH2 ARG 2 119     150.398 201.214 127.851  1.00  0.00           H
ATOM   1377 2HH2 ARG 2 119     149.757 202.758 128.364  1.00  0.00           H
ATOM   1378  N   ALA 2 120     148.796 198.414 120.275  1.00247.63           N
ATOM   1379  CA  ALA 2 120     148.920 197.117 119.613  1.00247.63           C
ATOM   1380  C   ALA 2 120     149.326 197.209 118.152  1.00247.63           C
ATOM   1381  O   ALA 2 120     150.047 196.337 117.657  1.00247.63           O
ATOM   1382  CB  ALA 2 120     147.603 196.339 119.680  1.00247.63           C
ATOM   1383  H   ALA 2 120     147.917 198.910 120.223  1.00  0.00           H
ATOM   1384  HA  ALA 2 120     149.690 196.545 120.131  1.00  0.00           H
ATOM   1385 1HB  ALA 2 120     147.722 195.378 119.180  1.00  0.00           H
ATOM   1386 2HB  ALA 2 120     147.330 196.174 120.723  1.00  0.00           H
ATOM   1387 3HB  ALA 2 120     146.818 196.909 119.186  1.00  0.00           H
ATOM   1388  N   GLN 2 121     148.872 198.246 117.442  1.00264.52           N
ATOM   1389  CA  GLN 2 121     148.973 198.306 115.987  1.00264.52           C
ATOM   1390  C   GLN 2 121     150.320 198.853 115.524  1.00264.52           C
ATOM   1391  O   GLN 2 121     150.400 199.930 114.927  1.00264.52           O
ATOM   1392  CB  GLN 2 121     147.833 199.152 115.420  1.00264.52           C
ATOM   1393  CG  GLN 2 121     146.455 198.616 115.761  1.00264.52           C
ATOM   1394  CD  GLN 2 121     146.242 197.208 115.245  1.00264.52           C
ATOM   1395  OE1 GLN 2 121     146.217 196.976 114.038  1.00264.52           O
ATOM   1396  NE2 GLN 2 121     146.085 196.259 116.161  1.00264.52           N
ATOM   1397  H   GLN 2 121     148.442 199.014 117.938  1.00  0.00           H
ATOM   1398  HA  GLN 2 121     148.892 197.293 115.592  1.00  0.00           H
ATOM   1399 1HB  GLN 2 121     147.911 200.171 115.803  1.00  0.00           H
ATOM   1400 2HB  GLN 2 121     147.922 199.204 114.335  1.00  0.00           H
ATOM   1401 1HG  GLN 2 121     146.338 198.606 116.845  1.00  0.00           H
ATOM   1402 2HG  GLN 2 121     145.702 199.265 115.312  1.00  0.00           H
ATOM   1403 1HE2 GLN 2 121     145.941 195.310 115.879  1.00  0.00           H
ATOM   1404 2HE2 GLN 2 121     146.111 196.492 117.133  1.00  0.00           H
ATOM   1405  N   GLN 2 122     151.373 198.098 115.809  1.00261.06           N
ATOM   1406  CA  GLN 2 122     152.749 198.422 115.451  1.00261.06           C
ATOM   1407  C   GLN 2 122     153.438 197.098 115.138  1.00261.06           C
ATOM   1408  O   GLN 2 122     152.924 196.018 115.449  1.00261.06           O
ATOM   1409  CB  GLN 2 122     153.492 199.192 116.561  1.00261.06           C
ATOM   1410  CG  GLN 2 122     153.186 200.678 116.778  1.00261.06           C
ATOM   1411  CD  GLN 2 122     151.963 200.913 117.641  1.00261.06           C
ATOM   1412  OE1 GLN 2 122     151.753 200.226 118.638  1.00261.06           O
ATOM   1413  NE2 GLN 2 122     151.168 201.912 117.279  1.00261.06           N
ATOM   1414  H   GLN 2 122     151.185 197.241 116.311  1.00  0.00           H
ATOM   1415  HA  GLN 2 122     152.735 199.057 114.565  1.00  0.00           H
ATOM   1416 1HB  GLN 2 122     153.302 198.717 117.523  1.00  0.00           H
ATOM   1417 2HB  GLN 2 122     154.566 199.145 116.379  1.00  0.00           H
ATOM   1418 1HG  GLN 2 122     154.038 201.147 117.269  1.00  0.00           H
ATOM   1419 2HG  GLN 2 122     153.007 201.147 115.810  1.00  0.00           H
ATOM   1420 1HE2 GLN 2 122     150.345 202.116 117.811  1.00  0.00           H
ATOM   1421 2HE2 GLN 2 122     151.390 202.462 116.474  1.00  0.00           H
ATOM   1422  N   HIS 2 123     154.606 197.171 114.509  1.00249.88           N
ATOM   1423  CA  HIS 2 123     155.411 195.981 114.296  1.00249.88           C
ATOM   1424  C   HIS 2 123     155.635 195.234 115.609  1.00249.88           C
ATOM   1425  O   HIS 2 123     155.674 195.825 116.691  1.00249.88           O
ATOM   1426  CB  HIS 2 123     156.746 196.355 113.653  1.00249.88           C
ATOM   1427  CG  HIS 2 123     157.538 195.178 113.182  1.00249.88           C
ATOM   1428  ND1 HIS 2 123     156.968 194.123 112.502  1.00249.88           N
ATOM   1429  CD2 HIS 2 123     158.860 194.899 113.267  1.00249.88           C
ATOM   1430  CE1 HIS 2 123     157.903 193.238 112.205  1.00249.88           C
ATOM   1431  NE2 HIS 2 123     159.059 193.685 112.658  1.00249.88           N
ATOM   1432  H   HIS 2 123     154.945 198.062 114.175  1.00  0.00           H
ATOM   1433  HA  HIS 2 123     154.886 195.303 113.623  1.00  0.00           H
ATOM   1434 1HB  HIS 2 123     156.568 197.010 112.799  1.00  0.00           H
ATOM   1435 2HB  HIS 2 123     157.352 196.909 114.370  1.00  0.00           H
ATOM   1436  HD2 HIS 2 123     159.622 195.519 113.739  1.00  0.00           H
ATOM   1437  HE1 HIS 2 123     157.746 192.298 111.675  1.00  0.00           H
ATOM   1438  HE2 HIS 2 123     159.949 193.214 112.574  1.00  0.00           H
ATOM   1439  N   TYR 2 124     155.750 193.904 115.492  1.00241.96           N
ATOM   1440  CA  TYR 2 124     155.793 193.034 116.669  1.00241.96           C
ATOM   1441  C   TYR 2 124     156.845 193.454 117.706  1.00241.96           C
ATOM   1442  O   TYR 2 124     156.447 193.812 118.832  1.00241.96           O
ATOM   1443  CB  TYR 2 124     155.913 191.576 116.193  1.00241.96           C
ATOM   1444  CG  TYR 2 124     156.006 190.483 117.232  1.00241.96           C
ATOM   1445  CD1 TYR 2 124     154.903 190.117 117.994  1.00241.96           C
ATOM   1446  CD2 TYR 2 124     157.181 189.751 117.382  1.00241.96           C
ATOM   1447  CE1 TYR 2 124     154.985 189.090 118.923  1.00241.96           C
ATOM   1448  CE2 TYR 2 124     157.271 188.719 118.299  1.00241.96           C
ATOM   1449  CZ  TYR 2 124     156.170 188.394 119.068  1.00241.96           C
ATOM   1450  OH  TYR 2 124     156.261 187.373 119.987  1.00241.96           O
ATOM   1451  H   TYR 2 124     155.809 193.490 114.573  1.00  0.00           H
ATOM   1452  HA  TYR 2 124     154.867 193.162 117.228  1.00  0.00           H
ATOM   1453 1HB  TYR 2 124     155.050 191.322 115.576  1.00  0.00           H
ATOM   1454 2HB  TYR 2 124     156.803 191.468 115.572  1.00  0.00           H
ATOM   1455  HD1 TYR 2 124     153.955 190.641 117.866  1.00  0.00           H
ATOM   1456  HD2 TYR 2 124     158.053 189.988 116.772  1.00  0.00           H
ATOM   1457  HE1 TYR 2 124     154.109 188.818 119.512  1.00  0.00           H
ATOM   1458  HE2 TYR 2 124     158.205 188.170 118.411  1.00  0.00           H
ATOM   1459  HH  TYR 2 124     157.139 186.989 119.951  1.00  0.00           H
ATOM   1460  N   PRO 2 125     158.165 193.467 117.422  1.00248.53           N
ATOM   1461  CA  PRO 2 125     159.094 193.926 118.473  1.00248.53           C
ATOM   1462  C   PRO 2 125     158.862 195.364 118.909  1.00248.53           C
ATOM   1463  O   PRO 2 125     159.227 195.722 120.033  1.00248.53           O
ATOM   1464  CB  PRO 2 125     160.481 193.752 117.837  1.00248.53           C
ATOM   1465  CG  PRO 2 125     160.242 193.712 116.400  1.00248.53           C
ATOM   1466  CD  PRO 2 125     158.934 193.028 116.233  1.00248.53           C
ATOM   1467  HA  PRO 2 125     158.990 193.279 119.357  1.00  0.00           H
ATOM   1468 1HB  PRO 2 125     161.137 194.588 118.128  1.00  0.00           H
ATOM   1469 2HB  PRO 2 125     160.953 192.830 118.207  1.00  0.00           H
ATOM   1470 1HG  PRO 2 125     160.229 194.733 115.989  1.00  0.00           H
ATOM   1471 2HG  PRO 2 125     161.057 193.176 115.894  1.00  0.00           H
ATOM   1472 1HD  PRO 2 125     158.461 193.366 115.299  1.00  0.00           H
ATOM   1473 2HD  PRO 2 125     159.089 191.940 116.217  1.00  0.00           H
ATOM   1474  N   VAL 2 126     158.266 196.203 118.061  1.00248.71           N
ATOM   1475  CA  VAL 2 126     157.969 197.576 118.463  1.00248.71           C
ATOM   1476  C   VAL 2 126     156.885 197.586 119.543  1.00248.71           C
ATOM   1477  O   VAL 2 126     157.000 198.286 120.562  1.00248.71           O
ATOM   1478  CB  VAL 2 126     157.599 198.402 117.212  1.00248.71           C
ATOM   1479  CG1 VAL 2 126     157.128 199.797 117.553  1.00248.71           C
ATOM   1480  CG2 VAL 2 126     158.780 198.457 116.250  1.00248.71           C
ATOM   1481  H   VAL 2 126     158.013 195.896 117.132  1.00  0.00           H
ATOM   1482  HA  VAL 2 126     158.862 198.001 118.924  1.00  0.00           H
ATOM   1483  HB  VAL 2 126     156.750 197.932 116.716  1.00  0.00           H
ATOM   1484 1HG1 VAL 2 126     156.881 200.332 116.635  1.00  0.00           H
ATOM   1485 2HG1 VAL 2 126     156.243 199.738 118.186  1.00  0.00           H
ATOM   1486 3HG1 VAL 2 126     157.919 200.330 118.080  1.00  0.00           H
ATOM   1487 1HG2 VAL 2 126     158.507 199.041 115.372  1.00  0.00           H
ATOM   1488 2HG2 VAL 2 126     159.631 198.923 116.746  1.00  0.00           H
ATOM   1489 3HG2 VAL 2 126     159.048 197.445 115.944  1.00  0.00           H
ATOM   1490  N   SER 2 127     155.844 196.765 119.362  1.00229.81           N
ATOM   1491  CA  SER 2 127     154.816 196.610 120.389  1.00229.81           C
ATOM   1492  C   SER 2 127     155.407 196.071 121.689  1.00229.81           C
ATOM   1493  O   SER 2 127     155.020 196.502 122.787  1.00229.81           O
ATOM   1494  CB  SER 2 127     153.711 195.688 119.876  1.00229.81           C
ATOM   1495  OG  SER 2 127     153.010 196.282 118.796  1.00229.81           O
ATOM   1496  H   SER 2 127     155.765 196.241 118.503  1.00  0.00           H
ATOM   1497  HA  SER 2 127     154.389 197.591 120.603  1.00  0.00           H
ATOM   1498 1HB  SER 2 127     154.147 194.744 119.552  1.00  0.00           H
ATOM   1499 2HB  SER 2 127     153.016 195.467 120.684  1.00  0.00           H
ATOM   1500  HG  SER 2 127     153.515 197.061 118.549  1.00  0.00           H
ATOM   1501  N   ALA 2 128     156.362 195.136 121.580  1.00228.28           N
ATOM   1502  CA  ALA 2 128     157.033 194.613 122.768  1.00228.28           C
ATOM   1503  C   ALA 2 128     157.686 195.724 123.586  1.00228.28           C
ATOM   1504  O   ALA 2 128     157.704 195.660 124.820  1.00228.28           O
ATOM   1505  CB  ALA 2 128     158.074 193.568 122.369  1.00228.28           C
ATOM   1506  H   ALA 2 128     156.626 194.785 120.670  1.00  0.00           H
ATOM   1507  HA  ALA 2 128     156.282 194.140 123.401  1.00  0.00           H
ATOM   1508 1HB  ALA 2 128     158.568 193.186 123.262  1.00  0.00           H
ATOM   1509 2HB  ALA 2 128     157.584 192.747 121.845  1.00  0.00           H
ATOM   1510 3HB  ALA 2 128     158.814 194.025 121.713  1.00  0.00           H
ATOM   1511  N   GLY 2 129     158.239 196.733 122.912  1.00223.77           N
ATOM   1512  CA  GLY 2 129     158.849 197.849 123.617  1.00223.77           C
ATOM   1513  C   GLY 2 129     157.852 198.636 124.448  1.00223.77           C
ATOM   1514  O   GLY 2 129     158.235 199.485 125.257  1.00223.77           O
ATOM   1515  H   GLY 2 129     158.238 196.730 121.902  1.00  0.00           H
ATOM   1516 1HA  GLY 2 129     159.638 197.478 124.272  1.00  0.00           H
ATOM   1517 2HA  GLY 2 129     159.317 198.521 122.899  1.00  0.00           H
ATOM   1518  N   TYR 2 130     156.561 198.381 124.249  1.00223.74           N
ATOM   1519  CA  TYR 2 130     155.541 199.107 125.003  1.00223.74           C
ATOM   1520  C   TYR 2 130     154.986 198.314 126.184  1.00223.74           C
ATOM   1521  O   TYR 2 130     153.982 198.742 126.783  1.00223.74           O
ATOM   1522  CB  TYR 2 130     154.390 199.535 124.087  1.00223.74           C
ATOM   1523  CG  TYR 2 130     154.785 200.457 122.948  1.00223.74           C
ATOM   1524  CD1 TYR 2 130     155.661 201.520 123.151  1.00223.74           C
ATOM   1525  CD2 TYR 2 130     154.231 200.303 121.685  1.00223.74           C
ATOM   1526  CE1 TYR 2 130     156.006 202.373 122.121  1.00223.74           C
ATOM   1527  CE2 TYR 2 130     154.565 201.157 120.650  1.00223.74           C
ATOM   1528  CZ  TYR 2 130     155.455 202.187 120.872  1.00223.74           C
ATOM   1529  OH  TYR 2 130     155.791 203.034 119.842  1.00223.74           O
ATOM   1530  H   TYR 2 130     156.274 197.684 123.576  1.00  0.00           H
ATOM   1531  HA  TYR 2 130     155.996 200.003 125.427  1.00  0.00           H
ATOM   1532 1HB  TYR 2 130     153.925 198.650 123.648  1.00  0.00           H
ATOM   1533 2HB  TYR 2 130     153.629 200.047 124.674  1.00  0.00           H
ATOM   1534  HD1 TYR 2 130     156.089 201.692 124.138  1.00  0.00           H
ATOM   1535  HD2 TYR 2 130     153.521 199.497 121.496  1.00  0.00           H
ATOM   1536  HE1 TYR 2 130     156.693 203.198 122.305  1.00  0.00           H
ATOM   1537  HE2 TYR 2 130     154.124 201.018 119.663  1.00  0.00           H
ATOM   1538  HH  TYR 2 130     155.356 202.746 119.037  1.00  0.00           H
ATOM   1539  N   THR 2 131     155.594 197.161 126.494  1.00208.93           N
ATOM   1540  CA  THR 2 131     155.189 196.386 127.671  1.00208.93           C
ATOM   1541  C   THR 2 131     155.468 197.117 128.982  1.00208.93           C
ATOM   1542  O   THR 2 131     154.733 196.934 129.956  1.00208.93           O
ATOM   1543  CB  THR 2 131     155.886 195.026 127.697  1.00208.93           C
ATOM   1544  OG1 THR 2 131     157.301 195.201 127.549  1.00208.93           O
ATOM   1545  CG2 THR 2 131     155.344 194.122 126.628  1.00208.93           C
ATOM   1546  H   THR 2 131     156.343 196.816 125.912  1.00  0.00           H
ATOM   1547  HA  THR 2 131     154.113 196.218 127.623  1.00  0.00           H
ATOM   1548  HB  THR 2 131     155.731 194.557 128.669  1.00  0.00           H
ATOM   1549  HG1 THR 2 131     157.472 195.976 127.009  1.00  0.00           H
ATOM   1550 1HG2 THR 2 131     155.856 193.162 126.669  1.00  0.00           H
ATOM   1551 2HG2 THR 2 131     154.276 193.972 126.785  1.00  0.00           H
ATOM   1552 3HG2 THR 2 131     155.506 194.577 125.651  1.00  0.00           H
ATOM   1553  N   LYS 2 132     156.522 197.936 129.049  1.00222.15           N
ATOM   1554  CA  LYS 2 132     156.646 198.760 130.250  1.00222.15           C
ATOM   1555  C   LYS 2 132     155.509 199.764 130.400  1.00222.15           C
ATOM   1556  O   LYS 2 132     155.088 200.032 131.528  1.00222.15           O
ATOM   1557  CB  LYS 2 132     158.002 199.472 130.332  1.00222.15           C
ATOM   1558  CG  LYS 2 132     159.225 198.587 130.539  1.00222.15           C
ATOM   1559  CD  LYS 2 132     160.485 199.393 130.822  1.00222.15           C
ATOM   1560  CE  LYS 2 132     160.938 200.178 129.629  1.00222.15           C
ATOM   1561  NZ  LYS 2 132     161.483 199.240 128.614  1.00222.15           N
ATOM   1562  H   LYS 2 132     157.222 198.012 128.324  1.00  0.00           H
ATOM   1563  HA  LYS 2 132     156.557 198.113 131.123  1.00  0.00           H
ATOM   1564 1HB  LYS 2 132     158.174 200.034 129.414  1.00  0.00           H
ATOM   1565 2HB  LYS 2 132     157.989 200.186 131.156  1.00  0.00           H
ATOM   1566 1HG  LYS 2 132     159.051 197.916 131.381  1.00  0.00           H
ATOM   1567 2HG  LYS 2 132     159.395 197.986 129.647  1.00  0.00           H
ATOM   1568 1HD  LYS 2 132     160.297 200.088 131.642  1.00  0.00           H
ATOM   1569 2HD  LYS 2 132     161.289 198.719 131.118  1.00  0.00           H
ATOM   1570 1HE  LYS 2 132     160.097 200.733 129.218  1.00  0.00           H
ATOM   1571 2HE  LYS 2 132     161.703 200.892 129.931  1.00  0.00           H
ATOM   1572 1HZ  LYS 2 132     161.792 199.761 127.805  1.00  0.00           H
ATOM   1573 2HZ  LYS 2 132     162.264 198.734 129.007  1.00  0.00           H
ATOM   1574 3HZ  LYS 2 132     160.764 198.588 128.338  1.00  0.00           H
ATOM   1575  N   LEU 2 133     154.962 200.295 129.303  1.00227.77           N
ATOM   1576  CA  LEU 2 133     153.910 201.299 129.452  1.00227.77           C
ATOM   1577  C   LEU 2 133     152.597 200.671 129.908  1.00227.77           C
ATOM   1578  O   LEU 2 133     151.943 201.189 130.825  1.00227.77           O
ATOM   1579  CB  LEU 2 133     153.713 202.079 128.153  1.00227.77           C
ATOM   1580  CG  LEU 2 133     154.877 202.942 127.678  1.00227.77           C
ATOM   1581  CD1 LEU 2 133     154.564 203.483 126.304  1.00227.77           C
ATOM   1582  CD2 LEU 2 133     155.134 204.075 128.656  1.00227.77           C
ATOM   1583  H   LEU 2 133     155.253 200.022 128.376  1.00  0.00           H
ATOM   1584  HA  LEU 2 133     154.208 202.000 130.232  1.00  0.00           H
ATOM   1585 1HB  LEU 2 133     153.495 201.371 127.354  1.00  0.00           H
ATOM   1586 2HB  LEU 2 133     152.854 202.739 128.271  1.00  0.00           H
ATOM   1587  HG  LEU 2 133     155.776 202.330 127.601  1.00  0.00           H
ATOM   1588 1HD1 LEU 2 133     155.393 204.101 125.958  1.00  0.00           H
ATOM   1589 2HD1 LEU 2 133     154.418 202.654 125.611  1.00  0.00           H
ATOM   1590 3HD1 LEU 2 133     153.657 204.084 126.347  1.00  0.00           H
ATOM   1591 1HD2 LEU 2 133     155.969 204.680 128.301  1.00  0.00           H
ATOM   1592 2HD2 LEU 2 133     154.242 204.696 128.735  1.00  0.00           H
ATOM   1593 3HD2 LEU 2 133     155.377 203.662 129.636  1.00  0.00           H
ATOM   1594  N   VAL 2 134     152.200 199.545 129.307  1.00226.88           N
ATOM   1595  CA  VAL 2 134     150.952 198.930 129.760  1.00226.88           C
ATOM   1596  C   VAL 2 134     151.132 198.252 131.120  1.00226.88           C
ATOM   1597  O   VAL 2 134     150.170 198.164 131.898  1.00226.88           O
ATOM   1598  CB  VAL 2 134     150.371 197.970 128.700  1.00226.88           C
ATOM   1599  CG1 VAL 2 134     150.046 198.732 127.425  1.00226.88           C
ATOM   1600  CG2 VAL 2 134     151.294 196.805 128.406  1.00226.88           C
ATOM   1601  H   VAL 2 134     152.723 199.107 128.562  1.00  0.00           H
ATOM   1602  HA  VAL 2 134     150.221 199.721 129.936  1.00  0.00           H
ATOM   1603  HB  VAL 2 134     149.424 197.571 129.065  1.00  0.00           H
ATOM   1604 1HG1 VAL 2 134     149.635 198.044 126.685  1.00  0.00           H
ATOM   1605 2HG1 VAL 2 134     149.313 199.508 127.644  1.00  0.00           H
ATOM   1606 3HG1 VAL 2 134     150.954 199.189 127.032  1.00  0.00           H
ATOM   1607 1HG2 VAL 2 134     150.838 196.160 127.655  1.00  0.00           H
ATOM   1608 2HG2 VAL 2 134     152.246 197.181 128.032  1.00  0.00           H
ATOM   1609 3HG2 VAL 2 134     151.462 196.235 129.320  1.00  0.00           H
ATOM   1610  N   GLY 2 135     152.354 197.816 131.444  1.00221.82           N
ATOM   1611  CA  GLY 2 135     152.647 197.386 132.800  1.00221.82           C
ATOM   1612  C   GLY 2 135     152.465 198.498 133.815  1.00221.82           C
ATOM   1613  O   GLY 2 135     151.931 198.273 134.899  1.00221.82           O
ATOM   1614  H   GLY 2 135     153.085 197.782 130.748  1.00  0.00           H
ATOM   1615 1HA  GLY 2 135     151.997 196.553 133.067  1.00  0.00           H
ATOM   1616 2HA  GLY 2 135     153.673 197.022 132.853  1.00  0.00           H
ATOM   1617  N   GLN 2 136     152.902 199.714 133.474  1.00244.46           N
ATOM   1618  CA  GLN 2 136     152.685 200.863 134.351  1.00244.46           C
ATOM   1619  C   GLN 2 136     151.199 201.180 134.495  1.00244.46           C
ATOM   1620  O   GLN 2 136     150.728 201.504 135.592  1.00244.46           O
ATOM   1621  CB  GLN 2 136     153.439 202.082 133.823  1.00244.46           C
ATOM   1622  CG  GLN 2 136     154.946 202.002 133.981  1.00244.46           C
ATOM   1623  CD  GLN 2 136     155.668 203.109 133.240  1.00244.46           C
ATOM   1624  OE1 GLN 2 136     155.072 203.824 132.433  1.00244.46           O
ATOM   1625  NE2 GLN 2 136     156.958 203.259 133.511  1.00244.46           N
ATOM   1626  H   GLN 2 136     153.389 199.846 132.599  1.00  0.00           H
ATOM   1627  HA  GLN 2 136     153.065 200.618 135.342  1.00  0.00           H
ATOM   1628 1HB  GLN 2 136     153.221 202.216 132.764  1.00  0.00           H
ATOM   1629 2HB  GLN 2 136     153.096 202.976 134.343  1.00  0.00           H
ATOM   1630 1HG  GLN 2 136     155.195 202.080 135.039  1.00  0.00           H
ATOM   1631 2HG  GLN 2 136     155.292 201.046 133.586  1.00  0.00           H
ATOM   1632 1HE2 GLN 2 136     157.488 203.974 133.054  1.00  0.00           H
ATOM   1633 2HE2 GLN 2 136     157.403 202.656 134.175  1.00  0.00           H
ATOM   1634  N   ASP 2 137     150.452 201.102 133.390  1.00262.11           N
ATOM   1635  CA  ASP 2 137     149.033 201.453 133.420  1.00262.11           C
ATOM   1636  C   ASP 2 137     148.244 200.512 134.330  1.00262.11           C
ATOM   1637  O   ASP 2 137     147.459 200.956 135.179  1.00262.11           O
ATOM   1638  CB  ASP 2 137     148.467 201.436 132.000  1.00262.11           C
ATOM   1639  CG  ASP 2 137     148.985 202.582 131.152  1.00262.11           C
ATOM   1640  OD1 ASP 2 137     149.625 203.499 131.706  1.00262.11           O
ATOM   1641  OD2 ASP 2 137     148.751 202.564 129.925  1.00262.11           O
ATOM   1642  H   ASP 2 137     150.864 200.797 132.521  1.00  0.00           H
ATOM   1643  HA  ASP 2 137     148.934 202.459 133.830  1.00  0.00           H
ATOM   1644 1HB  ASP 2 137     148.729 200.495 131.515  1.00  0.00           H
ATOM   1645 2HB  ASP 2 137     147.379 201.492 132.041  1.00  0.00           H
ATOM   1646  N   VAL 2 138     148.472 199.200 134.201  1.00248.05           N
ATOM   1647  CA  VAL 2 138     147.756 198.249 135.053  1.00248.05           C
ATOM   1648  C   VAL 2 138     148.226 198.360 136.510  1.00248.05           C
ATOM   1649  O   VAL 2 138     147.416 198.252 137.445  1.00248.05           O
ATOM   1650  CB  VAL 2 138     147.889 196.823 134.467  1.00248.05           C
ATOM   1651  CG1 VAL 2 138     149.296 196.283 134.623  1.00248.05           C
ATOM   1652  CG2 VAL 2 138     146.822 195.856 135.007  1.00248.05           C
ATOM   1653  H   VAL 2 138     149.134 198.851 133.522  1.00  0.00           H
ATOM   1654  HA  VAL 2 138     146.702 198.529 135.073  1.00  0.00           H
ATOM   1655  HB  VAL 2 138     147.782 196.875 133.383  1.00  0.00           H
ATOM   1656 1HG1 VAL 2 138     149.349 195.279 134.198  1.00  0.00           H
ATOM   1657 2HG1 VAL 2 138     149.997 196.935 134.101  1.00  0.00           H
ATOM   1658 3HG1 VAL 2 138     149.554 196.242 135.681  1.00  0.00           H
ATOM   1659 1HG2 VAL 2 138     146.963 194.872 134.561  1.00  0.00           H
ATOM   1660 2HG2 VAL 2 138     146.914 195.780 136.090  1.00  0.00           H
ATOM   1661 3HG2 VAL 2 138     145.829 196.229 134.753  1.00  0.00           H
ATOM   1662  N   ALA 2 139     149.521 198.627 136.722  1.00260.60           N
ATOM   1663  CA  ALA 2 139     150.033 198.884 138.062  1.00260.60           C
ATOM   1664  C   ALA 2 139     149.439 200.158 138.652  1.00260.60           C
ATOM   1665  O   ALA 2 139     149.097 200.203 139.842  1.00260.60           O
ATOM   1666  CB  ALA 2 139     151.555 198.966 138.019  1.00260.60           C
ATOM   1667  H   ALA 2 139     150.157 198.653 135.938  1.00  0.00           H
ATOM   1668  HA  ALA 2 139     149.735 198.055 138.704  1.00  0.00           H
ATOM   1669 1HB  ALA 2 139     151.937 199.158 139.023  1.00  0.00           H
ATOM   1670 2HB  ALA 2 139     151.960 198.023 137.652  1.00  0.00           H
ATOM   1671 3HB  ALA 2 139     151.858 199.774 137.356  1.00  0.00           H
ATOM   1672  N   LYS 2 140     149.281 201.190 137.820  1.00266.92           N
ATOM   1673  CA  LYS 2 140     148.707 202.447 138.290  1.00266.92           C
ATOM   1674  C   LYS 2 140     147.340 202.219 138.927  1.00266.92           C
ATOM   1675  O   LYS 2 140     147.080 202.717 140.033  1.00266.92           O
ATOM   1676  CB  LYS 2 140     148.648 203.444 137.125  1.00266.92           C
ATOM   1677  CG  LYS 2 140     148.358 204.906 137.471  1.00266.92           C
ATOM   1678  CD  LYS 2 140     146.890 205.280 137.356  1.00266.92           C
ATOM   1679  CE  LYS 2 140     146.716 206.786 137.348  1.00266.92           C
ATOM   1680  NZ  LYS 2 140     145.281 207.153 137.268  1.00266.92           N
ATOM   1681  H   LYS 2 140     149.560 201.108 136.853  1.00  0.00           H
ATOM   1682  HA  LYS 2 140     149.351 202.849 139.074  1.00  0.00           H
ATOM   1683 1HB  LYS 2 140     149.598 203.436 136.590  1.00  0.00           H
ATOM   1684 2HB  LYS 2 140     147.873 203.134 136.421  1.00  0.00           H
ATOM   1685 1HG  LYS 2 140     148.675 205.107 138.496  1.00  0.00           H
ATOM   1686 2HG  LYS 2 140     148.921 205.556 136.801  1.00  0.00           H
ATOM   1687 1HD  LYS 2 140     146.479 204.864 136.435  1.00  0.00           H
ATOM   1688 2HD  LYS 2 140     146.341 204.860 138.199  1.00  0.00           H
ATOM   1689 1HE  LYS 2 140     147.146 207.207 138.256  1.00  0.00           H
ATOM   1690 2HE  LYS 2 140     147.244 207.209 136.492  1.00  0.00           H
ATOM   1691 1HZ  LYS 2 140     145.190 208.159 137.263  1.00  0.00           H
ATOM   1692 2HZ  LYS 2 140     144.883 206.776 136.419  1.00  0.00           H
ATOM   1693 3HZ  LYS 2 140     144.791 206.776 138.066  1.00  0.00           H
ATOM   1694  N   PHE 2 141     146.479 201.433 138.259  1.00261.91           N
ATOM   1695  CA  PHE 2 141     145.186 201.067 138.837  1.00261.91           C
ATOM   1696  C   PHE 2 141     145.346 200.369 140.183  1.00261.91           C
ATOM   1697  O   PHE 2 141     144.753 200.802 141.174  1.00261.91           O
ATOM   1698  CB  PHE 2 141     144.386 200.183 137.868  1.00261.91           C
ATOM   1699  CG  PHE 2 141     143.094 199.632 138.452  1.00261.91           C
ATOM   1700  CD1 PHE 2 141     143.012 198.329 138.941  1.00261.91           C
ATOM   1701  CD2 PHE 2 141     141.963 200.424 138.517  1.00261.91           C
ATOM   1702  CE1 PHE 2 141     141.840 197.835 139.475  1.00261.91           C
ATOM   1703  CE2 PHE 2 141     140.781 199.929 139.054  1.00261.91           C
ATOM   1704  CZ  PHE 2 141     140.725 198.632 139.533  1.00261.91           C
ATOM   1705  H   PHE 2 141     146.726 201.088 137.343  1.00  0.00           H
ATOM   1706  HA  PHE 2 141     144.618 201.980 139.020  1.00  0.00           H
ATOM   1707 1HB  PHE 2 141     144.135 200.756 136.976  1.00  0.00           H
ATOM   1708 2HB  PHE 2 141     145.000 199.341 137.554  1.00  0.00           H
ATOM   1709  HD1 PHE 2 141     143.893 197.688 138.899  1.00  0.00           H
ATOM   1710  HD2 PHE 2 141     142.004 201.447 138.140  1.00  0.00           H
ATOM   1711  HE1 PHE 2 141     141.802 196.813 139.853  1.00  0.00           H
ATOM   1712  HE2 PHE 2 141     139.895 200.564 139.098  1.00  0.00           H
ATOM   1713  HZ  PHE 2 141     139.798 198.245 139.952  1.00  0.00           H
ATOM   1714  N   MET 2 142     146.141 199.291 140.253  1.00263.58           N
ATOM   1715  CA  MET 2 142     146.194 198.645 141.565  1.00263.58           C
ATOM   1716  C   MET 2 142     146.944 199.498 142.582  1.00263.58           C
ATOM   1717  O   MET 2 142     146.797 199.266 143.786  1.00263.58           O
ATOM   1718  CB  MET 2 142     146.762 197.210 141.556  1.00263.58           C
ATOM   1719  CG  MET 2 142     148.078 196.883 140.877  1.00263.58           C
ATOM   1720  SD  MET 2 142     149.480 197.604 141.727  1.00263.58           S
ATOM   1721  CE  MET 2 142     149.373 196.828 143.336  1.00263.58           C
ATOM   1722  H   MET 2 142     146.683 198.907 139.493  1.00  0.00           H
ATOM   1723  HA  MET 2 142     145.181 198.575 141.959  1.00  0.00           H
ATOM   1724 1HB  MET 2 142     146.902 196.868 142.580  1.00  0.00           H
ATOM   1725 2HB  MET 2 142     146.046 196.538 141.081  1.00  0.00           H
ATOM   1726 1HG  MET 2 142     148.211 195.802 140.841  1.00  0.00           H
ATOM   1727 2HG  MET 2 142     148.063 197.259 139.854  1.00  0.00           H
ATOM   1728 1HE  MET 2 142     150.186 197.187 143.968  1.00  0.00           H
ATOM   1729 2HE  MET 2 142     148.416 197.078 143.798  1.00  0.00           H
ATOM   1730 3HE  MET 2 142     149.450 195.746 143.225  1.00  0.00           H
ATOM   1731  N   ASN 2 143     147.730 200.485 142.140  1.00273.06           N
ATOM   1732  CA  ASN 2 143     148.367 201.378 143.097  1.00273.06           C
ATOM   1733  C   ASN 2 143     147.449 202.501 143.577  1.00273.06           C
ATOM   1734  O   ASN 2 143     147.808 203.190 144.538  1.00273.06           O
ATOM   1735  CB  ASN 2 143     149.637 201.978 142.492  1.00273.06           C
ATOM   1736  CG  ASN 2 143     150.761 200.966 142.382  1.00273.06           C
ATOM   1737  OD1 ASN 2 143     150.915 200.097 143.240  1.00273.06           O
ATOM   1738  ND2 ASN 2 143     151.550 201.071 141.320  1.00273.06           N
ATOM   1739  H   ASN 2 143     147.893 200.624 141.152  1.00  0.00           H
ATOM   1740  HA  ASN 2 143     148.637 200.800 143.983  1.00  0.00           H
ATOM   1741 1HB  ASN 2 143     149.417 202.369 141.499  1.00  0.00           H
ATOM   1742 2HB  ASN 2 143     149.973 202.813 143.106  1.00  0.00           H
ATOM   1743 1HD2 ASN 2 143     152.309 200.431 141.196  1.00  0.00           H
ATOM   1744 2HD2 ASN 2 143     151.388 201.790 140.646  1.00  0.00           H
ATOM   1745  N   TRP 2 144     146.303 202.716 142.925  1.00276.34           N
ATOM   1746  CA  TRP 2 144     145.402 203.801 143.320  1.00276.34           C
ATOM   1747  C   TRP 2 144     144.737 203.527 144.673  1.00276.34           C
ATOM   1748  O   TRP 2 144     144.803 204.359 145.587  1.00276.34           O
ATOM   1749  CB  TRP 2 144     144.353 204.012 142.221  1.00276.34           C
ATOM   1750  CG  TRP 2 144     143.191 204.922 142.535  1.00276.34           C
ATOM   1751  CD1 TRP 2 144     143.032 205.733 143.628  1.00276.34           C
ATOM   1752  CD2 TRP 2 144     142.008 205.085 141.745  1.00276.34           C
ATOM   1753  NE1 TRP 2 144     141.831 206.393 143.555  1.00276.34           N
ATOM   1754  CE2 TRP 2 144     141.186 206.016 142.407  1.00276.34           C
ATOM   1755  CE3 TRP 2 144     141.569 204.539 140.533  1.00276.34           C
ATOM   1756  CZ2 TRP 2 144     139.946 206.404 141.908  1.00276.34           C
ATOM   1757  CZ3 TRP 2 144     140.341 204.933 140.035  1.00276.34           C
ATOM   1758  CH2 TRP 2 144     139.546 205.858 140.721  1.00276.34           C
ATOM   1759  H   TRP 2 144     146.048 202.125 142.147  1.00  0.00           H
ATOM   1760  HA  TRP 2 144     145.988 204.713 143.437  1.00  0.00           H
ATOM   1761 1HB  TRP 2 144     144.834 204.425 141.334  1.00  0.00           H
ATOM   1762 2HB  TRP 2 144     143.921 203.051 141.941  1.00  0.00           H
ATOM   1763  HD1 TRP 2 144     143.753 205.837 144.437  1.00  0.00           H
ATOM   1764  HE1 TRP 2 144     141.479 207.050 144.236  1.00  0.00           H
ATOM   1765  HE3 TRP 2 144     142.185 203.820 139.994  1.00  0.00           H
ATOM   1766  HZ2 TRP 2 144     139.308 207.116 142.433  1.00  0.00           H
ATOM   1767  HZ3 TRP 2 144     140.007 204.503 139.091  1.00  0.00           H
ATOM   1768  HH2 TRP 2 144     138.584 206.148 140.295  1.00  0.00           H
ATOM   1769  N   MET 2 145     144.076 202.374 144.829  1.00269.06           N
ATOM   1770  CA  MET 2 145     143.471 202.105 146.133  1.00269.06           C
ATOM   1771  C   MET 2 145     144.489 201.681 147.184  1.00269.06           C
ATOM   1772  O   MET 2 145     144.157 201.654 148.376  1.00269.06           O
ATOM   1773  CB  MET 2 145     142.312 201.083 146.037  1.00269.06           C
ATOM   1774  CG  MET 2 145     142.568 199.637 145.527  1.00269.06           C
ATOM   1775  SD  MET 2 145     143.042 199.333 143.819  1.00269.06           S
ATOM   1776  CE  MET 2 145     141.572 199.964 143.040  1.00269.06           C
ATOM   1777  H   MET 2 145     143.978 201.691 144.092  1.00  0.00           H
ATOM   1778  HA  MET 2 145     143.062 203.038 146.523  1.00  0.00           H
ATOM   1779 1HB  MET 2 145     141.865 200.947 147.020  1.00  0.00           H
ATOM   1780 2HB  MET 2 145     141.537 201.471 145.375  1.00  0.00           H
ATOM   1781 1HG  MET 2 145     143.367 199.181 146.109  1.00  0.00           H
ATOM   1782 2HG  MET 2 145     141.666 199.040 145.660  1.00  0.00           H
ATOM   1783 1HE  MET 2 145     141.663 199.867 141.958  1.00  0.00           H
ATOM   1784 2HE  MET 2 145     140.705 199.397 143.384  1.00  0.00           H
ATOM   1785 3HE  MET 2 145     141.444 201.015 143.301  1.00  0.00           H
ATOM   1786  N   ALA 2 146     145.728 201.386 146.775  1.00280.48           N
ATOM   1787  CA  ALA 2 146     146.732 200.894 147.713  1.00280.48           C
ATOM   1788  C   ALA 2 146     146.990 201.893 148.835  1.00280.48           C
ATOM   1789  O   ALA 2 146     147.211 201.492 149.983  1.00280.48           O
ATOM   1790  CB  ALA 2 146     148.028 200.577 146.969  1.00280.48           C
ATOM   1791  H   ALA 2 146     145.978 201.504 145.803  1.00  0.00           H
ATOM   1792  HA  ALA 2 146     146.350 199.982 148.169  1.00  0.00           H
ATOM   1793 1HB  ALA 2 146     148.773 200.210 147.677  1.00  0.00           H
ATOM   1794 2HB  ALA 2 146     147.837 199.814 146.215  1.00  0.00           H
ATOM   1795 3HB  ALA 2 146     148.401 201.479 146.487  1.00  0.00           H
ATOM   1796  N   ASP 2 147     146.958 203.195 148.531  1.00297.63           N
ATOM   1797  CA  ASP 2 147     147.198 204.222 149.530  1.00297.63           C
ATOM   1798  C   ASP 2 147     146.065 205.228 149.668  1.00297.63           C
ATOM   1799  O   ASP 2 147     146.214 206.181 150.440  1.00297.63           O
ATOM   1800  CB  ASP 2 147     148.501 204.988 149.238  1.00297.63           C
ATOM   1801  CG  ASP 2 147     148.452 205.757 147.939  1.00297.63           C
ATOM   1802  OD1 ASP 2 147     147.404 205.723 147.270  1.00297.63           O
ATOM   1803  OD2 ASP 2 147     149.467 206.391 147.581  1.00297.63           O
ATOM   1804  H   ASP 2 147     146.763 203.471 147.579  1.00  0.00           H
ATOM   1805  HA  ASP 2 147     147.295 203.741 150.504  1.00  0.00           H
ATOM   1806 1HB  ASP 2 147     148.702 205.687 150.050  1.00  0.00           H
ATOM   1807 2HB  ASP 2 147     149.334 204.286 149.196  1.00  0.00           H
ATOM   1808  N   GLU 2 148     144.949 205.061 148.946  1.00285.11           N
ATOM   1809  CA  GLU 2 148     143.759 205.842 149.278  1.00285.11           C
ATOM   1810  C   GLU 2 148     142.880 205.114 150.288  1.00285.11           C
ATOM   1811  O   GLU 2 148     142.346 205.732 151.216  1.00285.11           O
ATOM   1812  CB  GLU 2 148     142.939 206.152 148.029  1.00285.11           C
ATOM   1813  CG  GLU 2 148     141.712 206.995 148.335  1.00285.11           C
ATOM   1814  CD  GLU 2 148     141.017 207.497 147.091  1.00285.11           C
ATOM   1815  OE1 GLU 2 148     141.547 207.270 145.987  1.00285.11           O
ATOM   1816  OE2 GLU 2 148     139.942 208.119 147.220  1.00285.11           O
ATOM   1817  H   GLU 2 148     144.909 204.407 148.178  1.00  0.00           H
ATOM   1818  HA  GLU 2 148     144.076 206.786 149.722  1.00  0.00           H
ATOM   1819 1HB  GLU 2 148     143.561 206.681 147.307  1.00  0.00           H
ATOM   1820 2HB  GLU 2 148     142.619 205.220 147.564  1.00  0.00           H
ATOM   1821 1HG  GLU 2 148     141.008 206.399 148.913  1.00  0.00           H
ATOM   1822 2HG  GLU 2 148     142.011 207.847 148.944  1.00  0.00           H
ATOM   1823  N   PHE 2 149     142.719 203.802 150.121  1.00288.42           N
ATOM   1824  CA  PHE 2 149     141.846 203.010 150.970  1.00288.42           C
ATOM   1825  C   PHE 2 149     142.584 201.967 151.793  1.00288.42           C
ATOM   1826  O   PHE 2 149     141.924 201.091 152.366  1.00288.42           O
ATOM   1827  CB  PHE 2 149     140.769 202.308 150.129  1.00288.42           C
ATOM   1828  CG  PHE 2 149     139.894 203.253 149.355  1.00288.42           C
ATOM   1829  CD1 PHE 2 149     138.823 203.886 149.968  1.00288.42           C
ATOM   1830  CD2 PHE 2 149     140.143 203.509 148.015  1.00288.42           C
ATOM   1831  CE1 PHE 2 149     138.013 204.758 149.258  1.00288.42           C
ATOM   1832  CE2 PHE 2 149     139.339 204.378 147.298  1.00288.42           C
ATOM   1833  CZ  PHE 2 149     138.274 205.003 147.920  1.00288.42           C
ATOM   1834  H   PHE 2 149     143.225 203.348 149.374  1.00  0.00           H
ATOM   1835  HA  PHE 2 149     141.355 203.677 151.681  1.00  0.00           H
ATOM   1836 1HB  PHE 2 149     141.244 201.630 149.422  1.00  0.00           H
ATOM   1837 2HB  PHE 2 149     140.132 201.710 150.779  1.00  0.00           H
ATOM   1838  HD1 PHE 2 149     138.622 203.691 151.022  1.00  0.00           H
ATOM   1839  HD2 PHE 2 149     140.983 203.015 147.527  1.00  0.00           H
ATOM   1840  HE1 PHE 2 149     137.174 205.247 149.752  1.00  0.00           H
ATOM   1841  HE2 PHE 2 149     139.544 204.571 146.245  1.00  0.00           H
ATOM   1842  HZ  PHE 2 149     137.640 205.686 147.357  1.00  0.00           H
ATOM   1843  N   ASN 2 150     143.923 202.048 151.863  1.00305.35           N
ATOM   1844  CA  ASN 2 150     144.792 201.084 152.552  1.00305.35           C
ATOM   1845  C   ASN 2 150     144.513 199.652 152.095  1.00305.35           C
ATOM   1846  O   ASN 2 150     144.402 198.726 152.901  1.00305.35           O
ATOM   1847  CB  ASN 2 150     144.682 201.218 154.075  1.00305.35           C
ATOM   1848  CG  ASN 2 150     145.157 202.566 154.575  1.00305.35           C
ATOM   1849  OD1 ASN 2 150     146.208 203.059 154.164  1.00305.35           O
ATOM   1850  ND2 ASN 2 150     144.380 203.175 155.463  1.00305.35           N
ATOM   1851  H   ASN 2 150     144.340 202.841 151.396  1.00  0.00           H
ATOM   1852  HA  ASN 2 150     145.826 201.285 152.268  1.00  0.00           H
ATOM   1853 1HB  ASN 2 150     143.645 201.074 154.379  1.00  0.00           H
ATOM   1854 2HB  ASN 2 150     145.274 200.437 154.552  1.00  0.00           H
ATOM   1855 1HD2 ASN 2 150     144.642 204.069 155.828  1.00  0.00           H
ATOM   1856 2HD2 ASN 2 150     143.531 202.741 155.765  1.00  0.00           H
ATOM   1857  N   TYR 2 151     144.378 199.489 150.782  1.00286.51           N
ATOM   1858  CA  TYR 2 151     144.008 198.200 150.219  1.00286.51           C
ATOM   1859  C   TYR 2 151     145.062 197.151 150.572  1.00286.51           C
ATOM   1860  O   TYR 2 151     146.263 197.413 150.447  1.00286.51           O
ATOM   1861  CB  TYR 2 151     143.863 198.310 148.701  1.00286.51           C
ATOM   1862  CG  TYR 2 151     142.983 197.243 148.093  1.00286.51           C
ATOM   1863  CD1 TYR 2 151     141.601 197.297 148.230  1.00286.51           C
ATOM   1864  CD2 TYR 2 151     143.531 196.186 147.376  1.00286.51           C
ATOM   1865  CE1 TYR 2 151     140.787 196.326 147.673  1.00286.51           C
ATOM   1866  CE2 TYR 2 151     142.727 195.208 146.813  1.00286.51           C
ATOM   1867  CZ  TYR 2 151     141.356 195.284 146.968  1.00286.51           C
ATOM   1868  OH  TYR 2 151     140.551 194.315 146.412  1.00286.51           O
ATOM   1869  H   TYR 2 151     144.534 200.271 150.162  1.00  0.00           H
ATOM   1870  HA  TYR 2 151     143.049 197.900 150.643  1.00  0.00           H
ATOM   1871 1HB  TYR 2 151     143.443 199.284 148.445  1.00  0.00           H
ATOM   1872 2HB  TYR 2 151     144.846 198.244 148.236  1.00  0.00           H
ATOM   1873  HD1 TYR 2 151     141.139 198.114 148.784  1.00  0.00           H
ATOM   1874  HD2 TYR 2 151     144.613 196.116 147.250  1.00  0.00           H
ATOM   1875  HE1 TYR 2 151     139.706 196.386 147.792  1.00  0.00           H
ATOM   1876  HE2 TYR 2 151     143.177 194.387 146.256  1.00  0.00           H
ATOM   1877  HH  TYR 2 151     140.942 194.008 145.591  1.00  0.00           H
ATOM   1878  N   PRO 2 152     144.647 195.965 151.034  1.00286.49           N
ATOM   1879  CA  PRO 2 152     145.630 194.979 151.511  1.00286.49           C
ATOM   1880  C   PRO 2 152     146.452 194.342 150.403  1.00286.49           C
ATOM   1881  O   PRO 2 152     147.551 193.850 150.693  1.00286.49           O
ATOM   1882  CB  PRO 2 152     144.762 193.937 152.227  1.00286.49           C
ATOM   1883  CG  PRO 2 152     143.420 194.079 151.594  1.00286.49           C
ATOM   1884  CD  PRO 2 152     143.258 195.543 151.292  1.00286.49           C
ATOM   1885  HA  PRO 2 152     146.320 195.466 152.216  1.00  0.00           H
ATOM   1886 1HB  PRO 2 152     145.191 192.933 152.094  1.00  0.00           H
ATOM   1887 2HB  PRO 2 152     144.745 194.140 153.308  1.00  0.00           H
ATOM   1888 1HG  PRO 2 152     143.363 193.463 150.683  1.00  0.00           H
ATOM   1889 2HG  PRO 2 152     142.638 193.712 152.275  1.00  0.00           H
ATOM   1890 1HD  PRO 2 152     142.617 195.668 150.407  1.00  0.00           H
ATOM   1891 2HD  PRO 2 152     142.820 196.052 152.163  1.00  0.00           H
ATOM   1892  N   LEU 2 153     145.947 194.352 149.159  1.00267.02           N
ATOM   1893  CA  LEU 2 153     146.577 193.734 147.982  1.00267.02           C
ATOM   1894  C   LEU 2 153     146.867 192.249 148.232  1.00267.02           C
ATOM   1895  O   LEU 2 153     147.850 191.684 147.750  1.00267.02           O
ATOM   1896  CB  LEU 2 153     147.834 194.508 147.557  1.00267.02           C
ATOM   1897  CG  LEU 2 153     148.659 194.089 146.333  1.00267.02           C
ATOM   1898  CD1 LEU 2 153     147.840 194.245 145.062  1.00267.02           C
ATOM   1899  CD2 LEU 2 153     149.937 194.900 146.254  1.00267.02           C
ATOM   1900  H   LEU 2 153     145.064 194.829 149.051  1.00  0.00           H
ATOM   1901  HA  LEU 2 153     145.865 193.755 147.158  1.00  0.00           H
ATOM   1902 1HB  LEU 2 153     147.554 195.542 147.357  1.00  0.00           H
ATOM   1903 2HB  LEU 2 153     148.544 194.500 148.383  1.00  0.00           H
ATOM   1904  HG  LEU 2 153     148.913 193.032 146.411  1.00  0.00           H
ATOM   1905 1HD1 LEU 2 153     148.440 193.943 144.203  1.00  0.00           H
ATOM   1906 2HD1 LEU 2 153     146.951 193.617 145.122  1.00  0.00           H
ATOM   1907 3HD1 LEU 2 153     147.542 195.287 144.948  1.00  0.00           H
ATOM   1908 1HD2 LEU 2 153     150.512 194.588 145.380  1.00  0.00           H
ATOM   1909 2HD2 LEU 2 153     149.692 195.958 146.169  1.00  0.00           H
ATOM   1910 3HD2 LEU 2 153     150.529 194.735 147.155  1.00  0.00           H
ATOM   1911  N   GLY 2 154     146.012 191.623 149.033  1.00269.19           N
ATOM   1912  CA  GLY 2 154     146.174 190.229 149.393  1.00269.19           C
ATOM   1913  C   GLY 2 154     144.979 189.432 148.920  1.00269.19           C
ATOM   1914  O   GLY 2 154     144.748 188.299 149.352  1.00269.19           O
ATOM   1915  H   GLY 2 154     145.224 192.138 149.401  1.00  0.00           H
ATOM   1916 1HA  GLY 2 154     147.089 189.842 148.945  1.00  0.00           H
ATOM   1917 2HA  GLY 2 154     146.283 190.143 150.473  1.00  0.00           H
ATOM   1918  N   ASN 2 155     144.209 190.038 148.013  1.00276.28           N
ATOM   1919  CA  ASN 2 155     142.973 189.462 147.505  1.00276.28           C
ATOM   1920  C   ASN 2 155     142.849 189.682 146.005  1.00276.28           C
ATOM   1921  O   ASN 2 155     141.754 189.959 145.501  1.00276.28           O
ATOM   1922  CB  ASN 2 155     141.759 190.056 148.220  1.00276.28           C
ATOM   1923  CG  ASN 2 155     141.634 191.550 148.006  1.00276.28           C
ATOM   1924  OD1 ASN 2 155     142.633 192.246 147.815  1.00276.28           O
ATOM   1925  ND2 ASN 2 155     140.405 192.051 148.027  1.00276.28           N
ATOM   1926  H   ASN 2 155     144.510 190.939 147.670  1.00  0.00           H
ATOM   1927  HA  ASN 2 155     142.989 188.386 147.691  1.00  0.00           H
ATOM   1928 1HB  ASN 2 155     140.851 189.570 147.861  1.00  0.00           H
ATOM   1929 2HB  ASN 2 155     141.834 189.859 149.290  1.00  0.00           H
ATOM   1930 1HD2 ASN 2 155     140.262 193.032 147.890  1.00  0.00           H
ATOM   1931 2HD2 ASN 2 155     139.622 191.448 148.178  1.00  0.00           H
ATOM   1932  N   VAL 2 156     143.956 189.565 145.278  1.00267.62           N
ATOM   1933  CA  VAL 2 156     144.017 189.959 143.881  1.00267.62           C
ATOM   1934  C   VAL 2 156     144.518 188.772 143.066  1.00267.62           C
ATOM   1935  O   VAL 2 156     145.044 187.791 143.601  1.00267.62           O
ATOM   1936  CB  VAL 2 156     144.912 191.200 143.665  1.00267.62           C
ATOM   1937  CG1 VAL 2 156     144.369 192.392 144.443  1.00267.62           C
ATOM   1938  CG2 VAL 2 156     146.344 190.918 144.065  1.00267.62           C
ATOM   1939  H   VAL 2 156     144.783 189.186 145.719  1.00  0.00           H
ATOM   1940  HA  VAL 2 156     143.010 190.211 143.547  1.00  0.00           H
ATOM   1941  HB  VAL 2 156     144.889 191.474 142.611  1.00  0.00           H
ATOM   1942 1HG1 VAL 2 156     145.013 193.257 144.279  1.00  0.00           H
ATOM   1943 2HG1 VAL 2 156     143.360 192.620 144.101  1.00  0.00           H
ATOM   1944 3HG1 VAL 2 156     144.349 192.153 145.507  1.00  0.00           H
ATOM   1945 1HG2 VAL 2 156     146.949 191.808 143.902  1.00  0.00           H
ATOM   1946 2HG2 VAL 2 156     146.380 190.642 145.119  1.00  0.00           H
ATOM   1947 3HG2 VAL 2 156     146.736 190.098 143.462  1.00  0.00           H
ATOM   1948  N   HIS 2 157     144.315 188.858 141.755  1.00246.79           N
ATOM   1949  CA  HIS 2 157     144.860 187.880 140.828  1.00246.79           C
ATOM   1950  C   HIS 2 157     145.284 188.626 139.572  1.00246.79           C
ATOM   1951  O   HIS 2 157     144.460 189.235 138.889  1.00246.79           O
ATOM   1952  CB  HIS 2 157     143.821 186.789 140.509  1.00246.79           C
ATOM   1953  CG  HIS 2 157     144.334 185.659 139.666  1.00246.79           C
ATOM   1954  ND1 HIS 2 157     143.496 184.696 139.144  1.00246.79           N
ATOM   1955  CD2 HIS 2 157     145.588 185.297 139.306  1.00246.79           C
ATOM   1956  CE1 HIS 2 157     144.209 183.812 138.468  1.00246.79           C
ATOM   1957  NE2 HIS 2 157     145.483 184.157 138.548  1.00246.79           N
ATOM   1958  H   HIS 2 157     143.766 189.626 141.394  1.00  0.00           H
ATOM   1959  HA  HIS 2 157     145.727 187.397 141.277  1.00  0.00           H
ATOM   1960 1HB  HIS 2 157     143.442 186.364 141.439  1.00  0.00           H
ATOM   1961 2HB  HIS 2 157     142.976 187.234 139.985  1.00  0.00           H
ATOM   1962  HD2 HIS 2 157     146.509 185.827 139.553  1.00  0.00           H
ATOM   1963  HE1 HIS 2 157     143.815 182.947 137.936  1.00  0.00           H
ATOM   1964  HE2 HIS 2 157     146.255 183.665 138.122  1.00  0.00           H
ATOM   1965  N   LEU 2 158     146.579 188.588 139.284  1.00217.98           N
ATOM   1966  CA  LEU 2 158     147.163 189.257 138.132  1.00217.98           C
ATOM   1967  C   LEU 2 158     147.564 188.179 137.137  1.00217.98           C
ATOM   1968  O   LEU 2 158     148.302 187.261 137.497  1.00217.98           O
ATOM   1969  CB  LEU 2 158     148.380 190.077 138.582  1.00217.98           C
ATOM   1970  CG  LEU 2 158     149.313 190.797 137.616  1.00217.98           C
ATOM   1971  CD1 LEU 2 158     148.548 191.866 136.881  1.00217.98           C
ATOM   1972  CD2 LEU 2 158     150.499 191.390 138.357  1.00217.98           C
ATOM   1973  H   LEU 2 158     147.179 188.065 139.906  1.00  0.00           H
ATOM   1974  HA  LEU 2 158     146.418 189.926 137.706  1.00  0.00           H
ATOM   1975 1HB  LEU 2 158     148.037 190.870 139.245  1.00  0.00           H
ATOM   1976 2HB  LEU 2 158     149.049 189.426 139.146  1.00  0.00           H
ATOM   1977  HG  LEU 2 158     149.681 190.091 136.871  1.00  0.00           H
ATOM   1978 1HD1 LEU 2 158     149.215 192.381 136.190  1.00  0.00           H
ATOM   1979 2HD1 LEU 2 158     147.731 191.410 136.322  1.00  0.00           H
ATOM   1980 3HD1 LEU 2 158     148.144 192.582 137.596  1.00  0.00           H
ATOM   1981 1HD2 LEU 2 158     151.153 191.899 137.648  1.00  0.00           H
ATOM   1982 2HD2 LEU 2 158     150.144 192.104 139.100  1.00  0.00           H
ATOM   1983 3HD2 LEU 2 158     151.052 190.593 138.854  1.00  0.00           H
ATOM   1984  N   LEU 2 159     147.076 188.262 135.901  1.00179.17           N
ATOM   1985  CA  LEU 2 159     147.459 187.229 134.943  1.00179.17           C
ATOM   1986  C   LEU 2 159     147.378 187.767 133.523  1.00179.17           C
ATOM   1987  O   LEU 2 159     146.795 188.817 133.273  1.00179.17           O
ATOM   1988  CB  LEU 2 159     146.588 185.971 135.073  1.00179.17           C
ATOM   1989  CG  LEU 2 159     145.098 186.037 134.744  1.00179.17           C
ATOM   1990  CD1 LEU 2 159     144.568 184.627 134.550  1.00179.17           C
ATOM   1991  CD2 LEU 2 159     144.318 186.728 135.852  1.00179.17           C
ATOM   1992  H   LEU 2 159     146.459 189.004 135.603  1.00  0.00           H
ATOM   1993  HA  LEU 2 159     148.492 186.942 135.138  1.00  0.00           H
ATOM   1994 1HB  LEU 2 159     146.995 185.198 134.423  1.00  0.00           H
ATOM   1995 2HB  LEU 2 159     146.642 185.617 136.103  1.00  0.00           H
ATOM   1996  HG  LEU 2 159     144.954 186.594 133.818  1.00  0.00           H
ATOM   1997 1HD1 LEU 2 159     143.504 184.667 134.314  1.00  0.00           H
ATOM   1998 2HD1 LEU 2 159     145.102 184.147 133.729  1.00  0.00           H
ATOM   1999 3HD1 LEU 2 159     144.715 184.054 135.464  1.00  0.00           H
ATOM   2000 1HD2 LEU 2 159     143.261 186.759 135.589  1.00  0.00           H
ATOM   2001 2HD2 LEU 2 159     144.444 186.176 136.784  1.00  0.00           H
ATOM   2002 3HD2 LEU 2 159     144.691 187.745 135.980  1.00  0.00           H
ATOM   2003  N   GLY 2 160     147.954 187.023 132.589  1.00182.28           N
ATOM   2004  CA  GLY 2 160     147.911 187.431 131.196  1.00182.28           C
ATOM   2005  C   GLY 2 160     148.714 186.484 130.334  1.00182.28           C
ATOM   2006  O   GLY 2 160     149.247 185.477 130.806  1.00182.28           O
ATOM   2007  H   GLY 2 160     148.428 186.166 132.837  1.00  0.00           H
ATOM   2008 1HA  GLY 2 160     146.876 187.454 130.856  1.00  0.00           H
ATOM   2009 2HA  GLY 2 160     148.304 188.442 131.101  1.00  0.00           H
ATOM   2010  N   TYR 2 161     148.821 186.846 129.056  1.00217.67           N
ATOM   2011  CA  TYR 2 161     149.559 186.039 128.095  1.00217.67           C
ATOM   2012  C   TYR 2 161     150.423 186.917 127.200  1.00217.67           C
ATOM   2013  O   TYR 2 161     150.209 188.128 127.091  1.00217.67           O
ATOM   2014  CB  TYR 2 161     148.614 185.167 127.253  1.00217.67           C
ATOM   2015  CG  TYR 2 161     147.887 185.875 126.134  1.00217.67           C
ATOM   2016  CD1 TYR 2 161     146.723 186.599 126.382  1.00217.67           C
ATOM   2017  CD2 TYR 2 161     148.376 185.847 124.837  1.00217.67           C
ATOM   2018  CE1 TYR 2 161     146.056 187.246 125.361  1.00217.67           C
ATOM   2019  CE2 TYR 2 161     147.722 186.506 123.815  1.00217.67           C
ATOM   2020  CZ  TYR 2 161     146.563 187.200 124.080  1.00217.67           C
ATOM   2021  OH  TYR 2 161     145.911 187.851 123.058  1.00217.67           O
ATOM   2022  H   TYR 2 161     148.380 187.700 128.745  1.00  0.00           H
ATOM   2023  HA  TYR 2 161     150.233 185.380 128.643  1.00  0.00           H
ATOM   2024 1HB  TYR 2 161     149.179 184.350 126.801  1.00  0.00           H
ATOM   2025 2HB  TYR 2 161     147.856 184.724 127.898  1.00  0.00           H
ATOM   2026  HD1 TYR 2 161     146.325 186.662 127.395  1.00  0.00           H
ATOM   2027  HD2 TYR 2 161     149.291 185.300 124.610  1.00  0.00           H
ATOM   2028  HE1 TYR 2 161     145.147 187.808 125.574  1.00  0.00           H
ATOM   2029  HE2 TYR 2 161     148.123 186.474 122.800  1.00  0.00           H
ATOM   2030  HH  TYR 2 161     146.528 188.018 122.342  1.00  0.00           H
ATOM   2031  N   SER 2 162     151.394 186.264 126.556  1.00219.26           N
ATOM   2032  CA  SER 2 162     152.340 186.833 125.575  1.00219.26           C
ATOM   2033  C   SER 2 162     152.881 188.147 126.137  1.00219.26           C
ATOM   2034  O   SER 2 162     153.474 188.138 127.229  1.00219.26           O
ATOM   2035  CB  SER 2 162     151.671 186.925 124.208  1.00219.26           C
ATOM   2036  OG  SER 2 162     150.606 187.859 124.224  1.00219.26           O
ATOM   2037  H   SER 2 162     151.457 185.283 126.790  1.00  0.00           H
ATOM   2038  HA  SER 2 162     153.205 186.171 125.504  1.00  0.00           H
ATOM   2039 1HB  SER 2 162     152.407 187.222 123.461  1.00  0.00           H
ATOM   2040 2HB  SER 2 162     151.292 185.944 123.922  1.00  0.00           H
ATOM   2041  HG  SER 2 162     150.387 187.995 125.149  1.00  0.00           H
ATOM   2042  N   LEU 2 163     152.708 189.275 125.449  1.00230.64           N
ATOM   2043  CA  LEU 2 163     153.210 190.549 125.947  1.00230.64           C
ATOM   2044  C   LEU 2 163     152.467 191.019 127.192  1.00230.64           C
ATOM   2045  O   LEU 2 163     153.030 191.790 127.978  1.00230.64           O
ATOM   2046  CB  LEU 2 163     153.110 191.622 124.860  1.00230.64           C
ATOM   2047  CG  LEU 2 163     153.903 191.531 123.556  1.00230.64           C
ATOM   2048  CD1 LEU 2 163     153.613 192.746 122.695  1.00230.64           C
ATOM   2049  CD2 LEU 2 163     155.392 191.461 123.829  1.00230.64           C
ATOM   2050  H   LEU 2 163     152.221 189.250 124.564  1.00  0.00           H
ATOM   2051  HA  LEU 2 163     154.257 190.426 126.221  1.00  0.00           H
ATOM   2052 1HB  LEU 2 163     152.071 191.695 124.539  1.00  0.00           H
ATOM   2053 2HB  LEU 2 163     153.404 192.580 125.288  1.00  0.00           H
ATOM   2054  HG  LEU 2 163     153.606 190.635 123.011  1.00  0.00           H
ATOM   2055 1HD1 LEU 2 163     154.180 192.677 121.766  1.00  0.00           H
ATOM   2056 2HD1 LEU 2 163     152.547 192.784 122.467  1.00  0.00           H
ATOM   2057 3HD1 LEU 2 163     153.903 193.649 123.231  1.00  0.00           H
ATOM   2058 1HD2 LEU 2 163     155.933 191.396 122.884  1.00  0.00           H
ATOM   2059 2HD2 LEU 2 163     155.707 192.356 124.365  1.00  0.00           H
ATOM   2060 3HD2 LEU 2 163     155.611 190.581 124.433  1.00  0.00           H
ATOM   2061  N   GLY 2 164     151.218 190.579 127.373  1.00230.20           N
ATOM   2062  CA  GLY 2 164     150.489 190.906 128.587  1.00230.20           C
ATOM   2063  C   GLY 2 164     151.045 190.208 129.812  1.00230.20           C
ATOM   2064  O   GLY 2 164     151.139 190.804 130.887  1.00230.20           O
ATOM   2065  H   GLY 2 164     150.769 190.014 126.666  1.00  0.00           H
ATOM   2066 1HA  GLY 2 164     150.519 191.983 128.750  1.00  0.00           H
ATOM   2067 2HA  GLY 2 164     149.442 190.628 128.469  1.00  0.00           H
ATOM   2068  N   ALA 2 165     151.444 188.942 129.658  1.00218.17           N
ATOM   2069  CA  ALA 2 165     152.137 188.244 130.736  1.00218.17           C
ATOM   2070  C   ALA 2 165     153.433 188.949 131.117  1.00218.17           C
ATOM   2071  O   ALA 2 165     153.757 189.047 132.306  1.00218.17           O
ATOM   2072  CB  ALA 2 165     152.422 186.799 130.331  1.00218.17           C
ATOM   2073  H   ALA 2 165     151.266 188.455 128.792  1.00  0.00           H
ATOM   2074  HA  ALA 2 165     151.490 188.246 131.613  1.00  0.00           H
ATOM   2075 1HB  ALA 2 165     152.940 186.288 131.143  1.00  0.00           H
ATOM   2076 2HB  ALA 2 165     151.481 186.288 130.123  1.00  0.00           H
ATOM   2077 3HB  ALA 2 165     153.045 186.787 129.439  1.00  0.00           H
ATOM   2078  N   HIS 2 166     154.167 189.464 130.128  1.00225.97           N
ATOM   2079  CA  HIS 2 166     155.354 190.263 130.414  1.00225.97           C
ATOM   2080  C   HIS 2 166     154.993 191.524 131.192  1.00225.97           C
ATOM   2081  O   HIS 2 166     155.632 191.845 132.205  1.00225.97           O
ATOM   2082  CB  HIS 2 166     156.057 190.627 129.110  1.00225.97           C
ATOM   2083  CG  HIS 2 166     157.493 191.001 129.285  1.00225.97           C
ATOM   2084  ND1 HIS 2 166     158.488 190.059 129.428  1.00225.97           N
ATOM   2085  CD2 HIS 2 166     158.100 192.208 129.368  1.00225.97           C
ATOM   2086  CE1 HIS 2 166     159.650 190.669 129.568  1.00225.97           C
ATOM   2087  NE2 HIS 2 166     159.443 191.974 129.544  1.00225.97           N
ATOM   2088  H   HIS 2 166     153.903 189.302 129.166  1.00  0.00           H
ATOM   2089  HA  HIS 2 166     156.044 189.684 131.028  1.00  0.00           H
ATOM   2090 1HB  HIS 2 166     156.006 189.783 128.421  1.00  0.00           H
ATOM   2091 2HB  HIS 2 166     155.542 191.464 128.639  1.00  0.00           H
ATOM   2092  HD2 HIS 2 166     157.615 193.182 129.307  1.00  0.00           H
ATOM   2093  HE1 HIS 2 166     160.618 190.180 129.683  1.00  0.00           H
ATOM   2094  HE2 HIS 2 166     160.152 192.686 129.639  1.00  0.00           H
ATOM   2095  N   ALA 2 167     153.964 192.243 130.735  1.00218.00           N
ATOM   2096  CA  ALA 2 167     153.491 193.420 131.459  1.00218.00           C
ATOM   2097  C   ALA 2 167     153.046 193.066 132.873  1.00218.00           C
ATOM   2098  O   ALA 2 167     153.264 193.853 133.802  1.00218.00           O
ATOM   2099  CB  ALA 2 167     152.349 194.086 130.694  1.00218.00           C
ATOM   2100  H   ALA 2 167     153.502 191.975 129.878  1.00  0.00           H
ATOM   2101  HA  ALA 2 167     154.319 194.123 131.543  1.00  0.00           H
ATOM   2102 1HB  ALA 2 167     152.005 194.962 131.244  1.00  0.00           H
ATOM   2103 2HB  ALA 2 167     152.702 194.392 129.709  1.00  0.00           H
ATOM   2104 3HB  ALA 2 167     151.526 193.382 130.582  1.00  0.00           H
ATOM   2105  N   ALA 2 168     152.434 191.891 133.049  1.00225.42           N
ATOM   2106  CA  ALA 2 168     152.039 191.441 134.380  1.00225.42           C
ATOM   2107  C   ALA 2 168     153.244 191.317 135.302  1.00225.42           C
ATOM   2108  O   ALA 2 168     153.191 191.740 136.462  1.00225.42           O
ATOM   2109  CB  ALA 2 168     151.301 190.107 134.281  1.00225.42           C
ATOM   2110  H   ALA 2 168     152.239 191.303 132.252  1.00  0.00           H
ATOM   2111  HA  ALA 2 168     151.369 192.188 134.806  1.00  0.00           H
ATOM   2112 1HB  ALA 2 168     151.009 189.778 135.278  1.00  0.00           H
ATOM   2113 2HB  ALA 2 168     150.411 190.229 133.664  1.00  0.00           H
ATOM   2114 3HB  ALA 2 168     151.956 189.363 133.830  1.00  0.00           H
ATOM   2115  N   GLY 2 169     154.338 190.736 134.803  1.00232.38           N
ATOM   2116  CA  GLY 2 169     155.570 190.697 135.576  1.00232.38           C
ATOM   2117  C   GLY 2 169     156.084 192.076 135.943  1.00232.38           C
ATOM   2118  O   GLY 2 169     156.476 192.314 137.088  1.00232.38           O
ATOM   2119  H   GLY 2 169     154.321 190.320 133.883  1.00  0.00           H
ATOM   2120 1HA  GLY 2 169     155.406 190.127 136.492  1.00  0.00           H
ATOM   2121 2HA  GLY 2 169     156.339 190.175 135.008  1.00  0.00           H
ATOM   2122  N   ILE 2 170     156.077 193.001 134.978  1.00247.40           N
ATOM   2123  CA  ILE 2 170     156.524 194.374 135.232  1.00247.40           C
ATOM   2124  C   ILE 2 170     155.648 195.035 136.296  1.00247.40           C
ATOM   2125  O   ILE 2 170     156.147 195.631 137.263  1.00247.40           O
ATOM   2126  CB  ILE 2 170     156.531 195.178 133.918  1.00247.40           C
ATOM   2127  CG1 ILE 2 170     157.600 194.639 132.968  1.00247.40           C
ATOM   2128  CG2 ILE 2 170     156.761 196.663 134.170  1.00247.40           C
ATOM   2129  CD1 ILE 2 170     157.469 195.154 131.552  1.00247.40           C
ATOM   2130  H   ILE 2 170     155.758 192.751 134.053  1.00  0.00           H
ATOM   2131  HA  ILE 2 170     157.538 194.339 135.629  1.00  0.00           H
ATOM   2132  HB  ILE 2 170     155.572 195.061 133.415  1.00  0.00           H
ATOM   2133 1HG1 ILE 2 170     158.587 194.909 133.342  1.00  0.00           H
ATOM   2134 2HG1 ILE 2 170     157.548 193.551 132.942  1.00  0.00           H
ATOM   2135 1HG2 ILE 2 170     156.760 197.199 133.221  1.00  0.00           H
ATOM   2136 2HG2 ILE 2 170     155.968 197.052 134.807  1.00  0.00           H
ATOM   2137 3HG2 ILE 2 170     157.723 196.803 134.665  1.00  0.00           H
ATOM   2138 1HD1 ILE 2 170     158.261 194.729 130.936  1.00  0.00           H
ATOM   2139 2HD1 ILE 2 170     156.499 194.864 131.147  1.00  0.00           H
ATOM   2140 3HD1 ILE 2 170     157.552 196.240 131.551  1.00  0.00           H
ATOM   2141  N   ALA 2 171     154.325 194.907 136.142  1.00230.07           N
ATOM   2142  CA  ALA 2 171     153.385 195.500 137.091  1.00230.07           C
ATOM   2143  C   ALA 2 171     153.620 194.989 138.507  1.00230.07           C
ATOM   2144  O   ALA 2 171     153.541 195.762 139.467  1.00230.07           O
ATOM   2145  CB  ALA 2 171     151.952 195.213 136.656  1.00230.07           C
ATOM   2146  H   ALA 2 171     153.965 194.390 135.352  1.00  0.00           H
ATOM   2147  HA  ALA 2 171     153.547 196.578 137.099  1.00  0.00           H
ATOM   2148 1HB  ALA 2 171     151.259 195.658 137.369  1.00  0.00           H
ATOM   2149 2HB  ALA 2 171     151.780 195.639 135.668  1.00  0.00           H
ATOM   2150 3HB  ALA 2 171     151.792 194.136 136.619  1.00  0.00           H
ATOM   2151  N   GLY 2 172     153.927 193.696 138.651  1.00234.71           N
ATOM   2152  CA  GLY 2 172     154.252 193.145 139.956  1.00234.71           C
ATOM   2153  C   GLY 2 172     155.486 193.768 140.577  1.00234.71           C
ATOM   2154  O   GLY 2 172     155.425 194.287 141.695  1.00234.71           O
ATOM   2155  H   GLY 2 172     153.934 193.088 137.844  1.00  0.00           H
ATOM   2156 1HA  GLY 2 172     153.410 193.291 140.633  1.00  0.00           H
ATOM   2157 2HA  GLY 2 172     154.411 192.071 139.869  1.00  0.00           H
ATOM   2158  N   SER 2 173     156.619 193.715 139.870  1.00257.36           N
ATOM   2159  CA  SER 2 173     157.861 194.249 140.413  1.00257.36           C
ATOM   2160  C   SER 2 173     157.793 195.759 140.589  1.00257.36           C
ATOM   2161  O   SER 2 173     158.563 196.323 141.375  1.00257.36           O
ATOM   2162  CB  SER 2 173     159.032 193.880 139.502  1.00257.36           C
ATOM   2163  OG  SER 2 173     158.962 194.583 138.273  1.00257.36           O
ATOM   2164  H   SER 2 173     156.623 193.302 138.948  1.00  0.00           H
ATOM   2165  HA  SER 2 173     158.027 193.807 141.396  1.00  0.00           H
ATOM   2166 1HB  SER 2 173     159.970 194.112 140.003  1.00  0.00           H
ATOM   2167 2HB  SER 2 173     159.019 192.807 139.311  1.00  0.00           H
ATOM   2168  HG  SER 2 173     158.056 194.893 138.196  1.00  0.00           H
ATOM   2169  N   LEU 2 174     156.888 196.431 139.874  1.00254.17           N
ATOM   2170  CA  LEU 2 174     156.802 197.881 139.995  1.00254.17           C
ATOM   2171  C   LEU 2 174     156.342 198.335 141.381  1.00254.17           C
ATOM   2172  O   LEU 2 174     156.665 199.464 141.769  1.00254.17           O
ATOM   2173  CB  LEU 2 174     155.874 198.435 138.896  1.00254.17           C
ATOM   2174  CG  LEU 2 174     155.623 199.926 138.585  1.00254.17           C
ATOM   2175  CD1 LEU 2 174     155.101 200.071 137.163  1.00254.17           C
ATOM   2176  CD2 LEU 2 174     154.687 200.649 139.558  1.00254.17           C
ATOM   2177  H   LEU 2 174     156.258 195.950 139.247  1.00  0.00           H
ATOM   2178  HA  LEU 2 174     157.801 198.298 139.863  1.00  0.00           H
ATOM   2179 1HB  LEU 2 174     156.210 198.054 137.933  1.00  0.00           H
ATOM   2180 2HB  LEU 2 174     154.864 198.065 139.075  1.00  0.00           H
ATOM   2181  HG  LEU 2 174     156.570 200.467 138.609  1.00  0.00           H
ATOM   2182 1HD1 LEU 2 174     154.925 201.124 136.946  1.00  0.00           H
ATOM   2183 2HD1 LEU 2 174     155.837 199.675 136.463  1.00  0.00           H
ATOM   2184 3HD1 LEU 2 174     154.168 199.519 137.060  1.00  0.00           H
ATOM   2185 1HD2 LEU 2 174     154.578 201.691 139.252  1.00  0.00           H
ATOM   2186 2HD2 LEU 2 174     153.711 200.165 139.551  1.00  0.00           H
ATOM   2187 3HD2 LEU 2 174     155.105 200.609 140.564  1.00  0.00           H
ATOM   2188  N   THR 2 175     155.651 197.465 142.135  1.00256.20           N
ATOM   2189  CA  THR 2 175     154.971 197.827 143.386  1.00256.20           C
ATOM   2190  C   THR 2 175     155.906 198.008 144.576  1.00256.20           C
ATOM   2191  O   THR 2 175     157.034 197.504 144.586  1.00256.20           O
ATOM   2192  CB  THR 2 175     153.929 196.762 143.742  1.00256.20           C
ATOM   2193  OG1 THR 2 175     154.576 195.498 143.938  1.00256.20           O
ATOM   2194  CG2 THR 2 175     152.853 196.651 142.680  1.00256.20           C
ATOM   2195  H   THR 2 175     155.606 196.509 141.810  1.00  0.00           H
ATOM   2196  HA  THR 2 175     154.464 198.781 143.239  1.00  0.00           H
ATOM   2197  HB  THR 2 175     153.456 197.020 144.690  1.00  0.00           H
ATOM   2198  HG1 THR 2 175     155.395 195.478 143.437  1.00  0.00           H
ATOM   2199 1HG2 THR 2 175     152.134 195.886 142.970  1.00  0.00           H
ATOM   2200 2HG2 THR 2 175     152.344 197.608 142.577  1.00  0.00           H
ATOM   2201 3HG2 THR 2 175     153.309 196.378 141.729  1.00  0.00           H
ATOM   2202  N   ASN 2 176     155.425 198.753 145.576  1.00251.27           N
ATOM   2203  CA  ASN 2 176     156.130 198.870 146.849  1.00251.27           C
ATOM   2204  C   ASN 2 176     155.691 197.778 147.815  1.00251.27           C
ATOM   2205  O   ASN 2 176     156.518 197.178 148.511  1.00251.27           O
ATOM   2206  CB  ASN 2 176     155.879 200.255 147.448  1.00251.27           C
ATOM   2207  CG  ASN 2 176     156.527 201.364 146.645  1.00251.27           C
ATOM   2208  OD1 ASN 2 176     157.742 201.551 146.687  1.00251.27           O
ATOM   2209  ND2 ASN 2 176     155.714 202.102 145.897  1.00251.27           N
ATOM   2210  H   ASN 2 176     154.553 199.248 145.450  1.00  0.00           H
ATOM   2211  HA  ASN 2 176     157.199 198.749 146.665  1.00  0.00           H
ATOM   2212 1HB  ASN 2 176     154.806 200.439 147.501  1.00  0.00           H
ATOM   2213 2HB  ASN 2 176     156.267 200.285 148.466  1.00  0.00           H
ATOM   2214 1HD2 ASN 2 176     156.083 202.850 145.344  1.00  0.00           H
ATOM   2215 2HD2 ASN 2 176     154.732 201.909 145.886  1.00  0.00           H
ATOM   2216  N   LYS 2 177     154.391 197.505 147.866  1.00237.84           N
ATOM   2217  CA  LYS 2 177     153.849 196.381 148.614  1.00237.84           C
ATOM   2218  C   LYS 2 177     153.701 195.211 147.653  1.00237.84           C
ATOM   2219  O   LYS 2 177     152.947 195.299 146.678  1.00237.84           O
ATOM   2220  CB  LYS 2 177     152.504 196.727 149.252  1.00237.84           C
ATOM   2221  CG  LYS 2 177     151.967 195.641 150.167  1.00237.84           C
ATOM   2222  CD  LYS 2 177     150.726 196.100 150.910  1.00237.84           C
ATOM   2223  CE  LYS 2 177     150.491 195.257 152.151  1.00237.84           C
ATOM   2224  NZ  LYS 2 177     150.063 193.872 151.809  1.00237.84           N
ATOM   2225  H   LYS 2 177     153.760 198.111 147.361  1.00  0.00           H
ATOM   2226  HA  LYS 2 177     154.548 196.126 149.411  1.00  0.00           H
ATOM   2227 1HB  LYS 2 177     152.603 197.646 149.832  1.00  0.00           H
ATOM   2228 2HB  LYS 2 177     151.767 196.911 148.471  1.00  0.00           H
ATOM   2229 1HG  LYS 2 177     151.719 194.757 149.578  1.00  0.00           H
ATOM   2230 2HG  LYS 2 177     152.731 195.368 150.895  1.00  0.00           H
ATOM   2231 1HD  LYS 2 177     150.841 197.145 151.201  1.00  0.00           H
ATOM   2232 2HD  LYS 2 177     149.859 196.017 150.254  1.00  0.00           H
ATOM   2233 1HE  LYS 2 177     151.409 195.208 152.735  1.00  0.00           H
ATOM   2234 2HE  LYS 2 177     149.720 195.721 152.766  1.00  0.00           H
ATOM   2235 1HZ  LYS 2 177     149.917 193.345 152.658  1.00  0.00           H
ATOM   2236 2HZ  LYS 2 177     149.202 193.906 151.281  1.00  0.00           H
ATOM   2237 3HZ  LYS 2 177     150.779 193.425 151.255  1.00  0.00           H
ATOM   2238  N   LYS 2 178     154.430 194.131 147.922  1.00252.36           N
ATOM   2239  CA  LYS 2 178     154.518 193.031 146.970  1.00252.36           C
ATOM   2240  C   LYS 2 178     153.143 192.437 146.688  1.00252.36           C
ATOM   2241  O   LYS 2 178     152.384 192.130 147.611  1.00252.36           O
ATOM   2242  CB  LYS 2 178     155.471 191.953 147.497  1.00252.36           C
ATOM   2243  CG  LYS 2 178     155.998 190.935 146.463  1.00252.36           C
ATOM   2244  CD  LYS 2 178     157.013 191.458 145.422  1.00252.36           C
ATOM   2245  CE  LYS 2 178     158.411 191.795 145.978  1.00252.36           C
ATOM   2246  NZ  LYS 2 178     159.326 192.273 144.904  1.00252.36           N
ATOM   2247  H   LYS 2 178     154.930 194.067 148.796  1.00  0.00           H
ATOM   2248  HA  LYS 2 178     154.913 193.418 146.030  1.00  0.00           H
ATOM   2249 1HB  LYS 2 178     156.344 192.428 147.946  1.00  0.00           H
ATOM   2250 2HB  LYS 2 178     154.973 191.379 148.279  1.00  0.00           H
ATOM   2251 1HG  LYS 2 178     156.493 190.113 146.982  1.00  0.00           H
ATOM   2252 2HG  LYS 2 178     155.162 190.531 145.893  1.00  0.00           H
ATOM   2253 1HD  LYS 2 178     157.153 190.708 144.642  1.00  0.00           H
ATOM   2254 2HD  LYS 2 178     156.628 192.367 144.962  1.00  0.00           H
ATOM   2255 1HE  LYS 2 178     158.322 192.567 146.739  1.00  0.00           H
ATOM   2256 2HE  LYS 2 178     158.842 190.907 146.441  1.00  0.00           H
ATOM   2257 1HZ  LYS 2 178     160.230 192.484 145.301  1.00  0.00           H
ATOM   2258 2HZ  LYS 2 178     159.426 191.554 144.201  1.00  0.00           H
ATOM   2259 3HZ  LYS 2 178     158.942 193.106 144.480  1.00  0.00           H
ATOM   2260  N   VAL 2 179     152.827 192.289 145.399  1.00260.91           N
ATOM   2261  CA  VAL 2 179     151.627 191.570 144.990  1.00260.91           C
ATOM   2262  C   VAL 2 179     151.734 190.111 145.434  1.00260.91           C
ATOM   2263  O   VAL 2 179     152.805 189.490 145.375  1.00260.91           O
ATOM   2264  CB  VAL 2 179     151.423 191.725 143.466  1.00260.91           C
ATOM   2265  CG1 VAL 2 179     152.514 191.027 142.668  1.00260.91           C
ATOM   2266  CG2 VAL 2 179     150.035 191.273 143.024  1.00260.91           C
ATOM   2267  H   VAL 2 179     153.430 192.683 144.692  1.00  0.00           H
ATOM   2268  HA  VAL 2 179     150.771 192.002 145.509  1.00  0.00           H
ATOM   2269  HB  VAL 2 179     151.545 192.774 143.198  1.00  0.00           H
ATOM   2270 1HG1 VAL 2 179     152.328 191.163 141.602  1.00  0.00           H
ATOM   2271 2HG1 VAL 2 179     153.483 191.455 142.924  1.00  0.00           H
ATOM   2272 3HG1 VAL 2 179     152.512 189.963 142.903  1.00  0.00           H
ATOM   2273 1HG2 VAL 2 179     149.937 191.400 141.946  1.00  0.00           H
ATOM   2274 2HG2 VAL 2 179     149.896 190.222 143.279  1.00  0.00           H
ATOM   2275 3HG2 VAL 2 179     149.278 191.871 143.530  1.00  0.00           H
ATOM   2276  N   ASN 2 180     150.623 189.571 145.935  1.00255.39           N
ATOM   2277  CA  ASN 2 180     150.608 188.210 146.456  1.00255.39           C
ATOM   2278  C   ASN 2 180     150.538 187.142 145.374  1.00255.39           C
ATOM   2279  O   ASN 2 180     151.000 186.019 145.602  1.00255.39           O
ATOM   2280  CB  ASN 2 180     149.427 188.026 147.414  1.00255.39           C
ATOM   2281  CG  ASN 2 180     148.087 188.174 146.722  1.00255.39           C
ATOM   2282  OD1 ASN 2 180     147.961 188.903 145.740  1.00255.39           O
ATOM   2283  ND2 ASN 2 180     147.078 187.477 147.231  1.00255.39           N
ATOM   2284  H   ASN 2 180     149.771 190.115 145.954  1.00  0.00           H
ATOM   2285  HA  ASN 2 180     151.536 188.040 147.004  1.00  0.00           H
ATOM   2286 1HB  ASN 2 180     149.481 187.037 147.872  1.00  0.00           H
ATOM   2287 2HB  ASN 2 180     149.492 188.761 148.217  1.00  0.00           H
ATOM   2288 1HD2 ASN 2 180     146.170 187.534 146.816  1.00  0.00           H
ATOM   2289 2HD2 ASN 2 180     147.226 186.894 148.030  1.00  0.00           H
ATOM   2290  N   ARG 2 181     149.974 187.446 144.206  1.00244.77           N
ATOM   2291  CA  ARG 2 181     149.725 186.397 143.230  1.00244.77           C
ATOM   2292  C   ARG 2 181     150.107 186.885 141.839  1.00244.77           C
ATOM   2293  O   ARG 2 181     149.805 188.021 141.464  1.00244.77           O
ATOM   2294  CB  ARG 2 181     148.249 185.989 143.251  1.00244.77           C
ATOM   2295  CG  ARG 2 181     147.796 185.301 144.529  1.00244.77           C
ATOM   2296  CD  ARG 2 181     148.141 183.829 144.571  1.00244.77           C
ATOM   2297  NE  ARG 2 181     147.402 183.067 143.573  1.00244.77           N
ATOM   2298  CZ  ARG 2 181     147.691 181.822 143.228  1.00244.77           C
ATOM   2299  NH1 ARG 2 181     148.644 181.142 143.842  1.00244.77           N
ATOM   2300  NH2 ARG 2 181     146.997 181.239 142.256  1.00244.77           N
ATOM   2301  H   ARG 2 181     149.717 188.397 143.984  1.00  0.00           H
ATOM   2302  HA  ARG 2 181     150.332 185.530 143.490  1.00  0.00           H
ATOM   2303 1HB  ARG 2 181     147.625 186.872 143.112  1.00  0.00           H
ATOM   2304 2HB  ARG 2 181     148.046 185.311 142.422  1.00  0.00           H
ATOM   2305 1HG  ARG 2 181     148.275 185.774 145.387  1.00  0.00           H
ATOM   2306 2HG  ARG 2 181     146.713 185.387 144.624  1.00  0.00           H
ATOM   2307 1HD  ARG 2 181     149.205 183.700 144.377  1.00  0.00           H
ATOM   2308 2HD  ARG 2 181     147.899 183.427 145.554  1.00  0.00           H
ATOM   2309  HE  ARG 2 181     146.621 183.520 143.119  1.00  0.00           H
ATOM   2310 1HH1 ARG 2 181     149.168 181.571 144.591  1.00  0.00           H
ATOM   2311 2HH1 ARG 2 181     148.847 180.194 143.562  1.00  0.00           H
ATOM   2312 1HH2 ARG 2 181     146.257 181.746 141.789  1.00  0.00           H
ATOM   2313 2HH2 ARG 2 181     147.208 180.290 141.983  1.00  0.00           H
ATOM   2314  N   ILE 2 182     150.758 186.007 141.073  1.00215.56           N
ATOM   2315  CA  ILE 2 182     150.777 186.113 139.616  1.00215.56           C
ATOM   2316  C   ILE 2 182     150.831 184.722 138.986  1.00215.56           C
ATOM   2317  O   ILE 2 182     151.615 183.855 139.400  1.00215.56           O
ATOM   2318  CB  ILE 2 182     151.932 187.019 139.127  1.00215.56           C
ATOM   2319  CG1 ILE 2 182     151.875 187.253 137.611  1.00215.56           C
ATOM   2320  CG2 ILE 2 182     153.273 186.472 139.533  1.00215.56           C
ATOM   2321  CD1 ILE 2 182     152.829 188.327 137.123  1.00215.56           C
ATOM   2322  H   ILE 2 182     151.253 185.245 141.517  1.00  0.00           H
ATOM   2323  HA  ILE 2 182     149.837 186.558 139.290  1.00  0.00           H
ATOM   2324  HB  ILE 2 182     151.821 188.014 139.556  1.00  0.00           H
ATOM   2325 1HG1 ILE 2 182     152.110 186.326 137.091  1.00  0.00           H
ATOM   2326 2HG1 ILE 2 182     150.864 187.542 137.326  1.00  0.00           H
ATOM   2327 1HG2 ILE 2 182     154.059 187.134 139.172  1.00  0.00           H
ATOM   2328 2HG2 ILE 2 182     153.324 186.408 140.619  1.00  0.00           H
ATOM   2329 3HG2 ILE 2 182     153.407 185.480 139.103  1.00  0.00           H
ATOM   2330 1HD1 ILE 2 182     152.731 188.435 136.042  1.00  0.00           H
ATOM   2331 2HD1 ILE 2 182     152.589 189.274 137.606  1.00  0.00           H
ATOM   2332 3HD1 ILE 2 182     153.852 188.043 137.367  1.00  0.00           H
ATOM   2333  N   THR 2 183     149.966 184.496 137.998  1.00216.74           N
ATOM   2334  CA  THR 2 183     149.863 183.229 137.275  1.00216.74           C
ATOM   2335  C   THR 2 183     149.988 183.533 135.789  1.00216.74           C
ATOM   2336  O   THR 2 183     149.028 183.970 135.154  1.00216.74           O
ATOM   2337  CB  THR 2 183     148.548 182.528 137.567  1.00216.74           C
ATOM   2338  OG1 THR 2 183     147.463 183.383 137.188  1.00216.74           O
ATOM   2339  CG2 THR 2 183     148.428 182.201 139.033  1.00216.74           C
ATOM   2340  H   THR 2 183     149.352 185.257 137.745  1.00  0.00           H
ATOM   2341  HA  THR 2 183     150.674 182.579 137.602  1.00  0.00           H
ATOM   2342  HB  THR 2 183     148.492 181.605 136.991  1.00  0.00           H
ATOM   2343  HG1 THR 2 183     147.812 184.215 136.859  1.00  0.00           H
ATOM   2344 1HG2 THR 2 183     147.479 181.700 139.218  1.00  0.00           H
ATOM   2345 2HG2 THR 2 183     149.248 181.547 139.327  1.00  0.00           H
ATOM   2346 3HG2 THR 2 183     148.472 183.120 139.615  1.00  0.00           H
ATOM   2347  N   GLY 2 184     151.175 183.312 135.236  1.00187.00           N
ATOM   2348  CA  GLY 2 184     151.404 183.684 133.858  1.00187.00           C
ATOM   2349  C   GLY 2 184     150.975 182.566 132.925  1.00187.00           C
ATOM   2350  O   GLY 2 184     151.034 181.384 133.263  1.00187.00           O
ATOM   2351  H   GLY 2 184     151.925 182.887 135.762  1.00  0.00           H
ATOM   2352 1HA  GLY 2 184     150.851 184.594 133.630  1.00  0.00           H
ATOM   2353 2HA  GLY 2 184     152.461 183.906 133.713  1.00  0.00           H
ATOM   2354  N   LEU 2 185     150.510 182.957 131.747  1.00179.03           N
ATOM   2355  CA  LEU 2 185     150.320 182.030 130.640  1.00179.03           C
ATOM   2356  C   LEU 2 185     151.508 182.164 129.701  1.00179.03           C
ATOM   2357  O   LEU 2 185     152.495 182.821 130.052  1.00179.03           O
ATOM   2358  CB  LEU 2 185     148.988 182.259 129.918  1.00179.03           C
ATOM   2359  CG  LEU 2 185     147.665 182.283 130.689  1.00179.03           C
ATOM   2360  CD1 LEU 2 185     146.509 182.593 129.753  1.00179.03           C
ATOM   2361  CD2 LEU 2 185     147.404 180.957 131.400  1.00179.03           C
ATOM   2362  H   LEU 2 185     150.280 183.932 131.618  1.00  0.00           H
ATOM   2363  HA  LEU 2 185     150.315 181.015 131.034  1.00  0.00           H
ATOM   2364 1HB  LEU 2 185     149.030 183.220 129.408  1.00  0.00           H
ATOM   2365 2HB  LEU 2 185     148.859 181.478 129.169  1.00  0.00           H
ATOM   2366  HG  LEU 2 185     147.695 183.075 131.439  1.00  0.00           H
ATOM   2367 1HD1 LEU 2 185     145.577 182.606 130.318  1.00  0.00           H
ATOM   2368 2HD1 LEU 2 185     146.666 183.568 129.291  1.00  0.00           H
ATOM   2369 3HD1 LEU 2 185     146.453 181.829 128.979  1.00  0.00           H
ATOM   2370 1HD2 LEU 2 185     146.457 181.011 131.937  1.00  0.00           H
ATOM   2371 2HD2 LEU 2 185     147.359 180.153 130.664  1.00  0.00           H
ATOM   2372 3HD2 LEU 2 185     148.211 180.757 132.105  1.00  0.00           H
ATOM   2373  N   ASP 2 186     151.450 181.494 128.546  1.00224.23           N
ATOM   2374  CA  ASP 2 186     152.537 181.509 127.574  1.00224.23           C
ATOM   2375  C   ASP 2 186     153.124 182.912 127.468  1.00224.23           C
ATOM   2376  O   ASP 2 186     152.437 183.824 126.981  1.00224.23           O
ATOM   2377  CB  ASP 2 186     152.030 181.046 126.216  1.00224.23           C
ATOM   2378  CG  ASP 2 186     153.128 180.963 125.183  1.00224.23           C
ATOM   2379  OD1 ASP 2 186     154.034 180.122 125.355  1.00224.23           O
ATOM   2380  OD2 ASP 2 186     153.085 181.738 124.205  1.00224.23           O
ATOM   2381  H   ASP 2 186     150.618 180.960 128.344  1.00  0.00           H
ATOM   2382  HA  ASP 2 186     153.314 180.822 127.913  1.00  0.00           H
ATOM   2383 1HB  ASP 2 186     151.567 180.064 126.315  1.00  0.00           H
ATOM   2384 2HB  ASP 2 186     151.264 181.735 125.859  1.00  0.00           H
ATOM   2385  N   PRO 2 187     154.359 183.133 127.903  1.00229.04           N
ATOM   2386  CA  PRO 2 187     154.917 184.486 127.947  1.00229.04           C
ATOM   2387  C   PRO 2 187     155.484 184.884 126.589  1.00229.04           C
ATOM   2388  O   PRO 2 187     155.531 184.096 125.646  1.00229.04           O
ATOM   2389  CB  PRO 2 187     156.013 184.366 129.004  1.00229.04           C
ATOM   2390  CG  PRO 2 187     156.463 182.948 128.901  1.00229.04           C
ATOM   2391  CD  PRO 2 187     155.252 182.110 128.556  1.00229.04           C
ATOM   2392  HA  PRO 2 187     154.134 185.189 128.267  1.00  0.00           H
ATOM   2393 1HB  PRO 2 187     156.818 185.086 128.793  1.00  0.00           H
ATOM   2394 2HB  PRO 2 187     155.609 184.617 129.995  1.00  0.00           H
ATOM   2395 1HG  PRO 2 187     157.242 182.851 128.132  1.00  0.00           H
ATOM   2396 2HG  PRO 2 187     156.912 182.622 129.852  1.00  0.00           H
ATOM   2397 1HD  PRO 2 187     155.547 181.302 127.871  1.00  0.00           H
ATOM   2398 2HD  PRO 2 187     154.817 181.696 129.479  1.00  0.00           H
ATOM   2399  N   ALA 2 188     155.928 186.134 126.504  1.00242.38           N
ATOM   2400  CA  ALA 2 188     156.607 186.612 125.311  1.00242.38           C
ATOM   2401  C   ALA 2 188     157.881 185.806 125.067  1.00242.38           C
ATOM   2402  O   ALA 2 188     158.523 185.307 125.996  1.00242.38           O
ATOM   2403  CB  ALA 2 188     156.893 188.105 125.428  1.00242.38           C
ATOM   2404  H   ALA 2 188     155.791 186.765 127.280  1.00  0.00           H
ATOM   2405  HA  ALA 2 188     155.950 186.444 124.458  1.00  0.00           H
ATOM   2406 1HB  ALA 2 188     157.403 188.449 124.528  1.00  0.00           H
ATOM   2407 2HB  ALA 2 188     155.956 188.648 125.545  1.00  0.00           H
ATOM   2408 3HB  ALA 2 188     157.528 188.287 126.295  1.00  0.00           H
ATOM   2409  N   GLY 2 189     158.254 185.667 123.798  1.00242.80           N
ATOM   2410  CA  GLY 2 189     159.455 184.964 123.420  1.00242.80           C
ATOM   2411  C   GLY 2 189     160.724 185.791 123.452  1.00242.80           C
ATOM   2412  O   GLY 2 189     160.961 186.591 124.363  1.00242.80           O
ATOM   2413  H   GLY 2 189     157.672 186.069 123.077  1.00  0.00           H
ATOM   2414 1HA  GLY 2 189     159.601 184.110 124.082  1.00  0.00           H
ATOM   2415 2HA  GLY 2 189     159.344 184.570 122.410  1.00  0.00           H
ATOM   2416  N   PRO 2 190     161.574 185.592 122.434  1.00243.41           N
ATOM   2417  CA  PRO 2 190     162.883 186.272 122.399  1.00243.41           C
ATOM   2418  C   PRO 2 190     162.837 187.767 122.116  1.00243.41           C
ATOM   2419  O   PRO 2 190     163.872 188.314 121.711  1.00243.41           O
ATOM   2420  CB  PRO 2 190     163.628 185.529 121.285  1.00243.41           C
ATOM   2421  CG  PRO 2 190     162.547 185.027 120.391  1.00243.41           C
ATOM   2422  CD  PRO 2 190     161.417 184.634 121.297  1.00243.41           C
ATOM   2423  HA  PRO 2 190     163.387 186.137 123.368  1.00  0.00           H
ATOM   2424 1HB  PRO 2 190     164.319 186.215 120.772  1.00  0.00           H
ATOM   2425 2HB  PRO 2 190     164.236 184.720 121.713  1.00  0.00           H
ATOM   2426 1HG  PRO 2 190     162.248 185.810 119.679  1.00  0.00           H
ATOM   2427 2HG  PRO 2 190     162.910 184.177 119.795  1.00  0.00           H
ATOM   2428 1HD  PRO 2 190     160.460 184.771 120.772  1.00  0.00           H
ATOM   2429 2HD  PRO 2 190     161.543 183.585 121.606  1.00  0.00           H
ATOM   2430  N   ASN 2 191     161.689 188.436 122.268  1.00247.12           N
ATOM   2431  CA  ASN 2 191     161.685 189.898 122.226  1.00247.12           C
ATOM   2432  C   ASN 2 191     162.461 190.486 123.397  1.00247.12           C
ATOM   2433  O   ASN 2 191     162.955 191.617 123.321  1.00247.12           O
ATOM   2434  CB  ASN 2 191     160.258 190.444 122.236  1.00247.12           C
ATOM   2435  CG  ASN 2 191     159.560 190.286 120.907  1.00247.12           C
ATOM   2436  OD1 ASN 2 191     160.198 190.207 119.857  1.00247.12           O
ATOM   2437  ND2 ASN 2 191     158.233 190.298 120.940  1.00247.12           N
ATOM   2438  H   ASN 2 191     160.819 187.946 122.412  1.00  0.00           H
ATOM   2439  HA  ASN 2 191     162.170 190.219 121.304  1.00  0.00           H
ATOM   2440 1HB  ASN 2 191     159.676 189.929 123.000  1.00  0.00           H
ATOM   2441 2HB  ASN 2 191     160.276 191.503 122.495  1.00  0.00           H
ATOM   2442 1HD2 ASN 2 191     157.712 190.197 120.092  1.00  0.00           H
ATOM   2443 2HD2 ASN 2 191     157.756 190.407 121.811  1.00  0.00           H
ATOM   2444  N   PHE 2 192     162.578 189.736 124.483  1.00247.01           N
ATOM   2445  CA  PHE 2 192     163.186 190.218 125.720  1.00247.01           C
ATOM   2446  C   PHE 2 192     164.326 189.271 126.078  1.00247.01           C
ATOM   2447  O   PHE 2 192     164.150 188.315 126.835  1.00247.01           O
ATOM   2448  CB  PHE 2 192     162.151 190.318 126.842  1.00247.01           C
ATOM   2449  CG  PHE 2 192     160.956 191.180 126.511  1.00247.01           C
ATOM   2450  CD1 PHE 2 192     161.012 192.567 126.641  1.00247.01           C
ATOM   2451  CD2 PHE 2 192     159.777 190.605 126.063  1.00247.01           C
ATOM   2452  CE1 PHE 2 192     159.917 193.353 126.334  1.00247.01           C
ATOM   2453  CE2 PHE 2 192     158.677 191.386 125.761  1.00247.01           C
ATOM   2454  CZ  PHE 2 192     158.747 192.760 125.893  1.00247.01           C
ATOM   2455  H   PHE 2 192     162.230 188.790 124.442  1.00  0.00           H
ATOM   2456  HA  PHE 2 192     163.594 191.214 125.540  1.00  0.00           H
ATOM   2457 1HB  PHE 2 192     161.787 189.323 127.091  1.00  0.00           H
ATOM   2458 2HB  PHE 2 192     162.622 190.728 127.735  1.00  0.00           H
ATOM   2459  HD1 PHE 2 192     161.934 193.033 126.989  1.00  0.00           H
ATOM   2460  HD2 PHE 2 192     159.721 189.521 125.959  1.00  0.00           H
ATOM   2461  HE1 PHE 2 192     159.977 194.436 126.438  1.00  0.00           H
ATOM   2462  HE2 PHE 2 192     157.753 190.920 125.418  1.00  0.00           H
ATOM   2463  HZ  PHE 2 192     157.881 193.375 125.653  1.00  0.00           H
ATOM   2464  N   GLU 2 193     165.502 189.549 125.523  1.00263.27           N
ATOM   2465  CA  GLU 2 193     166.700 188.759 125.764  1.00263.27           C
ATOM   2466  C   GLU 2 193     167.744 189.663 126.400  1.00263.27           C
ATOM   2467  O   GLU 2 193     167.992 190.767 125.901  1.00263.27           O
ATOM   2468  CB  GLU 2 193     167.231 188.152 124.464  1.00263.27           C
ATOM   2469  CG  GLU 2 193     166.320 187.102 123.851  1.00263.27           C
ATOM   2470  CD  GLU 2 193     166.490 185.738 124.490  1.00263.27           C
ATOM   2471  OE1 GLU 2 193     167.647 185.282 124.618  1.00263.27           O
ATOM   2472  OE2 GLU 2 193     165.471 185.123 124.863  1.00263.27           O
ATOM   2473  H   GLU 2 193     165.553 190.347 124.907  1.00  0.00           H
ATOM   2474  HA  GLU 2 193     166.448 187.946 126.445  1.00  0.00           H
ATOM   2475 1HB  GLU 2 193     167.378 188.942 123.727  1.00  0.00           H
ATOM   2476 2HB  GLU 2 193     168.201 187.690 124.647  1.00  0.00           H
ATOM   2477 1HG  GLU 2 193     165.285 187.421 123.969  1.00  0.00           H
ATOM   2478 2HG  GLU 2 193     166.530 187.030 122.785  1.00  0.00           H
ATOM   2479  N   TYR 2 194     168.370 189.169 127.479  1.00273.44           N
ATOM   2480  CA  TYR 2 194     169.374 189.892 128.276  1.00273.44           C
ATOM   2481  C   TYR 2 194     168.802 191.168 128.895  1.00273.44           C
ATOM   2482  O   TYR 2 194     169.525 192.127 129.176  1.00273.44           O
ATOM   2483  CB  TYR 2 194     170.643 190.194 127.465  1.00273.44           C
ATOM   2484  CG  TYR 2 194     171.279 188.998 126.782  1.00273.44           C
ATOM   2485  CD1 TYR 2 194     172.073 188.108 127.498  1.00273.44           C
ATOM   2486  CD2 TYR 2 194     171.136 188.792 125.412  1.00273.44           C
ATOM   2487  CE1 TYR 2 194     172.667 187.020 126.878  1.00273.44           C
ATOM   2488  CE2 TYR 2 194     171.723 187.709 124.784  1.00273.44           C
ATOM   2489  CZ  TYR 2 194     172.490 186.830 125.520  1.00273.44           C
ATOM   2490  OH  TYR 2 194     173.081 185.754 124.900  1.00273.44           O
ATOM   2491  H   TYR 2 194     168.115 188.228 127.745  1.00  0.00           H
ATOM   2492  HA  TYR 2 194     169.659 189.267 129.124  1.00  0.00           H
ATOM   2493 1HB  TYR 2 194     170.413 190.928 126.691  1.00  0.00           H
ATOM   2494 2HB  TYR 2 194     171.396 190.633 128.119  1.00  0.00           H
ATOM   2495  HD1 TYR 2 194     172.236 188.260 128.564  1.00  0.00           H
ATOM   2496  HD2 TYR 2 194     170.552 189.492 124.813  1.00  0.00           H
ATOM   2497  HE1 TYR 2 194     173.285 186.335 127.457  1.00  0.00           H
ATOM   2498  HE2 TYR 2 194     171.580 187.554 123.714  1.00  0.00           H
ATOM   2499  HH  TYR 2 194     172.830 185.742 123.974  1.00  0.00           H
ATOM   2500  N   ALA 2 195     167.489 191.178 129.110  1.00232.17           N
ATOM   2501  CA  ALA 2 195     166.818 192.339 129.668  1.00232.17           C
ATOM   2502  C   ALA 2 195     167.262 192.577 131.109  1.00232.17           C
ATOM   2503  O   ALA 2 195     167.589 191.648 131.853  1.00232.17           O
ATOM   2504  CB  ALA 2 195     165.301 192.164 129.597  1.00232.17           C
ATOM   2505  H   ALA 2 195     166.946 190.358 128.880  1.00  0.00           H
ATOM   2506  HA  ALA 2 195     167.100 193.210 129.075  1.00  0.00           H
ATOM   2507 1HB  ALA 2 195     164.814 193.043 130.018  1.00  0.00           H
ATOM   2508 2HB  ALA 2 195     164.997 192.044 128.557  1.00  0.00           H
ATOM   2509 3HB  ALA 2 195     165.010 191.281 130.163  1.00  0.00           H
ATOM   2510  N   GLU 2 196     167.278 193.847 131.501  1.00233.11           N
ATOM   2511  CA  GLU 2 196     167.495 194.193 132.897  1.00233.11           C
ATOM   2512  C   GLU 2 196     166.276 193.817 133.734  1.00233.11           C
ATOM   2513  O   GLU 2 196     165.148 193.746 133.239  1.00233.11           O
ATOM   2514  CB  GLU 2 196     167.803 195.685 133.053  1.00233.11           C
ATOM   2515  CG  GLU 2 196     166.693 196.628 132.610  1.00233.11           C
ATOM   2516  CD  GLU 2 196     166.767 197.002 131.138  1.00233.11           C
ATOM   2517  OE1 GLU 2 196     167.684 196.520 130.437  1.00233.11           O
ATOM   2518  OE2 GLU 2 196     165.902 197.777 130.680  1.00233.11           O
ATOM   2519  H   GLU 2 196     167.138 194.586 130.828  1.00  0.00           H
ATOM   2520  HA  GLU 2 196     168.350 193.624 133.265  1.00  0.00           H
ATOM   2521 1HB  GLU 2 196     168.019 195.904 134.099  1.00  0.00           H
ATOM   2522 2HB  GLU 2 196     168.693 195.935 132.475  1.00  0.00           H
ATOM   2523 1HG  GLU 2 196     165.730 196.154 132.799  1.00  0.00           H
ATOM   2524 2HG  GLU 2 196     166.742 197.537 133.208  1.00  0.00           H
ATOM   2525  N   ALA 2 197     166.533 193.577 135.023  1.00220.43           N
ATOM   2526  CA  ALA 2 197     165.504 193.068 135.931  1.00220.43           C
ATOM   2527  C   ALA 2 197     164.143 193.776 135.868  1.00220.43           C
ATOM   2528  O   ALA 2 197     163.128 193.058 135.867  1.00220.43           O
ATOM   2529  CB  ALA 2 197     166.054 193.053 137.366  1.00220.43           C
ATOM   2530  H   ALA 2 197     167.461 193.751 135.379  1.00  0.00           H
ATOM   2531  HA  ALA 2 197     165.257 192.051 135.628  1.00  0.00           H
ATOM   2532 1HB  ALA 2 197     165.289 192.674 138.045  1.00  0.00           H
ATOM   2533 2HB  ALA 2 197     166.932 192.408 137.413  1.00  0.00           H
ATOM   2534 3HB  ALA 2 197     166.331 194.064 137.660  1.00  0.00           H
ATOM   2535  N   PRO 2 198     164.020 195.121 135.858  1.00226.36           N
ATOM   2536  CA  PRO 2 198     162.658 195.694 135.874  1.00226.36           C
ATOM   2537  C   PRO 2 198     161.801 195.301 134.680  1.00226.36           C
ATOM   2538  O   PRO 2 198     160.575 195.467 134.734  1.00226.36           O
ATOM   2539  CB  PRO 2 198     162.904 197.208 135.905  1.00226.36           C
ATOM   2540  CG  PRO 2 198     164.243 197.368 136.454  1.00226.36           C
ATOM   2541  CD  PRO 2 198     165.034 196.216 135.940  1.00226.36           C
ATOM   2542  HA  PRO 2 198     162.137 195.366 136.786  1.00  0.00           H
ATOM   2543 1HB  PRO 2 198     162.816 197.625 134.891  1.00  0.00           H
ATOM   2544 2HB  PRO 2 198     162.139 197.702 136.523  1.00  0.00           H
ATOM   2545 1HG  PRO 2 198     164.670 198.332 136.138  1.00  0.00           H
ATOM   2546 2HG  PRO 2 198     164.205 197.381 137.553  1.00  0.00           H
ATOM   2547 1HD  PRO 2 198     165.442 196.463 134.949  1.00  0.00           H
ATOM   2548 2HD  PRO 2 198     165.844 195.984 136.647  1.00  0.00           H
ATOM   2549  N   SER 2 199     162.397 194.786 133.605  1.00227.03           N
ATOM   2550  CA  SER 2 199     161.663 194.482 132.385  1.00227.03           C
ATOM   2551  C   SER 2 199     161.672 192.996 132.046  1.00227.03           C
ATOM   2552  O   SER 2 199     161.587 192.641 130.865  1.00227.03           O
ATOM   2553  CB  SER 2 199     162.230 195.280 131.211  1.00227.03           C
ATOM   2554  OG  SER 2 199     163.604 194.989 131.023  1.00227.03           O
ATOM   2555  H   SER 2 199     163.389 194.601 133.642  1.00  0.00           H
ATOM   2556  HA  SER 2 199     160.620 194.765 132.529  1.00  0.00           H
ATOM   2557 1HB  SER 2 199     161.675 195.039 130.305  1.00  0.00           H
ATOM   2558 2HB  SER 2 199     162.102 196.345 131.399  1.00  0.00           H
ATOM   2559  HG  SER 2 199     163.885 194.520 131.813  1.00  0.00           H
ATOM   2560  N   ARG 2 200     161.768 192.124 133.045  1.00206.51           N
ATOM   2561  CA  ARG 2 200     161.700 190.687 132.810  1.00206.51           C
ATOM   2562  C   ARG 2 200     160.994 190.031 133.986  1.00206.51           C
ATOM   2563  O   ARG 2 200     160.847 190.621 135.058  1.00206.51           O
ATOM   2564  CB  ARG 2 200     163.094 190.085 132.613  1.00206.51           C
ATOM   2565  CG  ARG 2 200     164.051 190.341 133.755  1.00206.51           C
ATOM   2566  CD  ARG 2 200     165.464 189.977 133.358  1.00206.51           C
ATOM   2567  NE  ARG 2 200     165.668 188.535 133.358  1.00206.51           N
ATOM   2568  CZ  ARG 2 200     166.737 187.931 132.863  1.00206.51           C
ATOM   2569  NH1 ARG 2 200     167.720 188.615 132.300  1.00206.51           N
ATOM   2570  NH2 ARG 2 200     166.823 186.606 132.930  1.00206.51           N
ATOM   2571  H   ARG 2 200     161.891 192.463 133.988  1.00  0.00           H
ATOM   2572  HA  ARG 2 200     161.123 190.512 131.902  1.00  0.00           H
ATOM   2573 1HB  ARG 2 200     163.011 189.008 132.482  1.00  0.00           H
ATOM   2574 2HB  ARG 2 200     163.541 190.492 131.705  1.00  0.00           H
ATOM   2575 1HG  ARG 2 200     164.022 191.397 134.026  1.00  0.00           H
ATOM   2576 2HG  ARG 2 200     163.761 189.737 134.616  1.00  0.00           H
ATOM   2577 1HD  ARG 2 200     165.669 190.353 132.356  1.00  0.00           H
ATOM   2578 2HD  ARG 2 200     166.166 190.424 134.062  1.00  0.00           H
ATOM   2579  HE  ARG 2 200     164.943 187.958 133.764  1.00  0.00           H
ATOM   2580 1HH1 ARG 2 200     167.666 189.622 132.240  1.00  0.00           H
ATOM   2581 2HH1 ARG 2 200     168.525 188.130 131.929  1.00  0.00           H
ATOM   2582 1HH2 ARG 2 200     166.077 186.072 133.355  1.00  0.00           H
ATOM   2583 2HH2 ARG 2 200     167.632 186.133 132.556  1.00  0.00           H
ATOM   2584  N   LEU 2 201     160.550 188.796 133.766  1.00201.44           N
ATOM   2585  CA  LEU 2 201     159.925 188.016 134.822  1.00201.44           C
ATOM   2586  C   LEU 2 201     161.005 187.461 135.740  1.00201.44           C
ATOM   2587  O   LEU 2 201     162.081 187.065 135.289  1.00201.44           O
ATOM   2588  CB  LEU 2 201     159.092 186.862 134.248  1.00201.44           C
ATOM   2589  CG  LEU 2 201     157.621 186.909 133.790  1.00201.44           C
ATOM   2590  CD1 LEU 2 201     156.685 187.132 134.974  1.00201.44           C
ATOM   2591  CD2 LEU 2 201     157.307 187.881 132.644  1.00201.44           C
ATOM   2592  H   LEU 2 201     160.647 188.390 132.846  1.00  0.00           H
ATOM   2593  HA  LEU 2 201     159.260 188.668 135.386  1.00  0.00           H
ATOM   2594 1HB  LEU 2 201     159.585 186.490 133.351  1.00  0.00           H
ATOM   2595 2HB  LEU 2 201     159.064 186.056 134.982  1.00  0.00           H
ATOM   2596  HG  LEU 2 201     157.316 185.921 133.443  1.00  0.00           H
ATOM   2597 1HD1 LEU 2 201     155.654 187.162 134.622  1.00  0.00           H
ATOM   2598 2HD1 LEU 2 201     156.801 186.317 135.688  1.00  0.00           H
ATOM   2599 3HD1 LEU 2 201     156.930 188.077 135.459  1.00  0.00           H
ATOM   2600 1HD2 LEU 2 201     156.244 187.831 132.404  1.00  0.00           H
ATOM   2601 2HD2 LEU 2 201     157.563 188.897 132.948  1.00  0.00           H
ATOM   2602 3HD2 LEU 2 201     157.890 187.608 131.765  1.00  0.00           H
ATOM   2603  N   SER 2 202     160.724 187.446 137.036  1.00203.99           N
ATOM   2604  CA  SER 2 202     161.600 186.782 137.987  1.00203.99           C
ATOM   2605  C   SER 2 202     160.770 186.363 139.188  1.00203.99           C
ATOM   2606  O   SER 2 202     159.649 186.852 139.370  1.00203.99           O
ATOM   2607  CB  SER 2 202     162.755 187.702 138.407  1.00203.99           C
ATOM   2608  OG  SER 2 202     163.580 188.034 137.304  1.00203.99           O
ATOM   2609  H   SER 2 202     159.888 187.903 137.372  1.00  0.00           H
ATOM   2610  HA  SER 2 202     162.022 185.897 137.510  1.00  0.00           H
ATOM   2611 1HB  SER 2 202     162.352 188.615 138.845  1.00  0.00           H
ATOM   2612 2HB  SER 2 202     163.353 187.209 139.172  1.00  0.00           H
ATOM   2613  HG  SER 2 202     163.202 187.583 136.545  1.00  0.00           H
ATOM   2614  N   PRO 2 203     161.266 185.418 139.999  1.00229.54           N
ATOM   2615  CA  PRO 2 203     160.500 184.996 141.187  1.00229.54           C
ATOM   2616  C   PRO 2 203     160.106 186.135 142.116  1.00229.54           C
ATOM   2617  O   PRO 2 203     159.088 186.021 142.809  1.00229.54           O
ATOM   2618  CB  PRO 2 203     161.448 184.007 141.879  1.00229.54           C
ATOM   2619  CG  PRO 2 203     162.330 183.508 140.797  1.00229.54           C
ATOM   2620  CD  PRO 2 203     162.552 184.667 139.875  1.00229.54           C
ATOM   2621  HA  PRO 2 203     159.577 184.494 140.863  1.00  0.00           H
ATOM   2622 1HB  PRO 2 203     162.008 184.519 142.677  1.00  0.00           H
ATOM   2623 2HB  PRO 2 203     160.870 183.204 142.358  1.00  0.00           H
ATOM   2624 1HG  PRO 2 203     163.275 183.135 141.218  1.00  0.00           H
ATOM   2625 2HG  PRO 2 203     161.855 182.660 140.281  1.00  0.00           H
ATOM   2626 1HD  PRO 2 203     163.409 185.258 140.228  1.00  0.00           H
ATOM   2627 2HD  PRO 2 203     162.729 184.296 138.855  1.00  0.00           H
ATOM   2628  N   ASP 2 204     160.865 187.230 142.154  1.00246.52           N
ATOM   2629  CA  ASP 2 204     160.526 188.319 143.062  1.00246.52           C
ATOM   2630  C   ASP 2 204     159.439 189.239 142.517  1.00246.52           C
ATOM   2631  O   ASP 2 204     159.225 190.318 143.079  1.00246.52           O
ATOM   2632  CB  ASP 2 204     161.787 189.121 143.437  1.00246.52           C
ATOM   2633  CG  ASP 2 204     162.450 189.820 142.248  1.00246.52           C
ATOM   2634  OD1 ASP 2 204     161.985 189.702 141.097  1.00246.52           O
ATOM   2635  OD2 ASP 2 204     163.468 190.507 142.478  1.00246.52           O
ATOM   2636  H   ASP 2 204     161.677 187.318 141.559  1.00  0.00           H
ATOM   2637  HA  ASP 2 204     160.102 187.893 143.971  1.00  0.00           H
ATOM   2638 1HB  ASP 2 204     161.529 189.879 144.177  1.00  0.00           H
ATOM   2639 2HB  ASP 2 204     162.520 188.455 143.892  1.00  0.00           H
ATOM   2640  N   ASP 2 205     158.755 188.839 141.440  1.00215.60           N
ATOM   2641  CA  ASP 2 205     157.602 189.585 140.947  1.00215.60           C
ATOM   2642  C   ASP 2 205     156.391 189.450 141.860  1.00215.60           C
ATOM   2643  O   ASP 2 205     155.459 190.254 141.753  1.00215.60           O
ATOM   2644  CB  ASP 2 205     157.228 189.105 139.547  1.00215.60           C
ATOM   2645  CG  ASP 2 205     158.261 189.482 138.514  1.00215.60           C
ATOM   2646  OD1 ASP 2 205     159.068 190.394 138.782  1.00215.60           O
ATOM   2647  OD2 ASP 2 205     158.270 188.855 137.438  1.00215.60           O
ATOM   2648  H   ASP 2 205     159.043 188.001 140.955  1.00  0.00           H
ATOM   2649  HA  ASP 2 205     157.868 190.641 140.899  1.00  0.00           H
ATOM   2650 1HB  ASP 2 205     157.115 188.021 139.553  1.00  0.00           H
ATOM   2651 2HB  ASP 2 205     156.269 189.535 139.259  1.00  0.00           H
ATOM   2652  N   ALA 2 206     156.380 188.451 142.738  1.00237.80           N
ATOM   2653  CA  ALA 2 206     155.261 188.208 143.632  1.00237.80           C
ATOM   2654  C   ALA 2 206     155.725 187.316 144.771  1.00237.80           C
ATOM   2655  O   ALA 2 206     156.839 186.786 144.761  1.00237.80           O
ATOM   2656  CB  ALA 2 206     154.085 187.563 142.902  1.00237.80           C
ATOM   2657  H   ALA 2 206     157.183 187.841 142.781  1.00  0.00           H
ATOM   2658  HA  ALA 2 206     154.930 189.168 144.030  1.00  0.00           H
ATOM   2659 1HB  ALA 2 206     153.267 187.397 143.603  1.00  0.00           H
ATOM   2660 2HB  ALA 2 206     153.748 188.222 142.101  1.00  0.00           H
ATOM   2661 3HB  ALA 2 206     154.398 186.610 142.479  1.00  0.00           H
ATOM   2662  N   ASP 2 207     154.854 187.163 145.770  1.00250.42           N
ATOM   2663  CA  ASP 2 207     155.074 186.140 146.783  1.00250.42           C
ATOM   2664  C   ASP 2 207     155.118 184.745 146.171  1.00250.42           C
ATOM   2665  O   ASP 2 207     155.777 183.854 146.714  1.00250.42           O
ATOM   2666  CB  ASP 2 207     153.989 186.218 147.855  1.00250.42           C
ATOM   2667  CG  ASP 2 207     154.156 187.415 148.767  1.00250.42           C
ATOM   2668  OD1 ASP 2 207     155.215 188.074 148.696  1.00250.42           O
ATOM   2669  OD2 ASP 2 207     153.228 187.701 149.553  1.00250.42           O
ATOM   2670  H   ASP 2 207     154.035 187.751 145.833  1.00  0.00           H
ATOM   2671  HA  ASP 2 207     156.044 186.319 147.251  1.00  0.00           H
ATOM   2672 1HB  ASP 2 207     153.009 186.273 147.379  1.00  0.00           H
ATOM   2673 2HB  ASP 2 207     154.008 185.310 148.460  1.00  0.00           H
ATOM   2674  N   PHE 2 208     154.439 184.544 145.041  1.00223.05           N
ATOM   2675  CA  PHE 2 208     154.387 183.237 144.400  1.00223.05           C
ATOM   2676  C   PHE 2 208     154.132 183.477 142.917  1.00223.05           C
ATOM   2677  O   PHE 2 208     153.079 184.002 142.548  1.00223.05           O
ATOM   2678  CB  PHE 2 208     153.278 182.376 145.025  1.00223.05           C
ATOM   2679  CG  PHE 2 208     153.400 180.892 144.757  1.00223.05           C
ATOM   2680  CD1 PHE 2 208     154.564 180.335 144.234  1.00223.05           C
ATOM   2681  CD2 PHE 2 208     152.336 180.051 145.044  1.00223.05           C
ATOM   2682  CE1 PHE 2 208     154.656 178.977 144.000  1.00223.05           C
ATOM   2683  CE2 PHE 2 208     152.424 178.694 144.814  1.00223.05           C
ATOM   2684  CZ  PHE 2 208     153.583 178.156 144.287  1.00223.05           C
ATOM   2685  H   PHE 2 208     153.948 185.318 144.620  1.00  0.00           H
ATOM   2686  HA  PHE 2 208     155.345 182.738 144.551  1.00  0.00           H
ATOM   2687 1HB  PHE 2 208     153.273 182.516 146.106  1.00  0.00           H
ATOM   2688 2HB  PHE 2 208     152.308 182.701 144.650  1.00  0.00           H
ATOM   2689  HD1 PHE 2 208     155.410 180.983 144.008  1.00  0.00           H
ATOM   2690  HD2 PHE 2 208     151.422 180.476 145.459  1.00  0.00           H
ATOM   2691  HE1 PHE 2 208     155.574 178.556 143.590  1.00  0.00           H
ATOM   2692  HE2 PHE 2 208     151.579 178.044 145.044  1.00  0.00           H
ATOM   2693  HZ  PHE 2 208     153.650 177.085 144.099  1.00  0.00           H
ATOM   2694  N   VAL 2 209     155.091 183.091 142.079  1.00213.54           N
ATOM   2695  CA  VAL 2 209     155.024 183.313 140.638  1.00213.54           C
ATOM   2696  C   VAL 2 209     154.816 181.959 139.970  1.00213.54           C
ATOM   2697  O   VAL 2 209     155.705 181.101 140.021  1.00213.54           O
ATOM   2698  CB  VAL 2 209     156.311 183.982 140.117  1.00213.54           C
ATOM   2699  CG1 VAL 2 209     156.265 184.173 138.604  1.00213.54           C
ATOM   2700  CG2 VAL 2 209     156.604 185.280 140.852  1.00213.54           C
ATOM   2701  H   VAL 2 209     155.897 182.624 142.467  1.00  0.00           H
ATOM   2702  HA  VAL 2 209     154.184 183.976 140.429  1.00  0.00           H
ATOM   2703  HB  VAL 2 209     157.150 183.302 140.264  1.00  0.00           H
ATOM   2704 1HG1 VAL 2 209     157.187 184.647 138.268  1.00  0.00           H
ATOM   2705 2HG1 VAL 2 209     156.158 183.204 138.118  1.00  0.00           H
ATOM   2706 3HG1 VAL 2 209     155.416 184.806 138.344  1.00  0.00           H
ATOM   2707 1HG2 VAL 2 209     157.519 185.723 140.458  1.00  0.00           H
ATOM   2708 2HG2 VAL 2 209     155.774 185.973 140.711  1.00  0.00           H
ATOM   2709 3HG2 VAL 2 209     156.729 185.075 141.916  1.00  0.00           H
ATOM   2710  N   ASP 2 210     153.653 181.764 139.346  1.00213.48           N
ATOM   2711  CA  ASP 2 210     153.383 180.536 138.608  1.00213.48           C
ATOM   2712  C   ASP 2 210     153.398 180.821 137.115  1.00213.48           C
ATOM   2713  O   ASP 2 210     153.168 181.949 136.678  1.00213.48           O
ATOM   2714  CB  ASP 2 210     152.038 179.918 139.008  1.00213.48           C
ATOM   2715  CG  ASP 2 210     151.935 179.668 140.496  1.00213.48           C
ATOM   2716  OD1 ASP 2 210     152.901 179.134 141.079  1.00213.48           O
ATOM   2717  OD2 ASP 2 210     150.890 180.008 141.085  1.00213.48           O
ATOM   2718  H   ASP 2 210     152.942 182.480 139.385  1.00  0.00           H
ATOM   2719  HA  ASP 2 210     154.168 179.815 138.838  1.00  0.00           H
ATOM   2720 1HB  ASP 2 210     151.228 180.581 138.705  1.00  0.00           H
ATOM   2721 2HB  ASP 2 210     151.902 178.972 138.482  1.00  0.00           H
ATOM   2722  N   VAL 2 211     153.661 179.776 136.328  1.00197.70           N
ATOM   2723  CA  VAL 2 211     153.491 179.847 134.880  1.00197.70           C
ATOM   2724  C   VAL 2 211     153.190 178.449 134.354  1.00197.70           C
ATOM   2725  O   VAL 2 211     153.685 177.449 134.882  1.00197.70           O
ATOM   2726  CB  VAL 2 211     154.735 180.488 134.210  1.00197.70           C
ATOM   2727  CG1 VAL 2 211     155.972 179.634 134.399  1.00197.70           C
ATOM   2728  CG2 VAL 2 211     154.479 180.764 132.732  1.00197.70           C
ATOM   2729  H   VAL 2 211     153.985 178.915 136.743  1.00  0.00           H
ATOM   2730  HA  VAL 2 211     152.622 180.470 134.663  1.00  0.00           H
ATOM   2731  HB  VAL 2 211     154.963 181.428 134.713  1.00  0.00           H
ATOM   2732 1HG1 VAL 2 211     156.824 180.116 133.917  1.00  0.00           H
ATOM   2733 2HG1 VAL 2 211     156.176 179.520 135.463  1.00  0.00           H
ATOM   2734 3HG1 VAL 2 211     155.810 178.654 133.951  1.00  0.00           H
ATOM   2735 1HG2 VAL 2 211     155.365 181.214 132.285  1.00  0.00           H
ATOM   2736 2HG2 VAL 2 211     154.250 179.829 132.221  1.00  0.00           H
ATOM   2737 3HG2 VAL 2 211     153.635 181.447 132.630  1.00  0.00           H
ATOM   2738  N   LEU 2 212     152.333 178.380 133.329  1.00195.20           N
ATOM   2739  CA  LEU 2 212     152.052 177.145 132.593  1.00195.20           C
ATOM   2740  C   LEU 2 212     152.742 177.232 131.233  1.00195.20           C
ATOM   2741  O   LEU 2 212     152.405 178.102 130.423  1.00195.20           O
ATOM   2742  CB  LEU 2 212     150.552 176.933 132.410  1.00195.20           C
ATOM   2743  CG  LEU 2 212     149.553 176.862 133.569  1.00195.20           C
ATOM   2744  CD1 LEU 2 212     148.171 176.565 133.022  1.00195.20           C
ATOM   2745  CD2 LEU 2 212     149.930 175.803 134.581  1.00195.20           C
ATOM   2746  H   LEU 2 212     151.860 179.231 133.061  1.00  0.00           H
ATOM   2747  HA  LEU 2 212     152.448 176.305 133.163  1.00  0.00           H
ATOM   2748 1HB  LEU 2 212     150.161 177.739 131.791  1.00  0.00           H
ATOM   2749 2HB  LEU 2 212     150.395 175.990 131.887  1.00  0.00           H
ATOM   2750  HG  LEU 2 212     149.521 177.824 134.082  1.00  0.00           H
ATOM   2751 1HD1 LEU 2 212     147.457 176.514 133.844  1.00  0.00           H
ATOM   2752 2HD1 LEU 2 212     147.874 177.357 132.333  1.00  0.00           H
ATOM   2753 3HD1 LEU 2 212     148.186 175.612 132.494  1.00  0.00           H
ATOM   2754 1HD2 LEU 2 212     149.194 175.789 135.385  1.00  0.00           H
ATOM   2755 2HD2 LEU 2 212     149.954 174.828 134.095  1.00  0.00           H
ATOM   2756 3HD2 LEU 2 212     150.914 176.027 134.993  1.00  0.00           H
ATOM   2757  N   HIS 2 213     153.689 176.335 130.970  1.00200.34           N
ATOM   2758  CA  HIS 2 213     154.398 176.327 129.688  1.00200.34           C
ATOM   2759  C   HIS 2 213     153.846 175.220 128.802  1.00200.34           C
ATOM   2760  O   HIS 2 213     154.491 174.196 128.570  1.00200.34           O
ATOM   2761  CB  HIS 2 213     155.900 176.168 129.882  1.00200.34           C
ATOM   2762  CG  HIS 2 213     156.571 177.361 130.479  1.00200.34           C
ATOM   2763  ND1 HIS 2 213     157.791 177.289 131.115  1.00200.34           N
ATOM   2764  CD2 HIS 2 213     156.220 178.667 130.486  1.00200.34           C
ATOM   2765  CE1 HIS 2 213     158.149 178.495 131.513  1.00200.34           C
ATOM   2766  NE2 HIS 2 213     157.215 179.352 131.139  1.00200.34           N
ATOM   2767  H   HIS 2 213     153.926 175.643 131.668  1.00  0.00           H
ATOM   2768  HA  HIS 2 213     154.231 177.273 129.175  1.00  0.00           H
ATOM   2769 1HB  HIS 2 213     156.095 175.312 130.531  1.00  0.00           H
ATOM   2770 2HB  HIS 2 213     156.370 175.962 128.921  1.00  0.00           H
ATOM   2771  HD2 HIS 2 213     155.313 179.096 130.060  1.00  0.00           H
ATOM   2772  HE1 HIS 2 213     159.060 178.743 132.055  1.00  0.00           H
ATOM   2773  HE2 HIS 2 213     157.228 180.348 131.305  1.00  0.00           H
ATOM   2774  N   THR 2 214     152.631 175.434 128.297  1.00204.41           N
ATOM   2775  CA  THR 2 214     151.940 174.389 127.551  1.00204.41           C
ATOM   2776  C   THR 2 214     152.601 174.146 126.199  1.00204.41           C
ATOM   2777  O   THR 2 214     152.759 172.995 125.773  1.00204.41           O
ATOM   2778  CB  THR 2 214     150.469 174.772 127.372  1.00204.41           C
ATOM   2779  OG1 THR 2 214     149.860 174.939 128.659  1.00204.41           O
ATOM   2780  CG2 THR 2 214     149.702 173.701 126.604  1.00204.41           C
ATOM   2781  H   THR 2 214     152.178 176.328 128.428  1.00  0.00           H
ATOM   2782  HA  THR 2 214     152.000 173.462 128.121  1.00  0.00           H
ATOM   2783  HB  THR 2 214     150.402 175.711 126.822  1.00  0.00           H
ATOM   2784  HG1 THR 2 214     150.479 174.669 129.343  1.00  0.00           H
ATOM   2785 1HG2 THR 2 214     148.662 174.006 126.495  1.00  0.00           H
ATOM   2786 2HG2 THR 2 214     150.148 173.571 125.618  1.00  0.00           H
ATOM   2787 3HG2 THR 2 214     149.748 172.759 127.150  1.00  0.00           H
ATOM   2788  N   PHE 2 215     153.031 175.213 125.528  1.00225.12           N
ATOM   2789  CA  PHE 2 215     153.613 175.134 124.189  1.00225.12           C
ATOM   2790  C   PHE 2 215     155.027 175.711 124.263  1.00225.12           C
ATOM   2791  O   PHE 2 215     155.213 176.902 124.531  1.00225.12           O
ATOM   2792  CB  PHE 2 215     152.693 175.871 123.189  1.00225.12           C
ATOM   2793  CG  PHE 2 215     153.137 175.819 121.733  1.00225.12           C
ATOM   2794  CD1 PHE 2 215     154.139 176.637 121.225  1.00225.12           C
ATOM   2795  CD2 PHE 2 215     152.554 174.894 120.882  1.00225.12           C
ATOM   2796  CE1 PHE 2 215     154.509 176.563 119.893  1.00225.12           C
ATOM   2797  CE2 PHE 2 215     152.928 174.810 119.553  1.00225.12           C
ATOM   2798  CZ  PHE 2 215     153.910 175.642 119.060  1.00225.12           C
ATOM   2799  H   PHE 2 215     152.946 176.115 125.975  1.00  0.00           H
ATOM   2800  HA  PHE 2 215     153.685 174.084 123.905  1.00  0.00           H
ATOM   2801 1HB  PHE 2 215     151.690 175.449 123.238  1.00  0.00           H
ATOM   2802 2HB  PHE 2 215     152.619 176.922 123.468  1.00  0.00           H
ATOM   2803  HD1 PHE 2 215     154.636 177.345 121.889  1.00  0.00           H
ATOM   2804  HD2 PHE 2 215     151.777 174.237 121.273  1.00  0.00           H
ATOM   2805  HE1 PHE 2 215     155.275 177.233 119.503  1.00  0.00           H
ATOM   2806  HE2 PHE 2 215     152.447 174.087 118.894  1.00  0.00           H
ATOM   2807  HZ  PHE 2 215     154.212 175.574 118.016  1.00  0.00           H
ATOM   2808  N   THR 2 216     156.018 174.855 124.023  1.00239.30           N
ATOM   2809  CA  THR 2 216     157.419 175.251 123.971  1.00239.30           C
ATOM   2810  C   THR 2 216     158.089 174.830 122.669  1.00239.30           C
ATOM   2811  O   THR 2 216     159.275 175.114 122.472  1.00239.30           O
ATOM   2812  CB  THR 2 216     158.184 174.664 125.160  1.00239.30           C
ATOM   2813  OG1 THR 2 216     158.154 173.233 125.091  1.00239.30           O
ATOM   2814  CG2 THR 2 216     157.561 175.115 126.466  1.00239.30           C
ATOM   2815  H   THR 2 216     155.775 173.887 123.873  1.00  0.00           H
ATOM   2816  HA  THR 2 216     157.473 176.338 124.024  1.00  0.00           H
ATOM   2817  HB  THR 2 216     159.221 174.996 125.124  1.00  0.00           H
ATOM   2818  HG1 THR 2 216     157.301 172.947 124.756  1.00  0.00           H
ATOM   2819 1HG2 THR 2 216     158.118 174.689 127.301  1.00  0.00           H
ATOM   2820 2HG2 THR 2 216     157.592 176.204 126.527  1.00  0.00           H
ATOM   2821 3HG2 THR 2 216     156.526 174.779 126.511  1.00  0.00           H
ATOM   2822  N   ARG 2 217     157.356 174.152 121.789  1.00248.84           N
ATOM   2823  CA  ARG 2 217     157.879 173.702 120.507  1.00248.84           C
ATOM   2824  C   ARG 2 217     158.507 174.865 119.744  1.00248.84           C
ATOM   2825  O   ARG 2 217     157.945 175.959 119.662  1.00248.84           O
ATOM   2826  CB  ARG 2 217     156.746 173.064 119.695  1.00248.84           C
ATOM   2827  CG  ARG 2 217     157.098 172.512 118.323  1.00248.84           C
ATOM   2828  CD  ARG 2 217     155.868 171.904 117.670  1.00248.84           C
ATOM   2829  NE  ARG 2 217     156.154 171.341 116.355  1.00248.84           N
ATOM   2830  CZ  ARG 2 217     155.244 170.791 115.565  1.00248.84           C
ATOM   2831  NH1 ARG 2 217     153.973 170.717 115.922  1.00248.84           N
ATOM   2832  NH2 ARG 2 217     155.616 170.309 114.383  1.00248.84           N
ATOM   2833  H   ARG 2 217     156.396 173.945 122.029  1.00  0.00           H
ATOM   2834  HA  ARG 2 217     158.653 172.956 120.693  1.00  0.00           H
ATOM   2835 1HB  ARG 2 217     156.317 172.236 120.258  1.00  0.00           H
ATOM   2836 2HB  ARG 2 217     155.954 173.796 119.538  1.00  0.00           H
ATOM   2837 1HG  ARG 2 217     157.475 173.318 117.692  1.00  0.00           H
ATOM   2838 2HG  ARG 2 217     157.864 171.742 118.425  1.00  0.00           H
ATOM   2839 1HD  ARG 2 217     155.478 171.105 118.299  1.00  0.00           H
ATOM   2840 2HD  ARG 2 217     155.105 172.672 117.545  1.00  0.00           H
ATOM   2841  HE  ARG 2 217     157.111 171.373 116.029  1.00  0.00           H
ATOM   2842 1HH1 ARG 2 217     153.678 171.082 116.816  1.00  0.00           H
ATOM   2843 2HH1 ARG 2 217     153.298 170.293 115.302  1.00  0.00           H
ATOM   2844 1HH2 ARG 2 217     156.585 170.363 114.097  1.00  0.00           H
ATOM   2845 2HH2 ARG 2 217     154.933 169.888 113.771  1.00  0.00           H
ATOM   2846  N   GLY 2 218     159.700 174.627 119.196  1.00262.72           N
ATOM   2847  CA  GLY 2 218     160.394 175.638 118.427  1.00262.72           C
ATOM   2848  C   GLY 2 218     161.610 176.196 119.135  1.00262.72           C
ATOM   2849  O   GLY 2 218     161.746 176.160 120.362  1.00262.72           O
ATOM   2850  H   GLY 2 218     160.129 173.721 119.319  1.00  0.00           H
ATOM   2851 1HA  GLY 2 218     160.709 175.217 117.472  1.00  0.00           H
ATOM   2852 2HA  GLY 2 218     159.713 176.459 118.208  1.00  0.00           H
ATOM   2853  N   SER 2 219     162.529 176.709 118.319  1.00268.25           N
ATOM   2854  CA  SER 2 219     163.764 177.276 118.838  1.00268.25           C
ATOM   2855  C   SER 2 219     163.472 178.510 119.688  1.00268.25           C
ATOM   2856  O   SER 2 219     162.604 179.315 119.335  1.00268.25           O
ATOM   2857  CB  SER 2 219     164.703 177.645 117.691  1.00268.25           C
ATOM   2858  OG  SER 2 219     165.834 178.356 118.167  1.00268.25           O
ATOM   2859  H   SER 2 219     162.370 176.708 117.322  1.00  0.00           H
ATOM   2860  HA  SER 2 219     164.254 176.525 119.462  1.00  0.00           H
ATOM   2861 1HB  SER 2 219     165.030 176.739 117.181  1.00  0.00           H
ATOM   2862 2HB  SER 2 219     164.168 178.254 116.964  1.00  0.00           H
ATOM   2863  HG  SER 2 219     165.822 178.263 119.123  1.00  0.00           H
ATOM   2864  N   PRO 2 220     164.153 178.666 120.830  1.00266.55           N
ATOM   2865  CA  PRO 2 220     163.969 179.885 121.635  1.00266.55           C
ATOM   2866  C   PRO 2 220     164.338 181.161 120.899  1.00266.55           C
ATOM   2867  O   PRO 2 220     163.924 182.250 121.316  1.00266.55           O
ATOM   2868  CB  PRO 2 220     164.886 179.645 122.844  1.00266.55           C
ATOM   2869  CG  PRO 2 220     165.896 178.654 122.363  1.00266.55           C
ATOM   2870  CD  PRO 2 220     165.153 177.751 121.425  1.00266.55           C
ATOM   2871  HA  PRO 2 220     162.918 179.957 121.949  1.00  0.00           H
ATOM   2872 1HB  PRO 2 220     165.343 180.593 123.164  1.00  0.00           H
ATOM   2873 2HB  PRO 2 220     164.298 179.270 123.694  1.00  0.00           H
ATOM   2874 1HG  PRO 2 220     166.730 179.173 121.866  1.00  0.00           H
ATOM   2875 2HG  PRO 2 220     166.326 178.106 123.214  1.00  0.00           H
ATOM   2876 1HD  PRO 2 220     165.849 177.351 120.672  1.00  0.00           H
ATOM   2877 2HD  PRO 2 220     164.687 176.934 121.995  1.00  0.00           H
ATOM   2878  N   GLY 2 221     165.106 181.059 119.813  1.00261.93           N
ATOM   2879  CA  GLY 2 221     165.498 182.229 119.053  1.00261.93           C
ATOM   2880  C   GLY 2 221     164.472 182.729 118.064  1.00261.93           C
ATOM   2881  O   GLY 2 221     164.692 183.770 117.438  1.00261.93           O
ATOM   2882  H   GLY 2 221     165.423 180.148 119.514  1.00  0.00           H
ATOM   2883 1HA  GLY 2 221     165.725 183.048 119.736  1.00  0.00           H
ATOM   2884 2HA  GLY 2 221     166.411 182.012 118.499  1.00  0.00           H
ATOM   2885  N   ARG 2 222     163.361 182.012 117.899  1.00265.91           N
ATOM   2886  CA  ARG 2 222     162.324 182.388 116.946  1.00265.91           C
ATOM   2887  C   ARG 2 222     160.931 182.337 117.560  1.00265.91           C
ATOM   2888  O   ARG 2 222     160.109 183.224 117.312  1.00265.91           O
ATOM   2889  CB  ARG 2 222     162.386 181.476 115.712  1.00265.91           C
ATOM   2890  CG  ARG 2 222     163.610 181.680 114.833  1.00265.91           C
ATOM   2891  CD  ARG 2 222     163.549 180.867 113.534  1.00265.91           C
ATOM   2892  NE  ARG 2 222     163.720 179.431 113.734  1.00265.91           N
ATOM   2893  CZ  ARG 2 222     162.755 178.529 113.617  1.00265.91           C
ATOM   2894  NH1 ARG 2 222     161.523 178.871 113.274  1.00265.91           N
ATOM   2895  NH2 ARG 2 222     163.033 177.247 113.845  1.00265.91           N
ATOM   2896  H   ARG 2 222     163.238 181.179 118.456  1.00  0.00           H
ATOM   2897  HA  ARG 2 222     162.498 183.417 116.632  1.00  0.00           H
ATOM   2898 1HB  ARG 2 222     162.377 180.433 116.030  1.00  0.00           H
ATOM   2899 2HB  ARG 2 222     161.503 181.638 115.095  1.00  0.00           H
ATOM   2900 1HG  ARG 2 222     163.692 182.734 114.564  1.00  0.00           H
ATOM   2901 2HG  ARG 2 222     164.504 181.373 115.377  1.00  0.00           H
ATOM   2902 1HD  ARG 2 222     162.579 181.015 113.058  1.00  0.00           H
ATOM   2903 2HD  ARG 2 222     164.338 181.199 112.861  1.00  0.00           H
ATOM   2904  HE  ARG 2 222     164.643 179.097 113.979  1.00  0.00           H
ATOM   2905 1HH1 ARG 2 222     161.301 179.840 113.093  1.00  0.00           H
ATOM   2906 2HH1 ARG 2 222     160.806 178.165 113.192  1.00  0.00           H
ATOM   2907 1HH2 ARG 2 222     163.971 176.972 114.102  1.00  0.00           H
ATOM   2908 2HH2 ARG 2 222     162.308 176.551 113.759  1.00  0.00           H
ATOM   2909  N   SER 2 223     160.645 181.316 118.362  1.00255.19           N
ATOM   2910  CA  SER 2 223     159.278 181.018 118.761  1.00255.19           C
ATOM   2911  C   SER 2 223     158.877 181.805 120.004  1.00255.19           C
ATOM   2912  O   SER 2 223     159.689 182.086 120.891  1.00255.19           O
ATOM   2913  CB  SER 2 223     159.110 179.521 119.015  1.00255.19           C
ATOM   2914  OG  SER 2 223     157.829 179.237 119.549  1.00255.19           O
ATOM   2915  H   SER 2 223     161.394 180.732 118.704  1.00  0.00           H
ATOM   2916  HA  SER 2 223     158.610 181.310 117.950  1.00  0.00           H
ATOM   2917 1HB  SER 2 223     159.248 178.975 118.082  1.00  0.00           H
ATOM   2918 2HB  SER 2 223     159.879 179.181 119.709  1.00  0.00           H
ATOM   2919  HG  SER 2 223     157.546 180.037 119.997  1.00  0.00           H
ATOM   2920  N   ILE 2 224     157.597 182.159 120.055  1.00241.38           N
ATOM   2921  CA  ILE 2 224     156.992 182.737 121.248  1.00241.38           C
ATOM   2922  C   ILE 2 224     157.071 181.730 122.392  1.00241.38           C
ATOM   2923  O   ILE 2 224     156.978 180.514 122.184  1.00241.38           O
ATOM   2924  CB  ILE 2 224     155.543 183.178 120.943  1.00241.38           C
ATOM   2925  CG1 ILE 2 224     154.971 184.077 122.043  1.00241.38           C
ATOM   2926  CG2 ILE 2 224     154.636 181.979 120.645  1.00241.38           C
ATOM   2927  CD1 ILE 2 224     153.684 184.768 121.651  1.00241.38           C
ATOM   2928  H   ILE 2 224     157.027 182.021 119.232  1.00  0.00           H
ATOM   2929  HA  ILE 2 224     157.572 183.611 121.542  1.00  0.00           H
ATOM   2930  HB  ILE 2 224     155.539 183.835 120.074  1.00  0.00           H
ATOM   2931 1HG1 ILE 2 224     154.783 183.482 122.937  1.00  0.00           H
ATOM   2932 2HG1 ILE 2 224     155.703 184.840 122.308  1.00  0.00           H
ATOM   2933 1HG2 ILE 2 224     153.626 182.330 120.436  1.00  0.00           H
ATOM   2934 2HG2 ILE 2 224     155.019 181.439 119.780  1.00  0.00           H
ATOM   2935 3HG2 ILE 2 224     154.617 181.313 121.509  1.00  0.00           H
ATOM   2936 1HD1 ILE 2 224     153.336 185.388 122.477  1.00  0.00           H
ATOM   2937 2HD1 ILE 2 224     153.860 185.395 120.776  1.00  0.00           H
ATOM   2938 3HD1 ILE 2 224     152.927 184.021 121.415  1.00  0.00           H
ATOM   2939  N   GLY 2 225     157.290 182.233 123.605  1.00228.38           N
ATOM   2940  CA  GLY 2 225     157.398 181.384 124.774  1.00228.38           C
ATOM   2941  C   GLY 2 225     158.831 181.179 125.222  1.00228.38           C
ATOM   2942  O   GLY 2 225     159.767 181.551 124.508  1.00228.38           O
ATOM   2943  H   GLY 2 225     157.384 183.233 123.713  1.00  0.00           H
ATOM   2944 1HA  GLY 2 225     156.831 181.823 125.596  1.00  0.00           H
ATOM   2945 2HA  GLY 2 225     156.954 180.412 124.560  1.00  0.00           H
ATOM   2946  N   ILE 2 226     159.016 180.593 126.402  1.00216.40           N
ATOM   2947  CA  ILE 2 226     160.341 180.399 126.980  1.00216.40           C
ATOM   2948  C   ILE 2 226     160.503 178.943 127.403  1.00216.40           C
ATOM   2949  O   ILE 2 226     159.547 178.157 127.382  1.00216.40           O
ATOM   2950  CB  ILE 2 226     160.599 181.391 128.140  1.00216.40           C
ATOM   2951  CG1 ILE 2 226     159.670 181.156 129.340  1.00216.40           C
ATOM   2952  CG2 ILE 2 226     160.468 182.824 127.639  1.00216.40           C
ATOM   2953  CD1 ILE 2 226     159.981 182.023 130.540  1.00216.40           C
ATOM   2954  H   ILE 2 226     158.206 180.271 126.911  1.00  0.00           H
ATOM   2955  HA  ILE 2 226     161.086 180.580 126.206  1.00  0.00           H
ATOM   2956  HB  ILE 2 226     161.604 181.238 128.532  1.00  0.00           H
ATOM   2957 1HG1 ILE 2 226     158.639 181.342 129.045  1.00  0.00           H
ATOM   2958 2HG1 ILE 2 226     159.736 180.113 129.653  1.00  0.00           H
ATOM   2959 1HG2 ILE 2 226     160.651 183.514 128.464  1.00  0.00           H
ATOM   2960 2HG2 ILE 2 226     161.197 183.002 126.849  1.00  0.00           H
ATOM   2961 3HG2 ILE 2 226     159.463 182.984 127.248  1.00  0.00           H
ATOM   2962 1HD1 ILE 2 226     159.281 181.795 131.343  1.00  0.00           H
ATOM   2963 2HD1 ILE 2 226     160.998 181.826 130.878  1.00  0.00           H
ATOM   2964 3HD1 ILE 2 226     159.885 183.072 130.263  1.00  0.00           H
ATOM   2965  N   GLN 2 227     161.743 178.558 127.685  1.00239.57           N
ATOM   2966  CA  GLN 2 227     162.056 177.199 128.126  1.00239.57           C
ATOM   2967  C   GLN 2 227     162.897 177.227 129.401  1.00239.57           C
ATOM   2968  O   GLN 2 227     163.870 176.488 129.551  1.00239.57           O
ATOM   2969  CB  GLN 2 227     162.767 176.426 127.013  1.00239.57           C
ATOM   2970  CG  GLN 2 227     161.943 176.157 125.750  1.00239.57           C
ATOM   2971  CD  GLN 2 227     161.847 177.353 124.819  1.00239.57           C
ATOM   2972  OE1 GLN 2 227     162.450 178.396 125.068  1.00239.57           O
ATOM   2973  NE2 GLN 2 227     161.085 177.206 123.742  1.00239.57           N
ATOM   2974  H   GLN 2 227     162.493 179.228 127.588  1.00  0.00           H
ATOM   2975  HA  GLN 2 227     161.122 176.689 128.362  1.00  0.00           H
ATOM   2976 1HB  GLN 2 227     163.657 176.973 126.702  1.00  0.00           H
ATOM   2977 2HB  GLN 2 227     163.095 175.459 127.394  1.00  0.00           H
ATOM   2978 1HG  GLN 2 227     162.406 175.341 125.195  1.00  0.00           H
ATOM   2979 2HG  GLN 2 227     160.929 175.882 126.042  1.00  0.00           H
ATOM   2980 1HE2 GLN 2 227     160.984 177.960 123.092  1.00  0.00           H
ATOM   2981 2HE2 GLN 2 227     160.611 176.340 123.579  1.00  0.00           H
ATOM   2982  N   LYS 2 228     162.514 178.095 130.334  1.00210.18           N
ATOM   2983  CA  LYS 2 228     163.299 178.276 131.547  1.00210.18           C
ATOM   2984  C   LYS 2 228     162.368 178.518 132.722  1.00210.18           C
ATOM   2985  O   LYS 2 228     161.314 179.142 132.554  1.00210.18           O
ATOM   2986  CB  LYS 2 228     164.287 179.448 131.411  1.00210.18           C
ATOM   2987  CG  LYS 2 228     163.645 180.805 131.163  1.00210.18           C
ATOM   2988  CD  LYS 2 228     164.696 181.852 130.840  1.00210.18           C
ATOM   2989  CE  LYS 2 228     164.066 183.202 130.541  1.00210.18           C
ATOM   2990  NZ  LYS 2 228     165.075 184.206 130.107  1.00210.18           N
ATOM   2991  H   LYS 2 228     161.671 178.637 130.209  1.00  0.00           H
ATOM   2992  HA  LYS 2 228     163.875 177.367 131.725  1.00  0.00           H
ATOM   2993 1HB  LYS 2 228     164.883 179.529 132.321  1.00  0.00           H
ATOM   2994 2HB  LYS 2 228     164.972 179.254 130.587  1.00  0.00           H
ATOM   2995 1HG  LYS 2 228     162.946 180.730 130.328  1.00  0.00           H
ATOM   2996 2HG  LYS 2 228     163.093 181.115 132.050  1.00  0.00           H
ATOM   2997 1HD  LYS 2 228     165.376 181.958 131.686  1.00  0.00           H
ATOM   2998 2HD  LYS 2 228     165.272 181.532 129.972  1.00  0.00           H
ATOM   2999 1HE  LYS 2 228     163.323 183.090 129.754  1.00  0.00           H
ATOM   3000 2HE  LYS 2 228     163.564 183.575 131.434  1.00  0.00           H
ATOM   3001 1HZ  LYS 2 228     164.616 185.086 129.919  1.00  0.00           H
ATOM   3002 2HZ  LYS 2 228     165.761 184.334 130.838  1.00  0.00           H
ATOM   3003 3HZ  LYS 2 228     165.535 183.882 129.267  1.00  0.00           H
ATOM   3004  N   PRO 2 229     162.731 178.054 133.928  1.00204.23           N
ATOM   3005  CA  PRO 2 229     161.879 178.284 135.115  1.00204.23           C
ATOM   3006  C   PRO 2 229     162.011 179.710 135.649  1.00204.23           C
ATOM   3007  O   PRO 2 229     162.625 180.000 136.676  1.00204.23           O
ATOM   3008  CB  PRO 2 229     162.386 177.223 136.094  1.00204.23           C
ATOM   3009  CG  PRO 2 229     163.836 177.082 135.756  1.00204.23           C
ATOM   3010  CD  PRO 2 229     163.923 177.229 134.249  1.00204.23           C
ATOM   3011  HA  PRO 2 229     160.827 178.106 134.845  1.00  0.00           H
ATOM   3012 1HB  PRO 2 229     162.217 177.556 137.129  1.00  0.00           H
ATOM   3013 2HB  PRO 2 229     161.821 176.288 135.961  1.00  0.00           H
ATOM   3014 1HG  PRO 2 229     164.425 177.851 136.279  1.00  0.00           H
ATOM   3015 2HG  PRO 2 229     164.213 176.107 136.097  1.00  0.00           H
ATOM   3016 1HD  PRO 2 229     164.860 177.740 133.983  1.00  0.00           H
ATOM   3017 2HD  PRO 2 229     163.877 176.236 133.780  1.00  0.00           H
ATOM   3018  N   VAL 2 230     161.399 180.633 134.904  1.00199.09           N
ATOM   3019  CA  VAL 2 230     161.513 182.057 135.200  1.00199.09           C
ATOM   3020  C   VAL 2 230     160.876 182.403 136.547  1.00199.09           C
ATOM   3021  O   VAL 2 230     161.319 183.335 137.231  1.00199.09           O
ATOM   3022  CB  VAL 2 230     160.918 182.858 134.019  1.00199.09           C
ATOM   3023  CG1 VAL 2 230     159.390 182.833 134.024  1.00199.09           C
ATOM   3024  CG2 VAL 2 230     161.458 184.278 133.962  1.00199.09           C
ATOM   3025  H   VAL 2 230     160.840 180.337 134.117  1.00  0.00           H
ATOM   3026  HA  VAL 2 230     162.570 182.304 135.310  1.00  0.00           H
ATOM   3027  HB  VAL 2 230     161.172 182.356 133.086  1.00  0.00           H
ATOM   3028 1HG1 VAL 2 230     159.014 183.407 133.177  1.00  0.00           H
ATOM   3029 2HG1 VAL 2 230     159.043 181.803 133.946  1.00  0.00           H
ATOM   3030 3HG1 VAL 2 230     159.022 183.271 134.951  1.00  0.00           H
ATOM   3031 1HG2 VAL 2 230     161.013 184.803 133.117  1.00  0.00           H
ATOM   3032 2HG2 VAL 2 230     161.209 184.800 134.886  1.00  0.00           H
ATOM   3033 3HG2 VAL 2 230     162.542 184.251 133.842  1.00  0.00           H
ATOM   3034  N   GLY 2 231     159.869 181.643 136.979  1.00206.58           N
ATOM   3035  CA  GLY 2 231     159.206 181.884 138.240  1.00206.58           C
ATOM   3036  C   GLY 2 231     159.560 180.865 139.308  1.00206.58           C
ATOM   3037  O   GLY 2 231     160.660 180.311 139.349  1.00206.58           O
ATOM   3038  H   GLY 2 231     159.562 180.873 136.402  1.00  0.00           H
ATOM   3039 1HA  GLY 2 231     159.469 182.878 138.606  1.00  0.00           H
ATOM   3040 2HA  GLY 2 231     158.126 181.873 138.092  1.00  0.00           H
ATOM   3041  N   HIS 2 232     158.598 180.648 140.212  1.00219.37           N
ATOM   3042  CA  HIS 2 232     158.783 179.670 141.283  1.00219.37           C
ATOM   3043  C   HIS 2 232     158.553 178.256 140.769  1.00219.37           C
ATOM   3044  O   HIS 2 232     159.318 177.335 141.078  1.00219.37           O
ATOM   3045  CB  HIS 2 232     157.832 179.968 142.442  1.00219.37           C
ATOM   3046  CG  HIS 2 232     158.237 181.142 143.276  1.00219.37           C
ATOM   3047  ND1 HIS 2 232     157.685 182.392 143.118  1.00219.37           N
ATOM   3048  CD2 HIS 2 232     159.134 181.250 144.285  1.00219.37           C
ATOM   3049  CE1 HIS 2 232     158.224 183.224 143.990  1.00219.37           C
ATOM   3050  NE2 HIS 2 232     159.109 182.557 144.710  1.00219.37           N
ATOM   3051  H   HIS 2 232     157.731 181.162 140.161  1.00  0.00           H
ATOM   3052  HA  HIS 2 232     159.805 179.728 141.656  1.00  0.00           H
ATOM   3053 1HB  HIS 2 232     156.832 180.160 142.053  1.00  0.00           H
ATOM   3054 2HB  HIS 2 232     157.768 179.097 143.093  1.00  0.00           H
ATOM   3055  HD2 HIS 2 232     159.761 180.452 144.682  1.00  0.00           H
ATOM   3056  HE1 HIS 2 232     157.982 184.280 144.098  1.00  0.00           H
ATOM   3057  HE2 HIS 2 232     159.677 182.941 145.451  1.00  0.00           H
ATOM   3058  N   VAL 2 233     157.497 178.066 139.982  1.00199.69           N
ATOM   3059  CA  VAL 2 233     157.163 176.780 139.390  1.00199.69           C
ATOM   3060  C   VAL 2 233     156.892 176.999 137.910  1.00199.69           C
ATOM   3061  O   VAL 2 233     156.545 178.102 137.474  1.00199.69           O
ATOM   3062  CB  VAL 2 233     155.955 176.099 140.083  1.00199.69           C
ATOM   3063  CG1 VAL 2 233     156.250 175.832 141.550  1.00199.69           C
ATOM   3064  CG2 VAL 2 233     154.701 176.951 139.959  1.00199.69           C
ATOM   3065  H   VAL 2 233     156.907 178.864 139.792  1.00  0.00           H
ATOM   3066  HA  VAL 2 233     158.020 176.116 139.498  1.00  0.00           H
ATOM   3067  HB  VAL 2 233     155.774 175.133 139.610  1.00  0.00           H
ATOM   3068 1HG1 VAL 2 233     155.388 175.353 142.013  1.00  0.00           H
ATOM   3069 2HG1 VAL 2 233     157.117 175.176 141.632  1.00  0.00           H
ATOM   3070 3HG1 VAL 2 233     156.457 176.775 142.056  1.00  0.00           H
ATOM   3071 1HG2 VAL 2 233     153.869 176.449 140.452  1.00  0.00           H
ATOM   3072 2HG2 VAL 2 233     154.872 177.919 140.429  1.00  0.00           H
ATOM   3073 3HG2 VAL 2 233     154.462 177.096 138.905  1.00  0.00           H
ATOM   3074  N   ASP 2 234     157.098 175.946 137.124  1.00212.97           N
ATOM   3075  CA  ASP 2 234     156.674 175.944 135.735  1.00212.97           C
ATOM   3076  C   ASP 2 234     156.159 174.561 135.365  1.00212.97           C
ATOM   3077  O   ASP 2 234     156.833 173.551 135.577  1.00212.97           O
ATOM   3078  CB  ASP 2 234     157.805 176.396 134.794  1.00212.97           C
ATOM   3079  CG  ASP 2 234     158.975 175.429 134.746  1.00212.97           C
ATOM   3080  OD1 ASP 2 234     158.805 174.229 135.043  1.00212.97           O
ATOM   3081  OD2 ASP 2 234     160.086 175.886 134.406  1.00212.97           O
ATOM   3082  H   ASP 2 234     157.559 175.130 137.500  1.00  0.00           H
ATOM   3083  HA  ASP 2 234     155.843 176.642 135.625  1.00  0.00           H
ATOM   3084 1HB  ASP 2 234     157.412 176.511 133.783  1.00  0.00           H
ATOM   3085 2HB  ASP 2 234     158.176 177.370 135.113  1.00  0.00           H
ATOM   3086  N   ILE 2 235     154.945 174.526 134.824  1.00192.50           N
ATOM   3087  CA  ILE 2 235     154.262 173.285 134.486  1.00192.50           C
ATOM   3088  C   ILE 2 235     154.490 172.994 133.009  1.00192.50           C
ATOM   3089  O   ILE 2 235     154.255 173.853 132.153  1.00192.50           O
ATOM   3090  CB  ILE 2 235     152.752 173.366 134.807  1.00192.50           C
ATOM   3091  CG1 ILE 2 235     152.520 173.900 136.224  1.00192.50           C
ATOM   3092  CG2 ILE 2 235     152.079 172.007 134.665  1.00192.50           C
ATOM   3093  CD1 ILE 2 235     153.201 173.095 137.312  1.00192.50           C
ATOM   3094  H   ILE 2 235     154.484 175.406 134.644  1.00  0.00           H
ATOM   3095  HA  ILE 2 235     154.693 172.479 135.078  1.00  0.00           H
ATOM   3096  HB  ILE 2 235     152.271 174.063 134.122  1.00  0.00           H
ATOM   3097 1HG1 ILE 2 235     152.879 174.927 136.289  1.00  0.00           H
ATOM   3098 2HG1 ILE 2 235     151.450 173.915 136.437  1.00  0.00           H
ATOM   3099 1HG2 ILE 2 235     151.019 172.100 134.899  1.00  0.00           H
ATOM   3100 2HG2 ILE 2 235     152.194 171.649 133.643  1.00  0.00           H
ATOM   3101 3HG2 ILE 2 235     152.541 171.298 135.353  1.00  0.00           H
ATOM   3102 1HD1 ILE 2 235     152.986 173.539 138.284  1.00  0.00           H
ATOM   3103 2HD1 ILE 2 235     152.830 172.069 137.292  1.00  0.00           H
ATOM   3104 3HD1 ILE 2 235     154.277 173.094 137.145  1.00  0.00           H
ATOM   3105  N   TYR 2 236     154.949 171.777 132.715  1.00202.46           N
ATOM   3106  CA  TYR 2 236     155.204 171.316 131.354  1.00202.46           C
ATOM   3107  C   TYR 2 236     154.254 170.155 131.081  1.00202.46           C
ATOM   3108  O   TYR 2 236     154.641 168.984 131.203  1.00202.46           O
ATOM   3109  CB  TYR 2 236     156.656 170.883 131.172  1.00202.46           C
ATOM   3110  CG  TYR 2 236     157.631 172.002 130.887  1.00202.46           C
ATOM   3111  CD1 TYR 2 236     157.852 173.015 131.813  1.00202.46           C
ATOM   3112  CD2 TYR 2 236     158.349 172.034 129.695  1.00202.46           C
ATOM   3113  CE1 TYR 2 236     158.751 174.034 131.554  1.00202.46           C
ATOM   3114  CE2 TYR 2 236     159.247 173.050 129.428  1.00202.46           C
ATOM   3115  CZ  TYR 2 236     159.444 174.047 130.360  1.00202.46           C
ATOM   3116  OH  TYR 2 236     160.339 175.058 130.097  1.00202.46           O
ATOM   3117  H   TYR 2 236     155.126 171.150 133.488  1.00  0.00           H
ATOM   3118  HA  TYR 2 236     155.007 172.141 130.667  1.00  0.00           H
ATOM   3119 1HB  TYR 2 236     157.000 170.371 132.072  1.00  0.00           H
ATOM   3120 2HB  TYR 2 236     156.725 170.174 130.346  1.00  0.00           H
ATOM   3121  HD1 TYR 2 236     157.312 173.013 132.760  1.00  0.00           H
ATOM   3122  HD2 TYR 2 236     158.206 171.250 128.953  1.00  0.00           H
ATOM   3123  HE1 TYR 2 236     158.912 174.820 132.291  1.00  0.00           H
ATOM   3124  HE2 TYR 2 236     159.794 173.061 128.485  1.00  0.00           H
ATOM   3125  HH  TYR 2 236     160.723 174.925 129.227  1.00  0.00           H
ATOM   3126  N   PRO 2 237     153.001 170.440 130.719  1.00188.02           N
ATOM   3127  CA  PRO 2 237     152.087 169.357 130.342  1.00188.02           C
ATOM   3128  C   PRO 2 237     152.422 168.776 128.974  1.00188.02           C
ATOM   3129  O   PRO 2 237     152.778 169.501 128.041  1.00188.02           O
ATOM   3130  CB  PRO 2 237     150.717 170.040 130.357  1.00188.02           C
ATOM   3131  CG  PRO 2 237     151.020 171.452 129.987  1.00188.02           C
ATOM   3132  CD  PRO 2 237     152.372 171.767 130.600  1.00188.02           C
ATOM   3133  HA  PRO 2 237     152.138 168.560 131.099  1.00  0.00           H
ATOM   3134 1HB  PRO 2 237     150.041 169.545 129.645  1.00  0.00           H
ATOM   3135 2HB  PRO 2 237     150.260 169.945 131.353  1.00  0.00           H
ATOM   3136 1HG  PRO 2 237     151.031 171.565 128.892  1.00  0.00           H
ATOM   3137 2HG  PRO 2 237     150.234 172.122 130.366  1.00  0.00           H
ATOM   3138 1HD  PRO 2 237     152.939 172.424 129.924  1.00  0.00           H
ATOM   3139 2HD  PRO 2 237     152.229 172.248 131.579  1.00  0.00           H
ATOM   3140  N   ASN 2 238     152.296 167.444 128.886  1.00206.23           N
ATOM   3141  CA  ASN 2 238     152.605 166.642 127.692  1.00206.23           C
ATOM   3142  C   ASN 2 238     154.091 166.778 127.346  1.00206.23           C
ATOM   3143  O   ASN 2 238     154.523 166.609 126.204  1.00206.23           O
ATOM   3144  CB  ASN 2 238     151.682 167.019 126.519  1.00206.23           C
ATOM   3145  CG  ASN 2 238     151.327 165.835 125.625  1.00206.23           C
ATOM   3146  OD1 ASN 2 238     151.510 165.873 124.407  1.00206.23           O
ATOM   3147  ND2 ASN 2 238     150.809 164.776 126.234  1.00206.23           N
ATOM   3148  H   ASN 2 238     151.962 166.980 129.717  1.00  0.00           H
ATOM   3149  HA  ASN 2 238     152.445 165.590 127.931  1.00  0.00           H
ATOM   3150 1HB  ASN 2 238     150.756 167.448 126.907  1.00  0.00           H
ATOM   3151 2HB  ASN 2 238     152.163 167.781 125.906  1.00  0.00           H
ATOM   3152 1HD2 ASN 2 238     150.555 163.967 125.703  1.00  0.00           H
ATOM   3153 2HD2 ASN 2 238     150.672 164.785 127.225  1.00  0.00           H
ATOM   3154  N   GLY 2 239     154.881 167.157 128.349  1.00215.02           N
ATOM   3155  CA  GLY 2 239     156.270 167.499 128.146  1.00215.02           C
ATOM   3156  C   GLY 2 239     156.529 168.922 127.702  1.00215.02           C
ATOM   3157  O   GLY 2 239     157.690 169.272 127.452  1.00215.02           O
ATOM   3158  H   GLY 2 239     154.493 167.207 129.280  1.00  0.00           H
ATOM   3159 1HA  GLY 2 239     156.823 167.338 129.072  1.00  0.00           H
ATOM   3160 2HA  GLY 2 239     156.701 166.837 127.396  1.00  0.00           H
ATOM   3161  N   GLY 2 240     155.493 169.756 127.583  1.00214.49           N
ATOM   3162  CA  GLY 2 240     155.658 171.141 127.204  1.00214.49           C
ATOM   3163  C   GLY 2 240     155.757 171.403 125.720  1.00214.49           C
ATOM   3164  O   GLY 2 240     155.825 172.574 125.321  1.00214.49           O
ATOM   3165  H   GLY 2 240     154.565 169.403 127.767  1.00  0.00           H
ATOM   3166 1HA  GLY 2 240     154.819 171.724 127.583  1.00  0.00           H
ATOM   3167 2HA  GLY 2 240     156.560 171.540 127.666  1.00  0.00           H
ATOM   3168  N   THR 2 241     155.779 170.364 124.886  1.00229.94           N
ATOM   3169  CA  THR 2 241     155.960 170.567 123.453  1.00229.94           C
ATOM   3170  C   THR 2 241     154.750 171.268 122.848  1.00229.94           C
ATOM   3171  O   THR 2 241     154.804 172.462 122.534  1.00229.94           O
ATOM   3172  CB  THR 2 241     156.202 169.225 122.760  1.00229.94           C
ATOM   3173  OG1 THR 2 241     155.080 168.362 122.981  1.00229.94           O
ATOM   3174  CG2 THR 2 241     157.456 168.565 123.310  1.00229.94           C
ATOM   3175  H   THR 2 241     155.672 169.424 125.240  1.00  0.00           H
ATOM   3176  HA  THR 2 241     156.830 171.205 123.301  1.00  0.00           H
ATOM   3177  HB  THR 2 241     156.322 169.385 121.688  1.00  0.00           H
ATOM   3178  HG1 THR 2 241     154.510 168.745 123.652  1.00  0.00           H
ATOM   3179 1HG2 THR 2 241     157.616 167.612 122.808  1.00  0.00           H
ATOM   3180 2HG2 THR 2 241     158.314 169.215 123.139  1.00  0.00           H
ATOM   3181 3HG2 THR 2 241     157.337 168.396 124.380  1.00  0.00           H
ATOM   3182  N   PHE 2 242     153.646 170.537 122.692  1.00230.27           N
ATOM   3183  CA  PHE 2 242     152.371 171.082 122.245  1.00230.27           C
ATOM   3184  C   PHE 2 242     151.272 170.098 122.611  1.00230.27           C
ATOM   3185  O   PHE 2 242     151.542 168.916 122.833  1.00230.27           O
ATOM   3186  CB  PHE 2 242     152.367 171.362 120.729  1.00230.27           C
ATOM   3187  CG  PHE 2 242     152.505 170.131 119.869  1.00230.27           C
ATOM   3188  CD1 PHE 2 242     153.748 169.558 119.650  1.00230.27           C
ATOM   3189  CD2 PHE 2 242     151.392 169.567 119.255  1.00230.27           C
ATOM   3190  CE1 PHE 2 242     153.880 168.431 118.855  1.00230.27           C
ATOM   3191  CE2 PHE 2 242     151.516 168.442 118.461  1.00230.27           C
ATOM   3192  CZ  PHE 2 242     152.763 167.875 118.259  1.00230.27           C
ATOM   3193  H   PHE 2 242     153.715 169.551 122.900  1.00  0.00           H
ATOM   3194  HA  PHE 2 242     152.199 172.027 122.762  1.00  0.00           H
ATOM   3195 1HB  PHE 2 242     151.439 171.860 120.454  1.00  0.00           H
ATOM   3196 2HB  PHE 2 242     153.186 172.037 120.482  1.00  0.00           H
ATOM   3197  HD1 PHE 2 242     154.629 170.003 120.111  1.00  0.00           H
ATOM   3198  HD2 PHE 2 242     150.411 170.016 119.416  1.00  0.00           H
ATOM   3199  HE1 PHE 2 242     154.863 167.986 118.702  1.00  0.00           H
ATOM   3200  HE2 PHE 2 242     150.637 168.001 117.993  1.00  0.00           H
ATOM   3201  HZ  PHE 2 242     152.863 166.991 117.631  1.00  0.00           H
ATOM   3202  N   GLN 2 243     150.048 170.597 122.699  1.00218.13           N
ATOM   3203  CA  GLN 2 243     148.905 169.713 122.885  1.00218.13           C
ATOM   3204  C   GLN 2 243     148.593 169.011 121.566  1.00218.13           C
ATOM   3205  O   GLN 2 243     148.515 169.672 120.526  1.00218.13           O
ATOM   3206  CB  GLN 2 243     147.693 170.498 123.381  1.00218.13           C
ATOM   3207  CG  GLN 2 243     146.518 169.636 123.811  1.00218.13           C
ATOM   3208  CD  GLN 2 243     145.466 170.416 124.571  1.00218.13           C
ATOM   3209  OE1 GLN 2 243     145.775 171.392 125.255  1.00218.13           O
ATOM   3210  NE2 GLN 2 243     144.213 169.990 124.456  1.00218.13           N
ATOM   3211  H   GLN 2 243     149.896 171.594 122.640  1.00  0.00           H
ATOM   3212  HA  GLN 2 243     149.163 168.965 123.634  1.00  0.00           H
ATOM   3213 1HB  GLN 2 243     147.982 171.116 124.231  1.00  0.00           H
ATOM   3214 2HB  GLN 2 243     147.346 171.167 122.594  1.00  0.00           H
ATOM   3215 1HG  GLN 2 243     146.049 169.211 122.923  1.00  0.00           H
ATOM   3216 2HG  GLN 2 243     146.884 168.839 124.458  1.00  0.00           H
ATOM   3217 1HE2 GLN 2 243     143.475 170.466 124.936  1.00  0.00           H
ATOM   3218 2HE2 GLN 2 243     144.006 169.193 123.888  1.00  0.00           H
ATOM   3219  N   PRO 2 244     148.409 167.686 121.567  1.00231.19           N
ATOM   3220  CA  PRO 2 244     148.253 166.961 120.300  1.00231.19           C
ATOM   3221  C   PRO 2 244     146.903 167.145 119.624  1.00231.19           C
ATOM   3222  O   PRO 2 244     146.726 166.724 118.475  1.00231.19           O
ATOM   3223  CB  PRO 2 244     148.465 165.507 120.729  1.00231.19           C
ATOM   3224  CG  PRO 2 244     148.039 165.519 122.161  1.00231.19           C
ATOM   3225  CD  PRO 2 244     148.522 166.848 122.731  1.00231.19           C
ATOM   3226  HA  PRO 2 244     149.034 167.289 119.598  1.00  0.00           H
ATOM   3227 1HB  PRO 2 244     147.863 164.837 120.098  1.00  0.00           H
ATOM   3228 2HB  PRO 2 244     149.518 165.222 120.587  1.00  0.00           H
ATOM   3229 1HG  PRO 2 244     146.946 165.416 122.234  1.00  0.00           H
ATOM   3230 2HG  PRO 2 244     148.475 164.662 122.695  1.00  0.00           H
ATOM   3231 1HD  PRO 2 244     147.856 167.160 123.550  1.00  0.00           H
ATOM   3232 2HD  PRO 2 244     149.555 166.738 123.092  1.00  0.00           H
ATOM   3233  N   GLY 2 245     145.943 167.762 120.315  1.00236.64           N
ATOM   3234  CA  GLY 2 245     144.647 168.024 119.713  1.00236.64           C
ATOM   3235  C   GLY 2 245     144.708 168.838 118.438  1.00236.64           C
ATOM   3236  O   GLY 2 245     144.247 168.358 117.396  1.00236.64           O
ATOM   3237  H   GLY 2 245     146.109 168.052 121.267  1.00  0.00           H
ATOM   3238 1HA  GLY 2 245     144.153 167.079 119.488  1.00  0.00           H
ATOM   3239 2HA  GLY 2 245     144.017 168.556 120.424  1.00  0.00           H
ATOM   3240  N   CYS 2 246     145.265 170.051 118.507  1.00260.58           N
ATOM   3241  CA  CYS 2 246     145.452 170.976 117.380  1.00260.58           C
ATOM   3242  C   CYS 2 246     144.169 171.240 116.592  1.00260.58           C
ATOM   3243  O   CYS 2 246     143.087 170.801 116.984  1.00260.58           O
ATOM   3244  CB  CYS 2 246     146.549 170.467 116.436  1.00260.58           C
ATOM   3245  SG  CYS 2 246     148.196 170.389 117.179  1.00260.58           S
ATOM   3246  H   CYS 2 246     145.574 170.327 119.428  1.00  0.00           H
ATOM   3247  HA  CYS 2 246     145.757 171.945 117.776  1.00  0.00           H
ATOM   3248 1HB  CYS 2 246     146.293 169.467 116.085  1.00  0.00           H
ATOM   3249 2HB  CYS 2 246     146.607 171.116 115.562  1.00  0.00           H
ATOM   3250  HG  CYS 2 246     148.812 169.914 116.101  1.00  0.00           H
ATOM   3251  N   VAL 2 267     140.698 177.667 115.045  1.00233.39           N
ATOM   3252  CA  VAL 2 267     141.737 177.848 116.048  1.00233.39           C
ATOM   3253  C   VAL 2 267     143.072 177.364 115.500  1.00233.39           C
ATOM   3254  O   VAL 2 267     143.161 176.936 114.349  1.00233.39           O
ATOM   3255  CB  VAL 2 267     141.385 177.116 117.353  1.00233.39           C
ATOM   3256  CG1 VAL 2 267     140.102 177.683 117.944  1.00233.39           C
ATOM   3257  CG2 VAL 2 267     141.255 175.622 117.105  1.00233.39           C
ATOM   3258  H   VAL 2 267     140.154 178.466 114.750  1.00  0.00           H
ATOM   3259  HA  VAL 2 267     141.826 178.912 116.266  1.00  0.00           H
ATOM   3260  HB  VAL 2 267     142.176 177.293 118.081  1.00  0.00           H
ATOM   3261 1HG1 VAL 2 267     139.864 177.157 118.868  1.00  0.00           H
ATOM   3262 2HG1 VAL 2 267     140.236 178.744 118.155  1.00  0.00           H
ATOM   3263 3HG1 VAL 2 267     139.286 177.554 117.233  1.00  0.00           H
ATOM   3264 1HG2 VAL 2 267     141.007 175.119 118.039  1.00  0.00           H
ATOM   3265 2HG2 VAL 2 267     140.466 175.442 116.375  1.00  0.00           H
ATOM   3266 3HG2 VAL 2 267     142.199 175.233 116.724  1.00  0.00           H
ATOM   3267  N   LYS 2 268     144.116 177.434 116.328  1.00212.50           N
ATOM   3268  CA  LYS 2 268     145.461 177.114 115.881  1.00212.50           C
ATOM   3269  C   LYS 2 268     146.282 176.331 116.900  1.00212.50           C
ATOM   3270  O   LYS 2 268     147.280 175.714 116.508  1.00212.50           O
ATOM   3271  CB  LYS 2 268     146.186 178.402 115.447  1.00212.50           C
ATOM   3272  CG  LYS 2 268     146.482 179.458 116.499  1.00212.50           C
ATOM   3273  CD  LYS 2 268     147.139 180.665 115.845  1.00212.50           C
ATOM   3274  CE  LYS 2 268     147.408 181.777 116.831  1.00212.50           C
ATOM   3275  NZ  LYS 2 268     148.005 182.979 116.187  1.00212.50           N
ATOM   3276  H   LYS 2 268     143.969 177.715 117.287  1.00  0.00           H
ATOM   3277  HA  LYS 2 268     145.391 176.441 115.026  1.00  0.00           H
ATOM   3278 1HB  LYS 2 268     147.151 178.147 115.008  1.00  0.00           H
ATOM   3279 2HB  LYS 2 268     145.600 178.909 114.681  1.00  0.00           H
ATOM   3280 1HG  LYS 2 268     145.552 179.760 116.983  1.00  0.00           H
ATOM   3281 2HG  LYS 2 268     147.145 179.040 117.256  1.00  0.00           H
ATOM   3282 1HD  LYS 2 268     148.086 180.365 115.395  1.00  0.00           H
ATOM   3283 2HD  LYS 2 268     146.490 181.051 115.060  1.00  0.00           H
ATOM   3284 1HE  LYS 2 268     146.477 182.070 117.312  1.00  0.00           H
ATOM   3285 2HE  LYS 2 268     148.094 181.423 117.600  1.00  0.00           H
ATOM   3286 1HZ  LYS 2 268     148.166 183.691 116.885  1.00  0.00           H
ATOM   3287 2HZ  LYS 2 268     148.882 182.729 115.753  1.00  0.00           H
ATOM   3288 3HZ  LYS 2 268     147.372 183.334 115.484  1.00  0.00           H
ATOM   3289  N   CYS 2 269     145.897 176.351 118.184  1.00216.26           N
ATOM   3290  CA  CYS 2 269     146.572 175.621 119.269  1.00216.26           C
ATOM   3291  C   CYS 2 269     148.015 176.061 119.496  1.00216.26           C
ATOM   3292  O   CYS 2 269     148.913 175.224 119.623  1.00216.26           O
ATOM   3293  CB  CYS 2 269     146.520 174.108 119.025  1.00216.26           C
ATOM   3294  SG  CYS 2 269     147.341 173.114 120.288  1.00216.26           S
ATOM   3295  H   CYS 2 269     145.085 176.912 118.399  1.00  0.00           H
ATOM   3296  HA  CYS 2 269     146.057 175.837 120.204  1.00  0.00           H
ATOM   3297 1HB  CYS 2 269     145.480 173.784 118.971  1.00  0.00           H
ATOM   3298 2HB  CYS 2 269     146.985 173.879 118.066  1.00  0.00           H
ATOM   3299  HG  CYS 2 269     147.380 171.992 119.576  1.00  0.00           H
ATOM   3300  N   SER 2 270     148.264 177.361 119.557  1.00210.37           N
ATOM   3301  CA  SER 2 270     149.598 177.825 119.915  1.00210.37           C
ATOM   3302  C   SER 2 270     149.705 178.302 121.351  1.00210.37           C
ATOM   3303  O   SER 2 270     150.590 177.847 122.079  1.00210.37           O
ATOM   3304  CB  SER 2 270     150.023 178.953 118.977  1.00210.37           C
ATOM   3305  OG  SER 2 270     150.170 178.475 117.652  1.00210.37           O
ATOM   3306  H   SER 2 270     147.543 178.040 119.361  1.00  0.00           H
ATOM   3307  HA  SER 2 270     150.294 176.992 119.808  1.00  0.00           H
ATOM   3308 1HB  SER 2 270     149.279 179.747 119.002  1.00  0.00           H
ATOM   3309 2HB  SER 2 270     150.966 179.376 119.322  1.00  0.00           H
ATOM   3310  HG  SER 2 270     150.108 177.518 117.708  1.00  0.00           H
ATOM   3311  N   HIS 2 271     148.841 179.218 121.797  1.00237.46           N
ATOM   3312  CA  HIS 2 271     148.830 179.562 123.210  1.00237.46           C
ATOM   3313  C   HIS 2 271     147.468 179.398 123.853  1.00237.46           C
ATOM   3314  O   HIS 2 271     147.373 179.513 125.080  1.00237.46           O
ATOM   3315  CB  HIS 2 271     149.270 181.010 123.469  1.00237.46           C
ATOM   3316  CG  HIS 2 271     148.316 182.050 122.976  1.00237.46           C
ATOM   3317  ND1 HIS 2 271     148.346 182.560 121.696  1.00237.46           N
ATOM   3318  CD2 HIS 2 271     147.301 182.683 123.610  1.00237.46           C
ATOM   3319  CE1 HIS 2 271     147.399 183.472 121.570  1.00237.46           C
ATOM   3320  NE2 HIS 2 271     146.744 183.559 122.712  1.00237.46           N
ATOM   3321  H   HIS 2 271     148.193 179.680 121.174  1.00  0.00           H
ATOM   3322  HA  HIS 2 271     149.525 178.916 123.746  1.00  0.00           H
ATOM   3323 1HB  HIS 2 271     149.405 181.164 124.541  1.00  0.00           H
ATOM   3324 2HB  HIS 2 271     150.233 181.189 122.990  1.00  0.00           H
ATOM   3325  HD2 HIS 2 271     146.983 182.523 124.639  1.00  0.00           H
ATOM   3326  HE1 HIS 2 271     147.191 184.056 120.672  1.00  0.00           H
ATOM   3327  HE2 HIS 2 271     145.961 184.170 122.899  1.00  0.00           H
ATOM   3328  N   GLU 2 272     146.411 179.180 123.059  1.00230.78           N
ATOM   3329  CA  GLU 2 272     145.068 179.123 123.622  1.00230.78           C
ATOM   3330  C   GLU 2 272     144.940 177.983 124.624  1.00230.78           C
ATOM   3331  O   GLU 2 272     144.103 178.038 125.534  1.00230.78           O
ATOM   3332  CB  GLU 2 272     144.033 179.009 122.500  1.00230.78           C
ATOM   3333  CG  GLU 2 272     144.092 177.726 121.682  1.00230.78           C
ATOM   3334  CD  GLU 2 272     143.349 177.839 120.366  1.00230.78           C
ATOM   3335  OE1 GLU 2 272     142.117 177.645 120.361  1.00230.78           O
ATOM   3336  OE2 GLU 2 272     143.998 178.128 119.337  1.00230.78           O
ATOM   3337  H   GLU 2 272     146.534 179.052 122.064  1.00  0.00           H
ATOM   3338  HA  GLU 2 272     144.887 180.045 124.177  1.00  0.00           H
ATOM   3339 1HB  GLU 2 272     143.029 179.079 122.920  1.00  0.00           H
ATOM   3340 2HB  GLU 2 272     144.154 179.841 121.806  1.00  0.00           H
ATOM   3341 1HG  GLU 2 272     145.134 177.483 121.480  1.00  0.00           H
ATOM   3342 2HG  GLU 2 272     143.665 176.913 122.268  1.00  0.00           H
ATOM   3343  N   ARG 2 273     145.781 176.952 124.487  1.00216.17           N
ATOM   3344  CA  ARG 2 273     145.655 175.772 125.333  1.00216.17           C
ATOM   3345  C   ARG 2 273     146.046 176.094 126.767  1.00216.17           C
ATOM   3346  O   ARG 2 273     145.511 175.490 127.702  1.00216.17           O
ATOM   3347  CB  ARG 2 273     146.505 174.632 124.771  1.00216.17           C
ATOM   3348  CG  ARG 2 273     146.098 174.204 123.369  1.00216.17           C
ATOM   3349  CD  ARG 2 273     144.621 173.836 123.319  1.00216.17           C
ATOM   3350  NE  ARG 2 273     144.200 173.421 121.985  1.00216.17           N
ATOM   3351  CZ  ARG 2 273     142.975 173.024 121.675  1.00216.17           C
ATOM   3352  NH1 ARG 2 273     142.015 172.969 122.583  1.00216.17           N
ATOM   3353  NH2 ARG 2 273     142.705 172.669 120.422  1.00216.17           N
ATOM   3354  H   ARG 2 273     146.514 176.984 123.792  1.00  0.00           H
ATOM   3355  HA  ARG 2 273     144.610 175.461 125.340  1.00  0.00           H
ATOM   3356 1HB  ARG 2 273     147.550 174.936 124.746  1.00  0.00           H
ATOM   3357 2HB  ARG 2 273     146.431 173.765 125.428  1.00  0.00           H
ATOM   3358 1HG  ARG 2 273     146.277 175.023 122.672  1.00  0.00           H
ATOM   3359 2HG  ARG 2 273     146.686 173.336 123.069  1.00  0.00           H
ATOM   3360 1HD  ARG 2 273     144.429 173.012 124.005  1.00  0.00           H
ATOM   3361 2HD  ARG 2 273     144.022 174.697 123.610  1.00  0.00           H
ATOM   3362  HE  ARG 2 273     144.892 173.439 121.248  1.00  0.00           H
ATOM   3363 1HH1 ARG 2 273     142.208 173.233 123.539  1.00  0.00           H
ATOM   3364 2HH1 ARG 2 273     141.089 172.663 122.321  1.00  0.00           H
ATOM   3365 1HH2 ARG 2 273     143.432 172.705 119.719  1.00  0.00           H
ATOM   3366 2HH2 ARG 2 273     141.776 172.365 120.172  1.00  0.00           H
ATOM   3367  N   SER 2 274     146.826 177.170 126.952  1.00193.85           N
ATOM   3368  CA  SER 2 274     147.255 177.638 128.273  1.00193.85           C
ATOM   3369  C   SER 2 274     146.105 178.167 129.124  1.00193.85           C
ATOM   3370  O   SER 2 274     146.001 177.823 130.307  1.00193.85           O
ATOM   3371  CB  SER 2 274     148.317 178.724 128.115  1.00193.85           C
ATOM   3372  OG  SER 2 274     149.497 178.198 127.542  1.00193.85           O
ATOM   3373  H   SER 2 274     147.126 177.676 126.130  1.00  0.00           H
ATOM   3374  HA  SER 2 274     147.688 176.795 128.815  1.00  0.00           H
ATOM   3375 1HB  SER 2 274     147.928 179.524 127.486  1.00  0.00           H
ATOM   3376 2HB  SER 2 274     148.543 179.156 129.089  1.00  0.00           H
ATOM   3377  HG  SER 2 274     149.309 177.276 127.347  1.00  0.00           H
ATOM   3378  N   VAL 2 275     145.230 178.991 128.548  1.00205.34           N
ATOM   3379  CA  VAL 2 275     144.061 179.426 129.300  1.00205.34           C
ATOM   3380  C   VAL 2 275     143.046 178.281 129.453  1.00205.34           C
ATOM   3381  O   VAL 2 275     142.420 178.156 130.519  1.00205.34           O
ATOM   3382  CB  VAL 2 275     143.474 180.708 128.661  1.00205.34           C
ATOM   3383  CG1 VAL 2 275     142.781 180.425 127.357  1.00205.34           C
ATOM   3384  CG2 VAL 2 275     142.543 181.471 129.603  1.00205.34           C
ATOM   3385  H   VAL 2 275     145.357 179.321 127.602  1.00  0.00           H
ATOM   3386  HA  VAL 2 275     144.370 179.649 130.322  1.00  0.00           H
ATOM   3387  HB  VAL 2 275     144.292 181.373 128.385  1.00  0.00           H
ATOM   3388 1HG1 VAL 2 275     142.386 181.354 126.946  1.00  0.00           H
ATOM   3389 2HG1 VAL 2 275     143.493 179.992 126.654  1.00  0.00           H
ATOM   3390 3HG1 VAL 2 275     141.963 179.725 127.524  1.00  0.00           H
ATOM   3391 1HG2 VAL 2 275     142.164 182.359 129.098  1.00  0.00           H
ATOM   3392 2HG2 VAL 2 275     141.708 180.831 129.886  1.00  0.00           H
ATOM   3393 3HG2 VAL 2 275     143.094 181.768 130.495  1.00  0.00           H
ATOM   3394  N   HIS 2 276     142.900 177.399 128.445  1.00219.48           N
ATOM   3395  CA  HIS 2 276     141.952 176.284 128.583  1.00219.48           C
ATOM   3396  C   HIS 2 276     142.352 175.295 129.680  1.00219.48           C
ATOM   3397  O   HIS 2 276     141.500 174.872 130.470  1.00219.48           O
ATOM   3398  CB  HIS 2 276     141.745 175.539 127.261  1.00219.48           C
ATOM   3399  CG  HIS 2 276     141.012 176.322 126.219  1.00219.48           C
ATOM   3400  ND1 HIS 2 276     139.730 176.793 126.403  1.00219.48           N
ATOM   3401  CD2 HIS 2 276     141.387 176.727 124.982  1.00219.48           C
ATOM   3402  CE1 HIS 2 276     139.345 177.450 125.324  1.00219.48           C
ATOM   3403  NE2 HIS 2 276     140.331 177.422 124.446  1.00219.48           N
ATOM   3404  H   HIS 2 276     143.432 177.490 127.592  1.00  0.00           H
ATOM   3405  HA  HIS 2 276     140.981 176.668 128.895  1.00  0.00           H
ATOM   3406 1HB  HIS 2 276     142.714 175.256 126.848  1.00  0.00           H
ATOM   3407 2HB  HIS 2 276     141.188 174.621 127.444  1.00  0.00           H
ATOM   3408  HD2 HIS 2 276     142.345 176.532 124.500  1.00  0.00           H
ATOM   3409  HE1 HIS 2 276     138.378 177.931 125.183  1.00  0.00           H
ATOM   3410  HE2 HIS 2 276     140.318 177.844 123.529  1.00  0.00           H
ATOM   3411  N   LEU 2 277     143.632 174.902 129.746  1.00213.04           N
ATOM   3412  CA  LEU 2 277     144.025 174.026 130.854  1.00213.04           C
ATOM   3413  C   LEU 2 277     144.041 174.763 132.188  1.00213.04           C
ATOM   3414  O   LEU 2 277     143.683 174.171 133.208  1.00213.04           O
ATOM   3415  CB  LEU 2 277     145.379 173.320 130.665  1.00213.04           C
ATOM   3416  CG  LEU 2 277     145.815 172.018 129.979  1.00213.04           C
ATOM   3417  CD1 LEU 2 277     145.597 171.942 128.500  1.00213.04           C
ATOM   3418  CD2 LEU 2 277     147.283 171.763 130.298  1.00213.04           C
ATOM   3419  H   LEU 2 277     144.329 175.180 129.069  1.00  0.00           H
ATOM   3420  HA  LEU 2 277     143.277 173.242 130.956  1.00  0.00           H
ATOM   3421 1HB  LEU 2 277     146.051 173.994 130.136  1.00  0.00           H
ATOM   3422 2HB  LEU 2 277     145.803 173.116 131.648  1.00  0.00           H
ATOM   3423  HG  LEU 2 277     145.208 171.191 130.350  1.00  0.00           H
ATOM   3424 1HD1 LEU 2 277     145.943 170.977 128.130  1.00  0.00           H
ATOM   3425 2HD1 LEU 2 277     144.533 172.053 128.284  1.00  0.00           H
ATOM   3426 3HD1 LEU 2 277     146.153 172.739 128.009  1.00  0.00           H
ATOM   3427 1HD2 LEU 2 277     147.605 170.839 129.817  1.00  0.00           H
ATOM   3428 2HD2 LEU 2 277     147.885 172.594 129.928  1.00  0.00           H
ATOM   3429 3HD2 LEU 2 277     147.412 171.674 131.377  1.00  0.00           H
ATOM   3430  N   PHE 2 278     144.372 176.055 132.198  1.00190.43           N
ATOM   3431  CA  PHE 2 278     144.317 176.794 133.455  1.00190.43           C
ATOM   3432  C   PHE 2 278     142.902 176.804 134.028  1.00190.43           C
ATOM   3433  O   PHE 2 278     142.694 176.405 135.184  1.00190.43           O
ATOM   3434  CB  PHE 2 278     144.828 178.220 133.266  1.00190.43           C
ATOM   3435  CG  PHE 2 278     144.925 179.004 134.549  1.00190.43           C
ATOM   3436  CD1 PHE 2 278     146.027 178.856 135.385  1.00190.43           C
ATOM   3437  CD2 PHE 2 278     143.918 179.877 134.925  1.00190.43           C
ATOM   3438  CE1 PHE 2 278     146.123 179.569 136.567  1.00190.43           C
ATOM   3439  CE2 PHE 2 278     144.008 180.594 136.109  1.00190.43           C
ATOM   3440  CZ  PHE 2 278     145.111 180.437 136.929  1.00190.43           C
ATOM   3441  H   PHE 2 278     144.659 176.536 131.357  1.00  0.00           H
ATOM   3442  HA  PHE 2 278     144.956 176.289 134.181  1.00  0.00           H
ATOM   3443 1HB  PHE 2 278     145.815 178.196 132.805  1.00  0.00           H
ATOM   3444 2HB  PHE 2 278     144.165 178.758 132.588  1.00  0.00           H
ATOM   3445  HD1 PHE 2 278     146.825 178.170 135.099  1.00  0.00           H
ATOM   3446  HD2 PHE 2 278     143.048 179.999 134.279  1.00  0.00           H
ATOM   3447  HE1 PHE 2 278     146.995 179.443 137.210  1.00  0.00           H
ATOM   3448  HE2 PHE 2 278     143.210 181.278 136.394  1.00  0.00           H
ATOM   3449  HZ  PHE 2 278     145.181 180.999 137.860  1.00  0.00           H
ATOM   3450  N   ILE 2 279     141.913 177.231 133.234  1.00191.58           N
ATOM   3451  CA  ILE 2 279     140.578 177.420 133.799  1.00191.58           C
ATOM   3452  C   ILE 2 279     139.919 176.075 134.096  1.00191.58           C
ATOM   3453  O   ILE 2 279     139.204 175.936 135.095  1.00191.58           O
ATOM   3454  CB  ILE 2 279     139.702 178.330 132.908  1.00191.58           C
ATOM   3455  CG1 ILE 2 279     139.327 177.678 131.575  1.00191.58           C
ATOM   3456  CG2 ILE 2 279     140.398 179.665 132.681  1.00191.58           C
ATOM   3457  CD1 ILE 2 279     138.371 178.494 130.728  1.00191.58           C
ATOM   3458  H   ILE 2 279     142.064 177.426 132.254  1.00  0.00           H
ATOM   3459  HA  ILE 2 279     140.680 177.898 134.772  1.00  0.00           H
ATOM   3460  HB  ILE 2 279     138.745 178.504 133.398  1.00  0.00           H
ATOM   3461 1HG1 ILE 2 279     140.229 177.501 130.989  1.00  0.00           H
ATOM   3462 2HG1 ILE 2 279     138.865 176.707 131.761  1.00  0.00           H
ATOM   3463 1HG2 ILE 2 279     139.774 180.299 132.051  1.00  0.00           H
ATOM   3464 2HG2 ILE 2 279     140.565 180.157 133.638  1.00  0.00           H
ATOM   3465 3HG2 ILE 2 279     141.357 179.498 132.188  1.00  0.00           H
ATOM   3466 1HD1 ILE 2 279     138.158 177.958 129.802  1.00  0.00           H
ATOM   3467 2HD1 ILE 2 279     137.443 178.652 131.278  1.00  0.00           H
ATOM   3468 3HD1 ILE 2 279     138.824 179.455 130.494  1.00  0.00           H
ATOM   3469  N   ASP 2 280     140.186 175.045 133.282  1.00226.41           N
ATOM   3470  CA  ASP 2 280     139.608 173.739 133.578  1.00226.41           C
ATOM   3471  C   ASP 2 280     140.137 173.151 134.879  1.00226.41           C
ATOM   3472  O   ASP 2 280     139.371 172.513 135.610  1.00226.41           O
ATOM   3473  CB  ASP 2 280     139.843 172.763 132.424  1.00226.41           C
ATOM   3474  CG  ASP 2 280     138.937 173.035 131.243  1.00226.41           C
ATOM   3475  OD1 ASP 2 280     137.994 173.841 131.389  1.00226.41           O
ATOM   3476  OD2 ASP 2 280     139.168 172.445 130.167  1.00226.41           O
ATOM   3477  H   ASP 2 280     140.777 175.148 132.470  1.00  0.00           H
ATOM   3478  HA  ASP 2 280     138.533 173.859 133.715  1.00  0.00           H
ATOM   3479 1HB  ASP 2 280     140.880 172.833 132.095  1.00  0.00           H
ATOM   3480 2HB  ASP 2 280     139.675 171.743 132.770  1.00  0.00           H
ATOM   3481  N   SER 2 281     141.421 173.346 135.187  1.00220.39           N
ATOM   3482  CA  SER 2 281     141.958 172.815 136.432  1.00220.39           C
ATOM   3483  C   SER 2 281     141.316 173.490 137.636  1.00220.39           C
ATOM   3484  O   SER 2 281     141.048 172.835 138.649  1.00220.39           O
ATOM   3485  CB  SER 2 281     143.474 172.995 136.467  1.00220.39           C
ATOM   3486  OG  SER 2 281     143.819 174.366 136.427  1.00220.39           O
ATOM   3487  H   SER 2 281     142.031 173.861 134.568  1.00  0.00           H
ATOM   3488  HA  SER 2 281     141.728 171.750 136.482  1.00  0.00           H
ATOM   3489 1HB  SER 2 281     143.872 172.541 137.374  1.00  0.00           H
ATOM   3490 2HB  SER 2 281     143.920 172.478 135.620  1.00  0.00           H
ATOM   3491  HG  SER 2 281     143.114 174.803 135.944  1.00  0.00           H
ATOM   3492  N   LEU 2 282     141.060 174.797 137.547  1.00201.64           N
ATOM   3493  CA  LEU 2 282     140.369 175.457 138.649  1.00201.64           C
ATOM   3494  C   LEU 2 282     138.875 175.142 138.693  1.00201.64           C
ATOM   3495  O   LEU 2 282     138.310 175.076 139.791  1.00201.64           O
ATOM   3496  CB  LEU 2 282     140.628 176.972 138.612  1.00201.64           C
ATOM   3497  CG  LEU 2 282     140.088 178.008 137.612  1.00201.64           C
ATOM   3498  CD1 LEU 2 282     138.713 178.566 137.947  1.00201.64           C
ATOM   3499  CD2 LEU 2 282     141.094 179.141 137.449  1.00201.64           C
ATOM   3500  H   LEU 2 282     141.331 175.340 136.740  1.00  0.00           H
ATOM   3501  HA  LEU 2 282     140.755 175.059 139.586  1.00  0.00           H
ATOM   3502 1HB  LEU 2 282     140.293 177.404 139.554  1.00  0.00           H
ATOM   3503 2HB  LEU 2 282     141.700 177.140 138.520  1.00  0.00           H
ATOM   3504  HG  LEU 2 282     139.923 177.531 136.646  1.00  0.00           H
ATOM   3505 1HD1 LEU 2 282     138.418 179.289 137.186  1.00  0.00           H
ATOM   3506 2HD1 LEU 2 282     137.987 177.753 137.976  1.00  0.00           H
ATOM   3507 3HD1 LEU 2 282     138.746 179.058 138.919  1.00  0.00           H
ATOM   3508 1HD2 LEU 2 282     140.707 179.873 136.739  1.00  0.00           H
ATOM   3509 2HD2 LEU 2 282     141.260 179.624 138.412  1.00  0.00           H
ATOM   3510 3HD2 LEU 2 282     142.038 178.739 137.078  1.00  0.00           H
ATOM   3511  N   LEU 2 283     138.219 174.960 137.541  1.00192.40           N
ATOM   3512  CA  LEU 2 283     136.781 174.693 137.563  1.00192.40           C
ATOM   3513  C   LEU 2 283     136.480 173.296 138.092  1.00192.40           C
ATOM   3514  O   LEU 2 283     135.542 173.109 138.874  1.00192.40           O
ATOM   3515  CB  LEU 2 283     136.170 174.874 136.173  1.00192.40           C
ATOM   3516  CG  LEU 2 283     136.118 176.284 135.589  1.00192.40           C
ATOM   3517  CD1 LEU 2 283     135.711 176.245 134.125  1.00192.40           C
ATOM   3518  CD2 LEU 2 283     135.170 177.155 136.389  1.00192.40           C
ATOM   3519  H   LEU 2 283     138.698 175.003 136.653  1.00  0.00           H
ATOM   3520  HA  LEU 2 283     136.309 175.402 138.243  1.00  0.00           H
ATOM   3521 1HB  LEU 2 283     136.732 174.267 135.465  1.00  0.00           H
ATOM   3522 2HB  LEU 2 283     135.142 174.510 136.196  1.00  0.00           H
ATOM   3523  HG  LEU 2 283     137.113 176.727 135.617  1.00  0.00           H
ATOM   3524 1HD1 LEU 2 283     135.680 177.259 133.728  1.00  0.00           H
ATOM   3525 2HD1 LEU 2 283     136.436 175.658 133.562  1.00  0.00           H
ATOM   3526 3HD1 LEU 2 283     134.725 175.789 134.034  1.00  0.00           H
ATOM   3527 1HD2 LEU 2 283     135.146 178.157 135.959  1.00  0.00           H
ATOM   3528 2HD2 LEU 2 283     134.169 176.725 136.362  1.00  0.00           H
ATOM   3529 3HD2 LEU 2 283     135.513 177.213 137.422  1.00  0.00           H
ATOM   3530  N   ASN 2 284     137.266 172.302 137.680  1.00221.27           N
ATOM   3531  CA  ASN 2 284     137.022 170.911 138.061  1.00221.27           C
ATOM   3532  C   ASN 2 284     137.690 170.630 139.408  1.00221.27           C
ATOM   3533  O   ASN 2 284     138.610 169.819 139.536  1.00221.27           O
ATOM   3534  CB  ASN 2 284     137.520 169.970 136.973  1.00221.27           C
ATOM   3535  CG  ASN 2 284     136.778 170.153 135.665  1.00221.27           C
ATOM   3536  OD1 ASN 2 284     135.561 170.330 135.650  1.00221.27           O
ATOM   3537  ND2 ASN 2 284     137.510 170.114 134.559  1.00221.27           N
ATOM   3538  H   ASN 2 284     138.054 172.518 137.086  1.00  0.00           H
ATOM   3539  HA  ASN 2 284     135.946 170.768 138.182  1.00  0.00           H
ATOM   3540 1HB  ASN 2 284     138.584 170.141 136.803  1.00  0.00           H
ATOM   3541 2HB  ASN 2 284     137.403 168.938 137.303  1.00  0.00           H
ATOM   3542 1HD2 ASN 2 284     137.074 170.228 133.666  1.00  0.00           H
ATOM   3543 2HD2 ASN 2 284     138.498 169.970 134.618  1.00  0.00           H
ATOM   3544  N   GLU 2 285     137.196 171.333 140.429  1.00227.86           N
ATOM   3545  CA  GLU 2 285     137.811 171.261 141.751  1.00227.86           C
ATOM   3546  C   GLU 2 285     137.744 169.859 142.348  1.00227.86           C
ATOM   3547  O   GLU 2 285     138.520 169.542 143.258  1.00227.86           O
ATOM   3548  CB  GLU 2 285     137.154 172.280 142.688  1.00227.86           C
ATOM   3549  CG  GLU 2 285     135.714 171.972 143.066  1.00227.86           C
ATOM   3550  CD  GLU 2 285     135.117 173.020 143.984  1.00227.86           C
ATOM   3551  OE1 GLU 2 285     135.238 172.871 145.217  1.00227.86           O
ATOM   3552  OE2 GLU 2 285     134.523 173.992 143.471  1.00227.86           O
ATOM   3553  H   GLU 2 285     136.389 171.925 140.294  1.00  0.00           H
ATOM   3554  HA  GLU 2 285     138.870 171.501 141.653  1.00  0.00           H
ATOM   3555 1HB  GLU 2 285     137.729 172.347 143.612  1.00  0.00           H
ATOM   3556 2HB  GLU 2 285     137.169 173.265 142.221  1.00  0.00           H
ATOM   3557 1HG  GLU 2 285     135.115 171.915 142.158  1.00  0.00           H
ATOM   3558 2HG  GLU 2 285     135.677 171.000 143.556  1.00  0.00           H
ATOM   3559  N   GLU 2 286     136.837 169.008 141.862  1.00250.36           N
ATOM   3560  CA  GLU 2 286     136.702 167.673 142.436  1.00250.36           C
ATOM   3561  C   GLU 2 286     137.860 166.758 142.062  1.00250.36           C
ATOM   3562  O   GLU 2 286     138.052 165.727 142.717  1.00250.36           O
ATOM   3563  CB  GLU 2 286     135.373 167.026 142.017  1.00250.36           C
ATOM   3564  CG  GLU 2 286     135.145 166.656 140.520  1.00250.36           C
ATOM   3565  CD  GLU 2 286     134.524 167.732 139.619  1.00250.36           C
ATOM   3566  OE1 GLU 2 286     134.235 167.401 138.450  1.00250.36           O
ATOM   3567  OE2 GLU 2 286     134.252 168.867 140.066  1.00250.36           O
ATOM   3568  H   GLU 2 286     136.236 169.277 141.096  1.00  0.00           H
ATOM   3569  HA  GLU 2 286     136.716 167.761 143.523  1.00  0.00           H
ATOM   3570 1HB  GLU 2 286     135.231 166.096 142.567  1.00  0.00           H
ATOM   3571 2HB  GLU 2 286     134.547 167.689 142.278  1.00  0.00           H
ATOM   3572 1HG  GLU 2 286     136.103 166.392 140.073  1.00  0.00           H
ATOM   3573 2HG  GLU 2 286     134.497 165.783 140.467  1.00  0.00           H
ATOM   3574  N   ASN 2 287     138.634 167.103 141.033  1.00238.49           N
ATOM   3575  CA  ASN 2 287     139.698 166.243 140.513  1.00238.49           C
ATOM   3576  C   ASN 2 287     140.807 167.098 139.904  1.00238.49           C
ATOM   3577  O   ASN 2 287     141.022 167.087 138.684  1.00238.49           O
ATOM   3578  CB  ASN 2 287     139.131 165.220 139.523  1.00238.49           C
ATOM   3579  CG  ASN 2 287     138.607 165.860 138.247  1.00238.49           C
ATOM   3580  OD1 ASN 2 287     138.876 167.028 137.972  1.00238.49           O
ATOM   3581  ND2 ASN 2 287     137.857 165.094 137.464  1.00238.49           N
ATOM   3582  H   ASN 2 287     138.471 168.000 140.599  1.00  0.00           H
ATOM   3583  HA  ASN 2 287     140.146 165.705 141.350  1.00  0.00           H
ATOM   3584 1HB  ASN 2 287     139.906 164.500 139.260  1.00  0.00           H
ATOM   3585 2HB  ASN 2 287     138.317 164.668 139.995  1.00  0.00           H
ATOM   3586 1HD2 ASN 2 287     137.485 165.463 136.612  1.00  0.00           H
ATOM   3587 2HD2 ASN 2 287     137.662 164.150 137.727  1.00  0.00           H
ATOM   3588  N   PRO 2 288     141.522 167.869 140.726  1.00242.76           N
ATOM   3589  CA  PRO 2 288     142.609 168.697 140.192  1.00242.76           C
ATOM   3590  C   PRO 2 288     143.683 167.857 139.519  1.00242.76           C
ATOM   3591  O   PRO 2 288     143.943 166.714 139.904  1.00242.76           O
ATOM   3592  CB  PRO 2 288     143.164 169.400 141.438  1.00242.76           C
ATOM   3593  CG  PRO 2 288     142.045 169.376 142.428  1.00242.76           C
ATOM   3594  CD  PRO 2 288     141.365 168.065 142.194  1.00242.76           C
ATOM   3595  HA  PRO 2 288     142.193 169.429 139.484  1.00  0.00           H
ATOM   3596 1HB  PRO 2 288     144.057 168.873 141.802  1.00  0.00           H
ATOM   3597 2HB  PRO 2 288     143.477 170.424 141.183  1.00  0.00           H
ATOM   3598 1HG  PRO 2 288     142.440 169.471 143.449  1.00  0.00           H
ATOM   3599 2HG  PRO 2 288     141.375 170.234 142.265  1.00  0.00           H
ATOM   3600 1HD  PRO 2 288     141.877 167.279 142.768  1.00  0.00           H
ATOM   3601 2HD  PRO 2 288     140.310 168.140 142.493  1.00  0.00           H
ATOM   3602  N   SER 2 289     144.305 168.439 138.496  1.00211.12           N
ATOM   3603  CA  SER 2 289     145.473 167.819 137.886  1.00211.12           C
ATOM   3604  C   SER 2 289     146.612 167.762 138.895  1.00211.12           C
ATOM   3605  O   SER 2 289     146.751 168.651 139.740  1.00211.12           O
ATOM   3606  CB  SER 2 289     145.903 168.594 136.641  1.00211.12           C
ATOM   3607  OG  SER 2 289     144.913 168.530 135.631  1.00211.12           O
ATOM   3608  H   SER 2 289     143.968 169.318 138.132  1.00  0.00           H
ATOM   3609  HA  SER 2 289     145.211 166.802 137.589  1.00  0.00           H
ATOM   3610 1HB  SER 2 289     146.088 169.635 136.906  1.00  0.00           H
ATOM   3611 2HB  SER 2 289     146.838 168.183 136.261  1.00  0.00           H
ATOM   3612  HG  SER 2 289     144.291 167.856 135.913  1.00  0.00           H
ATOM   3613  N   LYS 2 290     147.428 166.718 138.807  1.00218.03           N
ATOM   3614  CA  LYS 2 290     148.542 166.514 139.726  1.00218.03           C
ATOM   3615  C   LYS 2 290     149.848 166.614 138.947  1.00218.03           C
ATOM   3616  O   LYS 2 290     150.162 165.742 138.130  1.00218.03           O
ATOM   3617  CB  LYS 2 290     148.426 165.163 140.427  1.00218.03           C
ATOM   3618  CG  LYS 2 290     149.506 164.906 141.466  1.00218.03           C
ATOM   3619  CD  LYS 2 290     149.276 165.734 142.717  1.00218.03           C
ATOM   3620  CE  LYS 2 290     148.137 165.165 143.546  1.00218.03           C
ATOM   3621  NZ  LYS 2 290     147.942 165.918 144.818  1.00218.03           N
ATOM   3622  H   LYS 2 290     147.267 166.044 138.072  1.00  0.00           H
ATOM   3623  HA  LYS 2 290     148.516 167.300 140.481  1.00  0.00           H
ATOM   3624 1HB  LYS 2 290     147.458 165.093 140.922  1.00  0.00           H
ATOM   3625 2HB  LYS 2 290     148.474 164.364 139.687  1.00  0.00           H
ATOM   3626 1HG  LYS 2 290     149.508 163.850 141.734  1.00  0.00           H
ATOM   3627 2HG  LYS 2 290     150.479 165.159 141.048  1.00  0.00           H
ATOM   3628 1HD  LYS 2 290     150.186 165.743 143.319  1.00  0.00           H
ATOM   3629 2HD  LYS 2 290     149.034 166.759 142.438  1.00  0.00           H
ATOM   3630 1HE  LYS 2 290     147.213 165.204 142.971  1.00  0.00           H
ATOM   3631 2HE  LYS 2 290     148.347 164.122 143.786  1.00  0.00           H
ATOM   3632 1HZ  LYS 2 290     147.179 165.509 145.338  1.00  0.00           H
ATOM   3633 2HZ  LYS 2 290     148.788 165.872 145.369  1.00  0.00           H
ATOM   3634 3HZ  LYS 2 290     147.728 166.882 144.609  1.00  0.00           H
ATOM   3635  N   ALA 2 291     150.607 167.674 139.199  1.00209.39           N
ATOM   3636  CA  ALA 2 291     151.878 167.884 138.523  1.00209.39           C
ATOM   3637  C   ALA 2 291     153.016 167.369 139.383  1.00209.39           C
ATOM   3638  O   ALA 2 291     153.002 167.521 140.603  1.00209.39           O
ATOM   3639  CB  ALA 2 291     152.074 169.360 138.181  1.00209.39           C
ATOM   3640  H   ALA 2 291     150.294 168.354 139.878  1.00  0.00           H
ATOM   3641  HA  ALA 2 291     151.867 167.309 137.596  1.00  0.00           H
ATOM   3642 1HB  ALA 2 291     153.031 169.494 137.676  1.00  0.00           H
ATOM   3643 2HB  ALA 2 291     151.268 169.693 137.527  1.00  0.00           H
ATOM   3644 3HB  ALA 2 291     152.063 169.950 139.097  1.00  0.00           H
ATOM   3645  N   TYR 2 292     153.994 166.736 138.742  1.00200.84           N
ATOM   3646  CA  TYR 2 292     155.069 166.071 139.475  1.00200.84           C
ATOM   3647  C   TYR 2 292     156.392 166.796 139.283  1.00200.84           C
ATOM   3648  O   TYR 2 292     156.734 167.184 138.164  1.00200.84           O
ATOM   3649  CB  TYR 2 292     155.198 164.605 139.047  1.00200.84           C
ATOM   3650  CG  TYR 2 292     153.945 163.789 139.271  1.00200.84           C
ATOM   3651  CD1 TYR 2 292     153.771 163.062 140.445  1.00200.84           C
ATOM   3652  CD2 TYR 2 292     152.938 163.743 138.317  1.00200.84           C
ATOM   3653  CE1 TYR 2 292     152.628 162.311 140.658  1.00200.84           C
ATOM   3654  CE2 TYR 2 292     151.791 162.995 138.519  1.00200.84           C
ATOM   3655  CZ  TYR 2 292     151.642 162.282 139.692  1.00200.84           C
ATOM   3656  OH  TYR 2 292     150.503 161.539 139.894  1.00200.84           O
ATOM   3657  H   TYR 2 292     153.999 166.711 137.733  1.00  0.00           H
ATOM   3658  HA  TYR 2 292     154.832 166.100 140.538  1.00  0.00           H
ATOM   3659 1HB  TYR 2 292     155.450 164.556 137.986  1.00  0.00           H
ATOM   3660 2HB  TYR 2 292     156.013 164.136 139.598  1.00  0.00           H
ATOM   3661  HD1 TYR 2 292     154.543 163.077 141.215  1.00  0.00           H
ATOM   3662  HD2 TYR 2 292     153.042 164.302 137.386  1.00  0.00           H
ATOM   3663  HE1 TYR 2 292     152.511 161.748 141.584  1.00  0.00           H
ATOM   3664  HE2 TYR 2 292     151.013 162.971 137.756  1.00  0.00           H
ATOM   3665  HH  TYR 2 292     149.899 161.675 139.160  1.00  0.00           H
ATOM   3666  N   ARG 2 293     157.128 166.983 140.379  1.00210.74           N
ATOM   3667  CA  ARG 2 293     158.412 167.669 140.313  1.00210.74           C
ATOM   3668  C   ARG 2 293     159.513 166.684 139.946  1.00210.74           C
ATOM   3669  O   ARG 2 293     159.583 165.581 140.495  1.00210.74           O
ATOM   3670  CB  ARG 2 293     158.733 168.339 141.650  1.00210.74           C
ATOM   3671  CG  ARG 2 293     160.013 169.166 141.638  1.00210.74           C
ATOM   3672  CD  ARG 2 293     160.206 169.966 142.920  1.00210.74           C
ATOM   3673  NE  ARG 2 293     159.190 170.995 143.098  1.00210.74           N
ATOM   3674  CZ  ARG 2 293     158.235 170.959 144.016  1.00210.74           C
ATOM   3675  NH1 ARG 2 293     158.145 169.962 144.879  1.00210.74           N
ATOM   3676  NH2 ARG 2 293     157.349 171.948 144.072  1.00210.74           N
ATOM   3677  H   ARG 2 293     156.796 166.643 141.270  1.00  0.00           H
ATOM   3678  HA  ARG 2 293     158.353 168.440 139.544  1.00  0.00           H
ATOM   3679 1HB  ARG 2 293     157.910 168.993 141.936  1.00  0.00           H
ATOM   3680 2HB  ARG 2 293     158.829 167.577 142.425  1.00  0.00           H
ATOM   3681 1HG  ARG 2 293     160.872 168.506 141.522  1.00  0.00           H
ATOM   3682 2HG  ARG 2 293     159.981 169.871 140.806  1.00  0.00           H
ATOM   3683 1HD  ARG 2 293     160.156 169.295 143.778  1.00  0.00           H
ATOM   3684 2HD  ARG 2 293     161.179 170.455 142.900  1.00  0.00           H
ATOM   3685  HE  ARG 2 293     159.216 171.793 142.476  1.00  0.00           H
ATOM   3686 1HH1 ARG 2 293     158.814 169.205 144.849  1.00  0.00           H
ATOM   3687 2HH1 ARG 2 293     157.408 169.957 145.570  1.00  0.00           H
ATOM   3688 1HH2 ARG 2 293     157.408 172.717 143.417  1.00  0.00           H
ATOM   3689 2HH2 ARG 2 293     156.617 171.931 144.766  1.00  0.00           H
ATOM   3690  N   CYS 2 294     160.377 167.085 139.019  1.00230.11           N
ATOM   3691  CA  CYS 2 294     161.377 166.180 138.472  1.00230.11           C
ATOM   3692  C   CYS 2 294     162.617 166.990 138.115  1.00230.11           C
ATOM   3693  O   CYS 2 294     162.647 168.214 138.271  1.00230.11           O
ATOM   3694  CB  CYS 2 294     160.816 165.412 137.270  1.00230.11           C
ATOM   3695  SG  CYS 2 294     161.869 164.056 136.714  1.00230.11           S
ATOM   3696  H   CYS 2 294     160.341 168.037 138.686  1.00  0.00           H
ATOM   3697  HA  CYS 2 294     161.652 165.461 139.244  1.00  0.00           H
ATOM   3698 1HB  CYS 2 294     159.838 165.001 137.525  1.00  0.00           H
ATOM   3699 2HB  CYS 2 294     160.674 166.097 136.435  1.00  0.00           H
ATOM   3700  N   ASN 2 295     163.647 166.299 137.629  1.00229.40           N
ATOM   3701  CA  ASN 2 295     164.879 166.937 137.186  1.00229.40           C
ATOM   3702  C   ASN 2 295     165.055 166.919 135.675  1.00229.40           C
ATOM   3703  O   ASN 2 295     165.909 167.638 135.150  1.00229.40           O
ATOM   3704  CB  ASN 2 295     166.087 166.263 137.842  1.00229.40           C
ATOM   3705  CG  ASN 2 295     166.097 166.427 139.349  1.00229.40           C
ATOM   3706  OD1 ASN 2 295     165.803 167.501 139.872  1.00229.40           O
ATOM   3707  ND2 ASN 2 295     166.436 165.356 140.057  1.00229.40           N
ATOM   3708  H   ASN 2 295     163.565 165.294 137.570  1.00  0.00           H
ATOM   3709  HA  ASN 2 295     164.853 167.986 137.488  1.00  0.00           H
ATOM   3710 1HB  ASN 2 295     166.085 165.198 137.604  1.00  0.00           H
ATOM   3711 2HB  ASN 2 295     167.006 166.687 137.436  1.00  0.00           H
ATOM   3712 1HD2 ASN 2 295     166.460 165.404 141.056  1.00  0.00           H
ATOM   3713 2HD2 ASN 2 295     166.667 164.501 139.592  1.00  0.00           H
ATOM   3714  N   SER 2 296     164.271 166.116 134.960  1.00226.13           N
ATOM   3715  CA  SER 2 296     164.436 165.976 133.521  1.00226.13           C
ATOM   3716  C   SER 2 296     163.121 165.502 132.917  1.00226.13           C
ATOM   3717  O   SER 2 296     162.280 164.908 133.595  1.00226.13           O
ATOM   3718  CB  SER 2 296     165.585 165.021 133.184  1.00226.13           C
ATOM   3719  OG  SER 2 296     165.320 163.716 133.660  1.00226.13           O
ATOM   3720  H   SER 2 296     163.544 165.591 135.425  1.00  0.00           H
ATOM   3721  HA  SER 2 296     164.673 166.956 133.104  1.00  0.00           H
ATOM   3722 1HB  SER 2 296     165.728 164.993 132.104  1.00  0.00           H
ATOM   3723 2HB  SER 2 296     166.508 165.392 133.627  1.00  0.00           H
ATOM   3724  HG  SER 2 296     164.526 163.784 134.195  1.00  0.00           H
ATOM   3725  N   LYS 2 297     162.949 165.802 131.626  1.00219.48           N
ATOM   3726  CA  LYS 2 297     161.822 165.276 130.860  1.00219.48           C
ATOM   3727  C   LYS 2 297     161.863 163.755 130.774  1.00219.48           C
ATOM   3728  O   LYS 2 297     160.819 163.090 130.796  1.00219.48           O
ATOM   3729  CB  LYS 2 297     161.834 165.890 129.461  1.00219.48           C
ATOM   3730  CG  LYS 2 297     161.410 167.343 129.400  1.00219.48           C
ATOM   3731  CD  LYS 2 297     161.679 167.923 128.017  1.00219.48           C
ATOM   3732  CE  LYS 2 297     160.928 167.168 126.932  1.00219.48           C
ATOM   3733  NZ  LYS 2 297     159.459 167.170 127.151  1.00219.48           N
ATOM   3734  H   LYS 2 297     163.615 166.406 131.169  1.00  0.00           H
ATOM   3735  HA  LYS 2 297     160.898 165.556 131.367  1.00  0.00           H
ATOM   3736 1HB  LYS 2 297     162.838 165.820 129.042  1.00  0.00           H
ATOM   3737 2HB  LYS 2 297     161.168 165.323 128.809  1.00  0.00           H
ATOM   3738 1HG  LYS 2 297     160.345 167.422 129.623  1.00  0.00           H
ATOM   3739 2HG  LYS 2 297     161.961 167.915 130.145  1.00  0.00           H
ATOM   3740 1HD  LYS 2 297     161.372 168.969 127.995  1.00  0.00           H
ATOM   3741 2HD  LYS 2 297     162.747 167.872 127.803  1.00  0.00           H
ATOM   3742 1HE  LYS 2 297     161.135 167.622 125.964  1.00  0.00           H
ATOM   3743 2HE  LYS 2 297     161.272 166.134 126.903  1.00  0.00           H
ATOM   3744 1HZ  LYS 2 297     159.007 166.658 126.407  1.00  0.00           H
ATOM   3745 2HZ  LYS 2 297     159.250 166.731 128.037  1.00  0.00           H
ATOM   3746 3HZ  LYS 2 297     159.120 168.121 127.159  1.00  0.00           H
ATOM   3747  N   GLU 2 298     163.065 163.184 130.693  1.00244.11           N
ATOM   3748  CA  GLU 2 298     163.189 161.738 130.558  1.00244.11           C
ATOM   3749  C   GLU 2 298     162.849 161.008 131.849  1.00244.11           C
ATOM   3750  O   GLU 2 298     162.077 160.044 131.820  1.00244.11           O
ATOM   3751  CB  GLU 2 298     164.600 161.374 130.096  1.00244.11           C
ATOM   3752  CG  GLU 2 298     164.908 161.830 128.680  1.00244.11           C
ATOM   3753  CD  GLU 2 298     164.087 161.093 127.640  1.00244.11           C
ATOM   3754  OE1 GLU 2 298     164.099 159.844 127.647  1.00244.11           O
ATOM   3755  OE2 GLU 2 298     163.432 161.762 126.815  1.00244.11           O
ATOM   3756  H   GLU 2 298     163.900 163.750 130.725  1.00  0.00           H
ATOM   3757  HA  GLU 2 298     162.475 161.398 129.808  1.00  0.00           H
ATOM   3758 1HB  GLU 2 298     165.331 161.824 130.769  1.00  0.00           H
ATOM   3759 2HB  GLU 2 298     164.732 160.293 130.146  1.00  0.00           H
ATOM   3760 1HG  GLU 2 298     164.703 162.897 128.601  1.00  0.00           H
ATOM   3761 2HG  GLU 2 298     165.967 161.676 128.482  1.00  0.00           H
ATOM   3762  N   ALA 2 299     163.416 161.441 132.981  1.00228.41           N
ATOM   3763  CA  ALA 2 299     163.150 160.774 134.251  1.00228.41           C
ATOM   3764  C   ALA 2 299     161.662 160.779 134.575  1.00228.41           C
ATOM   3765  O   ALA 2 299     161.136 159.809 135.128  1.00228.41           O
ATOM   3766  CB  ALA 2 299     163.945 161.438 135.374  1.00228.41           C
ATOM   3767  H   ALA 2 299     164.038 162.237 132.964  1.00  0.00           H
ATOM   3768  HA  ALA 2 299     163.465 159.734 134.160  1.00  0.00           H
ATOM   3769 1HB  ALA 2 299     163.737 160.930 136.315  1.00  0.00           H
ATOM   3770 2HB  ALA 2 299     165.011 161.370 135.153  1.00  0.00           H
ATOM   3771 3HB  ALA 2 299     163.656 162.484 135.454  1.00  0.00           H
ATOM   3772  N   PHE 2 300     160.972 161.873 134.244  1.00210.15           N
ATOM   3773  CA  PHE 2 300     159.520 161.901 134.381  1.00210.15           C
ATOM   3774  C   PHE 2 300     158.865 160.815 133.538  1.00210.15           C
ATOM   3775  O   PHE 2 300     158.067 160.022 134.051  1.00210.15           O
ATOM   3776  CB  PHE 2 300     158.978 163.272 133.989  1.00210.15           C
ATOM   3777  CG  PHE 2 300     157.481 163.342 133.964  1.00210.15           C
ATOM   3778  CD1 PHE 2 300     156.765 163.474 135.143  1.00210.15           C
ATOM   3779  CD2 PHE 2 300     156.787 163.258 132.765  1.00210.15           C
ATOM   3780  CE1 PHE 2 300     155.387 163.535 135.129  1.00210.15           C
ATOM   3781  CE2 PHE 2 300     155.407 163.318 132.743  1.00210.15           C
ATOM   3782  CZ  PHE 2 300     154.706 163.456 133.927  1.00210.15           C
ATOM   3783  H   PHE 2 300     161.448 162.693 133.896  1.00  0.00           H
ATOM   3784  HA  PHE 2 300     159.267 161.708 135.425  1.00  0.00           H
ATOM   3785 1HB  PHE 2 300     159.344 164.021 134.691  1.00  0.00           H
ATOM   3786 2HB  PHE 2 300     159.350 163.542 133.001  1.00  0.00           H
ATOM   3787  HD1 PHE 2 300     157.304 163.531 136.090  1.00  0.00           H
ATOM   3788  HD2 PHE 2 300     157.344 163.149 131.834  1.00  0.00           H
ATOM   3789  HE1 PHE 2 300     154.837 163.644 136.062  1.00  0.00           H
ATOM   3790  HE2 PHE 2 300     154.871 163.256 131.797  1.00  0.00           H
ATOM   3791  HZ  PHE 2 300     153.618 163.501 133.911  1.00  0.00           H
ATOM   3792  N   GLU 2 301     159.177 160.779 132.236  1.00221.61           N
ATOM   3793  CA  GLU 2 301     158.552 159.810 131.341  1.00221.61           C
ATOM   3794  C   GLU 2 301     158.908 158.379 131.730  1.00221.61           C
ATOM   3795  O   GLU 2 301     158.162 157.447 131.408  1.00221.61           O
ATOM   3796  CB  GLU 2 301     158.957 160.107 129.895  1.00221.61           C
ATOM   3797  CG  GLU 2 301     158.002 159.580 128.826  1.00221.61           C
ATOM   3798  CD  GLU 2 301     158.259 158.132 128.456  1.00221.61           C
ATOM   3799  OE1 GLU 2 301     159.416 157.681 128.588  1.00221.61           O
ATOM   3800  OE2 GLU 2 301     157.306 157.445 128.037  1.00221.61           O
ATOM   3801  H   GLU 2 301     159.853 161.429 131.861  1.00  0.00           H
ATOM   3802  HA  GLU 2 301     157.470 159.902 131.433  1.00  0.00           H
ATOM   3803 1HB  GLU 2 301     159.041 161.185 129.754  1.00  0.00           H
ATOM   3804 2HB  GLU 2 301     159.938 159.674 129.695  1.00  0.00           H
ATOM   3805 1HG  GLU 2 301     156.979 159.670 129.192  1.00  0.00           H
ATOM   3806 2HG  GLU 2 301     158.095 160.197 127.934  1.00  0.00           H
ATOM   3807  N   LYS 2 302     160.033 158.184 132.421  1.00225.12           N
ATOM   3808  CA  LYS 2 302     160.420 156.836 132.820  1.00225.12           C
ATOM   3809  C   LYS 2 302     159.825 156.464 134.172  1.00225.12           C
ATOM   3810  O   LYS 2 302     160.065 155.359 134.670  1.00225.12           O
ATOM   3811  CB  LYS 2 302     161.949 156.694 132.852  1.00225.12           C
ATOM   3812  CG  LYS 2 302     162.768 157.001 131.560  1.00225.12           C
ATOM   3813  CD  LYS 2 302     162.065 156.871 130.192  1.00225.12           C
ATOM   3814  CE  LYS 2 302     161.659 155.432 129.842  1.00225.12           C
ATOM   3815  NZ  LYS 2 302     161.051 155.347 128.485  1.00225.12           N
ATOM   3816  H   LYS 2 302     160.625 158.962 132.675  1.00  0.00           H
ATOM   3817  HA  LYS 2 302     160.023 156.131 132.089  1.00  0.00           H
ATOM   3818 1HB  LYS 2 302     162.360 157.354 133.616  1.00  0.00           H
ATOM   3819 2HB  LYS 2 302     162.214 155.672 133.124  1.00  0.00           H
ATOM   3820 1HG  LYS 2 302     163.134 158.028 131.596  1.00  0.00           H
ATOM   3821 2HG  LYS 2 302     163.624 156.330 131.505  1.00  0.00           H
ATOM   3822 1HD  LYS 2 302     161.162 157.482 130.188  1.00  0.00           H
ATOM   3823 2HD  LYS 2 302     162.729 157.230 129.406  1.00  0.00           H
ATOM   3824 1HE  LYS 2 302     162.537 154.789 129.877  1.00  0.00           H
ATOM   3825 2HE  LYS 2 302     160.940 155.067 130.575  1.00  0.00           H
ATOM   3826 1HZ  LYS 2 302     160.797 154.390 128.289  1.00  0.00           H
ATOM   3827 2HZ  LYS 2 302     160.225 155.928 128.449  1.00  0.00           H
ATOM   3828 3HZ  LYS 2 302     161.717 155.666 127.797  1.00  0.00           H
ATOM   3829  N   GLY 2 303     159.054 157.365 134.778  1.00217.16           N
ATOM   3830  CA  GLY 2 303     158.362 157.052 136.012  1.00217.16           C
ATOM   3831  C   GLY 2 303     159.175 157.187 137.284  1.00217.16           C
ATOM   3832  O   GLY 2 303     158.749 156.724 138.346  1.00217.16           O
ATOM   3833  H   GLY 2 303     158.948 158.285 134.375  1.00  0.00           H
ATOM   3834 1HA  GLY 2 303     157.492 157.701 136.117  1.00  0.00           H
ATOM   3835 2HA  GLY 2 303     157.994 156.027 135.973  1.00  0.00           H
ATOM   3836  N   LEU 2 304     160.347 157.819 137.195  1.00211.83           N
ATOM   3837  CA  LEU 2 304     161.268 157.902 138.324  1.00211.83           C
ATOM   3838  C   LEU 2 304     161.029 159.153 139.162  1.00211.83           C
ATOM   3839  O   LEU 2 304     161.703 159.352 140.178  1.00211.83           O
ATOM   3840  CB  LEU 2 304     162.729 157.860 137.862  1.00211.83           C
ATOM   3841  CG  LEU 2 304     163.448 156.547 137.522  1.00211.83           C
ATOM   3842  CD1 LEU 2 304     163.239 155.497 138.612  1.00211.83           C
ATOM   3843  CD2 LEU 2 304     163.107 156.003 136.135  1.00211.83           C
ATOM   3844  H   LEU 2 304     160.603 158.251 136.319  1.00  0.00           H
ATOM   3845  HA  LEU 2 304     161.093 157.047 138.976  1.00  0.00           H
ATOM   3846 1HB  LEU 2 304     162.824 158.457 136.957  1.00  0.00           H
ATOM   3847 2HB  LEU 2 304     163.351 158.310 138.636  1.00  0.00           H
ATOM   3848  HG  LEU 2 304     164.527 156.704 137.553  1.00  0.00           H
ATOM   3849 1HD1 LEU 2 304     163.761 154.579 138.340  1.00  0.00           H
ATOM   3850 2HD1 LEU 2 304     163.633 155.871 139.558  1.00  0.00           H
ATOM   3851 3HD1 LEU 2 304     162.174 155.290 138.719  1.00  0.00           H
ATOM   3852 1HD2 LEU 2 304     163.652 155.074 135.964  1.00  0.00           H
ATOM   3853 2HD2 LEU 2 304     162.036 155.812 136.072  1.00  0.00           H
ATOM   3854 3HD2 LEU 2 304     163.389 156.734 135.378  1.00  0.00           H
ATOM   3855  N   CYS 2 305     160.084 160.000 138.761  1.00231.38           N
ATOM   3856  CA  CYS 2 305     159.785 161.241 139.465  1.00231.38           C
ATOM   3857  C   CYS 2 305     158.332 161.269 139.916  1.00231.38           C
ATOM   3858  O   CYS 2 305     157.775 162.327 140.220  1.00231.38           O
ATOM   3859  CB  CYS 2 305     160.102 162.453 138.590  1.00231.38           C
ATOM   3860  SG  CYS 2 305     161.858 162.666 138.193  1.00231.38           S
ATOM   3861  H   CYS 2 305     159.557 159.766 137.932  1.00  0.00           H
ATOM   3862  HA  CYS 2 305     160.405 161.289 140.359  1.00  0.00           H
ATOM   3863 1HB  CYS 2 305     159.557 162.374 137.649  1.00  0.00           H
ATOM   3864 2HB  CYS 2 305     159.763 163.361 139.089  1.00  0.00           H
ATOM   3865  N   LEU 2 306     157.692 160.099 139.969  1.00218.00           N
ATOM   3866  CA  LEU 2 306     156.280 160.001 140.320  1.00218.00           C
ATOM   3867  C   LEU 2 306     156.045 159.135 141.552  1.00218.00           C
ATOM   3868  O   LEU 2 306     154.984 158.515 141.672  1.00218.00           O
ATOM   3869  CB  LEU 2 306     155.465 159.466 139.141  1.00218.00           C
ATOM   3870  CG  LEU 2 306     155.139 160.426 137.993  1.00218.00           C
ATOM   3871  CD1 LEU 2 306     156.220 160.416 136.922  1.00218.00           C
ATOM   3872  CD2 LEU 2 306     153.785 160.088 137.391  1.00218.00           C
ATOM   3873  H   LEU 2 306     158.206 159.255 139.759  1.00  0.00           H
ATOM   3874  HA  LEU 2 306     155.915 160.999 140.567  1.00  0.00           H
ATOM   3875 1HB  LEU 2 306     156.004 158.629 138.699  1.00  0.00           H
ATOM   3876 2HB  LEU 2 306     154.509 159.100 139.516  1.00  0.00           H
ATOM   3877  HG  LEU 2 306     155.116 161.448 138.369  1.00  0.00           H
ATOM   3878 1HD1 LEU 2 306     155.951 161.110 136.125  1.00  0.00           H
ATOM   3879 2HD1 LEU 2 306     157.171 160.720 137.361  1.00  0.00           H
ATOM   3880 3HD1 LEU 2 306     156.315 159.412 136.510  1.00  0.00           H
ATOM   3881 1HD2 LEU 2 306     153.566 160.779 136.576  1.00  0.00           H
ATOM   3882 2HD2 LEU 2 306     153.801 159.068 137.007  1.00  0.00           H
ATOM   3883 3HD2 LEU 2 306     153.015 160.174 138.156  1.00  0.00           H
ATOM   3884  N   SER 2 307     157.018 159.067 142.462  1.00245.19           N
ATOM   3885  CA  SER 2 307     156.807 158.364 143.725  1.00245.19           C
ATOM   3886  C   SER 2 307     156.226 159.296 144.783  1.00245.19           C
ATOM   3887  O   SER 2 307     155.510 158.850 145.689  1.00245.19           O
ATOM   3888  CB  SER 2 307     158.123 157.752 144.207  1.00245.19           C
ATOM   3889  OG  SER 2 307     159.064 158.759 144.530  1.00245.19           O
ATOM   3890  H   SER 2 307     157.912 159.501 142.285  1.00  0.00           H
ATOM   3891  HA  SER 2 307     156.084 157.564 143.559  1.00  0.00           H
ATOM   3892 1HB  SER 2 307     157.936 157.131 145.083  1.00  0.00           H
ATOM   3893 2HB  SER 2 307     158.530 157.107 143.430  1.00  0.00           H
ATOM   3894  HG  SER 2 307     158.638 159.595 144.326  1.00  0.00           H
ATOM   3895  N   CYS 2 308     156.520 160.600 144.661  1.00250.13           N
ATOM   3896  CA  CYS 2 308     156.056 161.666 145.562  1.00250.13           C
ATOM   3897  C   CYS 2 308     155.847 161.142 146.987  1.00250.13           C
ATOM   3898  O   CYS 2 308     154.770 161.272 147.575  1.00250.13           O
ATOM   3899  CB  CYS 2 308     154.797 162.355 145.010  1.00250.13           C
ATOM   3900  SG  CYS 2 308     154.272 163.908 145.820  1.00250.13           S
ATOM   3901  H   CYS 2 308     157.111 160.840 143.878  1.00  0.00           H
ATOM   3902  HA  CYS 2 308     156.845 162.414 145.647  1.00  0.00           H
ATOM   3903 1HB  CYS 2 308     154.945 162.592 143.956  1.00  0.00           H
ATOM   3904 2HB  CYS 2 308     153.951 161.672 145.076  1.00  0.00           H
ATOM   3905  N   ARG 2 309     156.875 160.493 147.537  1.00257.92           N
ATOM   3906  CA  ARG 2 309     156.844 160.161 148.959  1.00257.92           C
ATOM   3907  C   ARG 2 309     157.012 161.417 149.804  1.00257.92           C
ATOM   3908  O   ARG 2 309     156.484 161.505 150.919  1.00257.92           O
ATOM   3909  CB  ARG 2 309     157.925 159.134 149.288  1.00257.92           C
ATOM   3910  CG  ARG 2 309     157.778 157.824 148.531  1.00257.92           C
ATOM   3911  CD  ARG 2 309     156.449 157.150 148.834  1.00257.92           C
ATOM   3912  NE  ARG 2 309     156.366 156.679 150.211  1.00257.92           N
ATOM   3913  CZ  ARG 2 309     155.310 156.067 150.728  1.00257.92           C
ATOM   3914  NH1 ARG 2 309     154.225 155.833 150.008  1.00257.92           N
ATOM   3915  NH2 ARG 2 309     155.342 155.680 151.999  1.00257.92           N
ATOM   3916  H   ARG 2 309     157.680 160.227 146.988  1.00  0.00           H
ATOM   3917  HA  ARG 2 309     155.870 159.731 149.192  1.00  0.00           H
ATOM   3918 1HB  ARG 2 309     158.905 159.552 149.059  1.00  0.00           H
ATOM   3919 2HB  ARG 2 309     157.904 158.913 150.356  1.00  0.00           H
ATOM   3920 1HG  ARG 2 309     157.830 158.017 147.458  1.00  0.00           H
ATOM   3921 2HG  ARG 2 309     158.583 157.145 148.817  1.00  0.00           H
ATOM   3922 1HD  ARG 2 309     155.637 157.856 148.670  1.00  0.00           H
ATOM   3923 2HD  ARG 2 309     156.320 156.290 148.176  1.00  0.00           H
ATOM   3924  HE  ARG 2 309     157.167 156.831 150.810  1.00  0.00           H
ATOM   3925 1HH1 ARG 2 309     154.189 156.122 149.040  1.00  0.00           H
ATOM   3926 2HH1 ARG 2 309     153.434 155.364 150.423  1.00  0.00           H
ATOM   3927 1HH2 ARG 2 309     156.166 155.853 152.560  1.00  0.00           H
ATOM   3928 2HH2 ARG 2 309     154.544 155.212 152.405  1.00  0.00           H
ATOM   3929  N   LYS 2 310     157.744 162.394 149.285  1.00223.41           N
ATOM   3930  CA  LYS 2 310     157.968 163.676 149.922  1.00223.41           C
ATOM   3931  C   LYS 2 310     157.317 164.757 149.065  1.00223.41           C
ATOM   3932  O   LYS 2 310     156.664 164.465 148.058  1.00223.41           O
ATOM   3933  CB  LYS 2 310     159.469 163.918 150.136  1.00223.41           C
ATOM   3934  CG  LYS 2 310     160.245 162.846 150.944  1.00223.41           C
ATOM   3935  CD  LYS 2 310     159.874 162.643 152.437  1.00223.41           C
ATOM   3936  CE  LYS 2 310     160.328 163.774 153.385  1.00223.41           C
ATOM   3937  NZ  LYS 2 310     160.035 163.459 154.812  1.00223.41           N
ATOM   3938  H   LYS 2 310     158.165 162.211 148.385  1.00  0.00           H
ATOM   3939  HA  LYS 2 310     157.476 163.670 150.896  1.00  0.00           H
ATOM   3940 1HB  LYS 2 310     159.966 163.998 149.167  1.00  0.00           H
ATOM   3941 2HB  LYS 2 310     159.615 164.866 150.656  1.00  0.00           H
ATOM   3942 1HG  LYS 2 310     160.110 161.870 150.478  1.00  0.00           H
ATOM   3943 2HG  LYS 2 310     161.308 163.086 150.941  1.00  0.00           H
ATOM   3944 1HD  LYS 2 310     158.791 162.557 152.536  1.00  0.00           H
ATOM   3945 2HD  LYS 2 310     160.328 161.721 152.803  1.00  0.00           H
ATOM   3946 1HE  LYS 2 310     161.399 163.934 153.275  1.00  0.00           H
ATOM   3947 2HE  LYS 2 310     159.815 164.699 153.120  1.00  0.00           H
ATOM   3948 1HZ  LYS 2 310     160.346 164.223 155.397  1.00  0.00           H
ATOM   3949 2HZ  LYS 2 310     159.040 163.328 154.931  1.00  0.00           H
ATOM   3950 3HZ  LYS 2 310     160.521 162.615 155.078  1.00  0.00           H
ATOM   3951  N   ASN 2 311     157.469 166.017 149.472  1.00222.41           N
ATOM   3952  CA  ASN 2 311     156.892 167.119 148.714  1.00222.41           C
ATOM   3953  C   ASN 2 311     157.563 167.196 147.347  1.00222.41           C
ATOM   3954  O   ASN 2 311     158.469 168.008 147.128  1.00222.41           O
ATOM   3955  CB  ASN 2 311     157.044 168.435 149.487  1.00222.41           C
ATOM   3956  CG  ASN 2 311     156.374 169.624 148.796  1.00222.41           C
ATOM   3957  OD1 ASN 2 311     156.379 169.751 147.570  1.00222.41           O
ATOM   3958  ND2 ASN 2 311     155.792 170.506 149.598  1.00222.41           N
ATOM   3959  H   ASN 2 311     157.989 166.219 150.315  1.00  0.00           H
ATOM   3960  HA  ASN 2 311     155.830 166.918 148.567  1.00  0.00           H
ATOM   3961 1HB  ASN 2 311     156.609 168.325 150.482  1.00  0.00           H
ATOM   3962 2HB  ASN 2 311     158.103 168.661 149.617  1.00  0.00           H
ATOM   3963 1HD2 ASN 2 311     155.335 171.308 149.213  1.00  0.00           H
ATOM   3964 2HD2 ASN 2 311     155.809 170.369 150.588  1.00  0.00           H
ATOM   3965  N   ARG 2 312     157.115 166.342 146.424  1.00221.33           N
ATOM   3966  CA  ARG 2 312     157.628 166.298 145.062  1.00221.33           C
ATOM   3967  C   ARG 2 312     156.503 166.371 144.040  1.00221.33           C
ATOM   3968  O   ARG 2 312     156.706 165.993 142.881  1.00221.33           O
ATOM   3969  CB  ARG 2 312     158.461 165.032 144.825  1.00221.33           C
ATOM   3970  CG  ARG 2 312     159.728 164.952 145.655  1.00221.33           C
ATOM   3971  CD  ARG 2 312     160.706 166.046 145.249  1.00221.33           C
ATOM   3972  NE  ARG 2 312     161.962 165.971 145.988  1.00221.33           N
ATOM   3973  CZ  ARG 2 312     162.190 166.567 147.151  1.00221.33           C
ATOM   3974  NH1 ARG 2 312     161.279 167.331 147.732  1.00221.33           N
ATOM   3975  NH2 ARG 2 312     163.371 166.403 147.741  1.00221.33           N
ATOM   3976  H   ARG 2 312     156.384 165.700 146.695  1.00  0.00           H
ATOM   3977  HA  ARG 2 312     158.270 167.165 144.905  1.00  0.00           H
ATOM   3978 1HB  ARG 2 312     157.858 164.153 145.051  1.00  0.00           H
ATOM   3979 2HB  ARG 2 312     158.744 164.973 143.774  1.00  0.00           H
ATOM   3980 1HG  ARG 2 312     159.481 165.075 146.709  1.00  0.00           H
ATOM   3981 2HG  ARG 2 312     160.202 163.983 145.503  1.00  0.00           H
ATOM   3982 1HD  ARG 2 312     160.935 165.954 144.188  1.00  0.00           H
ATOM   3983 2HD  ARG 2 312     160.262 167.021 145.440  1.00  0.00           H
ATOM   3984  HE  ARG 2 312     162.712 165.425 145.587  1.00  0.00           H
ATOM   3985 1HH1 ARG 2 312     160.381 167.472 147.289  1.00  0.00           H
ATOM   3986 2HH1 ARG 2 312     161.479 167.773 148.617  1.00  0.00           H
ATOM   3987 1HH2 ARG 2 312     164.079 165.829 147.304  1.00  0.00           H
ATOM   3988 2HH2 ARG 2 312     163.558 166.851 148.626  1.00  0.00           H
ATOM   3989  N   CYS 2 313     155.325 166.836 144.445  1.00237.56           N
ATOM   3990  CA  CYS 2 313     154.200 167.012 143.540  1.00237.56           C
ATOM   3991  C   CYS 2 313     153.222 168.003 144.155  1.00237.56           C
ATOM   3992  O   CYS 2 313     153.266 168.271 145.359  1.00237.56           O
ATOM   3993  CB  CYS 2 313     153.510 165.674 143.233  1.00237.56           C
ATOM   3994  SG  CYS 2 313     152.753 164.851 144.647  1.00237.56           S
ATOM   3995  H   CYS 2 313     155.213 167.076 145.420  1.00  0.00           H
ATOM   3996  HA  CYS 2 313     154.571 167.424 142.602  1.00  0.00           H
ATOM   3997 1HB  CYS 2 313     152.727 165.831 142.491  1.00  0.00           H
ATOM   3998 2HB  CYS 2 313     154.234 164.982 142.804  1.00  0.00           H
ATOM   3999  N   ASN 2 314     152.354 168.552 143.311  1.00224.78           N
ATOM   4000  CA  ASN 2 314     151.335 169.499 143.747  1.00224.78           C
ATOM   4001  C   ASN 2 314     150.291 169.623 142.643  1.00224.78           C
ATOM   4002  O   ASN 2 314     150.343 168.921 141.630  1.00224.78           O
ATOM   4003  CB  ASN 2 314     151.955 170.857 144.097  1.00224.78           C
ATOM   4004  CG  ASN 2 314     151.216 171.565 145.217  1.00224.78           C
ATOM   4005  OD1 ASN 2 314     149.988 171.529 145.280  1.00224.78           O
ATOM   4006  ND2 ASN 2 314     151.961 172.215 146.103  1.00224.78           N
ATOM   4007  H   ASN 2 314     152.405 168.300 142.335  1.00  0.00           H
ATOM   4008  HA  ASN 2 314     150.852 169.101 144.641  1.00  0.00           H
ATOM   4009 1HB  ASN 2 314     152.995 170.716 144.396  1.00  0.00           H
ATOM   4010 2HB  ASN 2 314     151.952 171.497 143.216  1.00  0.00           H
ATOM   4011 1HD2 ASN 2 314     151.527 172.699 146.862  1.00  0.00           H
ATOM   4012 2HD2 ASN 2 314     152.957 172.220 146.011  1.00  0.00           H
ATOM   4013  N   ASN 2 315     149.339 170.530 142.845  1.00221.74           N
ATOM   4014  CA  ASN 2 315     148.258 170.750 141.895  1.00221.74           C
ATOM   4015  C   ASN 2 315     148.746 171.630 140.742  1.00221.74           C
ATOM   4016  O   ASN 2 315     149.862 172.154 140.752  1.00221.74           O
ATOM   4017  CB  ASN 2 315     147.052 171.353 142.608  1.00221.74           C
ATOM   4018  CG  ASN 2 315     146.393 170.379 143.562  1.00221.74           C
ATOM   4019  OD1 ASN 2 315     146.420 169.170 143.347  1.00221.74           O
ATOM   4020  ND2 ASN 2 315     145.799 170.904 144.627  1.00221.74           N
ATOM   4021  H   ASN 2 315     149.371 171.083 143.690  1.00  0.00           H
ATOM   4022  HA  ASN 2 315     147.971 169.787 141.469  1.00  0.00           H
ATOM   4023 1HB  ASN 2 315     147.364 172.237 143.167  1.00  0.00           H
ATOM   4024 2HB  ASN 2 315     146.317 171.676 141.871  1.00  0.00           H
ATOM   4025 1HD2 ASN 2 315     145.347 170.309 145.291  1.00  0.00           H
ATOM   4026 2HD2 ASN 2 315     145.803 171.894 144.764  1.00  0.00           H
ATOM   4027  N   MET 2 316     147.900 171.806 139.727  1.00194.31           N
ATOM   4028  CA  MET 2 316     148.204 172.682 138.605  1.00194.31           C
ATOM   4029  C   MET 2 316     147.120 173.749 138.521  1.00194.31           C
ATOM   4030  O   MET 2 316     145.971 173.526 138.907  1.00194.31           O
ATOM   4031  CB  MET 2 316     148.307 171.871 137.298  1.00194.31           C
ATOM   4032  CG  MET 2 316     148.548 172.666 136.012  1.00194.31           C
ATOM   4033  SD  MET 2 316     147.086 173.378 135.230  1.00194.31           S
ATOM   4034  CE  MET 2 316     146.490 171.977 134.289  1.00194.31           C
ATOM   4035  H   MET 2 316     147.019 171.313 139.742  1.00  0.00           H
ATOM   4036  HA  MET 2 316     149.164 173.163 138.793  1.00  0.00           H
ATOM   4037 1HB  MET 2 316     149.122 171.154 137.379  1.00  0.00           H
ATOM   4038 2HB  MET 2 316     147.387 171.307 137.147  1.00  0.00           H
ATOM   4039 1HG  MET 2 316     149.226 173.494 136.216  1.00  0.00           H
ATOM   4040 2HG  MET 2 316     149.014 172.021 135.267  1.00  0.00           H
ATOM   4041 1HE  MET 2 316     145.587 172.259 133.748  1.00  0.00           H
ATOM   4042 2HE  MET 2 316     147.256 171.663 133.579  1.00  0.00           H
ATOM   4043 3HE  MET 2 316     146.265 171.152 134.967  1.00  0.00           H
ATOM   4044  N   GLY 2 317     147.501 174.918 138.016  1.00209.47           N
ATOM   4045  CA  GLY 2 317     146.539 175.979 137.760  1.00209.47           C
ATOM   4046  C   GLY 2 317     146.449 176.954 138.917  1.00209.47           C
ATOM   4047  O   GLY 2 317     147.441 177.206 139.599  1.00209.47           O
ATOM   4048  H   GLY 2 317     148.475 175.076 137.805  1.00  0.00           H
ATOM   4049 1HA  GLY 2 317     146.823 176.518 136.855  1.00  0.00           H
ATOM   4050 2HA  GLY 2 317     145.557 175.544 137.579  1.00  0.00           H
ATOM   4051  N   TYR 2 318     145.260 177.525 139.114  1.00238.40           N
ATOM   4052  CA  TYR 2 318     145.092 178.568 140.121  1.00238.40           C
ATOM   4053  C   TYR 2 318     145.495 178.075 141.506  1.00238.40           C
ATOM   4054  O   TYR 2 318     146.291 178.720 142.197  1.00238.40           O
ATOM   4055  CB  TYR 2 318     143.643 179.067 140.110  1.00238.40           C
ATOM   4056  CG  TYR 2 318     143.305 180.093 141.175  1.00238.40           C
ATOM   4057  CD1 TYR 2 318     143.660 181.429 141.019  1.00238.40           C
ATOM   4058  CD2 TYR 2 318     142.584 179.735 142.313  1.00238.40           C
ATOM   4059  CE1 TYR 2 318     143.343 182.371 141.986  1.00238.40           C
ATOM   4060  CE2 TYR 2 318     142.265 180.669 143.283  1.00238.40           C
ATOM   4061  CZ  TYR 2 318     142.645 181.985 143.113  1.00238.40           C
ATOM   4062  OH  TYR 2 318     142.322 182.916 144.075  1.00238.40           O
ATOM   4063  H   TYR 2 318     144.462 177.239 138.565  1.00  0.00           H
ATOM   4064  HA  TYR 2 318     145.756 179.397 139.874  1.00  0.00           H
ATOM   4065 1HB  TYR 2 318     143.420 179.517 139.142  1.00  0.00           H
ATOM   4066 2HB  TYR 2 318     142.967 178.224 140.244  1.00  0.00           H
ATOM   4067  HD1 TYR 2 318     144.197 181.749 140.125  1.00  0.00           H
ATOM   4068  HD2 TYR 2 318     142.262 178.702 142.453  1.00  0.00           H
ATOM   4069  HE1 TYR 2 318     143.629 183.413 141.845  1.00  0.00           H
ATOM   4070  HE2 TYR 2 318     141.718 180.363 144.176  1.00  0.00           H
ATOM   4071  HH  TYR 2 318     141.804 182.494 144.765  1.00  0.00           H
ATOM   4072  N   GLU 2 319     144.955 176.936 141.929  1.00237.47           N
ATOM   4073  CA  GLU 2 319     145.078 176.469 143.305  1.00237.47           C
ATOM   4074  C   GLU 2 319     146.352 175.640 143.427  1.00237.47           C
ATOM   4075  O   GLU 2 319     146.331 174.427 143.204  1.00237.47           O
ATOM   4076  CB  GLU 2 319     143.854 175.647 143.701  1.00237.47           C
ATOM   4077  CG  GLU 2 319     143.906 175.063 145.102  1.00237.47           C
ATOM   4078  CD  GLU 2 319     144.074 176.131 146.168  1.00237.47           C
ATOM   4079  OE1 GLU 2 319     143.046 176.674 146.624  1.00237.47           O
ATOM   4080  OE2 GLU 2 319     145.224 176.437 146.544  1.00237.47           O
ATOM   4081  H   GLU 2 319     144.440 176.376 141.263  1.00  0.00           H
ATOM   4082  HA  GLU 2 319     145.142 177.339 143.959  1.00  0.00           H
ATOM   4083 1HB  GLU 2 319     142.961 176.270 143.634  1.00  0.00           H
ATOM   4084 2HB  GLU 2 319     143.729 174.821 143.002  1.00  0.00           H
ATOM   4085 1HG  GLU 2 319     142.984 174.514 145.291  1.00  0.00           H
ATOM   4086 2HG  GLU 2 319     144.735 174.359 145.160  1.00  0.00           H
ATOM   4087  N   ILE 2 320     147.465 176.296 143.755  1.00241.10           N
ATOM   4088  CA  ILE 2 320     148.751 175.632 143.971  1.00241.10           C
ATOM   4089  C   ILE 2 320     149.033 175.496 145.475  1.00241.10           C
ATOM   4090  O   ILE 2 320     150.184 175.298 145.889  1.00241.10           O
ATOM   4091  CB  ILE 2 320     149.901 176.362 143.226  1.00241.10           C
ATOM   4092  CG1 ILE 2 320     149.743 176.492 141.693  1.00241.10           C
ATOM   4093  CG2 ILE 2 320     151.181 175.510 143.158  1.00241.10           C
ATOM   4094  CD1 ILE 2 320     149.628 175.215 140.834  1.00241.10           C
ATOM   4095  H   ILE 2 320     147.407 177.299 143.858  1.00  0.00           H
ATOM   4096  HA  ILE 2 320     148.685 174.617 143.581  1.00  0.00           H
ATOM   4097  HB  ILE 2 320     150.139 177.290 143.745  1.00  0.00           H
ATOM   4098 1HG1 ILE 2 320     148.848 177.070 141.468  1.00  0.00           H
ATOM   4099 2HG1 ILE 2 320     150.594 177.035 141.284  1.00  0.00           H
ATOM   4100 1HG2 ILE 2 320     151.957 176.060 142.627  1.00  0.00           H
ATOM   4101 2HG2 ILE 2 320     151.521 175.285 144.168  1.00  0.00           H
ATOM   4102 3HG2 ILE 2 320     150.971 174.580 142.630  1.00  0.00           H
ATOM   4103 1HD1 ILE 2 320     149.523 175.492 139.785  1.00  0.00           H
ATOM   4104 2HD1 ILE 2 320     150.525 174.609 140.962  1.00  0.00           H
ATOM   4105 3HD1 ILE 2 320     148.755 174.644 141.147  1.00  0.00           H
ATOM   4106  N   ASN 2 321     147.991 175.632 146.306  1.00241.28           N
ATOM   4107  CA  ASN 2 321     148.012 175.494 147.771  1.00241.28           C
ATOM   4108  C   ASN 2 321     148.893 176.533 148.468  1.00241.28           C
ATOM   4109  O   ASN 2 321     149.168 176.393 149.668  1.00241.28           O
ATOM   4110  CB  ASN 2 321     148.415 174.078 148.213  1.00241.28           C
ATOM   4111  CG  ASN 2 321     147.354 173.045 147.892  1.00241.28           C
ATOM   4112  OD1 ASN 2 321     146.214 173.146 148.345  1.00241.28           O
ATOM   4113  ND2 ASN 2 321     147.726 172.042 147.105  1.00241.28           N
ATOM   4114  H   ASN 2 321     147.120 175.851 145.845  1.00  0.00           H
ATOM   4115  HA  ASN 2 321     147.009 175.690 148.152  1.00  0.00           H
ATOM   4116 1HB  ASN 2 321     149.344 173.793 147.720  1.00  0.00           H
ATOM   4117 2HB  ASN 2 321     148.598 174.071 149.288  1.00  0.00           H
ATOM   4118 1HD2 ASN 2 321     147.067 171.330 146.859  1.00  0.00           H
ATOM   4119 2HD2 ASN 2 321     148.662 171.998 146.759  1.00  0.00           H
ATOM   4120  N   LYS 2 322     149.322 177.567 147.727  1.00248.18           N
ATOM   4121  CA  LYS 2 322     150.185 178.655 148.216  1.00248.18           C
ATOM   4122  C   LYS 2 322     151.494 178.148 148.826  1.00248.18           C
ATOM   4123  O   LYS 2 322     152.046 178.753 149.746  1.00248.18           O
ATOM   4124  CB  LYS 2 322     149.436 179.546 149.210  1.00248.18           C
ATOM   4125  CG  LYS 2 322     148.200 180.214 148.629  1.00248.18           C
ATOM   4126  CD  LYS 2 322     147.556 181.155 149.630  1.00248.18           C
ATOM   4127  CE  LYS 2 322     146.859 180.383 150.739  1.00248.18           C
ATOM   4128  NZ  LYS 2 322     146.117 181.285 151.663  1.00248.18           N
ATOM   4129  H   LYS 2 322     149.016 177.577 146.764  1.00  0.00           H
ATOM   4130  HA  LYS 2 322     150.487 179.267 147.366  1.00  0.00           H
ATOM   4131 1HB  LYS 2 322     149.126 178.952 150.071  1.00  0.00           H
ATOM   4132 2HB  LYS 2 322     150.103 180.326 149.575  1.00  0.00           H
ATOM   4133 1HG  LYS 2 322     148.478 180.780 147.738  1.00  0.00           H
ATOM   4134 2HG  LYS 2 322     147.476 179.452 148.342  1.00  0.00           H
ATOM   4135 1HD  LYS 2 322     148.320 181.799 150.070  1.00  0.00           H
ATOM   4136 2HD  LYS 2 322     146.825 181.784 149.122  1.00  0.00           H
ATOM   4137 1HE  LYS 2 322     146.158 179.673 150.302  1.00  0.00           H
ATOM   4138 2HE  LYS 2 322     147.598 179.823 151.313  1.00  0.00           H
ATOM   4139 1HZ  LYS 2 322     145.671 180.736 152.383  1.00  0.00           H
ATOM   4140 2HZ  LYS 2 322     146.762 181.936 152.088  1.00  0.00           H
ATOM   4141 3HZ  LYS 2 322     145.416 181.795 151.145  1.00  0.00           H
ATOM   4142  N   VAL 2 323     151.996 177.030 148.311  1.00249.64           N
ATOM   4143  CA  VAL 2 323     153.247 176.444 148.778  1.00249.64           C
ATOM   4144  C   VAL 2 323     154.395 177.196 148.122  1.00249.64           C
ATOM   4145  O   VAL 2 323     154.591 177.111 146.905  1.00249.64           O
ATOM   4146  CB  VAL 2 323     153.317 174.942 148.464  1.00249.64           C
ATOM   4147  CG1 VAL 2 323     154.631 174.359 148.962  1.00249.64           C
ATOM   4148  CG2 VAL 2 323     152.136 174.216 149.087  1.00249.64           C
ATOM   4149  H   VAL 2 323     151.487 176.575 147.567  1.00  0.00           H
ATOM   4150  HA  VAL 2 323     153.305 176.567 149.860  1.00  0.00           H
ATOM   4151  HB  VAL 2 323     153.295 174.805 147.383  1.00  0.00           H
ATOM   4152 1HG1 VAL 2 323     154.667 173.293 148.732  1.00  0.00           H
ATOM   4153 2HG1 VAL 2 323     155.462 174.863 148.471  1.00  0.00           H
ATOM   4154 3HG1 VAL 2 323     154.706 174.499 150.040  1.00  0.00           H
ATOM   4155 1HG2 VAL 2 323     152.199 173.152 148.855  1.00  0.00           H
ATOM   4156 2HG2 VAL 2 323     152.153 174.353 150.168  1.00  0.00           H
ATOM   4157 3HG2 VAL 2 323     151.207 174.620 148.684  1.00  0.00           H
ATOM   4158  N   ARG 2 324     155.161 177.925 148.926  1.00250.57           N
ATOM   4159  CA  ARG 2 324     156.104 178.918 148.435  1.00250.57           C
ATOM   4160  C   ARG 2 324     157.524 178.546 148.866  1.00250.57           C
ATOM   4161  O   ARG 2 324     157.754 177.480 149.447  1.00250.57           O
ATOM   4162  CB  ARG 2 324     155.701 180.309 148.923  1.00250.57           C
ATOM   4163  CG  ARG 2 324     154.437 180.838 148.265  1.00250.57           C
ATOM   4164  CD  ARG 2 324     153.793 181.939 149.086  1.00250.57           C
ATOM   4165  NE  ARG 2 324     153.105 181.406 150.256  1.00250.57           N
ATOM   4166  CZ  ARG 2 324     152.816 182.110 151.341  1.00250.57           C
ATOM   4167  NH1 ARG 2 324     153.137 183.391 151.441  1.00250.57           N
ATOM   4168  NH2 ARG 2 324     152.187 181.518 152.352  1.00250.57           N
ATOM   4169  H   ARG 2 324     155.078 177.776 149.923  1.00  0.00           H
ATOM   4170  HA  ARG 2 324     156.082 178.907 147.345  1.00  0.00           H
ATOM   4171 1HB  ARG 2 324     155.543 180.285 150.001  1.00  0.00           H
ATOM   4172 2HB  ARG 2 324     156.511 181.013 148.728  1.00  0.00           H
ATOM   4173 1HG  ARG 2 324     154.680 181.242 147.282  1.00  0.00           H
ATOM   4174 2HG  ARG 2 324     153.717 180.026 148.157  1.00  0.00           H
ATOM   4175 1HD  ARG 2 324     154.559 182.635 149.426  1.00  0.00           H
ATOM   4176 2HD  ARG 2 324     153.065 182.470 148.474  1.00  0.00           H
ATOM   4177  HE  ARG 2 324     152.832 180.433 150.238  1.00  0.00           H
ATOM   4178 1HH1 ARG 2 324     153.614 183.852 150.679  1.00  0.00           H
ATOM   4179 2HH1 ARG 2 324     152.905 183.906 152.277  1.00  0.00           H
ATOM   4180 1HH2 ARG 2 324     151.935 180.541 152.287  1.00  0.00           H
ATOM   4181 2HH2 ARG 2 324     151.961 182.043 153.183  1.00  0.00           H
ATOM   4182  N   ALA 2 325     158.466 179.451 148.562  1.00235.11           N
ATOM   4183  CA  ALA 2 325     159.907 179.293 148.795  1.00235.11           C
ATOM   4184  C   ALA 2 325     160.491 178.170 147.933  1.00235.11           C
ATOM   4185  O   ALA 2 325     161.173 177.263 148.414  1.00235.11           O
ATOM   4186  CB  ALA 2 325     160.220 179.080 150.283  1.00235.11           C
ATOM   4187  H   ALA 2 325     158.127 180.303 148.137  1.00  0.00           H
ATOM   4188  HA  ALA 2 325     160.405 180.206 148.468  1.00  0.00           H
ATOM   4189 1HB  ALA 2 325     161.296 178.967 150.416  1.00  0.00           H
ATOM   4190 2HB  ALA 2 325     159.872 179.940 150.855  1.00  0.00           H
ATOM   4191 3HB  ALA 2 325     159.715 178.182 150.636  1.00  0.00           H
ATOM   4192  N   LYS 2 326     160.208 178.252 146.638  1.00234.71           N
ATOM   4193  CA  LYS 2 326     160.661 177.270 145.666  1.00234.71           C
ATOM   4194  C   LYS 2 326     162.050 177.631 145.147  1.00234.71           C
ATOM   4195  O   LYS 2 326     162.526 178.758 145.301  1.00234.71           O
ATOM   4196  CB  LYS 2 326     159.676 177.170 144.501  1.00234.71           C
ATOM   4197  CG  LYS 2 326     158.262 176.811 144.927  1.00234.71           C
ATOM   4198  CD  LYS 2 326     158.179 175.382 145.429  1.00234.71           C
ATOM   4199  CE  LYS 2 326     156.786 175.069 145.948  1.00234.71           C
ATOM   4200  NZ  LYS 2 326     155.747 175.283 144.903  1.00234.71           N
ATOM   4201  H   LYS 2 326     159.651 179.034 146.324  1.00  0.00           H
ATOM   4202  HA  LYS 2 326     160.719 176.298 146.157  1.00  0.00           H
ATOM   4203 1HB  LYS 2 326     159.641 178.122 143.970  1.00  0.00           H
ATOM   4204 2HB  LYS 2 326     160.022 176.414 143.795  1.00  0.00           H
ATOM   4205 1HG  LYS 2 326     157.940 177.484 145.722  1.00  0.00           H
ATOM   4206 2HG  LYS 2 326     157.587 176.927 144.080  1.00  0.00           H
ATOM   4207 1HD  LYS 2 326     158.422 174.696 144.616  1.00  0.00           H
ATOM   4208 2HD  LYS 2 326     158.900 175.237 146.232  1.00  0.00           H
ATOM   4209 1HE  LYS 2 326     156.745 174.033 146.279  1.00  0.00           H
ATOM   4210 2HE  LYS 2 326     156.563 175.710 146.802  1.00  0.00           H
ATOM   4211 1HZ  LYS 2 326     154.836 175.066 145.284  1.00  0.00           H
ATOM   4212 2HZ  LYS 2 326     155.763 176.247 144.602  1.00  0.00           H
ATOM   4213 3HZ  LYS 2 326     155.933 174.681 144.114  1.00  0.00           H
ATOM   4214  N   ARG 2 327     162.695 176.651 144.522  1.00225.74           N
ATOM   4215  CA  ARG 2 327     164.038 176.804 143.973  1.00225.74           C
ATOM   4216  C   ARG 2 327     164.039 176.708 142.449  1.00225.74           C
ATOM   4217  O   ARG 2 327     164.951 176.126 141.857  1.00225.74           O
ATOM   4218  CB  ARG 2 327     164.985 175.767 144.571  1.00225.74           C
ATOM   4219  CG  ARG 2 327     165.204 175.864 146.085  1.00225.74           C
ATOM   4220  CD  ARG 2 327     166.104 177.036 146.511  1.00225.74           C
ATOM   4221  NE  ARG 2 327     165.407 178.310 146.665  1.00225.74           N
ATOM   4222  CZ  ARG 2 327     164.747 178.691 147.751  1.00225.74           C
ATOM   4223  NH1 ARG 2 327     164.705 177.938 148.839  1.00225.74           N
ATOM   4224  NH2 ARG 2 327     164.121 179.866 147.752  1.00225.74           N
ATOM   4225  H   ARG 2 327     162.223 175.763 144.428  1.00  0.00           H
ATOM   4226  HA  ARG 2 327     164.404 177.798 144.229  1.00  0.00           H
ATOM   4227 1HB  ARG 2 327     164.608 174.767 144.363  1.00  0.00           H
ATOM   4228 2HB  ARG 2 327     165.963 175.853 144.098  1.00  0.00           H
ATOM   4229 1HG  ARG 2 327     164.243 175.997 146.583  1.00  0.00           H
ATOM   4230 2HG  ARG 2 327     165.675 174.948 146.444  1.00  0.00           H
ATOM   4231 1HD  ARG 2 327     166.566 176.809 147.472  1.00  0.00           H
ATOM   4232 2HD  ARG 2 327     166.881 177.189 145.763  1.00  0.00           H
ATOM   4233  HE  ARG 2 327     165.428 178.954 145.885  1.00  0.00           H
ATOM   4234 1HH1 ARG 2 327     165.183 177.048 148.856  1.00  0.00           H
ATOM   4235 2HH1 ARG 2 327     164.194 178.252 149.652  1.00  0.00           H
ATOM   4236 1HH2 ARG 2 327     164.153 180.455 146.931  1.00  0.00           H
ATOM   4237 2HH2 ARG 2 327     163.616 180.167 148.570  1.00  0.00           H
ATOM   4238  N   SER 2 328     163.004 177.285 141.822  1.00230.72           N
ATOM   4239  CA  SER 2 328     162.812 177.338 140.365  1.00230.72           C
ATOM   4240  C   SER 2 328     162.843 175.940 139.740  1.00230.72           C
ATOM   4241  O   SER 2 328     163.589 175.661 138.799  1.00230.72           O
ATOM   4242  CB  SER 2 328     163.836 178.270 139.701  1.00230.72           C
ATOM   4243  OG  SER 2 328     163.714 179.592 140.195  1.00230.72           O
ATOM   4244  H   SER 2 328     162.315 177.711 142.426  1.00  0.00           H
ATOM   4245  HA  SER 2 328     161.813 177.727 140.162  1.00  0.00           H
ATOM   4246 1HB  SER 2 328     164.842 177.900 139.893  1.00  0.00           H
ATOM   4247 2HB  SER 2 328     163.684 178.267 138.623  1.00  0.00           H
ATOM   4248  HG  SER 2 328     162.851 179.641 140.614  1.00  0.00           H
ATOM   4249  N   SER 2 329     162.011 175.061 140.287  1.00216.76           N
ATOM   4250  CA  SER 2 329     161.993 173.663 139.892  1.00216.76           C
ATOM   4251  C   SER 2 329     161.162 173.461 138.627  1.00216.76           C
ATOM   4252  O   SER 2 329     160.426 174.346 138.187  1.00216.76           O
ATOM   4253  CB  SER 2 329     161.443 172.796 141.026  1.00216.76           C
ATOM   4254  OG  SER 2 329     160.068 173.054 141.243  1.00216.76           O
ATOM   4255  H   SER 2 329     161.370 175.379 141.000  1.00  0.00           H
ATOM   4256  HA  SER 2 329     163.016 173.350 139.679  1.00  0.00           H
ATOM   4257 1HB  SER 2 329     161.584 171.744 140.780  1.00  0.00           H
ATOM   4258 2HB  SER 2 329     162.002 172.996 141.939  1.00  0.00           H
ATOM   4259  HG  SER 2 329     159.814 173.707 140.587  1.00  0.00           H
ATOM   4260  N   LYS 2 330     161.282 172.267 138.056  1.00223.55           N
ATOM   4261  CA  LYS 2 330     160.485 171.851 136.909  1.00223.55           C
ATOM   4262  C   LYS 2 330     159.433 170.846 137.362  1.00223.55           C
ATOM   4263  O   LYS 2 330     159.739 169.925 138.128  1.00223.55           O
ATOM   4264  CB  LYS 2 330     161.377 171.237 135.830  1.00223.55           C
ATOM   4265  CG  LYS 2 330     162.572 172.114 135.442  1.00223.55           C
ATOM   4266  CD  LYS 2 330     162.182 173.377 134.659  1.00223.55           C
ATOM   4267  CE  LYS 2 330     161.529 173.120 133.290  1.00223.55           C
ATOM   4268  NZ  LYS 2 330     162.240 172.155 132.395  1.00223.55           N
ATOM   4269  H   LYS 2 330     161.962 171.627 138.442  1.00  0.00           H
ATOM   4270  HA  LYS 2 330     159.990 172.729 136.494  1.00  0.00           H
ATOM   4271 1HB  LYS 2 330     161.760 170.277 136.176  1.00  0.00           H
ATOM   4272 2HB  LYS 2 330     160.787 171.051 134.933  1.00  0.00           H
ATOM   4273 1HG  LYS 2 330     163.099 172.431 136.342  1.00  0.00           H
ATOM   4274 2HG  LYS 2 330     163.260 171.539 134.824  1.00  0.00           H
ATOM   4275 1HD  LYS 2 330     161.475 173.965 135.245  1.00  0.00           H
ATOM   4276 2HD  LYS 2 330     163.070 173.982 134.479  1.00  0.00           H
ATOM   4277 1HE  LYS 2 330     160.523 172.728 133.435  1.00  0.00           H
ATOM   4278 2HE  LYS 2 330     161.454 174.058 132.740  1.00  0.00           H
ATOM   4279 1HZ  LYS 2 330     161.730 172.061 131.528  1.00  0.00           H
ATOM   4280 2HZ  LYS 2 330     163.171 172.499 132.202  1.00  0.00           H
ATOM   4281 3HZ  LYS 2 330     162.300 171.256 132.849  1.00  0.00           H
ATOM   4282  N   MET 2 331     158.200 171.031 136.898  1.00204.32           N
ATOM   4283  CA  MET 2 331     157.103 170.124 137.193  1.00204.32           C
ATOM   4284  C   MET 2 331     156.492 169.682 135.866  1.00204.32           C
ATOM   4285  O   MET 2 331     156.387 170.482 134.932  1.00204.32           O
ATOM   4286  CB  MET 2 331     156.084 170.834 138.089  1.00204.32           C
ATOM   4287  CG  MET 2 331     156.648 171.220 139.457  1.00204.32           C
ATOM   4288  SD  MET 2 331     155.489 171.879 140.670  1.00204.32           S
ATOM   4289  CE  MET 2 331     154.612 170.405 141.148  1.00204.32           C
ATOM   4290  H   MET 2 331     158.028 171.839 136.317  1.00  0.00           H
ATOM   4291  HA  MET 2 331     157.503 169.259 137.722  1.00  0.00           H
ATOM   4292 1HB  MET 2 331     155.732 171.738 137.594  1.00  0.00           H
ATOM   4293 2HB  MET 2 331     155.219 170.187 138.242  1.00  0.00           H
ATOM   4294 1HG  MET 2 331     157.105 170.348 139.922  1.00  0.00           H
ATOM   4295 2HG  MET 2 331     157.416 171.982 139.332  1.00  0.00           H
ATOM   4296 1HE  MET 2 331     153.860 170.656 141.896  1.00  0.00           H
ATOM   4297 2HE  MET 2 331     154.125 169.971 140.274  1.00  0.00           H
ATOM   4298 3HE  MET 2 331     155.315 169.684 141.567  1.00  0.00           H
ATOM   4299  N   TYR 2 332     156.100 168.411 135.770  1.00192.87           N
ATOM   4300  CA  TYR 2 332     155.547 167.877 134.533  1.00192.87           C
ATOM   4301  C   TYR 2 332     154.222 167.154 134.749  1.00192.87           C
ATOM   4302  O   TYR 2 332     153.965 166.588 135.822  1.00192.87           O
ATOM   4303  CB  TYR 2 332     156.546 166.920 133.876  1.00192.87           C
ATOM   4304  CG  TYR 2 332     157.916 167.520 133.648  1.00192.87           C
ATOM   4305  CD1 TYR 2 332     158.256 168.082 132.423  1.00192.87           C
ATOM   4306  CD2 TYR 2 332     158.868 167.528 134.661  1.00192.87           C
ATOM   4307  CE1 TYR 2 332     159.510 168.630 132.212  1.00192.87           C
ATOM   4308  CE2 TYR 2 332     160.123 168.076 134.459  1.00192.87           C
ATOM   4309  CZ  TYR 2 332     160.436 168.626 133.232  1.00192.87           C
ATOM   4310  OH  TYR 2 332     161.678 169.177 133.016  1.00192.87           O
ATOM   4311  H   TYR 2 332     156.187 167.804 136.573  1.00  0.00           H
ATOM   4312  HA  TYR 2 332     155.357 168.708 133.853  1.00  0.00           H
ATOM   4313 1HB  TYR 2 332     156.665 166.032 134.499  1.00  0.00           H
ATOM   4314 2HB  TYR 2 332     156.155 166.592 132.913  1.00  0.00           H
ATOM   4315  HD1 TYR 2 332     157.531 168.096 131.608  1.00  0.00           H
ATOM   4316  HD2 TYR 2 332     158.631 167.097 135.634  1.00  0.00           H
ATOM   4317  HE1 TYR 2 332     159.759 169.066 131.245  1.00  0.00           H
ATOM   4318  HE2 TYR 2 332     160.857 168.071 135.266  1.00  0.00           H
ATOM   4319  HH  TYR 2 332     162.238 169.009 133.778  1.00  0.00           H
ATOM   4320  N   LEU 2 333     153.418 167.164 133.678  1.00190.18           N
ATOM   4321  CA  LEU 2 333     152.106 166.543 133.501  1.00190.18           C
ATOM   4322  C   LEU 2 333     151.997 165.851 132.151  1.00190.18           C
ATOM   4323  O   LEU 2 333     152.683 166.207 131.189  1.00190.18           O
ATOM   4324  CB  LEU 2 333     150.951 167.552 133.592  1.00190.18           C
ATOM   4325  CG  LEU 2 333     150.528 168.291 134.843  1.00190.18           C
ATOM   4326  CD1 LEU 2 333     149.554 169.365 134.461  1.00190.18           C
ATOM   4327  CD2 LEU 2 333     149.720 167.278 135.564  1.00190.18           C
ATOM   4328  H   LEU 2 333     153.822 167.687 132.913  1.00  0.00           H
ATOM   4329  HA  LEU 2 333     151.962 165.809 134.293  1.00  0.00           H
ATOM   4330 1HB  LEU 2 333     151.144 168.365 132.895  1.00  0.00           H
ATOM   4331 2HB  LEU 2 333     150.029 167.053 133.293  1.00  0.00           H
ATOM   4332  HG  LEU 2 333     151.412 168.598 135.402  1.00  0.00           H
ATOM   4333 1HD1 LEU 2 333     149.240 169.906 135.353  1.00  0.00           H
ATOM   4334 2HD1 LEU 2 333     150.030 170.056 133.766  1.00  0.00           H
ATOM   4335 3HD1 LEU 2 333     148.684 168.914 133.986  1.00  0.00           H
ATOM   4336 1HD2 LEU 2 333     149.355 167.702 136.499  1.00  0.00           H
ATOM   4337 2HD2 LEU 2 333     148.874 166.980 134.944  1.00  0.00           H
ATOM   4338 3HD2 LEU 2 333     150.338 166.405 135.777  1.00  0.00           H
ATOM   4339  N   LYS 2 334     151.111 164.861 132.107  1.00188.97           N
ATOM   4340  CA  LYS 2 334     150.499 164.340 130.893  1.00188.97           C
ATOM   4341  C   LYS 2 334     149.087 164.904 130.778  1.00188.97           C
ATOM   4342  O   LYS 2 334     148.429 165.193 131.781  1.00188.97           O
ATOM   4343  CB  LYS 2 334     150.470 162.809 130.899  1.00188.97           C
ATOM   4344  CG  LYS 2 334     151.828 162.157 131.083  1.00188.97           C
ATOM   4345  CD  LYS 2 334     152.720 162.400 129.873  1.00188.97           C
ATOM   4346  CE  LYS 2 334     152.229 161.620 128.660  1.00188.97           C
ATOM   4347  NZ  LYS 2 334     153.243 161.583 127.565  1.00188.97           N
ATOM   4348  H   LYS 2 334     150.860 164.457 132.997  1.00  0.00           H
ATOM   4349  HA  LYS 2 334     151.091 164.668 130.039  1.00  0.00           H
ATOM   4350 1HB  LYS 2 334     149.820 162.460 131.702  1.00  0.00           H
ATOM   4351 2HB  LYS 2 334     150.051 162.449 129.959  1.00  0.00           H
ATOM   4352 1HG  LYS 2 334     152.311 162.568 131.970  1.00  0.00           H
ATOM   4353 2HG  LYS 2 334     151.702 161.085 131.222  1.00  0.00           H
ATOM   4354 1HD  LYS 2 334     152.726 163.464 129.634  1.00  0.00           H
ATOM   4355 2HD  LYS 2 334     153.740 162.092 130.105  1.00  0.00           H
ATOM   4356 1HE  LYS 2 334     151.998 160.597 128.955  1.00  0.00           H
ATOM   4357 2HE  LYS 2 334     151.318 162.078 128.276  1.00  0.00           H
ATOM   4358 1HZ  LYS 2 334     152.877 161.058 126.784  1.00  0.00           H
ATOM   4359 2HZ  LYS 2 334     153.452 162.527 127.269  1.00  0.00           H
ATOM   4360 3HZ  LYS 2 334     154.086 161.142 127.902  1.00  0.00           H
ATOM   4361  N   THR 2 335     148.613 165.058 129.544  1.00213.81           N
ATOM   4362  CA  THR 2 335     147.277 165.598 129.343  1.00213.81           C
ATOM   4363  C   THR 2 335     146.624 164.978 128.114  1.00213.81           C
ATOM   4364  O   THR 2 335     147.285 164.652 127.125  1.00213.81           O
ATOM   4365  CB  THR 2 335     147.311 167.121 129.199  1.00213.81           C
ATOM   4366  OG1 THR 2 335     145.982 167.609 128.988  1.00213.81           O
ATOM   4367  CG2 THR 2 335     148.177 167.524 128.019  1.00213.81           C
ATOM   4368  H   THR 2 335     149.170 164.806 128.739  1.00  0.00           H
ATOM   4369  HA  THR 2 335     146.669 165.350 130.212  1.00  0.00           H
ATOM   4370  HB  THR 2 335     147.716 167.563 130.109  1.00  0.00           H
ATOM   4371  HG1 THR 2 335     145.475 166.956 128.503  1.00  0.00           H
ATOM   4372 1HG2 THR 2 335     148.189 168.610 127.932  1.00  0.00           H
ATOM   4373 2HG2 THR 2 335     149.192 167.159 128.173  1.00  0.00           H
ATOM   4374 3HG2 THR 2 335     147.770 167.092 127.106  1.00  0.00           H
ATOM   4375  N   ARG 2 336     145.302 164.828 128.197  1.00199.68           N
ATOM   4376  CA  ARG 2 336     144.485 164.312 127.107  1.00199.68           C
ATOM   4377  C   ARG 2 336     143.894 165.488 126.326  1.00199.68           C
ATOM   4378  O   ARG 2 336     144.210 166.649 126.591  1.00199.68           O
ATOM   4379  CB  ARG 2 336     143.445 163.335 127.661  1.00199.68           C
ATOM   4380  CG  ARG 2 336     142.504 163.919 128.701  1.00199.68           C
ATOM   4381  CD  ARG 2 336     142.059 162.835 129.689  1.00199.68           C
ATOM   4382  NE  ARG 2 336     141.212 161.794 129.121  1.00199.68           N
ATOM   4383  CZ  ARG 2 336     139.898 161.739 129.278  1.00199.68           C
ATOM   4384  NH1 ARG 2 336     139.263 162.590 130.064  1.00199.68           N
ATOM   4385  NH2 ARG 2 336     139.211 160.776 128.670  1.00199.68           N
ATOM   4386  H   ARG 2 336     144.856 165.089 129.065  1.00  0.00           H
ATOM   4387  HA  ARG 2 336     145.133 163.781 126.409  1.00  0.00           H
ATOM   4388 1HB  ARG 2 336     142.836 162.951 126.844  1.00  0.00           H
ATOM   4389 2HB  ARG 2 336     143.952 162.484 128.118  1.00  0.00           H
ATOM   4390 1HG  ARG 2 336     143.013 164.711 129.250  1.00  0.00           H
ATOM   4391 2HG  ARG 2 336     141.624 164.330 128.205  1.00  0.00           H
ATOM   4392 1HD  ARG 2 336     142.935 162.335 130.099  1.00  0.00           H
ATOM   4393 2HD  ARG 2 336     141.490 163.293 130.497  1.00  0.00           H
ATOM   4394  HE  ARG 2 336     141.660 161.071 128.574  1.00  0.00           H
ATOM   4395 1HH1 ARG 2 336     139.780 163.302 130.560  1.00  0.00           H
ATOM   4396 2HH1 ARG 2 336     138.260 162.530 130.167  1.00  0.00           H
ATOM   4397 1HH2 ARG 2 336     139.693 160.098 128.096  1.00  0.00           H
ATOM   4398 2HH2 ARG 2 336     138.210 160.724 128.782  1.00  0.00           H
ATOM   4399  N   SER 2 337     143.061 165.205 125.325  1.00195.69           N
ATOM   4400  CA  SER 2 337     142.529 166.252 124.453  1.00195.69           C
ATOM   4401  C   SER 2 337     141.083 165.947 124.083  1.00195.69           C
ATOM   4402  O   SER 2 337     140.762 164.792 123.794  1.00195.69           O
ATOM   4403  CB  SER 2 337     143.387 166.391 123.197  1.00195.69           C
ATOM   4404  OG  SER 2 337     142.825 167.338 122.307  1.00195.69           O
ATOM   4405  H   SER 2 337     142.788 164.246 125.164  1.00  0.00           H
ATOM   4406  HA  SER 2 337     142.550 167.198 124.996  1.00  0.00           H
ATOM   4407 1HB  SER 2 337     144.393 166.702 123.476  1.00  0.00           H
ATOM   4408 2HB  SER 2 337     143.467 165.424 122.702  1.00  0.00           H
ATOM   4409  HG  SER 2 337     141.972 167.575 122.678  1.00  0.00           H
ATOM   4410  N   GLN 2 338     140.239 166.992 124.079  1.00208.17           N
ATOM   4411  CA  GLN 2 338     138.786 166.990 123.835  1.00208.17           C
ATOM   4412  C   GLN 2 338     137.966 166.344 124.952  1.00208.17           C
ATOM   4413  O   GLN 2 338     136.760 166.134 124.792  1.00208.17           O
ATOM   4414  CB  GLN 2 338     138.410 166.364 122.480  1.00208.17           C
ATOM   4415  CG  GLN 2 338     139.076 167.023 121.278  1.00208.17           C
ATOM   4416  CD  GLN 2 338     138.544 166.505 119.957  1.00208.17           C
ATOM   4417  OE1 GLN 2 338     137.334 166.387 119.763  1.00208.17           O
ATOM   4418  NE2 GLN 2 338     139.449 166.190 119.038  1.00208.17           N
ATOM   4419  H   GLN 2 338     140.704 167.867 124.273  1.00  0.00           H
ATOM   4420  HA  GLN 2 338     138.435 168.021 123.828  1.00  0.00           H
ATOM   4421 1HB  GLN 2 338     138.684 165.309 122.478  1.00  0.00           H
ATOM   4422 2HB  GLN 2 338     137.332 166.423 122.339  1.00  0.00           H
ATOM   4423 1HG  GLN 2 338     138.895 168.097 121.319  1.00  0.00           H
ATOM   4424 2HG  GLN 2 338     140.147 166.823 121.315  1.00  0.00           H
ATOM   4425 1HE2 GLN 2 338     139.157 165.843 118.145  1.00  0.00           H
ATOM   4426 2HE2 GLN 2 338     140.424 166.299 119.237  1.00  0.00           H
ATOM   4427  N   MET 2 339     138.586 166.026 126.078  1.00217.21           N
ATOM   4428  CA  MET 2 339     137.944 165.473 127.261  1.00217.21           C
ATOM   4429  C   MET 2 339     138.585 166.152 128.464  1.00217.21           C
ATOM   4430  O   MET 2 339     139.671 166.725 128.333  1.00217.21           O
ATOM   4431  CB  MET 2 339     138.058 163.935 127.346  1.00217.21           C
ATOM   4432  CG  MET 2 339     137.370 163.076 126.281  1.00217.21           C
ATOM   4433  SD  MET 2 339     138.142 162.818 124.686  1.00217.21           S
ATOM   4434  CE  MET 2 339     139.610 161.901 125.136  1.00217.21           C
ATOM   4435  H   MET 2 339     139.582 166.188 126.089  1.00  0.00           H
ATOM   4436  HA  MET 2 339     136.884 165.721 127.226  1.00  0.00           H
ATOM   4437 1HB  MET 2 339     139.109 163.647 127.314  1.00  0.00           H
ATOM   4438 2HB  MET 2 339     137.653 163.593 128.298  1.00  0.00           H
ATOM   4439 1HG  MET 2 339     137.214 162.072 126.669  1.00  0.00           H
ATOM   4440 2HG  MET 2 339     136.397 163.505 126.042  1.00  0.00           H
ATOM   4441 1HE  MET 2 339     140.186 161.673 124.239  1.00  0.00           H
ATOM   4442 2HE  MET 2 339     140.219 162.499 125.816  1.00  0.00           H
ATOM   4443 3HE  MET 2 339     139.322 160.972 125.628  1.00  0.00           H
ATOM   4444  N   PRO 2 340     137.904 166.183 129.624  1.00201.25           N
ATOM   4445  CA  PRO 2 340     138.478 166.836 130.818  1.00201.25           C
ATOM   4446  C   PRO 2 340     139.915 166.438 131.146  1.00201.25           C
ATOM   4447  O   PRO 2 340     140.284 165.263 131.123  1.00201.25           O
ATOM   4448  CB  PRO 2 340     137.515 166.420 131.933  1.00201.25           C
ATOM   4449  CG  PRO 2 340     136.230 166.259 131.242  1.00201.25           C
ATOM   4450  CD  PRO 2 340     136.556 165.627 129.925  1.00201.25           C
ATOM   4451  HA  PRO 2 340     138.466 167.926 130.674  1.00  0.00           H
ATOM   4452 1HB  PRO 2 340     137.867 165.493 132.409  1.00  0.00           H
ATOM   4453 2HB  PRO 2 340     137.488 167.192 132.715  1.00  0.00           H
ATOM   4454 1HG  PRO 2 340     135.551 165.636 131.842  1.00  0.00           H
ATOM   4455 2HG  PRO 2 340     135.740 167.235 131.119  1.00  0.00           H
ATOM   4456 1HD  PRO 2 340     136.581 164.533 130.039  1.00  0.00           H
ATOM   4457 2HD  PRO 2 340     135.803 165.922 129.179  1.00  0.00           H
ATOM   4458  N   TYR 2 341     140.719 167.451 131.466  1.00188.22           N
ATOM   4459  CA  TYR 2 341     142.167 167.315 131.605  1.00188.22           C
ATOM   4460  C   TYR 2 341     142.497 166.693 132.957  1.00188.22           C
ATOM   4461  O   TYR 2 341     142.958 167.366 133.880  1.00188.22           O
ATOM   4462  CB  TYR 2 341     142.830 168.677 131.442  1.00188.22           C
ATOM   4463  CG  TYR 2 341     142.598 169.328 130.089  1.00188.22           C
ATOM   4464  CD1 TYR 2 341     143.061 168.737 128.922  1.00188.22           C
ATOM   4465  CD2 TYR 2 341     141.952 170.560 129.987  1.00188.22           C
ATOM   4466  CE1 TYR 2 341     142.861 169.334 127.687  1.00188.22           C
ATOM   4467  CE2 TYR 2 341     141.744 171.161 128.758  1.00188.22           C
ATOM   4468  CZ  TYR 2 341     142.203 170.543 127.612  1.00188.22           C
ATOM   4469  OH  TYR 2 341     142.006 171.138 126.388  1.00188.22           O
ATOM   4470  H   TYR 2 341     140.291 168.353 131.617  1.00  0.00           H
ATOM   4471  HA  TYR 2 341     142.529 166.648 130.822  1.00  0.00           H
ATOM   4472 1HB  TYR 2 341     142.458 169.358 132.210  1.00  0.00           H
ATOM   4473 2HB  TYR 2 341     143.906 168.578 131.586  1.00  0.00           H
ATOM   4474  HD1 TYR 2 341     143.593 167.787 128.967  1.00  0.00           H
ATOM   4475  HD2 TYR 2 341     141.602 171.068 130.886  1.00  0.00           H
ATOM   4476  HE1 TYR 2 341     143.233 168.852 126.783  1.00  0.00           H
ATOM   4477  HE2 TYR 2 341     141.222 172.116 128.700  1.00  0.00           H
ATOM   4478  HH  TYR 2 341     141.469 171.927 126.500  1.00  0.00           H
ATOM   4479  N   LYS 2 342     142.262 165.387 133.077  1.00187.02           N
ATOM   4480  CA  LYS 2 342     142.637 164.631 134.269  1.00187.02           C
ATOM   4481  C   LYS 2 342     143.217 163.294 133.779  1.00187.02           C
ATOM   4482  O   LYS 2 342     142.547 162.434 133.207  1.00187.02           O
ATOM   4483  CB  LYS 2 342     141.448 164.520 135.232  1.00187.02           C
ATOM   4484  CG  LYS 2 342     141.685 163.706 136.514  1.00187.02           C
ATOM   4485  CD  LYS 2 342     142.683 164.410 137.418  1.00187.02           C
ATOM   4486  CE  LYS 2 342     142.865 163.659 138.721  1.00187.02           C
ATOM   4487  NZ  LYS 2 342     143.869 162.569 138.573  1.00187.02           N
ATOM   4488  H   LYS 2 342     141.809 164.907 132.312  1.00  0.00           H
ATOM   4489  HA  LYS 2 342     143.445 165.161 134.774  1.00  0.00           H
ATOM   4490 1HB  LYS 2 342     141.138 165.517 135.544  1.00  0.00           H
ATOM   4491 2HB  LYS 2 342     140.605 164.060 134.718  1.00  0.00           H
ATOM   4492 1HG  LYS 2 342     140.741 163.581 137.047  1.00  0.00           H
ATOM   4493 2HG  LYS 2 342     142.067 162.719 136.254  1.00  0.00           H
ATOM   4494 1HD  LYS 2 342     143.646 164.483 136.909  1.00  0.00           H
ATOM   4495 2HD  LYS 2 342     142.329 165.418 137.633  1.00  0.00           H
ATOM   4496 1HE  LYS 2 342     143.195 164.350 139.495  1.00  0.00           H
ATOM   4497 2HE  LYS 2 342     141.911 163.231 139.029  1.00  0.00           H
ATOM   4498 1HZ  LYS 2 342     143.971 162.084 139.453  1.00  0.00           H
ATOM   4499 2HZ  LYS 2 342     143.558 161.919 137.864  1.00  0.00           H
ATOM   4500 3HZ  LYS 2 342     144.757 162.964 138.300  1.00  0.00           H
ATOM   4501  N   VAL 2 343     144.541 163.167 133.883  1.00188.13           N
ATOM   4502  CA  VAL 2 343     145.219 161.918 133.550  1.00188.13           C
ATOM   4503  C   VAL 2 343     145.672 161.213 134.821  1.00188.13           C
ATOM   4504  O   VAL 2 343     146.149 161.851 135.769  1.00188.13           O
ATOM   4505  CB  VAL 2 343     146.417 162.190 132.631  1.00188.13           C
ATOM   4506  CG1 VAL 2 343     147.182 160.916 132.372  1.00188.13           C
ATOM   4507  CG2 VAL 2 343     145.970 162.795 131.334  1.00188.13           C
ATOM   4508  H   VAL 2 343     145.089 163.954 134.200  1.00  0.00           H
ATOM   4509  HA  VAL 2 343     144.514 161.271 133.024  1.00  0.00           H
ATOM   4510  HB  VAL 2 343     147.097 162.881 133.131  1.00  0.00           H
ATOM   4511 1HG1 VAL 2 343     148.029 161.126 131.719  1.00  0.00           H
ATOM   4512 2HG1 VAL 2 343     147.544 160.510 133.316  1.00  0.00           H
ATOM   4513 3HG1 VAL 2 343     146.526 160.190 131.891  1.00  0.00           H
ATOM   4514 1HG2 VAL 2 343     146.836 162.980 130.701  1.00  0.00           H
ATOM   4515 2HG2 VAL 2 343     145.289 162.110 130.828  1.00  0.00           H
ATOM   4516 3HG2 VAL 2 343     145.457 163.737 131.530  1.00  0.00           H
ATOM   4517  N   PHE 2 344     145.522 159.891 134.849  1.00185.29           N
ATOM   4518  CA  PHE 2 344     145.966 159.109 135.988  1.00185.29           C
ATOM   4519  C   PHE 2 344     147.294 158.423 135.674  1.00185.29           C
ATOM   4520  O   PHE 2 344     147.510 157.901 134.575  1.00185.29           O
ATOM   4521  CB  PHE 2 344     144.916 158.063 136.369  1.00185.29           C
ATOM   4522  CG  PHE 2 344     143.610 158.651 136.813  1.00185.29           C
ATOM   4523  CD1 PHE 2 344     143.321 158.792 138.160  1.00185.29           C
ATOM   4524  CD2 PHE 2 344     142.662 159.050 135.882  1.00185.29           C
ATOM   4525  CE1 PHE 2 344     142.116 159.328 138.573  1.00185.29           C
ATOM   4526  CE2 PHE 2 344     141.453 159.586 136.287  1.00185.29           C
ATOM   4527  CZ  PHE 2 344     141.181 159.726 137.635  1.00185.29           C
ATOM   4528  H   PHE 2 344     145.092 159.420 134.065  1.00  0.00           H
ATOM   4529  HA  PHE 2 344     146.108 159.781 136.836  1.00  0.00           H
ATOM   4530 1HB  PHE 2 344     144.725 157.414 135.515  1.00  0.00           H
ATOM   4531 2HB  PHE 2 344     145.300 157.440 137.175  1.00  0.00           H
ATOM   4532  HD1 PHE 2 344     144.059 158.476 138.898  1.00  0.00           H
ATOM   4533  HD2 PHE 2 344     142.879 158.938 134.818  1.00  0.00           H
ATOM   4534  HE1 PHE 2 344     141.906 159.437 139.637  1.00  0.00           H
ATOM   4535  HE2 PHE 2 344     140.717 159.898 135.548  1.00  0.00           H
ATOM   4536  HZ  PHE 2 344     140.230 160.148 137.957  1.00  0.00           H
ATOM   4537  N   HIS 2 345     148.176 158.405 136.671  1.00192.01           N
ATOM   4538  CA  HIS 2 345     149.557 157.985 136.493  1.00192.01           C
ATOM   4539  C   HIS 2 345     149.895 156.865 137.466  1.00192.01           C
ATOM   4540  O   HIS 2 345     149.505 156.903 138.637  1.00192.01           O
ATOM   4541  CB  HIS 2 345     150.531 159.154 136.702  1.00192.01           C
ATOM   4542  CG  HIS 2 345     150.229 160.354 135.859  1.00192.01           C
ATOM   4543  ND1 HIS 2 345     149.292 161.299 136.214  1.00192.01           N
ATOM   4544  CD2 HIS 2 345     150.748 160.766 134.678  1.00192.01           C
ATOM   4545  CE1 HIS 2 345     149.243 162.239 135.287  1.00192.01           C
ATOM   4546  NE2 HIS 2 345     150.117 161.939 134.344  1.00192.01           N
ATOM   4547  H   HIS 2 345     147.864 158.698 137.587  1.00  0.00           H
ATOM   4548  HA  HIS 2 345     149.698 157.615 135.478  1.00  0.00           H
ATOM   4549 1HB  HIS 2 345     150.510 159.463 137.749  1.00  0.00           H
ATOM   4550 2HB  HIS 2 345     151.545 158.828 136.477  1.00  0.00           H
ATOM   4551  HD2 HIS 2 345     151.521 160.260 134.098  1.00  0.00           H
ATOM   4552  HE1 HIS 2 345     148.593 163.113 135.299  1.00  0.00           H
ATOM   4553  HE2 HIS 2 345     150.295 162.481 133.510  1.00  0.00           H
ATOM   4554  N   TYR 2 346     150.613 155.864 136.962  1.00189.10           N
ATOM   4555  CA  TYR 2 346     151.231 154.834 137.782  1.00189.10           C
ATOM   4556  C   TYR 2 346     152.678 154.680 137.340  1.00189.10           C
ATOM   4557  O   TYR 2 346     153.044 155.100 136.240  1.00189.10           O
ATOM   4558  CB  TYR 2 346     150.502 153.491 137.646  1.00189.10           C
ATOM   4559  CG  TYR 2 346     149.060 153.516 138.090  1.00189.10           C
ATOM   4560  CD1 TYR 2 346     148.692 153.043 139.340  1.00189.10           C
ATOM   4561  CD2 TYR 2 346     148.065 154.011 137.254  1.00189.10           C
ATOM   4562  CE1 TYR 2 346     147.372 153.063 139.753  1.00189.10           C
ATOM   4563  CE2 TYR 2 346     146.741 154.035 137.655  1.00189.10           C
ATOM   4564  CZ  TYR 2 346     146.403 153.560 138.907  1.00189.10           C
ATOM   4565  OH  TYR 2 346     145.089 153.581 139.316  1.00189.10           O
ATOM   4566  H   TYR 2 346     150.727 155.829 135.959  1.00  0.00           H
ATOM   4567  HA  TYR 2 346     151.178 155.144 138.826  1.00  0.00           H
ATOM   4568 1HB  TYR 2 346     150.527 153.167 136.604  1.00  0.00           H
ATOM   4569 2HB  TYR 2 346     151.021 152.734 138.235  1.00  0.00           H
ATOM   4570  HD1 TYR 2 346     149.448 152.645 140.018  1.00  0.00           H
ATOM   4571  HD2 TYR 2 346     148.323 154.386 136.263  1.00  0.00           H
ATOM   4572  HE1 TYR 2 346     147.105 152.687 140.741  1.00  0.00           H
ATOM   4573  HE2 TYR 2 346     145.975 154.427 136.986  1.00  0.00           H
ATOM   4574  HH  TYR 2 346     144.577 154.126 138.715  1.00  0.00           H
ATOM   4575  N   GLN 2 347     153.504 154.069 138.187  1.00201.94           N
ATOM   4576  CA  GLN 2 347     154.818 153.633 137.738  1.00201.94           C
ATOM   4577  C   GLN 2 347     155.132 152.279 138.355  1.00201.94           C
ATOM   4578  O   GLN 2 347     154.627 151.929 139.425  1.00201.94           O
ATOM   4579  CB  GLN 2 347     155.914 154.674 138.063  1.00201.94           C
ATOM   4580  CG  GLN 2 347     156.053 155.097 139.516  1.00201.94           C
ATOM   4581  CD  GLN 2 347     157.004 154.204 140.295  1.00201.94           C
ATOM   4582  OE1 GLN 2 347     157.830 153.500 139.714  1.00201.94           O
ATOM   4583  NE2 GLN 2 347     156.908 154.247 141.618  1.00201.94           N
ATOM   4584  H   GLN 2 347     153.232 153.904 139.147  1.00  0.00           H
ATOM   4585  HA  GLN 2 347     154.787 153.503 136.657  1.00  0.00           H
ATOM   4586 1HB  GLN 2 347     156.885 154.286 137.759  1.00  0.00           H
ATOM   4587 2HB  GLN 2 347     155.731 155.583 137.492  1.00  0.00           H
ATOM   4588 1HG  GLN 2 347     156.437 156.115 139.551  1.00  0.00           H
ATOM   4589 2HG  GLN 2 347     155.075 155.050 139.993  1.00  0.00           H
ATOM   4590 1HE2 GLN 2 347     157.509 153.680 142.182  1.00  0.00           H
ATOM   4591 2HE2 GLN 2 347     156.235 154.847 142.051  1.00  0.00           H
ATOM   4592  N   VAL 2 348     155.956 151.505 137.651  1.00196.98           N
ATOM   4593  CA  VAL 2 348     156.214 150.119 138.008  1.00196.98           C
ATOM   4594  C   VAL 2 348     157.712 149.904 138.180  1.00196.98           C
ATOM   4595  O   VAL 2 348     158.545 150.646 137.652  1.00196.98           O
ATOM   4596  CB  VAL 2 348     155.647 149.133 136.964  1.00196.98           C
ATOM   4597  CG1 VAL 2 348     154.137 149.271 136.858  1.00196.98           C
ATOM   4598  CG2 VAL 2 348     156.290 149.370 135.612  1.00196.98           C
ATOM   4599  H   VAL 2 348     156.417 151.900 136.844  1.00  0.00           H
ATOM   4600  HA  VAL 2 348     155.729 149.911 138.962  1.00  0.00           H
ATOM   4601  HB  VAL 2 348     155.854 148.114 137.289  1.00  0.00           H
ATOM   4602 1HG1 VAL 2 348     153.758 148.567 136.117  1.00  0.00           H
ATOM   4603 2HG1 VAL 2 348     153.684 149.057 137.826  1.00  0.00           H
ATOM   4604 3HG1 VAL 2 348     153.884 150.287 136.555  1.00  0.00           H
ATOM   4605 1HG2 VAL 2 348     155.881 148.667 134.887  1.00  0.00           H
ATOM   4606 2HG2 VAL 2 348     156.087 150.389 135.285  1.00  0.00           H
ATOM   4607 3HG2 VAL 2 348     157.367 149.222 135.692  1.00  0.00           H
ATOM   4608  N   LYS 2 349     158.042 148.868 138.949  1.00210.60           N
ATOM   4609  CA  LYS 2 349     159.380 148.289 139.029  1.00210.60           C
ATOM   4610  C   LYS 2 349     159.258 146.916 138.375  1.00210.60           C
ATOM   4611  O   LYS 2 349     158.672 145.992 138.950  1.00210.60           O
ATOM   4612  CB  LYS 2 349     159.871 148.200 140.471  1.00210.60           C
ATOM   4613  CG  LYS 2 349     159.936 149.538 141.184  1.00210.60           C
ATOM   4614  CD  LYS 2 349     161.032 150.421 140.613  1.00210.60           C
ATOM   4615  CE  LYS 2 349     161.047 151.779 141.293  1.00210.60           C
ATOM   4616  NZ  LYS 2 349     161.410 151.672 142.732  1.00210.60           N
ATOM   4617  H   LYS 2 349     157.300 148.471 139.507  1.00  0.00           H
ATOM   4618  HA  LYS 2 349     160.068 148.929 138.477  1.00  0.00           H
ATOM   4619 1HB  LYS 2 349     159.211 147.545 141.040  1.00  0.00           H
ATOM   4620 2HB  LYS 2 349     160.867 147.758 140.489  1.00  0.00           H
ATOM   4621 1HG  LYS 2 349     158.979 150.052 141.081  1.00  0.00           H
ATOM   4622 2HG  LYS 2 349     160.130 149.377 142.244  1.00  0.00           H
ATOM   4623 1HD  LYS 2 349     162.000 149.938 140.755  1.00  0.00           H
ATOM   4624 2HD  LYS 2 349     160.867 150.558 139.544  1.00  0.00           H
ATOM   4625 1HE  LYS 2 349     161.765 152.428 140.794  1.00  0.00           H
ATOM   4626 2HE  LYS 2 349     160.060 152.237 141.213  1.00  0.00           H
ATOM   4627 1HZ  LYS 2 349     161.410 152.592 143.149  1.00  0.00           H
ATOM   4628 2HZ  LYS 2 349     160.739 151.086 143.207  1.00  0.00           H
ATOM   4629 3HZ  LYS 2 349     162.331 151.266 142.817  1.00  0.00           H
ATOM   4630  N   ILE 2 350     159.780 146.808 137.163  1.00217.70           N
ATOM   4631  CA  ILE 2 350     159.666 145.608 136.346  1.00217.70           C
ATOM   4632  C   ILE 2 350     161.035 144.940 136.263  1.00217.70           C
ATOM   4633  O   ILE 2 350     162.066 145.599 136.096  1.00217.70           O
ATOM   4634  CB  ILE 2 350     159.081 145.965 134.956  1.00217.70           C
ATOM   4635  CG1 ILE 2 350     158.858 144.724 134.087  1.00217.70           C
ATOM   4636  CG2 ILE 2 350     159.929 147.008 134.228  1.00217.70           C
ATOM   4637  CD1 ILE 2 350     157.988 144.983 132.879  1.00217.70           C
ATOM   4638  H   ILE 2 350     160.280 147.606 136.797  1.00  0.00           H
ATOM   4639  HA  ILE 2 350     158.991 144.913 136.844  1.00  0.00           H
ATOM   4640  HB  ILE 2 350     158.076 146.370 135.077  1.00  0.00           H
ATOM   4641 1HG1 ILE 2 350     159.820 144.343 133.744  1.00  0.00           H
ATOM   4642 2HG1 ILE 2 350     158.391 143.940 134.685  1.00  0.00           H
ATOM   4643 1HG2 ILE 2 350     159.482 147.229 133.259  1.00  0.00           H
ATOM   4644 2HG2 ILE 2 350     159.973 147.919 134.823  1.00  0.00           H
ATOM   4645 3HG2 ILE 2 350     160.937 146.620 134.083  1.00  0.00           H
ATOM   4646 1HD1 ILE 2 350     157.872 144.059 132.310  1.00  0.00           H
ATOM   4647 2HD1 ILE 2 350     157.009 145.333 133.205  1.00  0.00           H
ATOM   4648 3HD1 ILE 2 350     158.455 145.739 132.251  1.00  0.00           H
ATOM   4649  N   HIS 2 351     161.058 143.623 136.434  1.00242.37           N
ATOM   4650  CA  HIS 2 351     162.298 142.866 136.508  1.00242.37           C
ATOM   4651  C   HIS 2 351     162.408 141.943 135.306  1.00242.37           C
ATOM   4652  O   HIS 2 351     161.458 141.240 134.950  1.00242.37           O
ATOM   4653  CB  HIS 2 351     162.382 142.046 137.801  1.00242.37           C
ATOM   4654  CG  HIS 2 351     162.519 142.878 139.037  1.00242.37           C
ATOM   4655  ND1 HIS 2 351     161.487 143.637 139.544  1.00242.37           N
ATOM   4656  CD2 HIS 2 351     163.569 143.068 139.870  1.00242.37           C
ATOM   4657  CE1 HIS 2 351     161.894 144.260 140.635  1.00242.37           C
ATOM   4658  NE2 HIS 2 351     163.155 143.931 140.856  1.00242.37           N
ATOM   4659  H   HIS 2 351     160.179 143.134 136.516  1.00  0.00           H
ATOM   4660  HA  HIS 2 351     163.144 143.553 136.497  1.00  0.00           H
ATOM   4661 1HB  HIS 2 351     161.485 141.433 137.902  1.00  0.00           H
ATOM   4662 2HB  HIS 2 351     163.236 141.372 137.749  1.00  0.00           H
ATOM   4663  HD2 HIS 2 351     164.558 142.619 139.776  1.00  0.00           H
ATOM   4664  HE1 HIS 2 351     161.293 144.930 141.248  1.00  0.00           H
ATOM   4665  HE2 HIS 2 351     163.726 144.259 141.622  1.00  0.00           H
ATOM   4666  N   PHE 2 352     163.579 141.958 134.678  1.00216.51           N
ATOM   4667  CA  PHE 2 352     163.889 141.064 133.574  1.00216.51           C
ATOM   4668  C   PHE 2 352     165.014 140.135 134.003  1.00216.51           C
ATOM   4669  O   PHE 2 352     166.025 140.568 134.561  1.00216.51           O
ATOM   4670  CB  PHE 2 352     164.298 141.826 132.303  1.00216.51           C
ATOM   4671  CG  PHE 2 352     163.184 142.628 131.684  1.00216.51           C
ATOM   4672  CD1 PHE 2 352     162.757 143.821 132.253  1.00216.51           C
ATOM   4673  CD2 PHE 2 352     162.557 142.180 130.533  1.00216.51           C
ATOM   4674  CE1 PHE 2 352     161.735 144.552 131.680  1.00216.51           C
ATOM   4675  CE2 PHE 2 352     161.532 142.905 129.956  1.00216.51           C
ATOM   4676  CZ  PHE 2 352     161.120 144.093 130.530  1.00216.51           C
ATOM   4677  H   PHE 2 352     164.277 142.621 134.986  1.00  0.00           H
ATOM   4678  HA  PHE 2 352     162.998 140.481 133.341  1.00  0.00           H
ATOM   4679 1HB  PHE 2 352     165.115 142.507 132.534  1.00  0.00           H
ATOM   4680 2HB  PHE 2 352     164.659 141.121 131.557  1.00  0.00           H
ATOM   4681  HD1 PHE 2 352     163.238 144.179 133.162  1.00  0.00           H
ATOM   4682  HD2 PHE 2 352     162.883 141.242 130.081  1.00  0.00           H
ATOM   4683  HE1 PHE 2 352     161.414 145.489 132.134  1.00  0.00           H
ATOM   4684  HE2 PHE 2 352     161.046 142.541 129.050  1.00  0.00           H
ATOM   4685  HZ  PHE 2 352     160.312 144.666 130.078  1.00  0.00           H
ATOM   4686  N   SER 2 353     164.822 138.844 133.743  1.00244.57           N
ATOM   4687  CA  SER 2 353     165.786 137.838 134.166  1.00244.57           C
ATOM   4688  C   SER 2 353     165.864 136.751 133.107  1.00244.57           C
ATOM   4689  O   SER 2 353     165.283 136.867 132.024  1.00244.57           O
ATOM   4690  CB  SER 2 353     165.417 137.243 135.529  1.00244.57           C
ATOM   4691  OG  SER 2 353     164.227 136.485 135.447  1.00244.57           O
ATOM   4692  H   SER 2 353     163.994 138.554 133.243  1.00  0.00           H
ATOM   4693  HA  SER 2 353     166.765 138.312 134.255  1.00  0.00           H
ATOM   4694 1HB  SER 2 353     166.231 136.611 135.882  1.00  0.00           H
ATOM   4695 2HB  SER 2 353     165.289 138.047 136.253  1.00  0.00           H
ATOM   4696  HG  SER 2 353     163.902 136.598 134.551  1.00  0.00           H
ATOM   4697  N   GLY 2 354     166.592 135.688 133.437  1.00249.39           N
ATOM   4698  CA  GLY 2 354     166.750 134.565 132.534  1.00249.39           C
ATOM   4699  C   GLY 2 354     168.180 134.074 132.450  1.00249.39           C
ATOM   4700  O   GLY 2 354     169.122 134.850 132.633  1.00249.39           O
ATOM   4701  H   GLY 2 354     167.047 135.662 134.338  1.00  0.00           H
ATOM   4702 1HA  GLY 2 354     166.114 133.743 132.862  1.00  0.00           H
ATOM   4703 2HA  GLY 2 354     166.416 134.851 131.537  1.00  0.00           H
ATOM   4704  N   THR 2 355     168.355 132.783 132.181  1.00263.94           N
ATOM   4705  CA  THR 2 355     169.684 132.194 132.095  1.00263.94           C
ATOM   4706  C   THR 2 355     170.306 132.310 130.710  1.00263.94           C
ATOM   4707  O   THR 2 355     171.517 132.094 130.575  1.00263.94           O
ATOM   4708  CB  THR 2 355     169.637 130.719 132.507  1.00263.94           C
ATOM   4709  OG1 THR 2 355     168.786 129.997 131.608  1.00263.94           O
ATOM   4710  CG2 THR 2 355     169.100 130.581 133.925  1.00263.94           C
ATOM   4711  H   THR 2 355     167.546 132.196 132.033  1.00  0.00           H
ATOM   4712  HA  THR 2 355     170.344 132.728 132.779  1.00  0.00           H
ATOM   4713  HB  THR 2 355     170.640 130.296 132.460  1.00  0.00           H
ATOM   4714  HG1 THR 2 355     168.473 130.589 130.919  1.00  0.00           H
ATOM   4715 1HG2 THR 2 355     169.074 129.528 134.203  1.00  0.00           H
ATOM   4716 2HG2 THR 2 355     169.751 131.122 134.613  1.00  0.00           H
ATOM   4717 3HG2 THR 2 355     168.095 130.996 133.976  1.00  0.00           H
ATOM   4718  N   GLU 2 356     169.523 132.645 129.682  1.00258.98           N
ATOM   4719  CA  GLU 2 356     170.085 132.826 128.348  1.00258.98           C
ATOM   4720  C   GLU 2 356     170.946 134.078 128.246  1.00258.98           C
ATOM   4721  O   GLU 2 356     171.664 134.230 127.250  1.00258.98           O
ATOM   4722  CB  GLU 2 356     168.965 132.865 127.299  1.00258.98           C
ATOM   4723  CG  GLU 2 356     167.707 133.706 127.619  1.00258.98           C
ATOM   4724  CD  GLU 2 356     166.704 133.094 128.614  1.00258.98           C
ATOM   4725  OE1 GLU 2 356     166.968 132.065 129.273  1.00258.98           O
ATOM   4726  OE2 GLU 2 356     165.605 133.674 128.733  1.00258.98           O
ATOM   4727  H   GLU 2 356     168.530 132.776 129.820  1.00  0.00           H
ATOM   4728  HA  GLU 2 356     170.739 131.981 128.131  1.00  0.00           H
ATOM   4729 1HB  GLU 2 356     169.359 133.256 126.360  1.00  0.00           H
ATOM   4730 2HB  GLU 2 356     168.610 131.852 127.107  1.00  0.00           H
ATOM   4731 1HG  GLU 2 356     168.019 134.664 128.032  1.00  0.00           H
ATOM   4732 2HG  GLU 2 356     167.166 133.899 126.694  1.00  0.00           H
ATOM   4733  N   SER 2 357     170.864 134.971 129.241  1.00256.98           N
ATOM   4734  CA  SER 2 357     171.655 136.203 129.345  1.00256.98           C
ATOM   4735  C   SER 2 357     171.529 137.074 128.091  1.00256.98           C
ATOM   4736  O   SER 2 357     172.518 137.452 127.458  1.00256.98           O
ATOM   4737  CB  SER 2 357     173.125 135.897 129.667  1.00256.98           C
ATOM   4738  OG  SER 2 357     173.243 135.243 130.918  1.00256.98           O
ATOM   4739  H   SER 2 357     170.197 134.752 129.967  1.00  0.00           H
ATOM   4740  HA  SER 2 357     171.246 136.809 130.155  1.00  0.00           H
ATOM   4741 1HB  SER 2 357     173.545 135.270 128.882  1.00  0.00           H
ATOM   4742 2HB  SER 2 357     173.694 136.826 129.683  1.00  0.00           H
ATOM   4743  HG  SER 2 357     172.359 135.223 131.292  1.00  0.00           H
ATOM   4744  N   ASN 2 358     170.286 137.386 127.739  1.00260.96           N
ATOM   4745  CA  ASN 2 358     170.020 138.224 126.583  1.00260.96           C
ATOM   4746  C   ASN 2 358     170.229 139.691 126.939  1.00260.96           C
ATOM   4747  O   ASN 2 358     170.156 140.093 128.103  1.00260.96           O
ATOM   4748  CB  ASN 2 358     168.603 137.997 126.057  1.00260.96           C
ATOM   4749  CG  ASN 2 358     168.449 136.664 125.352  1.00260.96           C
ATOM   4750  OD1 ASN 2 358     169.389 136.165 124.731  1.00260.96           O
ATOM   4751  ND2 ASN 2 358     167.259 136.082 125.439  1.00260.96           N
ATOM   4752  H   ASN 2 358     169.510 137.037 128.284  1.00  0.00           H
ATOM   4753  HA  ASN 2 358     170.727 137.959 125.794  1.00  0.00           H
ATOM   4754 1HB  ASN 2 358     167.895 138.041 126.885  1.00  0.00           H
ATOM   4755 2HB  ASN 2 358     168.341 138.795 125.361  1.00  0.00           H
ATOM   4756 1HD2 ASN 2 358     167.099 135.201 124.993  1.00  0.00           H
ATOM   4757 2HD2 ASN 2 358     166.522 136.524 125.949  1.00  0.00           H
ATOM   4758  N   THR 2 359     170.488 140.496 125.914  1.00268.98           N
ATOM   4759  CA  THR 2 359     170.635 141.935 126.059  1.00268.98           C
ATOM   4760  C   THR 2 359     169.659 142.681 125.153  1.00268.98           C
ATOM   4761  O   THR 2 359     168.793 142.088 124.501  1.00268.98           O
ATOM   4762  CB  THR 2 359     172.081 142.345 125.765  1.00268.98           C
ATOM   4763  OG1 THR 2 359     172.365 142.120 124.379  1.00268.98           O
ATOM   4764  CG2 THR 2 359     173.054 141.541 126.615  1.00268.98           C
ATOM   4765  H   THR 2 359     170.583 140.082 124.998  1.00  0.00           H
ATOM   4766  HA  THR 2 359     170.395 142.204 127.089  1.00  0.00           H
ATOM   4767  HB  THR 2 359     172.209 143.405 125.982  1.00  0.00           H
ATOM   4768  HG1 THR 2 359     171.546 141.949 123.909  1.00  0.00           H
ATOM   4769 1HG2 THR 2 359     174.074 141.850 126.390  1.00  0.00           H
ATOM   4770 2HG2 THR 2 359     172.846 141.718 127.671  1.00  0.00           H
ATOM   4771 3HG2 THR 2 359     172.938 140.480 126.397  1.00  0.00           H
ATOM   4772  N   TYR 2 360     169.808 144.003 125.126  1.00261.57           N
ATOM   4773  CA  TYR 2 360     168.898 144.869 124.387  1.00261.57           C
ATOM   4774  C   TYR 2 360     168.786 144.448 122.928  1.00261.57           C
ATOM   4775  O   TYR 2 360     169.793 144.193 122.259  1.00261.57           O
ATOM   4776  CB  TYR 2 360     169.360 146.322 124.503  1.00261.57           C
ATOM   4777  CG  TYR 2 360     168.666 147.282 123.566  1.00261.57           C
ATOM   4778  CD1 TYR 2 360     167.356 147.690 123.792  1.00261.57           C
ATOM   4779  CD2 TYR 2 360     169.344 147.816 122.473  1.00261.57           C
ATOM   4780  CE1 TYR 2 360     166.729 148.575 122.928  1.00261.57           C
ATOM   4781  CE2 TYR 2 360     168.731 148.694 121.615  1.00261.57           C
ATOM   4782  CZ  TYR 2 360     167.429 149.075 121.844  1.00261.57           C
ATOM   4783  OH  TYR 2 360     166.840 149.957 120.973  1.00261.57           O
ATOM   4784  H   TYR 2 360     170.577 144.418 125.635  1.00  0.00           H
ATOM   4785  HA  TYR 2 360     167.904 144.777 124.824  1.00  0.00           H
ATOM   4786 1HB  TYR 2 360     169.196 146.677 125.521  1.00  0.00           H
ATOM   4787 2HB  TYR 2 360     170.430 146.380 124.305  1.00  0.00           H
ATOM   4788  HD1 TYR 2 360     166.810 147.313 124.656  1.00  0.00           H
ATOM   4789  HD2 TYR 2 360     170.380 147.536 122.286  1.00  0.00           H
ATOM   4790  HE1 TYR 2 360     165.703 148.886 123.118  1.00  0.00           H
ATOM   4791  HE2 TYR 2 360     169.277 149.087 120.756  1.00  0.00           H
ATOM   4792  HH  TYR 2 360     167.454 150.163 120.264  1.00  0.00           H
ATOM   4793  N   THR 2 361     167.550 144.369 122.443  1.00268.26           N
ATOM   4794  CA  THR 2 361     167.259 144.159 121.031  1.00268.26           C
ATOM   4795  C   THR 2 361     166.384 145.251 120.439  1.00268.26           C
ATOM   4796  O   THR 2 361     166.726 145.818 119.394  1.00268.26           O
ATOM   4797  CB  THR 2 361     166.584 142.792 120.840  1.00268.26           C
ATOM   4798  OG1 THR 2 361     167.457 141.758 121.315  1.00268.26           O
ATOM   4799  CG2 THR 2 361     166.267 142.549 119.372  1.00268.26           C
ATOM   4800  H   THR 2 361     166.783 144.460 123.094  1.00  0.00           H
ATOM   4801  HA  THR 2 361     168.199 144.173 120.479  1.00  0.00           H
ATOM   4802  HB  THR 2 361     165.658 142.760 121.413  1.00  0.00           H
ATOM   4803  HG1 THR 2 361     168.320 142.132 121.509  1.00  0.00           H
ATOM   4804 1HG2 THR 2 361     165.790 141.576 119.259  1.00  0.00           H
ATOM   4805 2HG2 THR 2 361     165.595 143.329 119.011  1.00  0.00           H
ATOM   4806 3HG2 THR 2 361     167.189 142.570 118.792  1.00  0.00           H
ATOM   4807  N   ASN 2 362     165.266 145.571 121.085  1.00284.25           N
ATOM   4808  CA  ASN 2 362     164.361 146.604 120.607  1.00284.25           C
ATOM   4809  C   ASN 2 362     163.615 147.197 121.792  1.00284.25           C
ATOM   4810  O   ASN 2 362     163.809 146.793 122.941  1.00284.25           O
ATOM   4811  CB  ASN 2 362     163.429 146.018 119.521  1.00284.25           C
ATOM   4812  CG  ASN 2 362     162.500 144.918 120.033  1.00284.25           C
ATOM   4813  OD1 ASN 2 362     161.598 145.151 120.843  1.00284.25           O
ATOM   4814  ND2 ASN 2 362     162.730 143.702 119.557  1.00284.25           N
ATOM   4815  H   ASN 2 362     165.042 145.076 121.937  1.00  0.00           H
ATOM   4816  HA  ASN 2 362     164.954 147.408 120.171  1.00  0.00           H
ATOM   4817 1HB  ASN 2 362     162.815 146.814 119.099  1.00  0.00           H
ATOM   4818 2HB  ASN 2 362     164.030 145.604 118.711  1.00  0.00           H
ATOM   4819 1HD2 ASN 2 362     162.160 142.934 119.850  1.00  0.00           H
ATOM   4820 2HD2 ASN 2 362     163.474 143.553 118.905  1.00  0.00           H
ATOM   4821  N   GLN 2 363     162.748 148.177 121.496  1.00270.19           N
ATOM   4822  CA  GLN 2 363     162.031 148.910 122.533  1.00270.19           C
ATOM   4823  C   GLN 2 363     160.557 148.516 122.611  1.00270.19           C
ATOM   4824  O   GLN 2 363     159.815 149.092 123.410  1.00270.19           O
ATOM   4825  CB  GLN 2 363     162.130 150.425 122.318  1.00270.19           C
ATOM   4826  CG  GLN 2 363     163.533 151.032 122.249  1.00270.19           C
ATOM   4827  CD  GLN 2 363     164.103 151.059 120.833  1.00270.19           C
ATOM   4828  OE1 GLN 2 363     163.906 150.132 120.047  1.00270.19           O
ATOM   4829  NE2 GLN 2 363     164.808 152.137 120.504  1.00270.19           N
ATOM   4830  H   GLN 2 363     162.588 148.414 120.526  1.00  0.00           H
ATOM   4831  HA  GLN 2 363     162.480 148.674 123.497  1.00  0.00           H
ATOM   4832 1HB  GLN 2 363     161.632 150.694 121.386  1.00  0.00           H
ATOM   4833 2HB  GLN 2 363     161.611 150.942 123.126  1.00  0.00           H
ATOM   4834 1HG  GLN 2 363     163.494 152.057 122.615  1.00  0.00           H
ATOM   4835 2HG  GLN 2 363     164.204 150.438 122.870  1.00  0.00           H
ATOM   4836 1HE2 GLN 2 363     165.208 152.215 119.589  1.00  0.00           H
ATOM   4837 2HE2 GLN 2 363     164.940 152.872 121.170  1.00  0.00           H
ATOM   4838  N   ALA 2 364     160.113 147.542 121.818  1.00251.02           N
ATOM   4839  CA  ALA 2 364     158.685 147.330 121.568  1.00251.02           C
ATOM   4840  C   ALA 2 364     158.098 146.507 122.711  1.00251.02           C
ATOM   4841  O   ALA 2 364     157.911 145.296 122.602  1.00251.02           O
ATOM   4842  CB  ALA 2 364     158.460 146.651 120.221  1.00251.02           C
ATOM   4843  H   ALA 2 364     160.786 146.931 121.377  1.00  0.00           H
ATOM   4844  HA  ALA 2 364     158.196 148.303 121.552  1.00  0.00           H
ATOM   4845 1HB  ALA 2 364     157.392 146.506 120.060  1.00  0.00           H
ATOM   4846 2HB  ALA 2 364     158.865 147.277 119.426  1.00  0.00           H
ATOM   4847 3HB  ALA 2 364     158.964 145.685 120.212  1.00  0.00           H
ATOM   4848  N   PHE 2 365     157.793 147.180 123.818  1.00260.10           N
ATOM   4849  CA  PHE 2 365     157.146 146.552 124.958  1.00260.10           C
ATOM   4850  C   PHE 2 365     155.813 147.241 125.214  1.00260.10           C
ATOM   4851  O   PHE 2 365     155.691 148.461 125.069  1.00260.10           O
ATOM   4852  CB  PHE 2 365     158.016 146.630 126.215  1.00260.10           C
ATOM   4853  CG  PHE 2 365     159.289 145.842 126.127  1.00260.10           C
ATOM   4854  CD1 PHE 2 365     159.357 144.542 126.597  1.00260.10           C
ATOM   4855  CD2 PHE 2 365     160.428 146.411 125.578  1.00260.10           C
ATOM   4856  CE1 PHE 2 365     160.534 143.818 126.515  1.00260.10           C
ATOM   4857  CE2 PHE 2 365     161.610 145.696 125.495  1.00260.10           C
ATOM   4858  CZ  PHE 2 365     161.661 144.396 125.966  1.00260.10           C
ATOM   4859  H   PHE 2 365     158.022 148.163 123.863  1.00  0.00           H
ATOM   4860  HA  PHE 2 365     156.981 145.499 124.725  1.00  0.00           H
ATOM   4861 1HB  PHE 2 365     158.275 147.669 126.414  1.00  0.00           H
ATOM   4862 2HB  PHE 2 365     157.452 146.264 127.072  1.00  0.00           H
ATOM   4863  HD1 PHE 2 365     158.467 144.088 127.036  1.00  0.00           H
ATOM   4864  HD2 PHE 2 365     160.385 147.436 125.207  1.00  0.00           H
ATOM   4865  HE1 PHE 2 365     160.570 142.792 126.885  1.00  0.00           H
ATOM   4866  HE2 PHE 2 365     162.497 146.154 125.061  1.00  0.00           H
ATOM   4867  HZ  PHE 2 365     162.591 143.831 125.905  1.00  0.00           H
ATOM   4868  N   GLU 2 366     154.810 146.452 125.597  1.00251.30           N
ATOM   4869  CA  GLU 2 366     153.460 146.953 125.810  1.00251.30           C
ATOM   4870  C   GLU 2 366     152.884 146.318 127.068  1.00251.30           C
ATOM   4871  O   GLU 2 366     153.299 145.228 127.468  1.00251.30           O
ATOM   4872  CB  GLU 2 366     152.534 146.662 124.613  1.00251.30           C
ATOM   4873  CG  GLU 2 366     152.966 147.275 123.283  1.00251.30           C
ATOM   4874  CD  GLU 2 366     153.948 146.406 122.516  1.00251.30           C
ATOM   4875  OE1 GLU 2 366     154.118 145.225 122.887  1.00251.30           O
ATOM   4876  OE2 GLU 2 366     154.552 146.906 121.543  1.00251.30           O
ATOM   4877  H   GLU 2 366     154.999 145.469 125.741  1.00  0.00           H
ATOM   4878  HA  GLU 2 366     153.509 148.034 125.940  1.00  0.00           H
ATOM   4879 1HB  GLU 2 366     152.461 145.585 124.464  1.00  0.00           H
ATOM   4880 2HB  GLU 2 366     151.533 147.033 124.829  1.00  0.00           H
ATOM   4881 1HG  GLU 2 366     152.083 147.434 122.665  1.00  0.00           H
ATOM   4882 2HG  GLU 2 366     153.422 148.246 123.473  1.00  0.00           H
ATOM   4883  N   ILE 2 367     151.925 147.003 127.686  1.00207.15           N
ATOM   4884  CA  ILE 2 367     151.289 146.531 128.908  1.00207.15           C
ATOM   4885  C   ILE 2 367     149.901 147.159 129.001  1.00207.15           C
ATOM   4886  O   ILE 2 367     149.632 148.209 128.411  1.00207.15           O
ATOM   4887  CB  ILE 2 367     152.171 146.849 130.151  1.00207.15           C
ATOM   4888  CG1 ILE 2 367     151.744 146.053 131.391  1.00207.15           C
ATOM   4889  CG2 ILE 2 367     152.218 148.345 130.440  1.00207.15           C
ATOM   4890  CD1 ILE 2 367     152.784 146.016 132.482  1.00207.15           C
ATOM   4891  H   ILE 2 367     151.632 147.884 127.287  1.00  0.00           H
ATOM   4892  HA  ILE 2 367     151.166 145.452 128.839  1.00  0.00           H
ATOM   4893  HB  ILE 2 367     153.188 146.502 129.973  1.00  0.00           H
ATOM   4894 1HG1 ILE 2 367     150.833 146.485 131.804  1.00  0.00           H
ATOM   4895 2HG1 ILE 2 367     151.517 145.026 131.106  1.00  0.00           H
ATOM   4896 1HG2 ILE 2 367     152.842 148.528 131.314  1.00  0.00           H
ATOM   4897 2HG2 ILE 2 367     152.635 148.868 129.580  1.00  0.00           H
ATOM   4898 3HG2 ILE 2 367     151.208 148.710 130.632  1.00  0.00           H
ATOM   4899 1HD1 ILE 2 367     152.408 145.435 133.324  1.00  0.00           H
ATOM   4900 2HD1 ILE 2 367     153.695 145.554 132.101  1.00  0.00           H
ATOM   4901 3HD1 ILE 2 367     153.002 147.031 132.812  1.00  0.00           H
ATOM   4902  N   SER 2 368     148.998 146.476 129.702  1.00198.34           N
ATOM   4903  CA  SER 2 368     147.682 147.000 130.022  1.00198.34           C
ATOM   4904  C   SER 2 368     147.374 146.743 131.491  1.00198.34           C
ATOM   4905  O   SER 2 368     147.878 145.795 132.098  1.00198.34           O
ATOM   4906  CB  SER 2 368     146.602 146.369 129.140  1.00198.34           C
ATOM   4907  OG  SER 2 368     146.882 146.577 127.767  1.00198.34           O
ATOM   4908  H   SER 2 368     149.252 145.552 130.023  1.00  0.00           H
ATOM   4909  HA  SER 2 368     147.684 148.076 129.842  1.00  0.00           H
ATOM   4910 1HB  SER 2 368     146.544 145.300 129.344  1.00  0.00           H
ATOM   4911 2HB  SER 2 368     145.632 146.801 129.386  1.00  0.00           H
ATOM   4912  HG  SER 2 368     147.623 147.188 127.738  1.00  0.00           H
ATOM   4913  N   LEU 2 369     146.552 147.612 132.069  1.00188.63           N
ATOM   4914  CA  LEU 2 369     146.237 147.515 133.483  1.00188.63           C
ATOM   4915  C   LEU 2 369     144.729 147.421 133.659  1.00188.63           C
ATOM   4916  O   LEU 2 369     143.976 148.212 133.084  1.00188.63           O
ATOM   4917  CB  LEU 2 369     146.794 148.723 134.251  1.00188.63           C
ATOM   4918  CG  LEU 2 369     146.552 148.864 135.756  1.00188.63           C
ATOM   4919  CD1 LEU 2 369     147.223 147.754 136.542  1.00188.63           C
ATOM   4920  CD2 LEU 2 369     147.035 150.220 136.240  1.00188.63           C
ATOM   4921  H   LEU 2 369     146.137 148.352 131.521  1.00  0.00           H
ATOM   4922  HA  LEU 2 369     146.698 146.612 133.879  1.00  0.00           H
ATOM   4923 1HB  LEU 2 369     147.876 148.740 134.135  1.00  0.00           H
ATOM   4924 2HB  LEU 2 369     146.387 149.633 133.811  1.00  0.00           H
ATOM   4925  HG  LEU 2 369     145.486 148.771 135.964  1.00  0.00           H
ATOM   4926 1HD1 LEU 2 369     147.028 147.891 137.606  1.00  0.00           H
ATOM   4927 2HD1 LEU 2 369     146.827 146.790 136.223  1.00  0.00           H
ATOM   4928 3HD1 LEU 2 369     148.298 147.781 136.365  1.00  0.00           H
ATOM   4929 1HD2 LEU 2 369     146.857 150.310 137.312  1.00  0.00           H
ATOM   4930 2HD2 LEU 2 369     148.103 150.319 136.039  1.00  0.00           H
ATOM   4931 3HD2 LEU 2 369     146.494 151.008 135.714  1.00  0.00           H
ATOM   4932  N   TYR 2 370     144.301 146.449 134.458  1.00192.51           N
ATOM   4933  CA  TYR 2 370     142.896 146.222 134.762  1.00192.51           C
ATOM   4934  C   TYR 2 370     142.674 146.491 136.241  1.00192.51           C
ATOM   4935  O   TYR 2 370     143.472 146.068 137.083  1.00192.51           O
ATOM   4936  CB  TYR 2 370     142.460 144.791 134.416  1.00192.51           C
ATOM   4937  CG  TYR 2 370     142.436 144.476 132.935  1.00192.51           C
ATOM   4938  CD1 TYR 2 370     143.612 144.306 132.215  1.00192.51           C
ATOM   4939  CD2 TYR 2 370     141.230 144.332 132.263  1.00192.51           C
ATOM   4940  CE1 TYR 2 370     143.586 144.017 130.863  1.00192.51           C
ATOM   4941  CE2 TYR 2 370     141.195 144.043 130.910  1.00192.51           C
ATOM   4942  CZ  TYR 2 370     142.376 143.886 130.217  1.00192.51           C
ATOM   4943  OH  TYR 2 370     142.349 143.595 128.872  1.00192.51           O
ATOM   4944  H   TYR 2 370     144.997 145.843 134.868  1.00  0.00           H
ATOM   4945  HA  TYR 2 370     142.297 146.909 134.165  1.00  0.00           H
ATOM   4946 1HB  TYR 2 370     143.134 144.080 134.896  1.00  0.00           H
ATOM   4947 2HB  TYR 2 370     141.460 144.611 134.810  1.00  0.00           H
ATOM   4948  HD1 TYR 2 370     144.576 144.399 132.715  1.00  0.00           H
ATOM   4949  HD2 TYR 2 370     140.289 144.447 132.801  1.00  0.00           H
ATOM   4950  HE1 TYR 2 370     144.520 143.887 130.316  1.00  0.00           H
ATOM   4951  HE2 TYR 2 370     140.238 143.942 130.399  1.00  0.00           H
ATOM   4952  HH  TYR 2 370     141.462 143.735 128.534  1.00  0.00           H
ATOM   4953  N   GLY 2 371     141.587 147.189 136.556  1.00200.29           N
ATOM   4954  CA  GLY 2 371     141.223 147.412 137.937  1.00200.29           C
ATOM   4955  C   GLY 2 371     139.751 147.158 138.167  1.00200.29           C
ATOM   4956  O   GLY 2 371     139.064 146.554 137.340  1.00200.29           O
ATOM   4957  H   GLY 2 371     141.003 147.571 135.825  1.00  0.00           H
ATOM   4958 1HA  GLY 2 371     141.812 146.758 138.579  1.00  0.00           H
ATOM   4959 2HA  GLY 2 371     141.464 148.437 138.215  1.00  0.00           H
ATOM   4960  N   THR 2 372     139.273 147.626 139.323  1.00224.27           N
ATOM   4961  CA  THR 2 372     137.888 147.385 139.718  1.00224.27           C
ATOM   4962  C   THR 2 372     136.953 148.467 139.192  1.00224.27           C
ATOM   4963  O   THR 2 372     135.736 148.260 139.119  1.00224.27           O
ATOM   4964  CB  THR 2 372     137.784 147.293 141.241  1.00224.27           C
ATOM   4965  OG1 THR 2 372     138.203 148.532 141.825  1.00224.27           O
ATOM   4966  CG2 THR 2 372     138.652 146.167 141.772  1.00224.27           C
ATOM   4967  H   THR 2 372     139.874 148.156 139.937  1.00  0.00           H
ATOM   4968  HA  THR 2 372     137.564 146.438 139.285  1.00  0.00           H
ATOM   4969  HB  THR 2 372     136.747 147.108 141.524  1.00  0.00           H
ATOM   4970  HG1 THR 2 372     138.682 149.048 141.171  1.00  0.00           H
ATOM   4971 1HG2 THR 2 372     138.562 146.119 142.857  1.00  0.00           H
ATOM   4972 2HG2 THR 2 372     138.326 145.221 141.339  1.00  0.00           H
ATOM   4973 3HG2 THR 2 372     139.691 146.351 141.502  1.00  0.00           H
ATOM   4974  N   VAL 2 373     137.496 149.622 138.822  1.00220.06           N
ATOM   4975  CA  VAL 2 373     136.687 150.744 138.371  1.00220.06           C
ATOM   4976  C   VAL 2 373     136.749 150.928 136.859  1.00220.06           C
ATOM   4977  O   VAL 2 373     135.721 151.152 136.221  1.00220.06           O
ATOM   4978  CB  VAL 2 373     137.100 152.037 139.105  1.00220.06           C
ATOM   4979  CG1 VAL 2 373     136.354 153.225 138.528  1.00220.06           C
ATOM   4980  CG2 VAL 2 373     136.813 151.914 140.592  1.00220.06           C
ATOM   4981  H   VAL 2 373     138.500 149.721 138.856  1.00  0.00           H
ATOM   4982  HA  VAL 2 373     135.641 150.532 138.600  1.00  0.00           H
ATOM   4983  HB  VAL 2 373     138.167 152.204 138.956  1.00  0.00           H
ATOM   4984 1HG1 VAL 2 373     136.654 154.133 139.053  1.00  0.00           H
ATOM   4985 2HG1 VAL 2 373     136.593 153.325 137.469  1.00  0.00           H
ATOM   4986 3HG1 VAL 2 373     135.282 153.076 138.647  1.00  0.00           H
ATOM   4987 1HG2 VAL 2 373     137.110 152.833 141.098  1.00  0.00           H
ATOM   4988 2HG2 VAL 2 373     135.746 151.745 140.745  1.00  0.00           H
ATOM   4989 3HG2 VAL 2 373     137.376 151.076 141.003  1.00  0.00           H
ATOM   4990  N   ALA 2 374     137.934 150.844 136.260  1.00203.70           N
ATOM   4991  CA  ALA 2 374     138.052 151.101 134.830  1.00203.70           C
ATOM   4992  C   ALA 2 374     139.124 150.193 134.237  1.00203.70           C
ATOM   4993  O   ALA 2 374     139.804 149.450 134.950  1.00203.70           O
ATOM   4994  CB  ALA 2 374     138.349 152.583 134.577  1.00203.70           C
ATOM   4995  H   ALA 2 374     138.762 150.600 136.786  1.00  0.00           H
ATOM   4996  HA  ALA 2 374     137.102 150.846 134.361  1.00  0.00           H
ATOM   4997 1HB  ALA 2 374     138.433 152.759 133.505  1.00  0.00           H
ATOM   4998 2HB  ALA 2 374     137.538 153.190 134.981  1.00  0.00           H
ATOM   4999 3HB  ALA 2 374     139.283 152.855 135.064  1.00  0.00           H
[truncated: 181,182 more chars]
