# Supplementary material for: Structure of dimeric lipoprotein lipase reveals a pore adjacent to the active site
Source: Nat Commun. 2023 May 4;14:2569. doi: 10.1038/s41467-023-38243-9 (PMC10160067; doi:10.1038/s41467-023-38243-9)
Supplement: Supplementary file 8 — Supplementary Dataset 5 [file 41467_2023_38243_MOESM8_ESM.txt]

HEADER                                            14-FEB-23   XXXX              
EXPDTA    THEORETICAL MODEL                                                     
REMARK 220                                                                      
REMARK 220 EXPERIMENTAL DETAILS                                                 
REMARK 220  EXPERIMENT TYPE                : THEORETICAL MODELLING              
REMARK 220  DATE OF DATA COLLECTION        : 14-FEB-23                          
REMARK 220                                                                      
REMARK 220 REMARK: MODEL GENERATED BY ROSETTA                                   
REMARK 220  VERSION 2023.05+release.36e9db9557d                                 
HETNAM     EIC 1   1  EIC                                                       
SSBOND     CYS 2   57    CYS 2   70                                       2.03  
SSBOND     CYS 2  294    CYS 2  305                                       2.03  
SSBOND     CYS 2  308    CYS 2  313                                       2.03  
SSBOND     CYS 2  448    CYS 2  468                                       2.03  
HETATM    1 C1   EIC 1   1     145.168 182.785 126.339  1.00  0.00           C  
HETATM    2 C2   EIC 1   1     145.296 183.768 127.511  1.00  0.00           C  
HETATM    3 C3   EIC 1   1     144.167 183.653 128.566  1.00  0.00           C  
HETATM    4 C4   EIC 1   1     144.217 184.776 129.613  1.00  0.00           C  
HETATM    5 C5   EIC 1   1     143.056 184.752 130.609  1.00  0.00           C  
HETATM    6 C6   EIC 1   1     143.548 184.774 132.051  1.00  0.00           C  
HETATM    7 C7   EIC 1   1     142.763 183.794 132.919  1.00  0.00           C  
HETATM    8 C8   EIC 1   1     141.413 184.362 133.357  1.00  0.00           C  
HETATM    9 C9   EIC 1   1     140.571 183.268 133.973  1.00  0.00           C  
HETATM   10 C10  EIC 1   1     140.610 182.994 135.274  1.00  0.00           C  
HETATM   11 C11  EIC 1   1     141.503 183.765 136.215  1.00  0.00           C  
HETATM   12 C12  EIC 1   1     142.295 182.794 137.056  1.00  0.00           C  
HETATM   13 C13  EIC 1   1     141.755 182.309 138.168  1.00  0.00           C  
HETATM   14 C14  EIC 1   1     142.533 181.345 139.023  1.00  0.00           C  
HETATM   15 C15  EIC 1   1     141.582 180.688 140.011  1.00  0.00           C  
HETATM   16 C16  EIC 1   1     141.555 179.181 139.806  1.00  0.00           C  
HETATM   17 C17  EIC 1   1     140.317 178.579 140.457  1.00  0.00           C  
HETATM   18 C18  EIC 1   1     140.635 177.234 141.071  1.00  0.00           C  
HETATM   19 O1   EIC 1   1     144.363 181.829 126.420  1.00  0.00           O  
HETATM   20 O2   EIC 1   1     145.867 182.935 125.303  1.00  0.00           O  
HETATM   21 H21  EIC 1   1     145.295 184.772 127.087  1.00  0.00           H  
HETATM   22 H22  EIC 1   1     146.257 183.575 127.987  1.00  0.00           H  
HETATM   23 H31  EIC 1   1     144.271 182.689 129.063  1.00  0.00           H  
HETATM   24 H32  EIC 1   1     143.214 183.688 128.039  1.00  0.00           H  
HETATM   25 H41  EIC 1   1     144.209 185.721 129.070  1.00  0.00           H  
HETATM   26 H42  EIC 1   1     145.158 184.674 130.150  1.00  0.00           H  
HETATM   27 H51  EIC 1   1     142.477 183.845 130.437  1.00  0.00           H  
HETATM   28 H52  EIC 1   1     142.429 185.624 130.425  1.00  0.00           H  
HETATM   29 H61  EIC 1   1     143.428 185.784 132.443  1.00  0.00           H  
HETATM   30 H62  EIC 1   1     144.604 184.504 132.062  1.00  0.00           H  
HETATM   31 H71  EIC 1   1     143.364 183.566 133.800  1.00  0.00           H  
HETATM   32 H72  EIC 1   1     142.604 182.884 132.343  1.00  0.00           H  
HETATM   33 H81  EIC 1   1     140.896 184.772 132.489  1.00  0.00           H  
HETATM   34 H82  EIC 1   1     141.576 185.152 134.091  1.00  0.00           H  
HETATM   35 H91  EIC 1   1     139.924 182.701 133.321  1.00  0.00           H  
HETATM   36 H1O1 EIC 1   1     139.994 182.205 135.679  1.00  0.00           H  
HETATM   37 H111 EIC 1   1     140.892 184.394 136.861  1.00  0.00           H  
HETATM   38 H112 EIC 1   1     142.185 184.390 135.639  1.00  0.00           H  
HETATM   39 H121 EIC 1   1     143.288 182.502 136.751  1.00  0.00           H  
HETATM   40 H131 EIC 1   1     140.759 182.607 138.458  1.00  0.00           H  
HETATM   41 H141 EIC 1   1     143.312 181.885 139.562  1.00  0.00           H  
HETATM   42 H142 EIC 1   1     142.990 180.585 138.389  1.00  0.00           H  
HETATM   43 H151 EIC 1   1     140.576 181.083 139.864  1.00  0.00           H  
HETATM   44 H152 EIC 1   1     141.910 180.901 141.028  1.00  0.00           H  
HETATM   45 H161 EIC 1   1     142.443 178.737 140.255  1.00  0.00           H  
HETATM   46 H162 EIC 1   1     141.537 178.959 138.739  1.00  0.00           H  
HETATM   47 H171 EIC 1   1     139.537 178.449 139.705  1.00  0.00           H  
HETATM   48 H172 EIC 1   1     139.958 179.247 141.240  1.00  0.00           H  
HETATM   49 H181 EIC 1   1     139.738 176.821 141.530  1.00  0.00           H  
HETATM   50 H182 EIC 1   1     140.990 176.556 140.294  1.00  0.00           H  
HETATM   51 H183 EIC 1   1     141.409 177.355 141.828  1.00  0.00           H  
HETATM   52 HO2  EIC 1   1     145.783 182.313 124.569  1.00  0.00           H  
TER                                                                             
ATOM     54  N   ASP 2  36     143.013 213.192 136.897  1.00318.03           N  
ATOM     55  CA  ASP 2  36     143.856 212.089 136.450  1.00318.03           C  
ATOM     56  C   ASP 2  36     145.320 212.502 136.383  1.00318.03           C  
ATOM     57  O   ASP 2  36     145.642 213.651 136.084  1.00318.03           O  
ATOM     58  CB  ASP 2  36     143.392 211.580 135.085  1.00318.03           C  
ATOM     59  CG  ASP 2  36     143.944 210.206 134.760  1.00318.03           C  
ATOM     60  OD1 ASP 2  36     144.370 209.494 135.694  1.00318.03           O  
ATOM     61  OD2 ASP 2  36     143.938 209.829 133.571  1.00318.03           O  
ATOM     62 1H   ASP 2  36     142.060 212.891 136.931  1.00  0.00           H  
ATOM     63 2H   ASP 2  36     143.302 213.485 137.808  1.00  0.00           H  
ATOM     64 3H   ASP 2  36     143.098 213.957 136.259  1.00  0.00           H  
ATOM     65  HA  ASP 2  36     143.773 211.276 137.172  1.00  0.00           H  
ATOM     66 1HB  ASP 2  36     142.303 211.536 135.064  1.00  0.00           H  
ATOM     67 2HB  ASP 2  36     143.707 212.279 134.310  1.00  0.00           H  
ATOM     68  N   PHE 2  37     146.206 211.547 136.662  1.00319.82           N  
ATOM     69  CA  PHE 2  37     147.641 211.801 136.634  1.00319.82           C  
ATOM     70  C   PHE 2  37     148.244 211.453 135.278  1.00319.82           C  
ATOM     71  O   PHE 2  37     148.965 212.263 134.688  1.00319.82           O  
ATOM     72  CB  PHE 2  37     148.356 211.014 137.745  1.00319.82           C  
ATOM     73  CG  PHE 2  37     147.523 210.774 138.984  1.00319.82           C  
ATOM     74  CD1 PHE 2  37     147.000 211.835 139.720  1.00319.82           C  
ATOM     75  CD2 PHE 2  37     147.262 209.479 139.408  1.00319.82           C  
ATOM     76  CE1 PHE 2  37     146.237 211.605 140.852  1.00319.82           C  
ATOM     77  CE2 PHE 2  37     146.500 209.243 140.541  1.00319.82           C  
ATOM     78  CZ  PHE 2  37     145.987 210.307 141.262  1.00319.82           C  
ATOM     79  H   PHE 2  37     145.874 210.623 136.899  1.00  0.00           H  
ATOM     80  HA  PHE 2  37     147.807 212.866 136.802  1.00  0.00           H  
ATOM     81 1HB  PHE 2  37     148.667 210.043 137.361  1.00  0.00           H  
ATOM     82 2HB  PHE 2  37     149.255 211.549 138.048  1.00  0.00           H  
ATOM     83  HD1 PHE 2  37     147.197 212.857 139.395  1.00  0.00           H  
ATOM     84  HD2 PHE 2  37     147.667 208.641 138.839  1.00  0.00           H  
ATOM     85  HE1 PHE 2  37     145.835 212.445 141.417  1.00  0.00           H  
ATOM     86  HE2 PHE 2  37     146.305 208.221 140.866  1.00  0.00           H  
ATOM     87  HZ  PHE 2  37     145.388 210.122 142.152  1.00  0.00           H  
ATOM     88  N   ARG 2  38     147.955 210.256 134.771  1.00315.60           N  
ATOM     89  CA  ARG 2  38     148.499 209.781 133.506  1.00315.60           C  
ATOM     90  C   ARG 2  38     147.279 209.341 132.707  1.00315.60           C  
ATOM     91  O   ARG 2  38     146.573 208.414 133.119  1.00315.60           O  
ATOM     92  CB  ARG 2  38     149.483 208.626 133.762  1.00315.60           C  
ATOM     93  CG  ARG 2  38     149.678 207.475 132.743  1.00315.60           C  
ATOM     94  CD  ARG 2  38     150.185 207.906 131.345  1.00315.60           C  
ATOM     95  NE  ARG 2  38     149.216 208.439 130.399  1.00315.60           N  
ATOM     96  CZ  ARG 2  38     149.506 209.356 129.485  1.00315.60           C  
ATOM     97  NH1 ARG 2  38     150.721 209.868 129.381  1.00315.60           N  
ATOM     98  NH2 ARG 2  38     148.552 209.771 128.656  1.00315.60           N  
ATOM     99  H   ARG 2  38     147.331 209.658 135.293  1.00  0.00           H  
ATOM    100  HA  ARG 2  38     149.034 210.603 133.029  1.00  0.00           H  
ATOM    101 1HB  ARG 2  38     150.487 209.027 133.896  1.00  0.00           H  
ATOM    102 2HB  ARG 2  38     149.210 208.113 134.684  1.00  0.00           H  
ATOM    103 1HG  ARG 2  38     150.409 206.765 133.131  1.00  0.00           H  
ATOM    104 2HG  ARG 2  38     148.727 206.966 132.583  1.00  0.00           H  
ATOM    105 1HD  ARG 2  38     150.932 208.691 131.455  1.00  0.00           H  
ATOM    106 2HD  ARG 2  38     150.630 207.050 130.840  1.00  0.00           H  
ATOM    107  HE  ARG 2  38     148.269 208.086 130.446  1.00  0.00           H  
ATOM    108 1HH1 ARG 2  38     151.453 209.562 130.006  1.00  0.00           H  
ATOM    109 2HH1 ARG 2  38     150.917 210.565 128.677  1.00  0.00           H  
ATOM    110 1HH2 ARG 2  38     147.619 209.388 128.727  1.00  0.00           H  
ATOM    111 2HH2 ARG 2  38     148.760 210.468 127.956  1.00  0.00           H  
ATOM    112  N   ASP 2  39     146.997 210.035 131.605  1.00306.97           N  
ATOM    113  CA  ASP 2  39     145.786 209.779 130.828  1.00306.97           C  
ATOM    114  C   ASP 2  39     145.904 208.441 130.105  1.00306.97           C  
ATOM    115  O   ASP 2  39     146.631 208.323 129.113  1.00306.97           O  
ATOM    116  CB  ASP 2  39     145.544 210.918 129.843  1.00306.97           C  
ATOM    117  CG  ASP 2  39     145.210 212.225 130.538  1.00306.97           C  
ATOM    118  OD1 ASP 2  39     144.277 212.238 131.368  1.00306.97           O  
ATOM    119  OD2 ASP 2  39     145.884 213.238 130.257  1.00306.97           O  
ATOM    120  H   ASP 2  39     147.635 210.756 131.299  1.00  0.00           H  
ATOM    121  HA  ASP 2  39     144.940 209.722 131.514  1.00  0.00           H  
ATOM    122 1HB  ASP 2  39     146.433 211.062 129.228  1.00  0.00           H  
ATOM    123 2HB  ASP 2  39     144.723 210.654 129.175  1.00  0.00           H  
ATOM    124  N   ILE 2  40     145.174 207.435 130.591  1.00279.53           N  
ATOM    125  CA  ILE 2  40     145.286 206.084 130.051  1.00279.53           C  
ATOM    126  C   ILE 2  40     144.607 206.013 128.691  1.00279.53           C  
ATOM    127  O   ILE 2  40     143.456 206.442 128.528  1.00279.53           O  
ATOM    128  CB  ILE 2  40     144.676 205.059 131.019  1.00279.53           C  
ATOM    129  CG1 ILE 2  40     145.207 205.251 132.442  1.00279.53           C  
ATOM    130  CG2 ILE 2  40     144.974 203.646 130.542  1.00279.53           C  
ATOM    131  CD1 ILE 2  40     146.707 205.136 132.560  1.00279.53           C  
ATOM    132  H   ILE 2  40     144.530 207.610 131.349  1.00  0.00           H  
ATOM    133  HA  ILE 2  40     146.342 205.851 129.920  1.00  0.00           H  
ATOM    134  HB  ILE 2  40     143.597 205.200 131.065  1.00  0.00           H  
ATOM    135 1HG1 ILE 2  40     144.912 206.233 132.811  1.00  0.00           H  
ATOM    136 2HG1 ILE 2  40     144.759 204.507 133.101  1.00  0.00           H  
ATOM    137 1HG2 ILE 2  40     144.537 202.928 131.236  1.00  0.00           H  
ATOM    138 2HG2 ILE 2  40     144.546 203.499 129.551  1.00  0.00           H  
ATOM    139 3HG2 ILE 2  40     146.053 203.497 130.497  1.00  0.00           H  
ATOM    140 1HD1 ILE 2  40     147.003 205.284 133.599  1.00  0.00           H  
ATOM    141 2HD1 ILE 2  40     147.023 204.146 132.230  1.00  0.00           H  
ATOM    142 3HD1 ILE 2  40     147.180 205.894 131.937  1.00  0.00           H  
ATOM    143  N   GLU 2  41     145.319 205.469 127.704  1.00278.89           N  
ATOM    144  CA  GLU 2  41     144.756 205.253 126.378  1.00278.89           C  
ATOM    145  C   GLU 2  41     144.007 203.932 126.262  1.00278.89           C  
ATOM    146  O   GLU 2  41     143.165 203.790 125.367  1.00278.89           O  
ATOM    147  CB  GLU 2  41     145.845 205.299 125.292  1.00278.89           C  
ATOM    148  CG  GLU 2  41     146.655 206.600 125.176  1.00278.89           C  
ATOM    149  CD  GLU 2  41     147.745 206.742 126.226  1.00278.89           C  
ATOM    150  OE1 GLU 2  41     148.214 205.704 126.739  1.00278.89           O  
ATOM    151  OE2 GLU 2  41     148.128 207.890 126.537  1.00278.89           O  
ATOM    152  H   GLU 2  41     146.276 205.199 127.882  1.00  0.00           H  
ATOM    153  HA  GLU 2  41     144.037 206.047 126.174  1.00  0.00           H  
ATOM    154 1HB  GLU 2  41     146.565 204.499 125.465  1.00  0.00           H  
ATOM    155 2HB  GLU 2  41     145.392 205.127 124.315  1.00  0.00           H  
ATOM    156 1HG  GLU 2  41     147.120 206.639 124.191  1.00  0.00           H  
ATOM    157 2HG  GLU 2  41     145.976 207.447 125.261  1.00  0.00           H  
ATOM    158  N   SER 2  42     144.291 202.970 127.134  1.00258.25           N  
ATOM    159  CA  SER 2  42     143.626 201.673 127.092  1.00258.25           C  
ATOM    160  C   SER 2  42     142.256 201.773 127.756  1.00258.25           C  
ATOM    161  O   SER 2  42     142.145 202.240 128.894  1.00258.25           O  
ATOM    162  CB  SER 2  42     144.484 200.616 127.781  1.00258.25           C  
ATOM    163  OG  SER 2  42     145.665 200.348 127.042  1.00258.25           O  
ATOM    164  H   SER 2  42     144.987 203.143 127.845  1.00  0.00           H  
ATOM    165  HA  SER 2  42     143.490 201.388 126.048  1.00  0.00           H  
ATOM    166 1HB  SER 2  42     144.751 200.959 128.780  1.00  0.00           H  
ATOM    167 2HB  SER 2  42     143.909 199.698 127.893  1.00  0.00           H  
ATOM    168  HG  SER 2  42     145.628 200.916 126.269  1.00  0.00           H  
ATOM    169  N   LYS 2  43     141.216 201.352 127.043  1.00257.74           N  
ATOM    170  CA  LYS 2  43     139.890 201.284 127.638  1.00257.74           C  
ATOM    171  C   LYS 2  43     139.808 200.096 128.596  1.00257.74           C  
ATOM    172  O   LYS 2  43     140.460 199.064 128.409  1.00257.74           O  
ATOM    173  CB  LYS 2  43     138.817 201.223 126.536  1.00257.74           C  
ATOM    174  CG  LYS 2  43     138.513 199.848 125.959  1.00257.74           C  
ATOM    175  CD  LYS 2  43     137.198 199.777 125.199  1.00257.74           C  
ATOM    176  CE  LYS 2  43     136.015 200.147 126.059  1.00257.74           C  
ATOM    177  NZ  LYS 2  43     134.752 200.243 125.281  1.00257.74           N  
ATOM    178  H   LYS 2  43     141.338 201.075 126.079  1.00  0.00           H  
ATOM    179  HA  LYS 2  43     139.731 202.184 128.234  1.00  0.00           H  
ATOM    180 1HB  LYS 2  43     137.876 201.617 126.922  1.00  0.00           H  
ATOM    181 2HB  LYS 2  43     139.118 201.855 125.700  1.00  0.00           H  
ATOM    182 1HG  LYS 2  43     139.309 199.558 125.272  1.00  0.00           H  
ATOM    183 2HG  LYS 2  43     138.469 199.117 126.766  1.00  0.00           H  
ATOM    184 1HD  LYS 2  43     137.232 200.458 124.348  1.00  0.00           H  
ATOM    185 2HD  LYS 2  43     137.048 198.764 124.826  1.00  0.00           H  
ATOM    186 1HE  LYS 2  43     135.884 199.398 126.839  1.00  0.00           H  
ATOM    187 2HE  LYS 2  43     136.199 201.109 126.537  1.00  0.00           H  
ATOM    188 1HZ  LYS 2  43     133.993 200.493 125.899  1.00  0.00           H  
ATOM    189 2HZ  LYS 2  43     134.849 200.950 124.566  1.00  0.00           H  
ATOM    190 3HZ  LYS 2  43     134.554 199.352 124.849  1.00  0.00           H  
ATOM    191  N   PHE 2  44     139.038 200.273 129.663  1.00259.48           N  
ATOM    192  CA  PHE 2  44     138.936 199.307 130.749  1.00259.48           C  
ATOM    193  C   PHE 2  44     137.570 198.638 130.708  1.00259.48           C  
ATOM    194  O   PHE 2  44     136.593 199.222 130.232  1.00259.48           O  
ATOM    195  CB  PHE 2  44     139.132 199.972 132.124  1.00259.48           C  
ATOM    196  CG  PHE 2  44     140.514 200.561 132.372  1.00259.48           C  
ATOM    197  CD1 PHE 2  44     141.583 200.360 131.503  1.00259.48           C  
ATOM    198  CD2 PHE 2  44     140.711 201.381 133.474  1.00259.48           C  
ATOM    199  CE1 PHE 2  44     142.822 200.925 131.759  1.00259.48           C  
ATOM    200  CE2 PHE 2  44     141.944 201.956 133.728  1.00259.48           C  
ATOM    201  CZ  PHE 2  44     142.999 201.724 132.874  1.00259.48           C  
ATOM    202  H   PHE 2  44     138.500 201.126 129.712  1.00  0.00           H  
ATOM    203  HA  PHE 2  44     139.719 198.558 130.621  1.00  0.00           H  
ATOM    204 1HB  PHE 2  44     138.409 200.778 132.245  1.00  0.00           H  
ATOM    205 2HB  PHE 2  44     138.943 199.243 132.911  1.00  0.00           H  
ATOM    206  HD1 PHE 2  44     141.437 199.750 130.611  1.00  0.00           H  
ATOM    207  HD2 PHE 2  44     139.875 201.564 134.150  1.00  0.00           H  
ATOM    208  HE1 PHE 2  44     143.655 200.739 131.082  1.00  0.00           H  
ATOM    209  HE2 PHE 2  44     142.081 202.591 134.603  1.00  0.00           H  
ATOM    210  HZ  PHE 2  44     143.972 202.169 133.078  1.00  0.00           H  
ATOM    211  N   ALA 2  45     137.499 197.408 131.218  1.00241.75           N  
ATOM    212  CA  ALA 2  45     136.218 196.710 131.270  1.00241.75           C  
ATOM    213  C   ALA 2  45     136.188 195.809 132.496  1.00241.75           C  
ATOM    214  O   ALA 2  45     136.899 194.801 132.543  1.00241.75           O  
ATOM    215  CB  ALA 2  45     135.982 195.907 129.996  1.00241.75           C  
ATOM    216  H   ALA 2  45     138.325 196.947 131.572  1.00  0.00           H  
ATOM    217  HA  ALA 2  45     135.429 197.457 131.362  1.00  0.00           H  
ATOM    218 1HB  ALA 2  45     135.021 195.397 130.060  1.00  0.00           H  
ATOM    219 2HB  ALA 2  45     135.979 196.579 129.138  1.00  0.00           H  
ATOM    220 3HB  ALA 2  45     136.776 195.171 129.878  1.00  0.00           H  
ATOM    221  N   LEU 2  46     135.375 196.175 133.483  1.00241.35           N  
ATOM    222  CA  LEU 2  46     135.063 195.278 134.589  1.00241.35           C  
ATOM    223  C   LEU 2  46     133.942 194.360 134.120  1.00241.35           C  
ATOM    224  O   LEU 2  46     132.811 194.806 133.909  1.00241.35           O  
ATOM    225  CB  LEU 2  46     134.677 196.070 135.836  1.00241.35           C  
ATOM    226  CG  LEU 2  46     134.353 195.327 137.137  1.00241.35           C  
ATOM    227  CD1 LEU 2  46     134.928 196.088 138.318  1.00241.35           C  
ATOM    228  CD2 LEU 2  46     132.853 195.148 137.328  1.00241.35           C  
ATOM    229  H   LEU 2  46     134.963 197.097 133.466  1.00  0.00           H  
ATOM    230  HA  LEU 2  46     135.950 194.687 134.815  1.00  0.00           H  
ATOM    231 1HB  LEU 2  46     135.492 196.749 136.082  1.00  0.00           H  
ATOM    232 2HB  LEU 2  46     133.792 196.664 135.610  1.00  0.00           H  
ATOM    233  HG  LEU 2  46     134.815 194.340 137.117  1.00  0.00           H  
ATOM    234 1HD1 LEU 2  46     134.696 195.557 139.241  1.00  0.00           H  
ATOM    235 2HD1 LEU 2  46     136.010 196.167 138.208  1.00  0.00           H  
ATOM    236 3HD1 LEU 2  46     134.492 197.086 138.355  1.00  0.00           H  
ATOM    237 1HD2 LEU 2  46     132.666 194.616 138.261  1.00  0.00           H  
ATOM    238 2HD2 LEU 2  46     132.372 196.125 137.364  1.00  0.00           H  
ATOM    239 3HD2 LEU 2  46     132.446 194.574 136.495  1.00  0.00           H  
ATOM    240  N   ARG 2  47     134.255 193.083 133.952  1.00250.68           N  
ATOM    241  CA  ARG 2  47     133.352 192.156 133.294  1.00250.68           C  
ATOM    242  C   ARG 2  47     132.404 191.507 134.296  1.00250.68           C  
ATOM    243  O   ARG 2  47     132.617 191.536 135.511  1.00250.68           O  
ATOM    244  CB  ARG 2  47     134.146 191.090 132.540  1.00250.68           C  
ATOM    245  CG  ARG 2  47     135.045 191.668 131.462  1.00250.68           C  
ATOM    246  CD  ARG 2  47     134.232 192.218 130.302  1.00250.68           C  
ATOM    247  NE  ARG 2  47     133.460 191.183 129.630  1.00250.68           N  
ATOM    248  CZ  ARG 2  47     133.946 190.365 128.707  1.00250.68           C  
ATOM    249  NH1 ARG 2  47     135.199 190.453 128.294  1.00250.68           N  
ATOM    250  NH2 ARG 2  47     133.150 189.441 128.178  1.00250.68           N  
ATOM    251  H   ARG 2  47     135.145 192.746 134.291  1.00  0.00           H  
ATOM    252  HA  ARG 2  47     132.745 192.713 132.579  1.00  0.00           H  
ATOM    253 1HB  ARG 2  47     134.763 190.531 133.243  1.00  0.00           H  
ATOM    254 2HB  ARG 2  47     133.457 190.384 132.076  1.00  0.00           H  
ATOM    255 1HG  ARG 2  47     135.642 192.478 131.882  1.00  0.00           H  
ATOM    256 2HG  ARG 2  47     135.707 190.888 131.083  1.00  0.00           H  
ATOM    257 1HD  ARG 2  47     133.537 192.972 130.670  1.00  0.00           H  
ATOM    258 2HD  ARG 2  47     134.901 192.668 129.570  1.00  0.00           H  
ATOM    259  HE  ARG 2  47     132.487 191.082 129.885  1.00  0.00           H  
ATOM    260 1HH1 ARG 2  47     135.811 191.156 128.683  1.00  0.00           H  
ATOM    261 2HH1 ARG 2  47     135.544 189.817 127.590  1.00  0.00           H  
ATOM    262 1HH2 ARG 2  47     132.188 189.369 128.481  1.00  0.00           H  
ATOM    263 2HH2 ARG 2  47     133.506 188.811 127.474  1.00  0.00           H  
ATOM    264  N   THR 2  48     131.348 190.915 133.760  1.00258.71           N  
ATOM    265  CA  THR 2  48     130.247 190.324 134.502  1.00258.71           C  
ATOM    266  C   THR 2  48     129.978 188.948 133.905  1.00258.71           C  
ATOM    267  O   THR 2  48     130.379 188.677 132.766  1.00258.71           O  
ATOM    268  CB  THR 2  48     129.014 191.250 134.426  1.00258.71           C  
ATOM    269  OG1 THR 2  48     128.118 190.998 135.517  1.00258.71           O  
ATOM    270  CG2 THR 2  48     128.264 191.113 133.109  1.00258.71           C  
ATOM    271  H   THR 2  48     131.333 190.886 132.751  1.00  0.00           H  
ATOM    272  HA  THR 2  48     130.549 190.219 135.544  1.00  0.00           H  
ATOM    273  HB  THR 2  48     129.331 192.287 134.530  1.00  0.00           H  
ATOM    274  HG1 THR 2  48     128.477 190.300 136.070  1.00  0.00           H  
ATOM    275 1HG2 THR 2  48     127.406 191.786 133.107  1.00  0.00           H  
ATOM    276 2HG2 THR 2  48     128.928 191.369 132.284  1.00  0.00           H  
ATOM    277 3HG2 THR 2  48     127.919 190.086 132.992  1.00  0.00           H  
ATOM    278  N   PRO 2  49     129.384 188.021 134.673  1.00255.04           N  
ATOM    279  CA  PRO 2  49     129.057 186.704 134.093  1.00255.04           C  
ATOM    280  C   PRO 2  49     128.012 186.747 132.990  1.00255.04           C  
ATOM    281  O   PRO 2  49     127.943 185.806 132.190  1.00255.04           O  
ATOM    282  CB  PRO 2  49     128.565 185.897 135.303  1.00255.04           C  
ATOM    283  CG  PRO 2  49     128.175 186.911 136.314  1.00255.04           C  
ATOM    284  CD  PRO 2  49     129.154 188.024 136.129  1.00255.04           C  
ATOM    285  HA  PRO 2  49     129.969 186.258 133.670  1.00  0.00           H  
ATOM    286 1HB  PRO 2  49     127.722 185.254 135.009  1.00  0.00           H  
ATOM    287 2HB  PRO 2  49     129.365 185.234 135.663  1.00  0.00           H  
ATOM    288 1HG  PRO 2  49     127.136 187.232 136.149  1.00  0.00           H  
ATOM    289 2HG  PRO 2  49     128.217 186.476 137.324  1.00  0.00           H  
ATOM    290 1HD  PRO 2  49     128.705 188.969 136.469  1.00  0.00           H  
ATOM    291 2HD  PRO 2  49     130.071 187.804 136.695  1.00  0.00           H  
ATOM    292  N   GLU 2  50     127.205 187.801 132.913  1.00280.82           N  
ATOM    293  CA  GLU 2  50     126.284 187.996 131.794  1.00280.82           C  
ATOM    294  C   GLU 2  50     126.937 188.832 130.694  1.00280.82           C  
ATOM    295  O   GLU 2  50     126.400 189.843 130.243  1.00280.82           O  
ATOM    296  CB  GLU 2  50     124.963 188.628 132.247  1.00280.82           C  
ATOM    297  CG  GLU 2  50     124.294 188.206 133.599  1.00280.82           C  
ATOM    298  CD  GLU 2  50     125.023 188.604 134.882  1.00280.82           C  
ATOM    299  OE1 GLU 2  50     126.020 189.352 134.809  1.00280.82           O  
ATOM    300  OE2 GLU 2  50     124.593 188.161 135.967  1.00280.82           O  
ATOM    301  H   GLU 2  50     127.232 188.487 133.653  1.00  0.00           H  
ATOM    302  HA  GLU 2  50     126.059 187.022 131.357  1.00  0.00           H  
ATOM    303 1HB  GLU 2  50     125.086 189.708 132.331  1.00  0.00           H  
ATOM    304 2HB  GLU 2  50     124.195 188.444 131.496  1.00  0.00           H  
ATOM    305 1HG  GLU 2  50     123.299 188.646 133.653  1.00  0.00           H  
ATOM    306 2HG  GLU 2  50     124.183 187.123 133.615  1.00  0.00           H  
ATOM    307  N   ASP 2  51     128.116 188.397 130.255  1.00282.61           N  
ATOM    308  CA  ASP 2  51     128.871 189.088 129.213  1.00282.61           C  
ATOM    309  C   ASP 2  51     129.769 188.048 128.565  1.00282.61           C  
ATOM    310  O   ASP 2  51     130.549 187.390 129.261  1.00282.61           O  
ATOM    311  CB  ASP 2  51     129.691 190.245 129.810  1.00282.61           C  
ATOM    312  CG  ASP 2  51     130.325 191.161 128.755  1.00282.61           C  
ATOM    313  OD1 ASP 2  51     130.873 190.692 127.735  1.00282.61           O  
ATOM    314  OD2 ASP 2  51     130.274 192.391 128.960  1.00282.61           O  
ATOM    315  H   ASP 2  51     128.497 187.555 130.663  1.00  0.00           H  
ATOM    316  HA  ASP 2  51     128.166 189.500 128.491  1.00  0.00           H  
ATOM    317 1HB  ASP 2  51     129.050 190.853 130.449  1.00  0.00           H  
ATOM    318 2HB  ASP 2  51     130.488 189.842 130.435  1.00  0.00           H  
ATOM    319  N   THR 2  52     129.665 187.899 127.247  1.00291.53           N  
ATOM    320  CA  THR 2  52     130.507 186.931 126.558  1.00291.53           C  
ATOM    321  C   THR 2  52     131.760 187.572 125.973  1.00291.53           C  
ATOM    322  O   THR 2  52     132.873 187.296 126.431  1.00291.53           O  
ATOM    323  CB  THR 2  52     129.715 186.238 125.448  1.00291.53           C  
ATOM    324  OG1 THR 2  52     129.619 187.108 124.314  1.00291.53           O  
ATOM    325  CG2 THR 2  52     128.315 185.890 125.932  1.00291.53           C  
ATOM    326  H   THR 2  52     129.008 188.449 126.712  1.00  0.00           H  
ATOM    327  HA  THR 2  52     130.832 186.180 127.279  1.00  0.00           H  
ATOM    328  HB  THR 2  52     130.229 185.324 125.150  1.00  0.00           H  
ATOM    329  HG1 THR 2  52     130.074 187.932 124.504  1.00  0.00           H  
ATOM    330 1HG2 THR 2  52     127.765 185.397 125.130  1.00  0.00           H  
ATOM    331 2HG2 THR 2  52     128.382 185.222 126.790  1.00  0.00           H  
ATOM    332 3HG2 THR 2  52     127.794 186.801 126.222  1.00  0.00           H  
ATOM    333  N   ALA 2  53     131.593 188.467 125.000  1.00304.17           N  
ATOM    334  CA  ALA 2  53     132.729 189.022 124.270  1.00304.17           C  
ATOM    335  C   ALA 2  53     132.522 190.502 123.977  1.00304.17           C  
ATOM    336  O   ALA 2  53     132.790 190.975 122.868  1.00304.17           O  
ATOM    337  CB  ALA 2  53     132.980 188.250 122.974  1.00304.17           C  
ATOM    338  H   ALA 2  53     130.659 188.769 124.761  1.00  0.00           H  
ATOM    339  HA  ALA 2  53     133.613 188.935 124.902  1.00  0.00           H  
ATOM    340 1HB  ALA 2  53     133.832 188.685 122.451  1.00  0.00           H  
ATOM    341 2HB  ALA 2  53     133.192 187.206 123.207  1.00  0.00           H  
ATOM    342 3HB  ALA 2  53     132.097 188.308 122.340  1.00  0.00           H  
ATOM    343  N   GLU 2  54     132.046 191.257 124.965  1.00297.71           N  
ATOM    344  CA  GLU 2  54     131.808 192.683 124.792  1.00297.71           C  
ATOM    345  C   GLU 2  54     132.142 193.410 126.089  1.00297.71           C  
ATOM    346  O   GLU 2  54     132.663 192.823 127.042  1.00297.71           O  
ATOM    347  CB  GLU 2  54     130.364 192.973 124.355  1.00297.71           C  
ATOM    348  CG  GLU 2  54     129.273 192.422 125.269  1.00297.71           C  
ATOM    349  CD  GLU 2  54     128.864 191.001 124.918  1.00297.71           C  
ATOM    350  OE1 GLU 2  54     128.654 190.722 123.719  1.00297.71           O  
ATOM    351  OE2 GLU 2  54     128.742 190.168 125.840  1.00297.71           O  
ATOM    352  H   GLU 2  54     131.845 190.829 125.858  1.00  0.00           H  
ATOM    353  HA  GLU 2  54     132.476 193.053 124.014  1.00  0.00           H  
ATOM    354 1HB  GLU 2  54     130.214 194.051 124.288  1.00  0.00           H  
ATOM    355 2HB  GLU 2  54     130.194 192.556 123.362  1.00  0.00           H  
ATOM    356 1HG  GLU 2  54     129.632 192.439 126.298  1.00  0.00           H  
ATOM    357 2HG  GLU 2  54     128.400 193.071 125.207  1.00  0.00           H  
ATOM    358  N   ASP 2  55     131.868 194.710 126.106  1.00289.65           N  
ATOM    359  CA  ASP 2  55     132.049 195.541 127.289  1.00289.65           C  
ATOM    360  C   ASP 2  55     130.673 195.848 127.866  1.00289.65           C  
ATOM    361  O   ASP 2  55     129.820 196.421 127.180  1.00289.65           O  
ATOM    362  CB  ASP 2  55     132.794 196.833 126.940  1.00289.65           C  
ATOM    363  CG  ASP 2  55     133.195 197.649 128.172  1.00289.65           C  
ATOM    364  OD1 ASP 2  55     132.934 197.228 129.319  1.00289.65           O  
ATOM    365  OD2 ASP 2  55     133.773 198.740 127.982  1.00289.65           O  
ATOM    366  H   ASP 2  55     131.519 195.132 125.257  1.00  0.00           H  
ATOM    367  HA  ASP 2  55     132.644 194.985 128.015  1.00  0.00           H  
ATOM    368 1HB  ASP 2  55     133.695 196.592 126.376  1.00  0.00           H  
ATOM    369 2HB  ASP 2  55     132.165 197.455 126.302  1.00  0.00           H  
ATOM    370  N   THR 2  56     130.462 195.467 129.125  1.00296.98           N  
ATOM    371  CA  THR 2  56     129.250 195.843 129.846  1.00296.98           C  
ATOM    372  C   THR 2  56     129.432 197.190 130.539  1.00296.98           C  
ATOM    373  O   THR 2  56     128.650 198.122 130.323  1.00296.98           O  
ATOM    374  CB  THR 2  56     128.879 194.760 130.866  1.00296.98           C  
ATOM    375  OG1 THR 2  56     128.522 193.556 130.179  1.00296.98           O  
ATOM    376  CG2 THR 2  56     127.702 195.212 131.720  1.00296.98           C  
ATOM    377  H   THR 2  56     131.158 194.904 129.593  1.00  0.00           H  
ATOM    378  HA  THR 2  56     128.436 195.940 129.127  1.00  0.00           H  
ATOM    379  HB  THR 2  56     129.734 194.560 131.512  1.00  0.00           H  
ATOM    380  HG1 THR 2  56     128.595 193.695 129.232  1.00  0.00           H  
ATOM    381 1HG2 THR 2  56     127.453 194.431 132.438  1.00  0.00           H  
ATOM    382 2HG2 THR 2  56     127.968 196.124 132.253  1.00  0.00           H  
ATOM    383 3HG2 THR 2  56     126.841 195.404 131.081  1.00  0.00           H  
ATOM    384  N   CYS 2  57     130.467 197.304 131.368  1.00307.77           N  
ATOM    385  CA  CYS 2  57     130.746 198.512 132.131  1.00307.77           C  
ATOM    386  C   CYS 2  57     132.172 198.965 131.856  1.00307.77           C  
ATOM    387  O   CYS 2  57     133.123 198.219 132.114  1.00307.77           O  
ATOM    388  CB  CYS 2  57     130.543 198.268 133.626  1.00307.77           C  
ATOM    389  SG  CYS 2  57     130.722 199.747 134.627  1.00307.77           S  
ATOM    390  H   CYS 2  57     131.081 196.508 131.464  1.00  0.00           H  
ATOM    391  HA  CYS 2  57     130.054 199.291 131.811  1.00  0.00           H  
ATOM    392 1HB  CYS 2  57     129.547 197.859 133.796  1.00  0.00           H  
ATOM    393 2HB  CYS 2  57     131.264 197.530 133.975  1.00  0.00           H  
ATOM    394  N   HIS 2  58     132.317 200.180 131.336  1.00296.14           N  
ATOM    395  CA  HIS 2  58     133.625 200.799 131.161  1.00296.14           C  
ATOM    396  C   HIS 2  58     133.982 201.589 132.412  1.00296.14           C  
ATOM    397  O   HIS 2  58     133.225 202.469 132.838  1.00296.14           O  
ATOM    398  CB  HIS 2  58     133.647 201.701 129.926  1.00296.14           C  
ATOM    399  CG  HIS 2  58     134.964 202.383 129.697  1.00296.14           C  
ATOM    400  ND1 HIS 2  58     135.915 201.894 128.827  1.00296.14           N  
ATOM    401  CD2 HIS 2  58     135.470 203.535 130.194  1.00296.14           C  
ATOM    402  CE1 HIS 2  58     136.961 202.701 128.820  1.00296.14           C  
ATOM    403  NE2 HIS 2  58     136.715 203.707 129.640  1.00296.14           N  
ATOM    404  H   HIS 2  58     131.491 200.688 131.054  1.00  0.00           H  
ATOM    405  HA  HIS 2  58     134.378 200.024 131.022  1.00  0.00           H  
ATOM    406 1HB  HIS 2  58     133.411 201.111 129.040  1.00  0.00           H  
ATOM    407 2HB  HIS 2  58     132.879 202.468 130.022  1.00  0.00           H  
ATOM    408  HD2 HIS 2  58     134.983 204.198 130.910  1.00  0.00           H  
ATOM    409  HE1 HIS 2  58     137.871 202.560 128.237  1.00  0.00           H  
ATOM    410  HE2 HIS 2  58     137.338 204.479 129.831  1.00  0.00           H  
ATOM    411  N   LEU 2  59     135.132 201.273 132.998  1.00283.17           N  
ATOM    412  CA  LEU 2  59     135.667 202.036 134.118  1.00283.17           C  
ATOM    413  C   LEU 2  59     136.611 203.093 133.558  1.00283.17           C  
ATOM    414  O   LEU 2  59     137.682 202.765 133.038  1.00283.17           O  
ATOM    415  CB  LEU 2  59     136.381 201.114 135.103  1.00283.17           C  
ATOM    416  CG  LEU 2  59     137.024 201.803 136.306  1.00283.17           C  
ATOM    417  CD1 LEU 2  59     135.981 202.601 137.070  1.00283.17           C  
ATOM    418  CD2 LEU 2  59     137.687 200.778 137.210  1.00283.17           C  
ATOM    419  H   LEU 2  59     135.649 200.477 132.653  1.00  0.00           H  
ATOM    420  HA  LEU 2  59     134.838 202.520 134.634  1.00  0.00           H  
ATOM    421 1HB  LEU 2  59     135.664 200.387 135.481  1.00  0.00           H  
ATOM    422 2HB  LEU 2  59     137.165 200.576 134.570  1.00  0.00           H  
ATOM    423  HG  LEU 2  59     137.777 202.511 135.960  1.00  0.00           H  
ATOM    424 1HD1 LEU 2  59     136.450 203.088 137.925  1.00  0.00           H  
ATOM    425 2HD1 LEU 2  59     135.549 203.357 136.414  1.00  0.00           H  
ATOM    426 3HD1 LEU 2  59     135.196 201.932 137.420  1.00  0.00           H  
ATOM    427 1HD2 LEU 2  59     138.141 201.284 138.062  1.00  0.00           H  
ATOM    428 2HD2 LEU 2  59     136.939 200.069 137.566  1.00  0.00           H  
ATOM    429 3HD2 LEU 2  59     138.457 200.245 136.652  1.00  0.00           H  
ATOM    430  N   ILE 2  60     136.207 204.357 133.645  1.00299.09           N  
ATOM    431  CA  ILE 2  60     136.990 205.464 133.103  1.00299.09           C  
ATOM    432  C   ILE 2  60     138.238 205.669 133.957  1.00299.09           C  
ATOM    433  O   ILE 2  60     138.211 205.391 135.166  1.00299.09           O  
ATOM    434  CB  ILE 2  60     136.140 206.745 133.001  1.00299.09           C  
ATOM    435  CG1 ILE 2  60     135.609 207.171 134.371  1.00299.09           C  
ATOM    436  CG2 ILE 2  60     134.990 206.543 132.024  1.00299.09           C  
ATOM    437  CD1 ILE 2  60     134.832 208.469 134.350  1.00299.09           C  
ATOM    438  H   ILE 2  60     135.328 204.554 134.102  1.00  0.00           H  
ATOM    439  HA  ILE 2  60     137.325 205.193 132.102  1.00  0.00           H  
ATOM    440  HB  ILE 2  60     136.763 207.568 132.650  1.00  0.00           H  
ATOM    441 1HG1 ILE 2  60     134.960 206.391 134.768  1.00  0.00           H  
ATOM    442 2HG1 ILE 2  60     136.442 207.285 135.065  1.00  0.00           H  
ATOM    443 1HG2 ILE 2  60     134.399 207.457 131.964  1.00  0.00           H  
ATOM    444 2HG2 ILE 2  60     135.388 206.303 131.039  1.00  0.00           H  
ATOM    445 3HG2 ILE 2  60     134.358 205.724 132.370  1.00  0.00           H  
ATOM    446 1HD1 ILE 2  60     134.489 208.704 135.358  1.00  0.00           H  
ATOM    447 2HD1 ILE 2  60     135.475 209.272 133.989  1.00  0.00           H  
ATOM    448 3HD1 ILE 2  60     133.972 208.367 133.689  1.00  0.00           H  
ATOM    449  N   PRO 2  61     139.356 206.104 133.382  1.00316.29           N  
ATOM    450  CA  PRO 2  61     140.549 206.386 134.184  1.00316.29           C  
ATOM    451  C   PRO 2  61     140.390 207.700 134.944  1.00316.29           C  
ATOM    452  O   PRO 2  61     139.452 208.466 134.731  1.00316.29           O  
ATOM    453  CB  PRO 2  61     141.666 206.462 133.140  1.00316.29           C  
ATOM    454  CG  PRO 2  61     140.983 206.881 131.896  1.00316.29           C  
ATOM    455  CD  PRO 2  61     139.620 206.252 131.938  1.00316.29           C  
ATOM    456  HA  PRO 2  61     140.721 205.553 134.881  1.00  0.00           H  
ATOM    457 1HB  PRO 2  61     142.435 207.179 133.464  1.00  0.00           H  
ATOM    458 2HB  PRO 2  61     142.159 205.483 133.044  1.00  0.00           H  
ATOM    459 1HG  PRO 2  61     140.925 207.978 131.845  1.00  0.00           H  
ATOM    460 2HG  PRO 2  61     141.558 206.552 131.018  1.00  0.00           H  
ATOM    461 1HD  PRO 2  61     138.891 206.923 131.461  1.00  0.00           H  
ATOM    462 2HD  PRO 2  61     139.648 205.280 131.423  1.00  0.00           H  
ATOM    463  N   GLY 2  62     141.336 207.949 135.838  1.00313.87           N  
ATOM    464  CA  GLY 2  62     141.244 209.060 136.759  1.00313.87           C  
ATOM    465  C   GLY 2  62     140.418 208.713 137.984  1.00313.87           C  
ATOM    466  O   GLY 2  62     139.580 207.814 137.975  1.00313.87           O  
ATOM    467  H   GLY 2  62     142.144 207.344 135.876  1.00  0.00           H  
ATOM    468 1HA  GLY 2  62     142.245 209.358 137.071  1.00  0.00           H  
ATOM    469 2HA  GLY 2  62     140.798 209.915 136.253  1.00  0.00           H  
ATOM    470  N   VAL 2  63     140.651 209.466 139.058  1.00305.93           N  
ATOM    471  CA  VAL 2  63     139.989 209.180 140.325  1.00305.93           C  
ATOM    472  C   VAL 2  63     138.567 209.714 140.230  1.00305.93           C  
ATOM    473  O   VAL 2  63     138.295 210.884 140.520  1.00305.93           O  
ATOM    474  CB  VAL 2  63     140.755 209.788 141.516  1.00305.93           C  
ATOM    475  CG1 VAL 2  63     140.080 209.424 142.838  1.00305.93           C  
ATOM    476  CG2 VAL 2  63     142.204 209.324 141.506  1.00305.93           C  
ATOM    477  H   VAL 2  63     141.291 210.245 139.002  1.00  0.00           H  
ATOM    478  HA  VAL 2  63     139.955 208.098 140.461  1.00  0.00           H  
ATOM    479  HB  VAL 2  63     140.724 210.875 141.439  1.00  0.00           H  
ATOM    480 1HG1 VAL 2  63     140.638 209.864 143.665  1.00  0.00           H  
ATOM    481 2HG1 VAL 2  63     139.060 209.808 142.844  1.00  0.00           H  
ATOM    482 3HG1 VAL 2  63     140.061 208.340 142.951  1.00  0.00           H  
ATOM    483 1HG2 VAL 2  63     142.732 209.762 142.352  1.00  0.00           H  
ATOM    484 2HG2 VAL 2  63     142.239 208.237 141.580  1.00  0.00           H  
ATOM    485 3HG2 VAL 2  63     142.681 209.640 140.578  1.00  0.00           H  
ATOM    486  N   THR 2  64     137.661 208.854 139.776  1.00299.98           N  
ATOM    487  CA  THR 2  64     136.260 209.199 139.565  1.00299.98           C  
ATOM    488  C   THR 2  64     135.430 208.174 140.332  1.00299.98           C  
ATOM    489  O   THR 2  64     135.940 207.424 141.176  1.00299.98           O  
ATOM    490  CB  THR 2  64     135.878 209.216 138.076  1.00299.98           C  
ATOM    491  OG1 THR 2  64     135.887 207.877 137.569  1.00299.98           O  
ATOM    492  CG2 THR 2  64     136.824 210.087 137.250  1.00299.98           C  
ATOM    493  H   THR 2  64     137.973 207.916 139.570  1.00  0.00           H  
ATOM    494  HA  THR 2  64     136.086 210.199 139.963  1.00  0.00           H  
ATOM    495  HB  THR 2  64     134.867 209.606 137.964  1.00  0.00           H  
ATOM    496  HG1 THR 2  64     136.129 207.271 138.273  1.00  0.00           H  
ATOM    497 1HG2 THR 2  64     136.515 210.069 136.205  1.00  0.00           H  
ATOM    498 2HG2 THR 2  64     136.792 211.111 137.621  1.00  0.00           H  
ATOM    499 3HG2 THR 2  64     137.839 209.702 137.334  1.00  0.00           H  
ATOM    500  N   GLU 2  65     134.125 208.159 140.067  1.00300.64           N  
ATOM    501  CA  GLU 2  65     133.273 207.085 140.556  1.00300.64           C  
ATOM    502  C   GLU 2  65     133.684 205.757 139.922  1.00300.64           C  
ATOM    503  O   GLU 2  65     133.956 205.681 138.720  1.00300.64           O  
ATOM    504  CB  GLU 2  65     131.797 207.420 140.295  1.00300.64           C  
ATOM    505  CG  GLU 2  65     131.359 207.609 138.829  1.00300.64           C  
ATOM    506  CD  GLU 2  65     130.952 206.323 138.127  1.00300.64           C  
ATOM    507  OE1 GLU 2  65     130.811 205.282 138.803  1.00300.64           O  
ATOM    508  OE2 GLU 2  65     130.777 206.356 136.891  1.00300.64           O  
ATOM    509  H   GLU 2  65     133.715 208.902 139.519  1.00  0.00           H  
ATOM    510  HA  GLU 2  65     133.426 206.984 141.631  1.00  0.00           H  
ATOM    511 1HB  GLU 2  65     131.167 206.629 140.701  1.00  0.00           H  
ATOM    512 2HB  GLU 2  65     131.537 208.344 140.812  1.00  0.00           H  
ATOM    513 1HG  GLU 2  65     130.512 208.294 138.799  1.00  0.00           H  
ATOM    514 2HG  GLU 2  65     132.178 208.063 138.272  1.00  0.00           H  
ATOM    515  N   SER 2  66     133.789 204.731 140.747  1.00299.55           N  
ATOM    516  CA  SER 2  66     134.194 203.405 140.296  1.00299.55           C  
ATOM    517  C   SER 2  66     133.248 202.310 140.756  1.00299.55           C  
ATOM    518  O   SER 2  66     133.020 201.351 140.016  1.00299.55           O  
ATOM    519  CB  SER 2  66     135.619 203.099 140.785  1.00299.55           C  
ATOM    520  OG  SER 2  66     135.685 203.118 142.199  1.00299.55           O  
ATOM    521  H   SER 2  66     133.580 204.876 141.725  1.00  0.00           H  
ATOM    522  HA  SER 2  66     134.184 203.392 139.205  1.00  0.00           H  
ATOM    523 1HB  SER 2  66     135.928 202.121 140.417  1.00  0.00           H  
ATOM    524 2HB  SER 2  66     136.310 203.835 140.376  1.00  0.00           H  
ATOM    525  HG  SER 2  66     134.797 203.323 142.503  1.00  0.00           H  
ATOM    526  N   VAL 2  67     132.691 202.430 141.961  1.00305.39           N  
ATOM    527  CA  VAL 2  67     131.804 201.404 142.493  1.00305.39           C  
ATOM    528  C   VAL 2  67     130.358 201.621 142.046  1.00305.39           C  
ATOM    529  O   VAL 2  67     129.542 200.690 142.129  1.00305.39           O  
ATOM    530  CB  VAL 2  67     131.934 201.371 144.032  1.00305.39           C  
ATOM    531  CG1 VAL 2  67     131.256 202.580 144.674  1.00305.39           C  
ATOM    532  CG2 VAL 2  67     131.457 200.041 144.632  1.00305.39           C  
ATOM    533  H   VAL 2  67     132.887 203.249 142.519  1.00  0.00           H  
ATOM    534  HA  VAL 2  67     132.107 200.439 142.085  1.00  0.00           H  
ATOM    535  HB  VAL 2  67     132.981 201.511 144.302  1.00  0.00           H  
ATOM    536 1HG1 VAL 2  67     131.366 202.526 145.757  1.00  0.00           H  
ATOM    537 2HG1 VAL 2  67     131.721 203.495 144.308  1.00  0.00           H  
ATOM    538 3HG1 VAL 2  67     130.197 202.582 144.417  1.00  0.00           H  
ATOM    539 1HG2 VAL 2  67     131.570 200.069 145.715  1.00  0.00           H  
ATOM    540 2HG2 VAL 2  67     130.408 199.884 144.380  1.00  0.00           H  
ATOM    541 3HG2 VAL 2  67     132.054 199.224 144.227  1.00  0.00           H  
ATOM    542  N   ALA 2  68     130.028 202.805 141.529  1.00316.51           N  
ATOM    543  CA  ALA 2  68     128.646 203.109 141.174  1.00316.51           C  
ATOM    544  C   ALA 2  68     128.238 202.435 139.868  1.00316.51           C  
ATOM    545  O   ALA 2  68     127.321 201.605 139.848  1.00316.51           O  
ATOM    546  CB  ALA 2  68     128.449 204.625 141.080  1.00316.51           C  
ATOM    547  H   ALA 2  68     130.740 203.505 141.379  1.00  0.00           H  
ATOM    548  HA  ALA 2  68     128.000 202.714 141.959  1.00  0.00           H  
ATOM    549 1HB  ALA 2  68     127.414 204.842 140.815  1.00  0.00           H  
ATOM    550 2HB  ALA 2  68     128.680 205.082 142.042  1.00  0.00           H  
ATOM    551 3HB  ALA 2  68     129.111 205.031 140.317  1.00  0.00           H  
ATOM    552  N   ASN 2  69     128.902 202.784 138.763  1.00311.68           N  
ATOM    553  CA  ASN 2  69     128.525 202.215 137.471  1.00311.68           C  
ATOM    554  C   ASN 2  69     128.959 200.757 137.349  1.00311.68           C  
ATOM    555  O   ASN 2  69     128.181 199.904 136.903  1.00311.68           O  
ATOM    556  CB  ASN 2  69     129.079 203.080 136.327  1.00311.68           C  
ATOM    557  CG  ASN 2  69     130.599 203.233 136.357  1.00311.68           C  
ATOM    558  OD1 ASN 2  69     131.276 202.760 137.273  1.00311.68           O  
ATOM    559  ND2 ASN 2  69     131.140 203.899 135.344  1.00311.68           N  
ATOM    560  H   ASN 2  69     129.668 203.441 138.807  1.00  0.00           H  
ATOM    561  HA  ASN 2  69     127.436 202.200 137.404  1.00  0.00           H  
ATOM    562 1HB  ASN 2  69     128.798 202.640 135.369  1.00  0.00           H  
ATOM    563 2HB  ASN 2  69     128.634 204.074 136.374  1.00  0.00           H  
ATOM    564 1HD2 ASN 2  69     132.131 204.033 135.306  1.00  0.00           H  
ATOM    565 2HD2 ASN 2  69     130.558 204.266 134.620  1.00  0.00           H  
ATOM    566  N   CYS 2  70     130.195 200.447 137.736  1.00293.04           N  
ATOM    567  CA  CYS 2  70     130.703 199.083 137.739  1.00293.04           C  
ATOM    568  C   CYS 2  70     130.601 198.538 139.157  1.00293.04           C  
ATOM    569  O   CYS 2  70     131.054 199.187 140.104  1.00293.04           O  
ATOM    570  CB  CYS 2  70     132.157 199.021 137.262  1.00293.04           C  
ATOM    571  SG  CYS 2  70     132.518 199.527 135.548  1.00293.04           S  
ATOM    572  H   CYS 2  70     130.799 201.198 138.039  1.00  0.00           H  
ATOM    573  HA  CYS 2  70     130.097 198.487 137.056  1.00  0.00           H  
ATOM    574 1HB  CYS 2  70     132.776 199.655 137.898  1.00  0.00           H  
ATOM    575 2HB  CYS 2  70     132.528 198.001 137.357  1.00  0.00           H  
ATOM    576  N   HIS 2  71     129.999 197.361 139.301  1.00257.26           N  
ATOM    577  CA  HIS 2  71     129.817 196.778 140.625  1.00257.26           C  
ATOM    578  C   HIS 2  71     131.156 196.299 141.174  1.00257.26           C  
ATOM    579  O   HIS 2  71     131.913 195.610 140.485  1.00257.26           O  
ATOM    580  CB  HIS 2  71     128.819 195.622 140.566  1.00257.26           C  
ATOM    581  CG  HIS 2  71     129.137 194.494 141.499  1.00257.26           C  
ATOM    582  ND1 HIS 2  71     129.079 194.620 142.871  1.00257.26           N  
ATOM    583  CD2 HIS 2  71     129.526 193.220 141.256  1.00257.26           C  
ATOM    584  CE1 HIS 2  71     129.414 193.472 143.431  1.00257.26           C  
ATOM    585  NE2 HIS 2  71     129.690 192.605 142.474  1.00257.26           N  
ATOM    586  H   HIS 2  71     129.662 196.859 138.492  1.00  0.00           H  
ATOM    587  HA  HIS 2  71     129.422 197.533 141.304  1.00  0.00           H  
ATOM    588 1HB  HIS 2  71     127.821 195.990 140.808  1.00  0.00           H  
ATOM    589 2HB  HIS 2  71     128.784 195.223 139.553  1.00  0.00           H  
ATOM    590  HD2 HIS 2  71     129.679 192.766 140.276  1.00  0.00           H  
ATOM    591  HE1 HIS 2  71     129.455 193.273 144.502  1.00  0.00           H  
ATOM    592  HE2 HIS 2  71     129.975 191.646 142.610  1.00  0.00           H  
ATOM    593  N   PHE 2  72     131.446 196.668 142.419  1.00263.13           N  
ATOM    594  CA  PHE 2  72     132.652 196.220 143.098  1.00263.13           C  
ATOM    595  C   PHE 2  72     132.319 195.928 144.551  1.00263.13           C  
ATOM    596  O   PHE 2  72     131.646 196.727 145.209  1.00263.13           O  
ATOM    597  CB  PHE 2  72     133.772 197.265 143.010  1.00263.13           C  
ATOM    598  CG  PHE 2  72     134.898 197.030 143.978  1.00263.13           C  
ATOM    599  CD1 PHE 2  72     135.784 195.979 143.787  1.00263.13           C  
ATOM    600  CD2 PHE 2  72     135.079 197.865 145.074  1.00263.13           C  
ATOM    601  CE1 PHE 2  72     136.824 195.758 144.675  1.00263.13           C  
ATOM    602  CE2 PHE 2  72     136.116 197.648 145.966  1.00263.13           C  
ATOM    603  CZ  PHE 2  72     136.990 196.593 145.765  1.00263.13           C  
ATOM    604  H   PHE 2  72     130.806 197.279 142.905  1.00  0.00           H  
ATOM    605  HA  PHE 2  72     133.002 195.307 142.615  1.00  0.00           H  
ATOM    606 1HB  PHE 2  72     134.185 197.271 142.002  1.00  0.00           H  
ATOM    607 2HB  PHE 2  72     133.361 198.255 143.201  1.00  0.00           H  
ATOM    608  HD1 PHE 2  72     135.655 195.324 142.925  1.00  0.00           H  
ATOM    609  HD2 PHE 2  72     134.390 198.695 145.231  1.00  0.00           H  
ATOM    610  HE1 PHE 2  72     137.510 194.927 144.514  1.00  0.00           H  
ATOM    611  HE2 PHE 2  72     136.245 198.305 146.826  1.00  0.00           H  
ATOM    612  HZ  PHE 2  72     137.806 196.421 146.465  1.00  0.00           H  
ATOM    613  N   ASN 2  73     132.793 194.792 145.046  1.00265.01           N  
ATOM    614  CA  ASN 2  73     132.638 194.411 146.441  1.00265.01           C  
ATOM    615  C   ASN 2  73     134.029 194.385 147.061  1.00265.01           C  
ATOM    616  O   ASN 2  73     134.958 193.811 146.484  1.00265.01           O  
ATOM    617  CB  ASN 2  73     131.945 193.047 146.554  1.00265.01           C  
ATOM    618  CG  ASN 2  73     131.758 192.573 147.999  1.00265.01           C  
ATOM    619  OD1 ASN 2  73     131.948 193.320 148.961  1.00265.01           O  
ATOM    620  ND2 ASN 2  73     131.374 191.310 148.146  1.00265.01           N  
ATOM    621  H   ASN 2  73     133.282 194.171 144.418  1.00  0.00           H  
ATOM    622  HA  ASN 2  73     132.017 195.159 146.937  1.00  0.00           H  
ATOM    623 1HB  ASN 2  73     130.964 193.097 146.080  1.00  0.00           H  
ATOM    624 2HB  ASN 2  73     132.529 192.297 146.020  1.00  0.00           H  
ATOM    625 1HD2 ASN 2  73     131.233 190.934 149.062  1.00  0.00           H  
ATOM    626 2HD2 ASN 2  73     131.226 190.736 147.341  1.00  0.00           H  
ATOM    627  N   HIS 2  74     134.174 195.037 148.218  1.00281.00           N  
ATOM    628  CA  HIS 2  74     135.456 195.025 148.916  1.00281.00           C  
ATOM    629  C   HIS 2  74     135.768 193.639 149.468  1.00281.00           C  
ATOM    630  O   HIS 2  74     136.915 193.183 149.404  1.00281.00           O  
ATOM    631  CB  HIS 2  74     135.458 196.066 150.032  1.00281.00           C  
ATOM    632  CG  HIS 2  74     136.827 196.424 150.521  1.00281.00           C  
ATOM    633  ND1 HIS 2  74     137.497 195.683 151.470  1.00281.00           N  
ATOM    634  CD2 HIS 2  74     137.654 197.445 150.189  1.00281.00           C  
ATOM    635  CE1 HIS 2  74     138.675 196.232 151.704  1.00281.00           C  
ATOM    636  NE2 HIS 2  74     138.796 197.302 150.939  1.00281.00           N  
ATOM    637  H   HIS 2  74     133.399 195.544 148.621  1.00  0.00           H  
ATOM    638  HA  HIS 2  74     136.254 195.273 148.216  1.00  0.00           H  
ATOM    639 1HB  HIS 2  74     134.973 196.977 149.681  1.00  0.00           H  
ATOM    640 2HB  HIS 2  74     134.881 195.693 150.878  1.00  0.00           H  
ATOM    641  HD2 HIS 2  74     137.451 198.233 149.463  1.00  0.00           H  
ATOM    642  HE1 HIS 2  74     139.421 195.865 152.408  1.00  0.00           H  
ATOM    643  HE2 HIS 2  74     139.596 197.918 150.907  1.00  0.00           H  
ATOM    644  N   SER 2  75     134.760 192.956 150.010  1.00277.40           N  
ATOM    645  CA  SER 2  75     134.914 191.577 150.472  1.00277.40           C  
ATOM    646  C   SER 2  75     134.643 190.626 149.306  1.00277.40           C  
ATOM    647  O   SER 2  75     133.629 189.929 149.240  1.00277.40           O  
ATOM    648  CB  SER 2  75     133.986 191.301 151.647  1.00277.40           C  
ATOM    649  OG  SER 2  75     132.628 191.383 151.248  1.00277.40           O  
ATOM    650  H   SER 2  75     133.862 193.409 150.103  1.00  0.00           H  
ATOM    651  HA  SER 2  75     135.944 191.435 150.801  1.00  0.00           H  
ATOM    652 1HB  SER 2  75     134.192 190.309 152.048  1.00  0.00           H  
ATOM    653 2HB  SER 2  75     134.180 192.021 152.441  1.00  0.00           H  
ATOM    654  HG  SER 2  75     132.640 191.598 150.312  1.00  0.00           H  
ATOM    655  N   SER 2  76     135.587 190.611 148.369  1.00275.32           N  
ATOM    656  CA  SER 2  76     135.451 189.814 147.158  1.00275.32           C  
ATOM    657  C   SER 2  76     136.842 189.477 146.634  1.00275.32           C  
ATOM    658  O   SER 2  76     137.860 189.873 147.207  1.00275.32           O  
ATOM    659  CB  SER 2  76     134.626 190.546 146.099  1.00275.32           C  
ATOM    660  OG  SER 2  76     135.320 191.678 145.602  1.00275.32           O  
ATOM    661  H   SER 2  76     136.420 191.167 148.501  1.00  0.00           H  
ATOM    662  HA  SER 2  76     134.936 188.886 147.410  1.00  0.00           H  
ATOM    663 1HB  SER 2  76     134.402 189.866 145.278  1.00  0.00           H  
ATOM    664 2HB  SER 2  76     133.677 190.861 146.531  1.00  0.00           H  
ATOM    665  HG  SER 2  76     136.158 191.701 146.069  1.00  0.00           H  
ATOM    666  N   LYS 2  77     136.869 188.734 145.533  1.00249.09           N  
ATOM    667  CA  LYS 2  77     138.099 188.299 144.889  1.00249.09           C  
ATOM    668  C   LYS 2  77     138.314 189.117 143.626  1.00249.09           C  
ATOM    669  O   LYS 2  77     137.401 189.246 142.805  1.00249.09           O  
ATOM    670  CB  LYS 2  77     138.030 186.811 144.541  1.00249.09           C  
ATOM    671  CG  LYS 2  77     138.403 185.849 145.663  1.00249.09           C  
ATOM    672  CD  LYS 2  77     139.553 186.342 146.530  1.00249.09           C  
ATOM    673  CE  LYS 2  77     139.892 185.305 147.591  1.00249.09           C  
ATOM    674  NZ  LYS 2  77     140.956 185.752 148.528  1.00249.09           N  
ATOM    675  H   LYS 2  77     135.982 188.464 145.133  1.00  0.00           H  
ATOM    676  HA  LYS 2  77     138.926 188.455 145.582  1.00  0.00           H  
ATOM    677 1HB  LYS 2  77     137.018 186.558 144.225  1.00  0.00           H  
ATOM    678 2HB  LYS 2  77     138.697 186.602 143.704  1.00  0.00           H  
ATOM    679 1HG  LYS 2  77     137.540 185.693 146.311  1.00  0.00           H  
ATOM    680 2HG  LYS 2  77     138.694 184.889 145.237  1.00  0.00           H  
ATOM    681 1HD  LYS 2  77     140.428 186.526 145.905  1.00  0.00           H  
ATOM    682 2HD  LYS 2  77     139.270 187.278 147.012  1.00  0.00           H  
ATOM    683 1HE  LYS 2  77     139.001 185.076 148.174  1.00  0.00           H  
ATOM    684 2HE  LYS 2  77     140.229 184.388 147.109  1.00  0.00           H  
ATOM    685 1HZ  LYS 2  77     141.136 185.024 149.205  1.00  0.00           H  
ATOM    686 2HZ  LYS 2  77     141.802 185.947 148.010  1.00  0.00           H  
ATOM    687 3HZ  LYS 2  77     140.654 186.589 149.006  1.00  0.00           H  
ATOM    688  N   THR 2  78     139.517 189.666 143.468  1.00237.47           N  
ATOM    689  CA  THR 2  78     139.853 190.488 142.306  1.00237.47           C  
ATOM    690  C   THR 2  78     140.931 189.775 141.493  1.00237.47           C  
ATOM    691  O   THR 2  78     142.115 189.814 141.844  1.00237.47           O  
ATOM    692  CB  THR 2  78     140.316 191.882 142.725  1.00237.47           C  
ATOM    693  OG1 THR 2  78     141.674 191.817 143.165  1.00237.47           O  
ATOM    694  CG2 THR 2  78     139.447 192.439 143.849  1.00237.47           C  
ATOM    695  H   THR 2  78     140.218 189.507 144.177  1.00  0.00           H  
ATOM    696  HA  THR 2  78     138.960 190.597 141.689  1.00  0.00           H  
ATOM    697  HB  THR 2  78     140.260 192.556 141.871  1.00  0.00           H  
ATOM    698  HG1 THR 2  78     141.989 190.912 143.098  1.00  0.00           H  
ATOM    699 1HG2 THR 2  78     139.801 193.432 144.125  1.00  0.00           H  
ATOM    700 2HG2 THR 2  78     138.413 192.503 143.512  1.00  0.00           H  
ATOM    701 3HG2 THR 2  78     139.506 191.780 144.714  1.00  0.00           H  
ATOM    702  N   PHE 2  79     140.518 189.121 140.408  1.00227.17           N  
ATOM    703  CA  PHE 2  79     141.427 188.448 139.480  1.00227.17           C  
ATOM    704  C   PHE 2  79     141.464 189.282 138.205  1.00227.17           C  
ATOM    705  O   PHE 2  79     140.457 189.383 137.497  1.00227.17           O  
ATOM    706  CB  PHE 2  79     141.022 186.996 139.161  1.00227.17           C  
ATOM    707  CG  PHE 2  79     140.687 186.096 140.363  1.00227.17           C  
ATOM    708  CD1 PHE 2  79     141.094 186.377 141.667  1.00227.17           C  
ATOM    709  CD2 PHE 2  79     140.107 184.859 140.126  1.00227.17           C  
ATOM    710  CE1 PHE 2  79     140.812 185.515 142.707  1.00227.17           C  
ATOM    711  CE2 PHE 2  79     139.818 183.992 141.167  1.00227.17           C  
ATOM    712  CZ  PHE 2  79     140.179 184.319 142.457  1.00227.17           C  
ATOM    713  H   PHE 2  79     139.524 189.096 140.228  1.00  0.00           H  
ATOM    714  HA  PHE 2  79     142.419 188.412 139.932  1.00  0.00           H  
ATOM    715 1HB  PHE 2  79     140.144 186.997 138.516  1.00  0.00           H  
ATOM    716 2HB  PHE 2  79     141.828 186.505 138.617  1.00  0.00           H  
ATOM    717  HD1 PHE 2  79     141.645 187.297 141.866  1.00  0.00           H  
ATOM    718  HD2 PHE 2  79     139.822 184.600 139.106  1.00  0.00           H  
ATOM    719  HE1 PHE 2  79     141.091 185.782 143.726  1.00  0.00           H  
ATOM    720  HE2 PHE 2  79     139.306 183.051 140.967  1.00  0.00           H  
ATOM    721  HZ  PHE 2  79     139.965 183.633 143.275  1.00  0.00           H  
ATOM    722  N   VAL 2  80     142.616 189.876 137.911  1.00201.92           N  
ATOM    723  CA  VAL 2  80     142.769 190.772 136.772  1.00201.92           C  
ATOM    724  C   VAL 2  80     143.538 190.063 135.662  1.00201.92           C  
ATOM    725  O   VAL 2  80     144.388 189.189 135.912  1.00201.92           O  
ATOM    726  CB  VAL 2  80     143.435 192.103 137.194  1.00201.92           C  
ATOM    727  CG1 VAL 2  80     142.824 192.602 138.492  1.00201.92           C  
ATOM    728  CG2 VAL 2  80     144.941 191.977 137.363  1.00201.92           C  
ATOM    729  H   VAL 2  80     143.413 189.695 138.505  1.00  0.00           H  
ATOM    730  HA  VAL 2  80     141.779 190.996 136.372  1.00  0.00           H  
ATOM    731  HB  VAL 2  80     143.241 192.854 136.428  1.00  0.00           H  
ATOM    732 1HG1 VAL 2  80     143.299 193.540 138.781  1.00  0.00           H  
ATOM    733 2HG1 VAL 2  80     141.756 192.765 138.352  1.00  0.00           H  
ATOM    734 3HG1 VAL 2  80     142.979 191.861 139.276  1.00  0.00           H  
ATOM    735 1HG2 VAL 2  80     145.356 192.940 137.659  1.00  0.00           H  
ATOM    736 2HG2 VAL 2  80     145.160 191.236 138.132  1.00  0.00           H  
ATOM    737 3HG2 VAL 2  80     145.388 191.664 136.419  1.00  0.00           H  
ATOM    738  N   VAL 2  81     143.183 190.393 134.421  1.00183.42           N  
ATOM    739  CA  VAL 2  81     143.778 189.788 133.240  1.00183.42           C  
ATOM    740  C   VAL 2  81     144.299 190.884 132.322  1.00183.42           C  
ATOM    741  O   VAL 2  81     143.872 192.039 132.381  1.00183.42           O  
ATOM    742  CB  VAL 2  81     142.792 188.873 132.481  1.00183.42           C  
ATOM    743  CG1 VAL 2  81     142.379 187.690 133.339  1.00183.42           C  
ATOM    744  CG2 VAL 2  81     141.569 189.656 132.059  1.00183.42           C  
ATOM    745  H   VAL 2  81     142.467 191.096 134.306  1.00  0.00           H  
ATOM    746  HA  VAL 2  81     144.623 189.174 133.554  1.00  0.00           H  
ATOM    747  HB  VAL 2  81     143.288 188.475 131.596  1.00  0.00           H  
ATOM    748 1HG1 VAL 2  81     141.685 187.061 132.781  1.00  0.00           H  
ATOM    749 2HG1 VAL 2  81     143.261 187.108 133.605  1.00  0.00           H  
ATOM    750 3HG1 VAL 2  81     141.893 188.050 134.246  1.00  0.00           H  
ATOM    751 1HG2 VAL 2  81     140.883 188.999 131.525  1.00  0.00           H  
ATOM    752 2HG2 VAL 2  81     141.072 190.059 132.942  1.00  0.00           H  
ATOM    753 3HG2 VAL 2  81     141.869 190.476 131.406  1.00  0.00           H  
ATOM    754  N   ILE 2  82     145.241 190.503 131.465  1.00185.77           N  
ATOM    755  CA  ILE 2  82     145.766 191.376 130.421  1.00185.77           C  
ATOM    756  C   ILE 2  82     145.627 190.638 129.103  1.00185.77           C  
ATOM    757  O   ILE 2  82     146.132 189.518 128.961  1.00185.77           O  
ATOM    758  CB  ILE 2  82     147.239 191.805 130.616  1.00185.77           C  
ATOM    759  CG1 ILE 2  82     147.630 192.188 132.054  1.00185.77           C  
ATOM    760  CG2 ILE 2  82     147.594 192.939 129.667  1.00185.77           C  
ATOM    761  CD1 ILE 2  82     148.045 191.054 132.968  1.00185.77           C  
ATOM    762  H   ILE 2  82     145.603 189.564 131.549  1.00  0.00           H  
ATOM    763  HA  ILE 2  82     145.176 192.291 130.407  1.00  0.00           H  
ATOM    764  HB  ILE 2  82     147.894 190.958 130.415  1.00  0.00           H  
ATOM    765 1HG1 ILE 2  82     148.461 192.893 132.030  1.00  0.00           H  
ATOM    766 2HG1 ILE 2  82     146.791 192.689 132.538  1.00  0.00           H  
ATOM    767 1HG2 ILE 2  82     148.634 193.228 129.819  1.00  0.00           H  
ATOM    768 2HG2 ILE 2  82     147.456 192.609 128.638  1.00  0.00           H  
ATOM    769 3HG2 ILE 2  82     146.947 193.794 129.864  1.00  0.00           H  
ATOM    770 1HD1 ILE 2  82     148.295 191.452 133.952  1.00  0.00           H  
ATOM    771 2HD1 ILE 2  82     147.223 190.343 133.063  1.00  0.00           H  
ATOM    772 3HD1 ILE 2  82     148.915 190.550 132.550  1.00  0.00           H  
ATOM    773  N   HIS 2  83     144.952 191.259 128.144  1.00225.84           N  
ATOM    774  CA  HIS 2  83     144.902 190.703 126.802  1.00225.84           C  
ATOM    775  C   HIS 2  83     146.279 190.890 126.170  1.00225.84           C  
ATOM    776  O   HIS 2  83     146.844 191.987 126.201  1.00225.84           O  
ATOM    777  CB  HIS 2  83     143.808 191.404 125.992  1.00225.84           C  
ATOM    778  CG  HIS 2  83     144.016 191.388 124.509  1.00225.84           C  
ATOM    779  ND1 HIS 2  83     143.708 192.467 123.711  1.00225.84           N  
ATOM    780  CD2 HIS 2  83     144.334 190.379 123.661  1.00225.84           C  
ATOM    781  CE1 HIS 2  83     143.939 192.157 122.448  1.00225.84           C  
ATOM    782  NE2 HIS 2  83     144.320 190.895 122.390  1.00225.84           N  
ATOM    783  H   HIS 2  83     144.467 192.123 128.337  1.00  0.00           H  
ATOM    784  HA  HIS 2  83     144.665 189.641 126.857  1.00  0.00           H  
ATOM    785 1HB  HIS 2  83     142.846 190.933 126.196  1.00  0.00           H  
ATOM    786 2HB  HIS 2  83     143.735 192.445 126.304  1.00  0.00           H  
ATOM    787  HD2 HIS 2  83     144.605 189.361 123.943  1.00  0.00           H  
ATOM    788  HE1 HIS 2  83     143.833 192.829 121.597  1.00  0.00           H  
ATOM    789  HE2 HIS 2  83     144.562 190.389 121.550  1.00  0.00           H  
ATOM    790  N   GLY 2  84     146.822 189.816 125.593  1.00213.18           N  
ATOM    791  CA  GLY 2  84     148.167 189.819 125.064  1.00213.18           C  
ATOM    792  C   GLY 2  84     148.225 190.199 123.594  1.00213.18           C  
ATOM    793  O   GLY 2  84     147.288 190.760 123.025  1.00213.18           O  
ATOM    794  H   GLY 2  84     146.269 188.974 125.526  1.00  0.00           H  
ATOM    795 1HA  GLY 2  84     148.780 190.519 125.632  1.00  0.00           H  
ATOM    796 2HA  GLY 2  84     148.609 188.831 125.189  1.00  0.00           H  
ATOM    797  N   TRP 2  85     149.381 189.914 122.993  1.00228.67           N  
ATOM    798  CA  TRP 2  85     149.709 190.259 121.611  1.00228.67           C  
ATOM    799  C   TRP 2  85     148.713 189.697 120.607  1.00228.67           C  
ATOM    800  O   TRP 2  85     148.408 188.500 120.617  1.00228.67           O  
ATOM    801  CB  TRP 2  85     151.112 189.746 121.281  1.00228.67           C  
ATOM    802  CG  TRP 2  85     151.518 189.819 119.820  1.00228.67           C  
ATOM    803  CD1 TRP 2  85     152.080 188.809 119.095  1.00228.67           C  
ATOM    804  CD2 TRP 2  85     151.491 190.966 118.943  1.00228.67           C  
ATOM    805  NE1 TRP 2  85     152.350 189.228 117.818  1.00228.67           N  
ATOM    806  CE2 TRP 2  85     152.005 190.548 117.699  1.00228.67           C  
ATOM    807  CE3 TRP 2  85     151.066 192.294 119.080  1.00228.67           C  
ATOM    808  CZ2 TRP 2  85     152.104 191.403 116.603  1.00228.67           C  
ATOM    809  CZ3 TRP 2  85     151.162 193.141 117.988  1.00228.67           C  
ATOM    810  CH2 TRP 2  85     151.678 192.694 116.768  1.00228.67           C  
ATOM    811  H   TRP 2  85     150.064 189.424 123.553  1.00  0.00           H  
ATOM    812  HA  TRP 2  85     149.692 191.344 121.512  1.00  0.00           H  
ATOM    813 1HB  TRP 2  85     151.850 190.315 121.847  1.00  0.00           H  
ATOM    814 2HB  TRP 2  85     151.199 188.703 121.585  1.00  0.00           H  
ATOM    815  HD1 TRP 2  85     152.286 187.810 119.475  1.00  0.00           H  
ATOM    816  HE1 TRP 2  85     152.741 188.658 117.082  1.00  0.00           H  
ATOM    817  HE3 TRP 2  85     150.665 192.652 120.028  1.00  0.00           H  
ATOM    818  HZ2 TRP 2  85     152.502 191.071 115.644  1.00  0.00           H  
ATOM    819  HZ3 TRP 2  85     150.823 194.171 118.106  1.00  0.00           H  
ATOM    820  HH2 TRP 2  85     151.742 193.390 115.931  1.00  0.00           H  
ATOM    821  N   THR 2  86     148.201 190.570 119.740  1.00250.22           N  
ATOM    822  CA  THR 2  86     147.309 190.193 118.647  1.00250.22           C  
ATOM    823  C   THR 2  86     147.881 190.738 117.340  1.00250.22           C  
ATOM    824  O   THR 2  86     148.171 191.935 117.231  1.00250.22           O  
ATOM    825  CB  THR 2  86     145.878 190.683 118.908  1.00250.22           C  
ATOM    826  OG1 THR 2  86     145.086 190.546 117.720  1.00250.22           O  
ATOM    827  CG2 THR 2  86     145.841 192.124 119.433  1.00250.22           C  
ATOM    828  H   THR 2  86     148.452 191.541 119.857  1.00  0.00           H  
ATOM    829  HA  THR 2  86     147.291 189.105 118.574  1.00  0.00           H  
ATOM    830  HB  THR 2  86     145.402 190.039 119.647  1.00  0.00           H  
ATOM    831  HG1 THR 2  86     145.626 190.176 117.017  1.00  0.00           H  
ATOM    832 1HG2 THR 2  86     144.807 192.423 119.602  1.00  0.00           H  
ATOM    833 2HG2 THR 2  86     146.394 192.184 120.370  1.00  0.00           H  
ATOM    834 3HG2 THR 2  86     146.295 192.790 118.700  1.00  0.00           H  
ATOM    835  N   VAL 2  87     148.117 189.840 116.378  1.00270.87           N  
ATOM    836  CA  VAL 2  87     148.695 190.234 115.092  1.00270.87           C  
ATOM    837  C   VAL 2  87     147.718 191.120 114.321  1.00270.87           C  
ATOM    838  O   VAL 2  87     148.073 192.207 113.849  1.00270.87           O  
ATOM    839  CB  VAL 2  87     149.110 188.984 114.288  1.00270.87           C  
ATOM    840  CG1 VAL 2  87     149.073 189.215 112.774  1.00270.87           C  
ATOM    841  CG2 VAL 2  87     150.487 188.517 114.714  1.00270.87           C  
ATOM    842  H   VAL 2  87     147.893 188.869 116.540  1.00  0.00           H  
ATOM    843  HA  VAL 2  87     149.582 190.839 115.282  1.00  0.00           H  
ATOM    844  HB  VAL 2  87     148.387 188.189 114.471  1.00  0.00           H  
ATOM    845 1HG1 VAL 2  87     149.374 188.302 112.259  1.00  0.00           H  
ATOM    846 2HG1 VAL 2  87     148.061 189.485 112.472  1.00  0.00           H  
ATOM    847 3HG1 VAL 2  87     149.758 190.021 112.512  1.00  0.00           H  
ATOM    848 1HG2 VAL 2  87     150.766 187.634 114.139  1.00  0.00           H  
ATOM    849 2HG2 VAL 2  87     151.212 189.311 114.535  1.00  0.00           H  
ATOM    850 3HG2 VAL 2  87     150.475 188.269 115.776  1.00  0.00           H  
ATOM    851  N   THR 2  88     146.470 190.671 114.189  1.00268.52           N  
ATOM    852  CA  THR 2  88     145.422 191.475 113.584  1.00268.52           C  
ATOM    853  C   THR 2  88     144.634 192.203 114.669  1.00268.52           C  
ATOM    854  O   THR 2  88     144.900 192.067 115.865  1.00268.52           O  
ATOM    855  CB  THR 2  88     144.493 190.610 112.731  1.00268.52           C  
ATOM    856  OG1 THR 2  88     143.498 191.437 112.112  1.00268.52           O  
ATOM    857  CG2 THR 2  88     143.813 189.561 113.589  1.00268.52           C  
ATOM    858  H   THR 2  88     146.249 189.743 114.521  1.00  0.00           H  
ATOM    859  HA  THR 2  88     145.887 192.221 112.939  1.00  0.00           H  
ATOM    860  HB  THR 2  88     145.071 190.116 111.950  1.00  0.00           H  
ATOM    861  HG1 THR 2  88     143.636 192.351 112.371  1.00  0.00           H  
ATOM    862 1HG2 THR 2  88     143.156 188.953 112.968  1.00  0.00           H  
ATOM    863 2HG2 THR 2  88     144.567 188.924 114.051  1.00  0.00           H  
ATOM    864 3HG2 THR 2  88     143.227 190.051 114.366  1.00  0.00           H  
ATOM    865  N   GLY 2  89     143.645 192.983 114.245  1.00261.19           N  
ATOM    866  CA  GLY 2  89     142.793 193.657 115.201  1.00261.19           C  
ATOM    867  C   GLY 2  89     141.658 192.747 115.613  1.00261.19           C  
ATOM    868  O   GLY 2  89     140.655 192.621 114.904  1.00261.19           O  
ATOM    869  H   GLY 2  89     143.477 193.114 113.258  1.00  0.00           H  
ATOM    870 1HA  GLY 2  89     143.381 193.947 116.072  1.00  0.00           H  
ATOM    871 2HA  GLY 2  89     142.403 194.572 114.758  1.00  0.00           H  
ATOM    872  N   MET 2  90     141.819 192.101 116.766  1.00252.34           N  
ATOM    873  CA  MET 2  90     140.874 191.096 117.233  1.00252.34           C  
ATOM    874  C   MET 2  90     141.011 190.969 118.743  1.00252.34           C  
ATOM    875  O   MET 2  90     142.126 190.997 119.273  1.00252.34           O  
ATOM    876  CB  MET 2  90     141.102 189.757 116.486  1.00252.34           C  
ATOM    877  CG  MET 2  90     142.234 188.797 116.933  1.00252.34           C  
ATOM    878  SD  MET 2  90     142.060 187.769 118.413  1.00252.34           S  
ATOM    879  CE  MET 2  90     140.772 186.640 117.886  1.00252.34           C  
ATOM    880  H   MET 2  90     142.626 192.319 117.333  1.00  0.00           H  
ATOM    881  HA  MET 2  90     139.864 191.447 117.023  1.00  0.00           H  
ATOM    882 1HB  MET 2  90     140.195 189.156 116.533  1.00  0.00           H  
ATOM    883 2HB  MET 2  90     141.308 189.958 115.434  1.00  0.00           H  
ATOM    884 1HG  MET 2  90     142.437 188.080 116.139  1.00  0.00           H  
ATOM    885 2HG  MET 2  90     143.144 189.368 117.117  1.00  0.00           H  
ATOM    886 1HE  MET 2  90     140.550 185.940 118.691  1.00  0.00           H  
ATOM    887 2HE  MET 2  90     139.873 187.205 117.637  1.00  0.00           H  
ATOM    888 3HE  MET 2  90     141.109 186.088 117.008  1.00  0.00           H  
ATOM    889  N   TYR 2  91     139.876 190.910 119.434  1.00247.45           N  
ATOM    890  CA  TYR 2  91     139.869 190.517 120.834  1.00247.45           C  
ATOM    891  C   TYR 2  91     139.849 188.999 120.906  1.00247.45           C  
ATOM    892  O   TYR 2  91     139.128 188.355 120.137  1.00247.45           O  
ATOM    893  CB  TYR 2  91     138.662 191.104 121.562  1.00247.45           C  
ATOM    894  CG  TYR 2  91     139.021 191.803 122.852  1.00247.45           C  
ATOM    895  CD1 TYR 2  91     139.499 193.108 122.842  1.00247.45           C  
ATOM    896  CD2 TYR 2  91     138.890 191.159 124.078  1.00247.45           C  
ATOM    897  CE1 TYR 2  91     139.834 193.754 124.015  1.00247.45           C  
ATOM    898  CE2 TYR 2  91     139.223 191.798 125.259  1.00247.45           C  
ATOM    899  CZ  TYR 2  91     139.695 193.095 125.220  1.00247.45           C  
ATOM    900  OH  TYR 2  91     140.030 193.742 126.387  1.00247.45           O  
ATOM    901  H   TYR 2  91     139.002 191.141 118.983  1.00  0.00           H  
ATOM    902  HA  TYR 2  91     140.774 190.900 121.305  1.00  0.00           H  
ATOM    903 1HB  TYR 2  91     138.157 191.820 120.912  1.00  0.00           H  
ATOM    904 2HB  TYR 2  91     137.952 190.309 121.788  1.00  0.00           H  
ATOM    905  HD1 TYR 2  91     139.615 193.639 121.897  1.00  0.00           H  
ATOM    906  HD2 TYR 2  91     138.521 190.134 124.119  1.00  0.00           H  
ATOM    907  HE1 TYR 2  91     140.207 194.777 123.986  1.00  0.00           H  
ATOM    908  HE2 TYR 2  91     139.113 191.277 126.210  1.00  0.00           H  
ATOM    909  HH  TYR 2  91     139.878 193.156 127.132  1.00  0.00           H  
ATOM    910  N   GLU 2  92     140.677 188.443 121.798  1.00225.16           N  
ATOM    911  CA  GLU 2  92     140.881 187.002 121.955  1.00225.16           C  
ATOM    912  C   GLU 2  92     139.571 186.255 122.170  1.00225.16           C  
ATOM    913  O   GLU 2  92     138.804 186.571 123.081  1.00225.16           O  
ATOM    914  CB  GLU 2  92     141.836 186.739 123.121  1.00225.16           C  
ATOM    915  CG  GLU 2  92     141.967 185.269 123.476  1.00225.16           C  
ATOM    916  CD  GLU 2  92     141.960 185.031 124.971  1.00225.16           C  
ATOM    917  OE1 GLU 2  92     140.880 184.710 125.514  1.00225.16           O  
ATOM    918  OE2 GLU 2  92     143.029 185.159 125.601  1.00225.16           O  
ATOM    919  H   GLU 2  92     141.186 189.080 122.394  1.00  0.00           H  
ATOM    920  HA  GLU 2  92     141.325 186.613 121.038  1.00  0.00           H  
ATOM    921 1HB  GLU 2  92     142.826 187.122 122.874  1.00  0.00           H  
ATOM    922 2HB  GLU 2  92     141.489 187.276 124.004  1.00  0.00           H  
ATOM    923 1HG  GLU 2  92     141.139 184.722 123.025  1.00  0.00           H  
ATOM    924 2HG  GLU 2  92     142.894 184.885 123.052  1.00  0.00           H  
ATOM    925  N   SER 2  93     139.317 185.268 121.309  1.00233.76           N  
ATOM    926  CA  SER 2  93     138.020 184.606 121.229  1.00233.76           C  
ATOM    927  C   SER 2  93     137.723 183.693 122.410  1.00233.76           C  
ATOM    928  O   SER 2  93     136.593 183.204 122.515  1.00233.76           O  
ATOM    929  CB  SER 2  93     137.935 183.799 119.935  1.00233.76           C  
ATOM    930  OG  SER 2  93     139.198 183.250 119.602  1.00233.76           O  
ATOM    931  H   SER 2  93     140.059 184.973 120.690  1.00  0.00           H  
ATOM    932  HA  SER 2  93     137.241 185.370 121.224  1.00  0.00           H  
ATOM    933 1HB  SER 2  93     137.205 182.999 120.053  1.00  0.00           H  
ATOM    934 2HB  SER 2  93     137.588 184.442 119.127  1.00  0.00           H  
ATOM    935  HG  SER 2  93     139.801 183.533 120.294  1.00  0.00           H  
ATOM    936  N   TRP 2  94     138.692 183.428 123.279  1.00235.67           N  
ATOM    937  CA  TRP 2  94     138.494 182.534 124.409  1.00235.67           C  
ATOM    938  C   TRP 2  94     138.081 183.260 125.679  1.00235.67           C  
ATOM    939  O   TRP 2  94     137.975 182.619 126.729  1.00235.67           O  
ATOM    940  CB  TRP 2  94     139.763 181.706 124.661  1.00235.67           C  
ATOM    941  CG  TRP 2  94     140.688 181.541 123.467  1.00235.67           C  
ATOM    942  CD1 TRP 2  94     142.031 181.772 123.451  1.00235.67           C  
ATOM    943  CD2 TRP 2  94     140.364 180.999 122.168  1.00235.67           C  
ATOM    944  NE1 TRP 2  94     142.552 181.481 122.215  1.00235.67           N  
ATOM    945  CE2 TRP 2  94     141.553 181.000 121.411  1.00235.67           C  
ATOM    946  CE3 TRP 2  94     139.182 180.547 121.563  1.00235.67           C  
ATOM    947  CZ2 TRP 2  94     141.598 180.562 120.087  1.00235.67           C  
ATOM    948  CZ3 TRP 2  94     139.229 180.115 120.246  1.00235.67           C  
ATOM    949  CH2 TRP 2  94     140.428 180.126 119.525  1.00235.67           C  
ATOM    950  H   TRP 2  94     139.594 183.863 123.148  1.00  0.00           H  
ATOM    951  HA  TRP 2  94     137.674 181.856 124.174  1.00  0.00           H  
ATOM    952 1HB  TRP 2  94     140.346 182.167 125.459  1.00  0.00           H  
ATOM    953 2HB  TRP 2  94     139.485 180.706 124.994  1.00  0.00           H  
ATOM    954  HD1 TRP 2  94     142.610 182.136 124.298  1.00  0.00           H  
ATOM    955  HE1 TRP 2  94     143.516 181.602 121.940  1.00  0.00           H  
ATOM    956  HE3 TRP 2  94     138.245 180.534 122.120  1.00  0.00           H  
ATOM    957  HZ2 TRP 2  94     142.522 180.559 119.509  1.00  0.00           H  
ATOM    958  HZ3 TRP 2  94     138.305 179.766 119.785  1.00  0.00           H  
ATOM    959  HH2 TRP 2  94     140.427 179.779 118.491  1.00  0.00           H  
ATOM    960  N   VAL 2  95     137.841 184.575 125.605  1.00219.33           N  
ATOM    961  CA  VAL 2  95     137.326 185.306 126.772  1.00219.33           C  
ATOM    962  C   VAL 2  95     135.981 184.837 127.335  1.00219.33           C  
ATOM    963  O   VAL 2  95     135.832 184.889 128.566  1.00219.33           O  
ATOM    964  CB  VAL 2  95     137.377 186.818 126.517  1.00219.33           C  
ATOM    965  CG1 VAL 2  95     138.814 187.261 126.298  1.00219.33           C  
ATOM    966  CG2 VAL 2  95     136.515 187.260 125.348  1.00219.33           C  
ATOM    967  H   VAL 2  95     138.012 185.078 124.746  1.00  0.00           H  
ATOM    968  HA  VAL 2  95     137.956 185.074 127.631  1.00  0.00           H  
ATOM    969  HB  VAL 2  95     137.024 187.339 127.407  1.00  0.00           H  
ATOM    970 1HG1 VAL 2  95     138.840 188.336 126.118  1.00  0.00           H  
ATOM    971 2HG1 VAL 2  95     139.406 187.027 127.183  1.00  0.00           H  
ATOM    972 3HG1 VAL 2  95     139.228 186.739 125.435  1.00  0.00           H  
ATOM    973 1HG2 VAL 2  95     136.597 188.339 125.224  1.00  0.00           H  
ATOM    974 2HG2 VAL 2  95     136.853 186.763 124.438  1.00  0.00           H  
ATOM    975 3HG2 VAL 2  95     135.475 186.995 125.542  1.00  0.00           H  
ATOM    976  N   PRO 2  96     134.954 184.415 126.549  1.00247.20           N  
ATOM    977  CA  PRO 2  96     133.680 184.096 127.229  1.00247.20           C  
ATOM    978  C   PRO 2  96     133.744 182.840 128.076  1.00247.20           C  
ATOM    979  O   PRO 2  96     133.241 182.843 129.209  1.00247.20           O  
ATOM    980  CB  PRO 2  96     132.681 183.925 126.073  1.00247.20           C  
ATOM    981  CG  PRO 2  96     133.340 184.458 124.883  1.00247.20           C  
ATOM    982  CD  PRO 2  96     134.767 184.150 125.102  1.00247.20           C  
ATOM    983  HA  PRO 2  96     133.390 184.942 127.870  1.00  0.00           H  
ATOM    984 1HB  PRO 2  96     132.420 182.863 125.955  1.00  0.00           H  
ATOM    985 2HB  PRO 2  96     131.748 184.462 126.299  1.00  0.00           H  
ATOM    986 1HG  PRO 2  96     132.933 183.983 123.978  1.00  0.00           H  
ATOM    987 2HG  PRO 2  96     133.144 185.536 124.791  1.00  0.00           H  
ATOM    988 1HD  PRO 2  96     134.957 183.095 124.856  1.00  0.00           H  
ATOM    989 2HD  PRO 2  96     135.385 184.812 124.478  1.00  0.00           H  
ATOM    990  N   LYS 2  97     134.367 181.775 127.559  1.00234.62           N  
ATOM    991  CA  LYS 2  97     134.560 180.565 128.349  1.00234.62           C  
ATOM    992  C   LYS 2  97     135.479 180.822 129.536  1.00234.62           C  
ATOM    993  O   LYS 2  97     135.257 180.254 130.614  1.00234.62           O  
ATOM    994  CB  LYS 2  97     135.094 179.436 127.460  1.00234.62           C  
ATOM    995  CG  LYS 2  97     136.384 179.746 126.711  1.00234.62           C  
ATOM    996  CD  LYS 2  97     136.842 178.570 125.867  1.00234.62           C  
ATOM    997  CE  LYS 2  97     136.003 178.445 124.607  1.00234.62           C  
ATOM    998  NZ  LYS 2  97     136.196 179.619 123.709  1.00234.62           N  
ATOM    999  H   LYS 2  97     134.711 181.803 126.610  1.00  0.00           H  
ATOM   1000  HA  LYS 2  97     133.596 180.263 128.761  1.00  0.00           H  
ATOM   1001 1HB  LYS 2  97     135.277 178.550 128.068  1.00  0.00           H  
ATOM   1002 2HB  LYS 2  97     134.342 179.173 126.716  1.00  0.00           H  
ATOM   1003 1HG  LYS 2  97     136.229 180.606 126.059  1.00  0.00           H  
ATOM   1004 2HG  LYS 2  97     137.169 179.992 127.425  1.00  0.00           H  
ATOM   1005 1HD  LYS 2  97     137.888 178.707 125.589  1.00  0.00           H  
ATOM   1006 2HD  LYS 2  97     136.755 177.651 126.446  1.00  0.00           H  
ATOM   1007 1HE  LYS 2  97     136.282 177.538 124.073  1.00  0.00           H  
ATOM   1008 2HE  LYS 2  97     134.950 178.372 124.877  1.00  0.00           H  
ATOM   1009 1HZ  LYS 2  97     135.627 179.508 122.882  1.00  0.00           H  
ATOM   1010 2HZ  LYS 2  97     135.924 180.463 124.194  1.00  0.00           H  
ATOM   1011 3HZ  LYS 2  97     137.168 179.683 123.442  1.00  0.00           H  
ATOM   1012  N   LEU 2  98     136.457 181.727 129.374  1.00198.72           N  
ATOM   1013  CA  LEU 2  98     137.291 182.170 130.489  1.00198.72           C  
ATOM   1014  C   LEU 2  98     136.454 182.779 131.604  1.00198.72           C  
ATOM   1015  O   LEU 2  98     136.362 182.201 132.692  1.00198.72           O  
ATOM   1016  CB  LEU 2  98     138.347 183.174 130.022  1.00198.72           C  
ATOM   1017  CG  LEU 2  98     139.698 182.616 129.580  1.00198.72           C  
ATOM   1018  CD1 LEU 2  98     140.436 183.580 128.657  1.00198.72           C  
ATOM   1019  CD2 LEU 2  98     140.526 182.307 130.815  1.00198.72           C  
ATOM   1020  H   LEU 2  98     136.620 182.112 128.455  1.00  0.00           H  
ATOM   1021  HA  LEU 2  98     137.803 181.302 130.904  1.00  0.00           H  
ATOM   1022 1HB  LEU 2  98     137.945 183.733 129.178  1.00  0.00           H  
ATOM   1023 2HB  LEU 2  98     138.545 183.874 130.834  1.00  0.00           H  
ATOM   1024  HG  LEU 2  98     139.544 181.705 129.001  1.00  0.00           H  
ATOM   1025 1HD1 LEU 2  98     141.392 183.145 128.366  1.00  0.00           H  
ATOM   1026 2HD1 LEU 2  98     139.835 183.763 127.766  1.00  0.00           H  
ATOM   1027 3HD1 LEU 2  98     140.610 184.521 129.178  1.00  0.00           H  
ATOM   1028 1HD2 LEU 2  98     141.494 181.907 130.513  1.00  0.00           H  
ATOM   1029 2HD2 LEU 2  98     140.675 183.220 131.391  1.00  0.00           H  
ATOM   1030 3HD2 LEU 2  98     140.004 181.572 131.428  1.00  0.00           H  
ATOM   1031  N   VAL 2  99     135.781 183.902 131.319  1.00208.89           N  
ATOM   1032  CA  VAL 2  99     135.091 184.661 132.362  1.00208.89           C  
ATOM   1033  C   VAL 2  99     133.929 183.861 132.943  1.00208.89           C  
ATOM   1034  O   VAL 2  99     133.655 183.956 134.147  1.00208.89           O  
ATOM   1035  CB  VAL 2  99     134.648 186.047 131.841  1.00208.89           C  
ATOM   1036  CG1 VAL 2  99     135.856 186.846 131.372  1.00208.89           C  
ATOM   1037  CG2 VAL 2  99     133.602 185.953 130.725  1.00208.89           C  
ATOM   1038  H   VAL 2  99     135.748 184.234 130.366  1.00  0.00           H  
ATOM   1039  HA  VAL 2  99     135.780 184.811 133.194  1.00  0.00           H  
ATOM   1040  HB  VAL 2  99     134.214 186.613 132.665  1.00  0.00           H  
ATOM   1041 1HG1 VAL 2  99     135.529 187.820 131.008  1.00  0.00           H  
ATOM   1042 2HG1 VAL 2  99     136.547 186.983 132.204  1.00  0.00           H  
ATOM   1043 3HG1 VAL 2  99     136.358 186.309 130.567  1.00  0.00           H  
ATOM   1044 1HG2 VAL 2  99     133.327 186.956 130.398  1.00  0.00           H  
ATOM   1045 2HG2 VAL 2  99     134.017 185.398 129.884  1.00  0.00           H  
ATOM   1046 3HG2 VAL 2  99     132.717 185.438 131.099  1.00  0.00           H  
ATOM   1047  N   ALA 2 100     133.298 182.996 132.136  1.00225.96           N  
ATOM   1048  CA  ALA 2 100     132.305 182.070 132.666  1.00225.96           C  
ATOM   1049  C   ALA 2 100     132.938 181.083 133.638  1.00225.96           C  
ATOM   1050  O   ALA 2 100     132.366 180.799 134.695  1.00225.96           O  
ATOM   1051  CB  ALA 2 100     131.614 181.331 131.522  1.00225.96           C  
ATOM   1052  H   ALA 2 100     133.508 182.980 131.148  1.00  0.00           H  
ATOM   1053  HA  ALA 2 100     131.562 182.648 133.216  1.00  0.00           H  
ATOM   1054 1HB  ALA 2 100     130.874 180.642 131.929  1.00  0.00           H  
ATOM   1055 2HB  ALA 2 100     131.119 182.051 130.870  1.00  0.00           H  
ATOM   1056 3HB  ALA 2 100     132.354 180.773 130.951  1.00  0.00           H  
ATOM   1057  N   ALA 2 101     134.136 180.581 133.312  1.00215.79           N  
ATOM   1058  CA  ALA 2 101     134.806 179.616 134.175  1.00215.79           C  
ATOM   1059  C   ALA 2 101     135.249 180.238 135.497  1.00215.79           C  
ATOM   1060  O   ALA 2 101     135.070 179.627 136.558  1.00215.79           O  
ATOM   1061  CB  ALA 2 101     135.994 179.008 133.431  1.00215.79           C  
ATOM   1062  H   ALA 2 101     134.587 180.872 132.456  1.00  0.00           H  
ATOM   1063  HA  ALA 2 101     134.093 178.829 134.421  1.00  0.00           H  
ATOM   1064 1HB  ALA 2 101     136.496 178.286 134.075  1.00  0.00           H  
ATOM   1065 2HB  ALA 2 101     135.641 178.506 132.530  1.00  0.00           H  
ATOM   1066 3HB  ALA 2 101     136.693 179.796 133.157  1.00  0.00           H  
ATOM   1067  N   LEU 2 102     135.824 181.448 135.465  1.00219.48           N  
ATOM   1068  CA  LEU 2 102     136.210 182.058 136.741  1.00219.48           C  
ATOM   1069  C   LEU 2 102     135.000 182.539 137.533  1.00219.48           C  
ATOM   1070  O   LEU 2 102     135.068 182.598 138.765  1.00219.48           O  
ATOM   1071  CB  LEU 2 102     137.226 183.215 136.626  1.00219.48           C  
ATOM   1072  CG  LEU 2 102     138.525 183.446 135.825  1.00219.48           C  
ATOM   1073  CD1 LEU 2 102     138.358 183.930 134.401  1.00219.48           C  
ATOM   1074  CD2 LEU 2 102     139.450 184.395 136.585  1.00219.48           C  
ATOM   1075  H   LEU 2 102     136.000 181.950 134.607  1.00  0.00           H  
ATOM   1076  HA  LEU 2 102     136.679 181.295 137.361  1.00  0.00           H  
ATOM   1077 1HB  LEU 2 102     136.700 184.107 136.290  1.00  0.00           H  
ATOM   1078 2HB  LEU 2 102     137.640 183.414 137.614  1.00  0.00           H  
ATOM   1079  HG  LEU 2 102     139.035 182.494 135.676  1.00  0.00           H  
ATOM   1080 1HD1 LEU 2 102     139.339 184.055 133.942  1.00  0.00           H  
ATOM   1081 2HD1 LEU 2 102     137.783 183.198 133.833  1.00  0.00           H  
ATOM   1082 3HD1 LEU 2 102     137.833 184.885 134.401  1.00  0.00           H  
ATOM   1083 1HD2 LEU 2 102     140.364 184.550 136.011  1.00  0.00           H  
ATOM   1084 2HD2 LEU 2 102     138.948 185.351 136.733  1.00  0.00           H  
ATOM   1085 3HD2 LEU 2 102     139.699 183.962 137.554  1.00  0.00           H  
ATOM   1086  N   TYR 2 103     133.892 182.887 136.870  1.00231.16           N  
ATOM   1087  CA  TYR 2 103     132.723 183.309 137.633  1.00231.16           C  
ATOM   1088  C   TYR 2 103     131.997 182.120 138.255  1.00231.16           C  
ATOM   1089  O   TYR 2 103     131.460 182.232 139.365  1.00231.16           O  
ATOM   1090  CB  TYR 2 103     131.785 184.140 136.756  1.00231.16           C  
ATOM   1091  CG  TYR 2 103     132.038 185.627 136.895  1.00231.16           C  
ATOM   1092  CD1 TYR 2 103     131.820 186.275 138.107  1.00231.16           C  
ATOM   1093  CD2 TYR 2 103     132.508 186.381 135.825  1.00231.16           C  
ATOM   1094  CE1 TYR 2 103     132.057 187.631 138.247  1.00231.16           C  
ATOM   1095  CE2 TYR 2 103     132.750 187.737 135.954  1.00231.16           C  
ATOM   1096  CZ  TYR 2 103     132.522 188.356 137.169  1.00231.16           C  
ATOM   1097  OH  TYR 2 103     132.756 189.706 137.305  1.00231.16           O  
ATOM   1098  H   TYR 2 103     133.840 182.867 135.862  1.00  0.00           H  
ATOM   1099  HA  TYR 2 103     133.059 183.926 138.467  1.00  0.00           H  
ATOM   1100 1HB  TYR 2 103     131.914 183.854 135.711  1.00  0.00           H  
ATOM   1101 2HB  TYR 2 103     130.751 183.929 137.028  1.00  0.00           H  
ATOM   1102  HD1 TYR 2 103     131.456 185.713 138.968  1.00  0.00           H  
ATOM   1103  HD2 TYR 2 103     132.692 185.905 134.862  1.00  0.00           H  
ATOM   1104  HE1 TYR 2 103     131.880 188.119 139.205  1.00  0.00           H  
ATOM   1105  HE2 TYR 2 103     133.117 188.309 135.101  1.00  0.00           H  
ATOM   1106  HH  TYR 2 103     133.071 190.061 136.470  1.00  0.00           H  
ATOM   1107  N   LYS 2 104     131.968 180.970 137.570  1.00240.68           N  
ATOM   1108  CA  LYS 2 104     131.360 179.796 138.191  1.00240.68           C  
ATOM   1109  C   LYS 2 104     132.289 179.166 139.220  1.00240.68           C  
ATOM   1110  O   LYS 2 104     131.816 178.509 140.155  1.00240.68           O  
ATOM   1111  CB  LYS 2 104     130.947 178.751 137.147  1.00240.68           C  
ATOM   1112  CG  LYS 2 104     132.072 178.061 136.390  1.00240.68           C  
ATOM   1113  CD  LYS 2 104     131.540 176.848 135.637  1.00240.68           C  
ATOM   1114  CE  LYS 2 104     130.775 177.248 134.390  1.00240.68           C  
ATOM   1115  NZ  LYS 2 104     131.574 178.149 133.518  1.00240.68           N  
ATOM   1116  H   LYS 2 104     132.353 180.891 136.640  1.00  0.00           H  
ATOM   1117  HA  LYS 2 104     130.463 180.112 138.725  1.00  0.00           H  
ATOM   1118 1HB  LYS 2 104     130.366 177.964 137.629  1.00  0.00           H  
ATOM   1119 2HB  LYS 2 104     130.307 179.218 136.398  1.00  0.00           H  
ATOM   1120 1HG  LYS 2 104     132.517 178.761 135.682  1.00  0.00           H  
ATOM   1121 2HG  LYS 2 104     132.842 177.743 137.093  1.00  0.00           H  
ATOM   1122 1HD  LYS 2 104     132.373 176.206 135.347  1.00  0.00           H  
ATOM   1123 2HD  LYS 2 104     130.875 176.279 136.287  1.00  0.00           H  
ATOM   1124 1HE  LYS 2 104     130.508 176.356 133.825  1.00  0.00           H  
ATOM   1125 2HE  LYS 2 104     129.855 177.759 134.675  1.00  0.00           H  
ATOM   1126 1HZ  LYS 2 104     131.033 178.394 132.700  1.00  0.00           H  
ATOM   1127 2HZ  LYS 2 104     131.811 178.989 134.028  1.00  0.00           H  
ATOM   1128 3HZ  LYS 2 104     132.421 177.678 133.233  1.00  0.00           H  
ATOM   1129  N   ARG 2 105     133.605 179.340 139.064  1.00224.88           N  
ATOM   1130  CA  ARG 2 105     134.537 178.793 140.042  1.00224.88           C  
ATOM   1131  C   ARG 2 105     134.482 179.581 141.346  1.00224.88           C  
ATOM   1132  O   ARG 2 105     134.454 178.993 142.433  1.00224.88           O  
ATOM   1133  CB  ARG 2 105     135.957 178.794 139.471  1.00224.88           C  
ATOM   1134  CG  ARG 2 105     137.047 178.367 140.450  1.00224.88           C  
ATOM   1135  CD  ARG 2 105     136.772 176.985 141.040  1.00224.88           C  
ATOM   1136  NE  ARG 2 105     137.766 176.592 142.031  1.00224.88           N  
ATOM   1137  CZ  ARG 2 105     137.743 176.962 143.304  1.00224.88           C  
ATOM   1138  NH1 ARG 2 105     136.780 177.734 143.784  1.00224.88           N  
ATOM   1139  NH2 ARG 2 105     138.707 176.543 144.119  1.00224.88           N  
ATOM   1140  H   ARG 2 105     133.967 179.850 138.271  1.00  0.00           H  
ATOM   1141  HA  ARG 2 105     134.246 177.765 140.260  1.00  0.00           H  
ATOM   1142 1HB  ARG 2 105     136.005 178.124 138.614  1.00  0.00           H  
ATOM   1143 2HB  ARG 2 105     136.206 179.795 139.118  1.00  0.00           H  
ATOM   1144 1HG  ARG 2 105     138.007 178.333 139.934  1.00  0.00           H  
ATOM   1145 2HG  ARG 2 105     137.101 179.084 141.270  1.00  0.00           H  
ATOM   1146 1HD  ARG 2 105     135.797 176.984 141.526  1.00  0.00           H  
ATOM   1147 2HD  ARG 2 105     136.781 176.241 140.244  1.00  0.00           H  
ATOM   1148  HE  ARG 2 105     138.524 175.997 141.726  1.00  0.00           H  
ATOM   1149 1HH1 ARG 2 105     136.040 178.055 143.176  1.00  0.00           H  
ATOM   1150 2HH1 ARG 2 105     136.786 178.002 144.758  1.00  0.00           H  
ATOM   1151 1HH2 ARG 2 105     139.445 175.950 143.766  1.00  0.00           H  
ATOM   1152 2HH2 ARG 2 105     138.701 176.817 145.090  1.00  0.00           H  
ATOM   1153  N   GLU 2 106     134.452 180.904 141.258  1.00248.21           N  
ATOM   1154  CA  GLU 2 106     134.421 181.766 142.436  1.00248.21           C  
ATOM   1155  C   GLU 2 106     133.279 182.763 142.315  1.00248.21           C  
ATOM   1156  O   GLU 2 106     133.341 183.667 141.456  1.00248.21           O  
ATOM   1157  CB  GLU 2 106     135.751 182.491 142.616  1.00248.21           C  
ATOM   1158  CG  GLU 2 106     135.812 183.356 143.863  1.00248.21           C  
ATOM   1159  CD  GLU 2 106     135.531 182.571 145.129  1.00248.21           C  
ATOM   1160  OE1 GLU 2 106     136.155 181.508 145.323  1.00248.21           O  
ATOM   1161  OE2 GLU 2 106     134.682 183.017 145.929  1.00248.21           O  
ATOM   1162  H   GLU 2 106     134.451 181.325 140.340  1.00  0.00           H  
ATOM   1163  HA  GLU 2 106     134.245 181.145 143.315  1.00  0.00           H  
ATOM   1164 1HB  GLU 2 106     136.559 181.761 142.668  1.00  0.00           H  
ATOM   1165 2HB  GLU 2 106     135.939 183.127 141.751  1.00  0.00           H  
ATOM   1166 1HG  GLU 2 106     136.803 183.803 143.935  1.00  0.00           H  
ATOM   1167 2HG  GLU 2 106     135.086 184.163 143.769  1.00  0.00           H  
ATOM   1168  N   PRO 2 107     132.230 182.638 143.123  1.00258.46           N  
ATOM   1169  CA  PRO 2 107     131.220 183.697 143.188  1.00258.46           C  
ATOM   1170  C   PRO 2 107     131.783 184.933 143.872  1.00258.46           C  
ATOM   1171  O   PRO 2 107     132.738 184.855 144.652  1.00258.46           O  
ATOM   1172  CB  PRO 2 107     130.095 183.066 144.011  1.00258.46           C  
ATOM   1173  CG  PRO 2 107     130.790 182.062 144.868  1.00258.46           C  
ATOM   1174  CD  PRO 2 107     131.920 181.521 144.032  1.00258.46           C  
ATOM   1175  HA  PRO 2 107     130.875 183.931 142.170  1.00  0.00           H  
ATOM   1176 1HB  PRO 2 107     129.576 183.840 144.595  1.00  0.00           H  
ATOM   1177 2HB  PRO 2 107     129.348 182.613 143.342  1.00  0.00           H  
ATOM   1178 1HG  PRO 2 107     131.153 182.537 145.791  1.00  0.00           H  
ATOM   1179 2HG  PRO 2 107     130.088 181.271 145.172  1.00  0.00           H  
ATOM   1180 1HD  PRO 2 107     132.774 181.278 144.682  1.00  0.00           H  
ATOM   1181 2HD  PRO 2 107     131.579 180.628 143.488  1.00  0.00           H  
ATOM   1182  N   ASP 2 108     131.161 186.075 143.564  1.00268.25           N  
ATOM   1183  CA  ASP 2 108     131.585 187.413 143.997  1.00268.25           C  
ATOM   1184  C   ASP 2 108     133.037 187.682 143.588  1.00268.25           C  
ATOM   1185  O   ASP 2 108     133.941 187.821 144.412  1.00268.25           O  
ATOM   1186  CB  ASP 2 108     131.379 187.613 145.504  1.00268.25           C  
ATOM   1187  CG  ASP 2 108     129.923 187.822 145.873  1.00268.25           C  
ATOM   1188  OD1 ASP 2 108     129.237 188.597 145.174  1.00268.25           O  
ATOM   1189  OD2 ASP 2 108     129.465 187.214 146.863  1.00268.25           O  
ATOM   1190  H   ASP 2 108     130.337 185.983 142.987  1.00  0.00           H  
ATOM   1191  HA  ASP 2 108     130.981 188.154 143.472  1.00  0.00           H  
ATOM   1192 1HB  ASP 2 108     131.756 186.742 146.041  1.00  0.00           H  
ATOM   1193 2HB  ASP 2 108     131.953 188.478 145.838  1.00  0.00           H  
ATOM   1194  N   SER 2 109     133.234 187.725 142.274  1.00254.20           N  
ATOM   1195  CA  SER 2 109     134.549 187.909 141.678  1.00254.20           C  
ATOM   1196  C   SER 2 109     134.592 189.225 140.917  1.00254.20           C  
ATOM   1197  O   SER 2 109     133.624 189.600 140.248  1.00254.20           O  
ATOM   1198  CB  SER 2 109     134.894 186.750 140.739  1.00254.20           C  
ATOM   1199  OG  SER 2 109     134.862 185.513 141.429  1.00254.20           O  
ATOM   1200  H   SER 2 109     132.430 187.625 141.671  1.00  0.00           H  
ATOM   1201  HA  SER 2 109     135.291 187.936 142.478  1.00  0.00           H  
ATOM   1202 1HB  SER 2 109     134.184 186.728 139.913  1.00  0.00           H  
ATOM   1203 2HB  SER 2 109     135.885 186.908 140.315  1.00  0.00           H  
ATOM   1204  HG  SER 2 109     134.625 185.722 142.336  1.00  0.00           H  
ATOM   1205  N   ASN 2 110     135.713 189.929 141.029  1.00244.69           N  
ATOM   1206  CA  ASN 2 110     135.925 191.208 140.355  1.00244.69           C  
ATOM   1207  C   ASN 2 110     136.968 190.990 139.261  1.00244.69           C  
ATOM   1208  O   ASN 2 110     138.173 191.059 139.505  1.00244.69           O  
ATOM   1209  CB  ASN 2 110     136.360 192.285 141.346  1.00244.69           C  
ATOM   1210  CG  ASN 2 110     135.229 192.736 142.249  1.00244.69           C  
ATOM   1211  OD1 ASN 2 110     135.350 192.711 143.474  1.00244.69           O  
ATOM   1212  ND2 ASN 2 110     134.121 193.151 141.647  1.00244.69           N  
ATOM   1213  H   ASN 2 110     136.447 189.552 141.611  1.00  0.00           H  
ATOM   1214  HA  ASN 2 110     134.984 191.520 139.900  1.00  0.00           H  
ATOM   1215 1HB  ASN 2 110     137.174 191.904 141.964  1.00  0.00           H  
ATOM   1216 2HB  ASN 2 110     136.741 193.149 140.801  1.00  0.00           H  
ATOM   1217 1HD2 ASN 2 110     133.341 193.461 142.192  1.00  0.00           H  
ATOM   1218 2HD2 ASN 2 110     134.066 193.154 140.649  1.00  0.00           H  
ATOM   1219  N   VAL 2 111     136.494 190.724 138.049  1.00231.76           N  
ATOM   1220  CA  VAL 2 111     137.354 190.460 136.902  1.00231.76           C  
ATOM   1221  C   VAL 2 111     137.414 191.719 136.052  1.00231.76           C  
ATOM   1222  O   VAL 2 111     136.375 192.293 135.707  1.00231.76           O  
ATOM   1223  CB  VAL 2 111     136.834 189.263 136.088  1.00231.76           C  
ATOM   1224  CG1 VAL 2 111     137.668 189.057 134.830  1.00231.76           C  
ATOM   1225  CG2 VAL 2 111     136.824 188.008 136.947  1.00231.76           C  
ATOM   1226  H   VAL 2 111     135.492 190.706 137.927  1.00  0.00           H  
ATOM   1227  HA  VAL 2 111     138.353 190.220 137.267  1.00  0.00           H  
ATOM   1228  HB  VAL 2 111     135.820 189.478 135.750  1.00  0.00           H  
ATOM   1229 1HG1 VAL 2 111     137.280 188.205 134.272  1.00  0.00           H  
ATOM   1230 2HG1 VAL 2 111     137.616 189.951 134.209  1.00  0.00           H  
ATOM   1231 3HG1 VAL 2 111     138.704 188.866 135.108  1.00  0.00           H  
ATOM   1232 1HG2 VAL 2 111     136.453 187.168 136.360  1.00  0.00           H  
ATOM   1233 2HG2 VAL 2 111     137.837 187.793 137.289  1.00  0.00           H  
ATOM   1234 3HG2 VAL 2 111     136.175 188.162 137.809  1.00  0.00           H  
ATOM   1235  N   ILE 2 112     138.628 192.167 135.731  1.00226.97           N  
ATOM   1236  CA  ILE 2 112     138.845 193.376 134.946  1.00226.97           C  
ATOM   1237  C   ILE 2 112     139.805 193.041 133.811  1.00226.97           C  
ATOM   1238  O   ILE 2 112     140.807 192.347 134.018  1.00226.97           O  
ATOM   1239  CB  ILE 2 112     139.390 194.577 135.771  1.00226.97           C  
ATOM   1240  CG1 ILE 2 112     138.744 194.751 137.165  1.00226.97           C  
ATOM   1241  CG2 ILE 2 112     139.238 195.881 134.995  1.00226.97           C  
ATOM   1242  CD1 ILE 2 112     139.354 193.962 138.335  1.00226.97           C  
ATOM   1243  H   ILE 2 112     139.427 191.638 136.051  1.00  0.00           H  
ATOM   1244  HA  ILE 2 112     137.891 193.689 134.523  1.00  0.00           H  
ATOM   1245  HB  ILE 2 112     140.446 194.419 135.989  1.00  0.00           H  
ATOM   1246 1HG1 ILE 2 112     138.779 195.801 137.454  1.00  0.00           H  
ATOM   1247 2HG1 ILE 2 112     137.694 194.461 137.118  1.00  0.00           H  
ATOM   1248 1HG2 ILE 2 112     139.625 196.707 135.592  1.00  0.00           H  
ATOM   1249 2HG2 ILE 2 112     139.795 195.816 134.062  1.00  0.00           H  
ATOM   1250 3HG2 ILE 2 112     138.184 196.054 134.777  1.00  0.00           H  
ATOM   1251 1HD1 ILE 2 112     138.801 194.181 139.249  1.00  0.00           H  
ATOM   1252 2HD1 ILE 2 112     139.297 192.894 138.123  1.00  0.00           H  
ATOM   1253 3HD1 ILE 2 112     140.396 194.251 138.464  1.00  0.00           H  
ATOM   1254  N   VAL 2 113     139.492 193.529 132.612  1.00228.31           N  
ATOM   1255  CA  VAL 2 113     140.329 193.342 131.436  1.00228.31           C  
ATOM   1256  C   VAL 2 113     140.653 194.719 130.862  1.00228.31           C  
ATOM   1257  O   VAL 2 113     139.876 195.674 130.996  1.00228.31           O  
ATOM   1258  CB  VAL 2 113     139.637 192.413 130.394  1.00228.31           C  
ATOM   1259  CG1 VAL 2 113     138.366 193.034 129.832  1.00228.31           C  
ATOM   1260  CG2 VAL 2 113     140.591 191.963 129.275  1.00228.31           C  
ATOM   1261  H   VAL 2 113     138.632 194.051 132.526  1.00  0.00           H  
ATOM   1262  HA  VAL 2 113     141.263 192.872 131.747  1.00  0.00           H  
ATOM   1263  HB  VAL 2 113     139.268 191.523 130.903  1.00  0.00           H  
ATOM   1264 1HG1 VAL 2 113     137.916 192.352 129.110  1.00  0.00           H  
ATOM   1265 2HG1 VAL 2 113     137.662 193.219 130.643  1.00  0.00           H  
ATOM   1266 3HG1 VAL 2 113     138.608 193.975 129.339  1.00  0.00           H  
ATOM   1267 1HG2 VAL 2 113     140.056 191.318 128.579  1.00  0.00           H  
ATOM   1268 2HG2 VAL 2 113     140.967 192.838 128.744  1.00  0.00           H  
ATOM   1269 3HG2 VAL 2 113     141.427 191.414 129.709  1.00  0.00           H  
ATOM   1270  N   VAL 2 114     141.840 194.834 130.271  1.00217.67           N  
ATOM   1271  CA  VAL 2 114     142.263 196.051 129.598  1.00217.67           C  
ATOM   1272  C   VAL 2 114     142.304 195.797 128.099  1.00217.67           C  
ATOM   1273  O   VAL 2 114     142.286 194.656 127.624  1.00217.67           O  
ATOM   1274  CB  VAL 2 114     143.627 196.568 130.106  1.00217.67           C  
ATOM   1275  CG1 VAL 2 114     143.663 196.558 131.621  1.00217.67           C  
ATOM   1276  CG2 VAL 2 114     144.765 195.729 129.543  1.00217.67           C  
ATOM   1277  H   VAL 2 114     142.466 194.042 130.295  1.00  0.00           H  
ATOM   1278  HA  VAL 2 114     141.523 196.829 129.791  1.00  0.00           H  
ATOM   1279  HB  VAL 2 114     143.755 197.602 129.787  1.00  0.00           H  
ATOM   1280 1HG1 VAL 2 114     144.630 196.925 131.965  1.00  0.00           H  
ATOM   1281 2HG1 VAL 2 114     142.873 197.201 132.008  1.00  0.00           H  
ATOM   1282 3HG1 VAL 2 114     143.513 195.541 131.982  1.00  0.00           H  
ATOM   1283 1HG2 VAL 2 114     145.716 196.111 129.913  1.00  0.00           H  
ATOM   1284 2HG2 VAL 2 114     144.643 194.692 129.857  1.00  0.00           H  
ATOM   1285 3HG2 VAL 2 114     144.752 195.782 128.454  1.00  0.00           H  
ATOM   1286  N   ASP 2 115     142.333 196.891 127.347  1.00222.67           N  
ATOM   1287  CA  ASP 2 115     142.353 196.848 125.890  1.00222.67           C  
ATOM   1288  C   ASP 2 115     143.797 197.033 125.450  1.00222.67           C  
ATOM   1289  O   ASP 2 115     144.377 198.107 125.620  1.00222.67           O  
ATOM   1290  CB  ASP 2 115     141.461 197.930 125.302  1.00222.67           C  
ATOM   1291  CG  ASP 2 115     141.281 197.798 123.804  1.00222.67           C  
ATOM   1292  OD1 ASP 2 115     141.738 196.790 123.230  1.00222.67           O  
ATOM   1293  OD2 ASP 2 115     140.689 198.711 123.193  1.00222.67           O  
ATOM   1294  H   ASP 2 115     142.341 197.787 127.813  1.00  0.00           H  
ATOM   1295  HA  ASP 2 115     141.976 195.877 125.567  1.00  0.00           H  
ATOM   1296 1HB  ASP 2 115     140.480 197.890 125.775  1.00  0.00           H  
ATOM   1297 2HB  ASP 2 115     141.888 198.910 125.516  1.00  0.00           H  
ATOM   1298  N   TRP 2 116     144.379 195.980 124.881  1.00221.93           N  
ATOM   1299  CA  TRP 2 116     145.725 196.124 124.357  1.00221.93           C  
ATOM   1300  C   TRP 2 116     145.714 196.784 122.979  1.00221.93           C  
ATOM   1301  O   TRP 2 116     146.724 197.381 122.593  1.00221.93           O  
ATOM   1302  CB  TRP 2 116     146.414 194.751 124.360  1.00221.93           C  
ATOM   1303  CG  TRP 2 116     147.668 194.610 123.545  1.00221.93           C  
ATOM   1304  CD1 TRP 2 116     147.894 193.736 122.525  1.00221.93           C  
ATOM   1305  CD2 TRP 2 116     148.890 195.336 123.729  1.00221.93           C  
ATOM   1306  NE1 TRP 2 116     149.174 193.884 122.047  1.00221.93           N  
ATOM   1307  CE2 TRP 2 116     149.805 194.864 122.768  1.00221.93           C  
ATOM   1308  CE3 TRP 2 116     149.297 196.347 124.606  1.00221.93           C  
ATOM   1309  CZ2 TRP 2 116     151.098 195.368 122.659  1.00221.93           C  
ATOM   1310  CZ3 TRP 2 116     150.580 196.847 124.493  1.00221.93           C  
ATOM   1311  CH2 TRP 2 116     151.465 196.358 123.530  1.00221.93           C  
ATOM   1312  H   TRP 2 116     143.914 195.087 124.803  1.00  0.00           H  
ATOM   1313  HA  TRP 2 116     146.277 196.806 125.004  1.00  0.00           H  
ATOM   1314 1HB  TRP 2 116     146.680 194.479 125.382  1.00  0.00           H  
ATOM   1315 2HB  TRP 2 116     145.721 193.995 123.990  1.00  0.00           H  
ATOM   1316  HD1 TRP 2 116     147.166 193.023 122.143  1.00  0.00           H  
ATOM   1317  HE1 TRP 2 116     149.584 193.357 121.289  1.00  0.00           H  
ATOM   1318  HE3 TRP 2 116     148.614 196.734 125.362  1.00  0.00           H  
ATOM   1319  HZ2 TRP 2 116     151.802 195.000 121.913  1.00  0.00           H  
ATOM   1320  HZ3 TRP 2 116     150.885 197.637 125.180  1.00  0.00           H  
ATOM   1321  HH2 TRP 2 116     152.471 196.775 123.473  1.00  0.00           H  
ATOM   1322  N   LEU 2 117     144.564 196.780 122.278  1.00222.03           N  
ATOM   1323  CA  LEU 2 117     144.452 197.307 120.913  1.00222.03           C  
ATOM   1324  C   LEU 2 117     144.662 198.812 120.813  1.00222.03           C  
ATOM   1325  O   LEU 2 117     144.832 199.313 119.695  1.00222.03           O  
ATOM   1326  CB  LEU 2 117     143.087 197.009 120.280  1.00222.03           C  
ATOM   1327  CG  LEU 2 117     142.679 195.660 119.683  1.00222.03           C  
ATOM   1328  CD1 LEU 2 117     142.331 194.673 120.753  1.00222.03           C  
ATOM   1329  CD2 LEU 2 117     141.522 195.814 118.707  1.00222.03           C  
ATOM   1330  H   LEU 2 117     143.745 196.393 122.725  1.00  0.00           H  
ATOM   1331  HA  LEU 2 117     145.214 196.832 120.296  1.00  0.00           H  
ATOM   1332 1HB  LEU 2 117     142.313 197.188 121.024  1.00  0.00           H  
ATOM   1333 2HB  LEU 2 117     142.931 197.698 119.450  1.00  0.00           H  
ATOM   1334  HG  LEU 2 117     143.526 195.227 119.150  1.00  0.00           H  
ATOM   1335 1HD1 LEU 2 117     142.046 193.726 120.295  1.00  0.00           H  
ATOM   1336 2HD1 LEU 2 117     143.195 194.517 121.399  1.00  0.00           H  
ATOM   1337 3HD1 LEU 2 117     141.499 195.055 121.344  1.00  0.00           H  
ATOM   1338 1HD2 LEU 2 117     141.257 194.838 118.300  1.00  0.00           H  
ATOM   1339 2HD2 LEU 2 117     140.662 196.237 119.226  1.00  0.00           H  
ATOM   1340 3HD2 LEU 2 117     141.817 196.478 117.894  1.00  0.00           H  
ATOM   1341  N   SER 2 118     144.627 199.543 121.930  1.00245.70           N  
ATOM   1342  CA  SER 2 118     144.949 200.965 121.898  1.00245.70           C  
ATOM   1343  C   SER 2 118     146.407 201.200 121.523  1.00245.70           C  
ATOM   1344  O   SER 2 118     146.743 202.249 120.961  1.00245.70           O  
ATOM   1345  CB  SER 2 118     144.636 201.603 123.253  1.00245.70           C  
ATOM   1346  OG  SER 2 118     145.492 201.099 124.265  1.00245.70           O  
ATOM   1347  H   SER 2 118     144.376 199.115 122.810  1.00  0.00           H  
ATOM   1348  HA  SER 2 118     144.335 201.442 121.133  1.00  0.00           H  
ATOM   1349 1HB  SER 2 118     144.752 202.684 123.181  1.00  0.00           H  
ATOM   1350 2HB  SER 2 118     143.599 201.402 123.519  1.00  0.00           H  
ATOM   1351  HG  SER 2 118     146.069 200.466 123.832  1.00  0.00           H  
ATOM   1352  N   ARG 2 119     147.283 200.244 121.825  1.00239.38           N  
ATOM   1353  CA  ARG 2 119     148.695 200.349 121.490  1.00239.38           C  
ATOM   1354  C   ARG 2 119     149.237 198.995 121.036  1.00239.38           C  
ATOM   1355  O   ARG 2 119     150.318 198.568 121.455  1.00239.38           O  
ATOM   1356  CB  ARG 2 119     149.473 200.918 122.677  1.00239.38           C  
ATOM   1357  CG  ARG 2 119     150.129 202.264 122.390  1.00239.38           C  
ATOM   1358  CD  ARG 2 119     151.215 202.618 123.407  1.00239.38           C  
ATOM   1359  NE  ARG 2 119     150.864 202.271 124.782  1.00239.38           N  
ATOM   1360  CZ  ARG 2 119     149.982 202.922 125.532  1.00239.38           C  
ATOM   1361  NH1 ARG 2 119     149.373 204.016 125.100  1.00239.38           N  
ATOM   1362  NH2 ARG 2 119     149.720 202.478 126.757  1.00239.38           N  
ATOM   1363  H   ARG 2 119     146.951 199.419 122.303  1.00  0.00           H  
ATOM   1364  HA  ARG 2 119     148.800 201.026 120.642  1.00  0.00           H  
ATOM   1365 1HB  ARG 2 119     148.803 201.039 123.527  1.00  0.00           H  
ATOM   1366 2HB  ARG 2 119     150.252 200.215 122.973  1.00  0.00           H  
ATOM   1367 1HG  ARG 2 119     150.591 202.241 121.403  1.00  0.00           H  
ATOM   1368 2HG  ARG 2 119     149.374 203.051 122.419  1.00  0.00           H  
ATOM   1369 1HD  ARG 2 119     152.132 202.083 123.161  1.00  0.00           H  
ATOM   1370 2HD  ARG 2 119     151.402 203.691 123.380  1.00  0.00           H  
ATOM   1371  HE  ARG 2 119     151.327 201.474 125.198  1.00  0.00           H  
ATOM   1372 1HH1 ARG 2 119     149.575 204.376 124.178  1.00  0.00           H  
ATOM   1373 2HH1 ARG 2 119     148.707 204.490 125.692  1.00  0.00           H  
ATOM   1374 1HH2 ARG 2 119     150.190 201.654 127.107  1.00  0.00           H  
ATOM   1375 2HH2 ARG 2 119     149.052 202.963 127.337  1.00  0.00           H  
ATOM   1376  N   ALA 2 120     148.491 198.300 120.170  1.00247.63           N  
ATOM   1377  CA  ALA 2 120     148.863 196.975 119.677  1.00247.63           C  
ATOM   1378  C   ALA 2 120     149.264 196.955 118.212  1.00247.63           C  
ATOM   1379  O   ALA 2 120     150.335 196.439 117.875  1.00247.63           O  
ATOM   1380  CB  ALA 2 120     147.712 195.981 119.856  1.00247.63           C  
ATOM   1381  H   ALA 2 120     147.631 198.721 119.848  1.00  0.00           H  
ATOM   1382  HA  ALA 2 120     149.718 196.626 120.256  1.00  0.00           H  
ATOM   1383 1HB  ALA 2 120     148.014 195.003 119.481  1.00  0.00           H  
ATOM   1384 2HB  ALA 2 120     147.460 195.903 120.914  1.00  0.00           H  
ATOM   1385 3HB  ALA 2 120     146.842 196.329 119.301  1.00  0.00           H  
ATOM   1386  N   GLN 2 121     148.425 197.499 117.328  1.00264.52           N  
ATOM   1387  CA  GLN 2 121     148.543 197.270 115.890  1.00264.52           C  
ATOM   1388  C   GLN 2 121     149.731 198.008 115.284  1.00264.52           C  
ATOM   1389  O   GLN 2 121     149.567 198.936 114.485  1.00264.52           O  
ATOM   1390  CB  GLN 2 121     147.247 197.683 115.190  1.00264.52           C  
ATOM   1391  CG  GLN 2 121     146.011 197.009 115.759  1.00264.52           C  
ATOM   1392  CD  GLN 2 121     146.115 195.498 115.727  1.00264.52           C  
ATOM   1393  OE1 GLN 2 121     146.233 194.897 114.661  1.00264.52           O  
ATOM   1394  NE2 GLN 2 121     146.069 194.877 116.900  1.00264.52           N  
ATOM   1395  H   GLN 2 121     147.682 198.090 117.673  1.00  0.00           H  
ATOM   1396  HA  GLN 2 121     148.713 196.207 115.722  1.00  0.00           H  
ATOM   1397 1HB  GLN 2 121     147.118 198.762 115.271  1.00  0.00           H  
ATOM   1398 2HB  GLN 2 121     147.313 197.440 114.130  1.00  0.00           H  
ATOM   1399 1HG  GLN 2 121     145.883 197.323 116.795  1.00  0.00           H  
ATOM   1400 2HG  GLN 2 121     145.144 197.306 115.169  1.00  0.00           H  
ATOM   1401 1HE2 GLN 2 121     146.133 193.879 116.941  1.00  0.00           H  
ATOM   1402 2HE2 GLN 2 121     145.970 195.406 117.743  1.00  0.00           H  
ATOM   1403  N   GLN 2 122     150.928 197.585 115.671  1.00261.06           N  
ATOM   1404  CA  GLN 2 122     152.195 198.149 115.222  1.00261.06           C  
ATOM   1405  C   GLN 2 122     153.160 196.978 115.072  1.00261.06           C  
ATOM   1406  O   GLN 2 122     152.752 195.813 115.013  1.00261.06           O  
ATOM   1407  CB  GLN 2 122     152.752 199.216 116.185  1.00261.06           C  
ATOM   1408  CG  GLN 2 122     151.827 200.330 116.688  1.00261.06           C  
ATOM   1409  CD  GLN 2 122     150.928 199.891 117.825  1.00261.06           C  
ATOM   1410  OE1 GLN 2 122     151.381 199.265 118.781  1.00261.06           O  
ATOM   1411  NE2 GLN 2 122     149.652 200.247 117.741  1.00261.06           N  
ATOM   1412  H   GLN 2 122     150.936 196.815 116.325  1.00  0.00           H  
ATOM   1413  HA  GLN 2 122     152.037 198.630 114.257  1.00  0.00           H  
ATOM   1414 1HB  GLN 2 122     153.131 198.732 117.085  1.00  0.00           H  
ATOM   1415 2HB  GLN 2 122     153.589 199.731 115.713  1.00  0.00           H  
ATOM   1416 1HG  GLN 2 122     152.436 201.161 117.044  1.00  0.00           H  
ATOM   1417 2HG  GLN 2 122     151.191 200.659 115.866  1.00  0.00           H  
ATOM   1418 1HE2 GLN 2 122     149.010 199.985 118.463  1.00  0.00           H  
ATOM   1419 2HE2 GLN 2 122     149.331 200.777 116.956  1.00  0.00           H  
ATOM   1420  N   HIS 2 123     154.451 197.281 115.001  1.00249.88           N  
ATOM   1421  CA  HIS 2 123     155.453 196.237 114.874  1.00249.88           C  
ATOM   1422  C   HIS 2 123     155.627 195.488 116.195  1.00249.88           C  
ATOM   1423  O   HIS 2 123     155.356 196.015 117.277  1.00249.88           O  
ATOM   1424  CB  HIS 2 123     156.782 196.833 114.413  1.00249.88           C  
ATOM   1425  CG  HIS 2 123     157.713 195.832 113.806  1.00249.88           C  
ATOM   1426  ND1 HIS 2 123     157.266 194.717 113.131  1.00249.88           N  
ATOM   1427  CD2 HIS 2 123     159.065 195.792 113.746  1.00249.88           C  
ATOM   1428  CE1 HIS 2 123     158.304 194.022 112.698  1.00249.88           C  
ATOM   1429  NE2 HIS 2 123     159.406 194.654 113.058  1.00249.88           N  
ATOM   1430  H   HIS 2 123     154.747 198.246 115.035  1.00  0.00           H  
ATOM   1431  HA  HIS 2 123     155.129 195.510 114.130  1.00  0.00           H  
ATOM   1432 1HB  HIS 2 123     156.594 197.615 113.676  1.00  0.00           H  
ATOM   1433 2HB  HIS 2 123     157.286 197.297 115.260  1.00  0.00           H  
ATOM   1434  HD2 HIS 2 123     159.754 196.522 114.172  1.00  0.00           H  
ATOM   1435  HE1 HIS 2 123     158.257 193.088 112.139  1.00  0.00           H  
ATOM   1436  HE2 HIS 2 123     160.350 194.354 112.862  1.00  0.00           H  
ATOM   1437  N   TYR 2 124     156.061 194.226 116.079  1.00241.96           N  
ATOM   1438  CA  TYR 2 124     156.144 193.336 117.239  1.00241.96           C  
ATOM   1439  C   TYR 2 124     157.192 193.769 118.273  1.00241.96           C  
ATOM   1440  O   TYR 2 124     156.857 193.791 119.473  1.00241.96           O  
ATOM   1441  CB  TYR 2 124     156.303 191.891 116.734  1.00241.96           C  
ATOM   1442  CG  TYR 2 124     156.673 190.816 117.729  1.00241.96           C  
ATOM   1443  CD1 TYR 2 124     155.744 190.327 118.639  1.00241.96           C  
ATOM   1444  CD2 TYR 2 124     157.933 190.223 117.691  1.00241.96           C  
ATOM   1445  CE1 TYR 2 124     156.078 189.316 119.527  1.00241.96           C  
ATOM   1446  CE2 TYR 2 124     158.274 189.209 118.567  1.00241.96           C  
ATOM   1447  CZ  TYR 2 124     157.344 188.759 119.484  1.00241.96           C  
ATOM   1448  OH  TYR 2 124     157.684 187.756 120.362  1.00241.96           O  
ATOM   1449  H   TYR 2 124     156.338 193.879 115.172  1.00  0.00           H  
ATOM   1450  HA  TYR 2 124     155.219 193.425 117.810  1.00  0.00           H  
ATOM   1451 1HB  TYR 2 124     155.369 191.560 116.277  1.00  0.00           H  
ATOM   1452 2HB  TYR 2 124     157.074 191.857 115.965  1.00  0.00           H  
ATOM   1453  HD1 TYR 2 124     154.735 190.739 118.662  1.00  0.00           H  
ATOM   1454  HD2 TYR 2 124     158.671 190.558 116.962  1.00  0.00           H  
ATOM   1455  HE1 TYR 2 124     155.336 188.945 120.234  1.00  0.00           H  
ATOM   1456  HE2 TYR 2 124     159.272 188.771 118.532  1.00  0.00           H  
ATOM   1457  HH  TYR 2 124     158.592 187.487 120.203  1.00  0.00           H  
ATOM   1458  N   PRO 2 125     158.439 194.144 117.914  1.00248.53           N  
ATOM   1459  CA  PRO 2 125     159.293 194.777 118.939  1.00248.53           C  
ATOM   1460  C   PRO 2 125     158.804 196.148 119.379  1.00248.53           C  
ATOM   1461  O   PRO 2 125     159.110 196.568 120.499  1.00248.53           O  
ATOM   1462  CB  PRO 2 125     160.670 194.865 118.265  1.00248.53           C  
ATOM   1463  CG  PRO 2 125     160.404 194.768 116.835  1.00248.53           C  
ATOM   1464  CD  PRO 2 125     159.242 193.853 116.707  1.00248.53           C  
ATOM   1465  HA  PRO 2 125     159.336 194.127 119.825  1.00  0.00           H  
ATOM   1466 1HB  PRO 2 125     161.161 195.811 118.535  1.00  0.00           H  
ATOM   1467 2HB  PRO 2 125     161.318 194.052 118.625  1.00  0.00           H  
ATOM   1468 1HG  PRO 2 125     160.193 195.764 116.419  1.00  0.00           H  
ATOM   1469 2HG  PRO 2 125     161.291 194.386 116.309  1.00  0.00           H  
ATOM   1470 1HD  PRO 2 125     158.687 194.090 115.787  1.00  0.00           H  
ATOM   1471 2HD  PRO 2 125     159.595 192.811 116.690  1.00  0.00           H  
ATOM   1472  N   VAL 2 126     158.053 196.862 118.539  1.00248.71           N  
ATOM   1473  CA  VAL 2 126     157.479 198.137 118.960  1.00248.71           C  
ATOM   1474  C   VAL 2 126     156.369 197.903 119.988  1.00248.71           C  
ATOM   1475  O   VAL 2 126     156.227 198.655 120.965  1.00248.71           O  
ATOM   1476  CB  VAL 2 126     157.008 198.918 117.714  1.00248.71           C  
ATOM   1477  CG1 VAL 2 126     155.864 199.860 118.014  1.00248.71           C  
ATOM   1478  CG2 VAL 2 126     158.177 199.676 117.097  1.00248.71           C  
ATOM   1479  H   VAL 2 126     157.874 196.527 117.603  1.00  0.00           H  
ATOM   1480  HA  VAL 2 126     158.251 198.711 119.474  1.00  0.00           H  
ATOM   1481  HB  VAL 2 126     156.608 198.213 116.985  1.00  0.00           H  
ATOM   1482 1HG1 VAL 2 126     155.574 200.382 117.102  1.00  0.00           H  
ATOM   1483 2HG1 VAL 2 126     155.014 199.292 118.392  1.00  0.00           H  
ATOM   1484 3HG1 VAL 2 126     156.178 200.587 118.763  1.00  0.00           H  
ATOM   1485 1HG2 VAL 2 126     157.833 200.222 116.219  1.00  0.00           H  
ATOM   1486 2HG2 VAL 2 126     158.581 200.378 117.827  1.00  0.00           H  
ATOM   1487 3HG2 VAL 2 126     158.954 198.970 116.804  1.00  0.00           H  
ATOM   1488  N   SER 2 127     155.604 196.819 119.814  1.00229.81           N  
ATOM   1489  CA  SER 2 127     154.653 196.391 120.838  1.00229.81           C  
ATOM   1490  C   SER 2 127     155.368 195.994 122.126  1.00229.81           C  
ATOM   1491  O   SER 2 127     154.892 196.295 123.233  1.00229.81           O  
ATOM   1492  CB  SER 2 127     153.814 195.229 120.307  1.00229.81           C  
ATOM   1493  OG  SER 2 127     152.987 195.645 119.234  1.00229.81           O  
ATOM   1494  H   SER 2 127     155.682 196.284 118.961  1.00  0.00           H  
ATOM   1495  HA  SER 2 127     153.994 197.229 121.070  1.00  0.00           H  
ATOM   1496 1HB  SER 2 127     154.473 194.428 119.972  1.00  0.00           H  
ATOM   1497 2HB  SER 2 127     153.196 194.830 121.110  1.00  0.00           H  
ATOM   1498  HG  SER 2 127     153.168 196.579 119.107  1.00  0.00           H  
ATOM   1499  N   ALA 2 128     156.527 195.332 121.999  1.00228.28           N  
ATOM   1500  CA  ALA 2 128     157.363 195.060 123.167  1.00228.28           C  
ATOM   1501  C   ALA 2 128     157.857 196.346 123.824  1.00228.28           C  
ATOM   1502  O   ALA 2 128     158.054 196.387 125.043  1.00228.28           O  
ATOM   1503  CB  ALA 2 128     158.548 194.179 122.773  1.00228.28           C  
ATOM   1504  H   ALA 2 128     156.833 195.014 121.090  1.00  0.00           H  
ATOM   1505  HA  ALA 2 128     156.756 194.531 123.902  1.00  0.00           H  
ATOM   1506 1HB  ALA 2 128     159.164 193.983 123.651  1.00  0.00           H  
ATOM   1507 2HB  ALA 2 128     158.181 193.235 122.369  1.00  0.00           H  
ATOM   1508 3HB  ALA 2 128     159.145 194.689 122.018  1.00  0.00           H  
ATOM   1509  N   GLY 2 129     158.076 197.393 123.028  1.00223.77           N  
ATOM   1510  CA  GLY 2 129     158.377 198.701 123.588  1.00223.77           C  
ATOM   1511  C   GLY 2 129     157.204 199.302 124.342  1.00223.77           C  
ATOM   1512  O   GLY 2 129     157.387 199.998 125.343  1.00223.77           O  
ATOM   1513  H   GLY 2 129     158.034 197.285 122.025  1.00  0.00           H  
ATOM   1514 1HA  GLY 2 129     159.227 198.620 124.265  1.00  0.00           H  
ATOM   1515 2HA  GLY 2 129     158.667 199.381 122.788  1.00  0.00           H  
ATOM   1516  N   TYR 2 130     155.987 199.059 123.863  1.00223.74           N  
ATOM   1517  CA  TYR 2 130     154.806 199.592 124.543  1.00223.74           C  
ATOM   1518  C   TYR 2 130     154.380 198.758 125.750  1.00223.74           C  
ATOM   1519  O   TYR 2 130     153.457 199.171 126.475  1.00223.74           O  
ATOM   1520  CB  TYR 2 130     153.631 199.722 123.569  1.00223.74           C  
ATOM   1521  CG  TYR 2 130     153.881 200.630 122.380  1.00223.74           C  
ATOM   1522  CD1 TYR 2 130     154.784 201.686 122.455  1.00223.74           C  
ATOM   1523  CD2 TYR 2 130     153.165 200.470 121.202  1.00223.74           C  
ATOM   1524  CE1 TYR 2 130     154.998 202.528 121.381  1.00223.74           C  
ATOM   1525  CE2 TYR 2 130     153.366 201.314 120.123  1.00223.74           C  
ATOM   1526  CZ  TYR 2 130     154.287 202.336 120.217  1.00223.74           C  
ATOM   1527  OH  TYR 2 130     154.492 203.172 119.144  1.00223.74           O  
ATOM   1528  H   TYR 2 130     155.865 198.505 123.027  1.00  0.00           H  
ATOM   1529  HA  TYR 2 130     155.047 200.583 124.929  1.00  0.00           H  
ATOM   1530 1HB  TYR 2 130     153.369 198.737 123.181  1.00  0.00           H  
ATOM   1531 2HB  TYR 2 130     152.760 200.107 124.099  1.00  0.00           H  
ATOM   1532  HD1 TYR 2 130     155.341 201.863 123.376  1.00  0.00           H  
ATOM   1533  HD2 TYR 2 130     152.429 199.670 121.116  1.00  0.00           H  
ATOM   1534  HE1 TYR 2 130     155.711 203.348 121.465  1.00  0.00           H  
ATOM   1535  HE2 TYR 2 130     152.797 201.170 119.204  1.00  0.00           H  
ATOM   1536  HH  TYR 2 130     153.920 202.907 118.420  1.00  0.00           H  
ATOM   1537  N   THR 2 131     155.007 197.590 125.947  1.00208.93           N  
ATOM   1538  CA  THR 2 131     154.730 196.774 127.133  1.00208.93           C  
ATOM   1539  C   THR 2 131     155.024 197.512 128.436  1.00208.93           C  
ATOM   1540  O   THR 2 131     154.259 197.390 129.398  1.00208.93           O  
ATOM   1541  CB  THR 2 131     155.529 195.473 127.102  1.00208.93           C  
ATOM   1542  OG1 THR 2 131     156.924 195.762 126.946  1.00208.93           O  
ATOM   1543  CG2 THR 2 131     155.045 194.570 126.004  1.00208.93           C  
ATOM   1544  H   THR 2 131     155.682 197.262 125.271  1.00  0.00           H  
ATOM   1545  HA  THR 2 131     153.669 196.525 127.142  1.00  0.00           H  
ATOM   1546  HB  THR 2 131     155.422 194.958 128.056  1.00  0.00           H  
ATOM   1547  HG1 THR 2 131     157.049 196.713 126.895  1.00  0.00           H  
ATOM   1548 1HG2 THR 2 131     155.630 193.651 126.004  1.00  0.00           H  
ATOM   1549 2HG2 THR 2 131     153.994 194.331 126.166  1.00  0.00           H  
ATOM   1550 3HG2 THR 2 131     155.159 195.072 125.044  1.00  0.00           H  
ATOM   1551  N   LYS 2 132     156.122 198.269 128.512  1.00222.15           N  
ATOM   1552  CA  LYS 2 132     156.353 198.979 129.769  1.00222.15           C  
ATOM   1553  C   LYS 2 132     155.436 200.184 129.946  1.00222.15           C  
ATOM   1554  O   LYS 2 132     155.159 200.566 131.087  1.00222.15           O  
ATOM   1555  CB  LYS 2 132     157.819 199.395 129.945  1.00222.15           C  
ATOM   1556  CG  LYS 2 132     158.872 198.407 129.455  1.00222.15           C  
ATOM   1557  CD  LYS 2 132     160.073 199.100 128.830  1.00222.15           C  
ATOM   1558  CE  LYS 2 132     159.844 199.453 127.392  1.00222.15           C  
ATOM   1559  NZ  LYS 2 132     159.701 198.202 126.606  1.00222.15           N  
ATOM   1560  H   LYS 2 132     156.787 198.373 127.759  1.00  0.00           H  
ATOM   1561  HA  LYS 2 132     156.096 198.314 130.594  1.00  0.00           H  
ATOM   1562 1HB  LYS 2 132     157.998 200.331 129.416  1.00  0.00           H  
ATOM   1563 2HB  LYS 2 132     158.023 199.572 131.001  1.00  0.00           H  
ATOM   1564 1HG  LYS 2 132     159.221 197.802 130.293  1.00  0.00           H  
ATOM   1565 2HG  LYS 2 132     158.431 197.745 128.711  1.00  0.00           H  
ATOM   1566 1HD  LYS 2 132     160.292 200.016 129.380  1.00  0.00           H  
ATOM   1567 2HD  LYS 2 132     160.942 198.445 128.889  1.00  0.00           H  
ATOM   1568 1HE  LYS 2 132     158.944 200.060 127.306  1.00  0.00           H  
ATOM   1569 2HE  LYS 2 132     160.686 200.038 127.022  1.00  0.00           H  
ATOM   1570 1HZ  LYS 2 132     159.547 198.430 125.634  1.00  0.00           H  
ATOM   1571 2HZ  LYS 2 132     160.544 197.651 126.692  1.00  0.00           H  
ATOM   1572 3HZ  LYS 2 132     158.916 197.672 126.956  1.00  0.00           H  
ATOM   1573  N   LEU 2 133     154.912 200.767 128.865  1.00227.77           N  
ATOM   1574  CA  LEU 2 133     153.924 201.830 129.042  1.00227.77           C  
ATOM   1575  C   LEU 2 133     152.594 201.279 129.547  1.00227.77           C  
ATOM   1576  O   LEU 2 133     151.964 201.879 130.429  1.00227.77           O  
ATOM   1577  CB  LEU 2 133     153.727 202.611 127.745  1.00227.77           C  
ATOM   1578  CG  LEU 2 133     154.962 202.850 126.883  1.00227.77           C  
ATOM   1579  CD1 LEU 2 133     154.536 203.431 125.556  1.00227.77           C  
ATOM   1580  CD2 LEU 2 133     155.934 203.779 127.590  1.00227.77           C  
ATOM   1581  H   LEU 2 133     155.179 200.494 127.930  1.00  0.00           H  
ATOM   1582  HA  LEU 2 133     154.288 202.516 129.806  1.00  0.00           H  
ATOM   1583 1HB  LEU 2 133     153.006 202.080 127.126  1.00  0.00           H  
ATOM   1584 2HB  LEU 2 133     153.315 203.590 127.988  1.00  0.00           H  
ATOM   1585  HG  LEU 2 133     155.460 201.900 126.688  1.00  0.00           H  
ATOM   1586 1HD1 LEU 2 133     155.415 203.604 124.935  1.00  0.00           H  
ATOM   1587 2HD1 LEU 2 133     153.868 202.733 125.051  1.00  0.00           H  
ATOM   1588 3HD1 LEU 2 133     154.018 204.375 125.722  1.00  0.00           H  
ATOM   1589 1HD2 LEU 2 133     156.810 203.937 126.960  1.00  0.00           H  
ATOM   1590 2HD2 LEU 2 133     155.448 204.736 127.783  1.00  0.00           H  
ATOM   1591 3HD2 LEU 2 133     156.243 203.332 128.535  1.00  0.00           H  
ATOM   1592  N   VAL 2 134     152.156 200.128 129.026  1.00226.88           N  
ATOM   1593  CA  VAL 2 134     150.944 199.538 129.594  1.00226.88           C  
ATOM   1594  C   VAL 2 134     151.211 198.957 130.984  1.00226.88           C  
ATOM   1595  O   VAL 2 134     150.287 198.872 131.806  1.00226.88           O  
ATOM   1596  CB  VAL 2 134     150.312 198.501 128.640  1.00226.88           C  
ATOM   1597  CG1 VAL 2 134     150.085 199.120 127.270  1.00226.88           C  
ATOM   1598  CG2 VAL 2 134     151.141 197.239 128.526  1.00226.88           C  
ATOM   1599  H   VAL 2 134     152.623 199.656 128.265  1.00  0.00           H  
ATOM   1600  HA  VAL 2 134     150.216 200.333 129.758  1.00  0.00           H  
ATOM   1601  HB  VAL 2 134     149.326 198.228 129.016  1.00  0.00           H  
ATOM   1602 1HG1 VAL 2 134     149.639 198.380 126.606  1.00  0.00           H  
ATOM   1603 2HG1 VAL 2 134     149.414 199.974 127.363  1.00  0.00           H  
ATOM   1604 3HG1 VAL 2 134     151.038 199.449 126.857  1.00  0.00           H  
ATOM   1605 1HG2 VAL 2 134     150.652 196.543 127.845  1.00  0.00           H  
ATOM   1606 2HG2 VAL 2 134     152.131 197.487 128.143  1.00  0.00           H  
ATOM   1607 3HG2 VAL 2 134     151.237 196.777 129.509  1.00  0.00           H  
ATOM   1608  N   GLY 2 135     152.466 198.604 131.283  1.00221.82           N  
ATOM   1609  CA  GLY 2 135     152.829 198.258 132.647  1.00221.82           C  
ATOM   1610  C   GLY 2 135     152.732 199.440 133.592  1.00221.82           C  
ATOM   1611  O   GLY 2 135     152.309 199.291 134.737  1.00221.82           O  
ATOM   1612  H   GLY 2 135     153.174 198.575 130.563  1.00  0.00           H  
ATOM   1613 1HA  GLY 2 135     152.177 197.462 133.006  1.00  0.00           H  
ATOM   1614 2HA  GLY 2 135     153.847 197.872 132.665  1.00  0.00           H  
ATOM   1615  N   GLN 2 136     153.117 200.630 133.123  1.00244.46           N  
ATOM   1616  CA  GLN 2 136     152.908 201.848 133.904  1.00244.46           C  
ATOM   1617  C   GLN 2 136     151.422 202.156 134.069  1.00244.46           C  
ATOM   1618  O   GLN 2 136     151.001 202.692 135.102  1.00244.46           O  
ATOM   1619  CB  GLN 2 136     153.624 203.027 133.249  1.00244.46           C  
ATOM   1620  CG  GLN 2 136     155.138 202.958 133.319  1.00244.46           C  
ATOM   1621  CD  GLN 2 136     155.810 203.969 132.412  1.00244.46           C  
ATOM   1622  OE1 GLN 2 136     155.264 204.349 131.375  1.00244.46           O  
ATOM   1623  NE2 GLN 2 136     157.000 204.411 132.798  1.00244.46           N  
ATOM   1624  H   GLN 2 136     153.559 200.696 132.217  1.00  0.00           H  
ATOM   1625  HA  GLN 2 136     153.324 201.696 134.900  1.00  0.00           H  
ATOM   1626 1HB  GLN 2 136     153.340 203.087 132.198  1.00  0.00           H  
ATOM   1627 2HB  GLN 2 136     153.309 203.955 133.726  1.00  0.00           H  
ATOM   1628 1HG  GLN 2 136     155.454 203.157 134.343  1.00  0.00           H  
ATOM   1629 2HG  GLN 2 136     155.460 201.962 133.016  1.00  0.00           H  
ATOM   1630 1HE2 GLN 2 136     157.491 205.080 132.239  1.00  0.00           H  
ATOM   1631 2HE2 GLN 2 136     157.407 204.076 133.648  1.00  0.00           H  
ATOM   1632  N   ASP 2 137     150.618 201.831 133.054  1.00262.11           N  
ATOM   1633  CA  ASP 2 137     149.174 202.040 133.146  1.00262.11           C  
ATOM   1634  C   ASP 2 137     148.549 201.155 134.226  1.00262.11           C  
ATOM   1635  O   ASP 2 137     147.812 201.638 135.096  1.00262.11           O  
ATOM   1636  CB  ASP 2 137     148.527 201.774 131.786  1.00262.11           C  
ATOM   1637  CG  ASP 2 137     148.913 202.807 130.745  1.00262.11           C  
ATOM   1638  OD1 ASP 2 137     149.428 203.880 131.123  1.00262.11           O  
ATOM   1639  OD2 ASP 2 137     148.703 202.544 129.543  1.00262.11           O  
ATOM   1640  H   ASP 2 137     151.005 201.435 132.209  1.00  0.00           H  
ATOM   1641  HA  ASP 2 137     148.992 203.077 133.429  1.00  0.00           H  
ATOM   1642 1HB  ASP 2 137     148.823 200.787 131.429  1.00  0.00           H  
ATOM   1643 2HB  ASP 2 137     147.442 201.771 131.893  1.00  0.00           H  
ATOM   1644  N   VAL 2 138     148.869 199.857 134.215  1.00248.05           N  
ATOM   1645  CA  VAL 2 138     148.344 198.970 135.254  1.00248.05           C  
ATOM   1646  C   VAL 2 138     149.041 199.229 136.597  1.00248.05           C  
ATOM   1647  O   VAL 2 138     148.488 198.920 137.666  1.00248.05           O  
ATOM   1648  CB  VAL 2 138     148.441 197.500 134.780  1.00248.05           C  
ATOM   1649  CG1 VAL 2 138     149.880 197.073 134.572  1.00248.05           C  
ATOM   1650  CG2 VAL 2 138     147.664 196.529 135.688  1.00248.05           C  
ATOM   1651  H   VAL 2 138     149.470 199.474 133.499  1.00  0.00           H  
ATOM   1652  HA  VAL 2 138     147.296 199.220 135.426  1.00  0.00           H  
ATOM   1653  HB  VAL 2 138     148.030 197.425 133.773  1.00  0.00           H  
ATOM   1654 1HG1 VAL 2 138     149.907 196.035 134.239  1.00  0.00           H  
ATOM   1655 2HG1 VAL 2 138     150.342 197.708 133.817  1.00  0.00           H  
ATOM   1656 3HG1 VAL 2 138     150.426 197.167 135.510  1.00  0.00           H  
ATOM   1657 1HG2 VAL 2 138     147.767 195.513 135.307  1.00  0.00           H  
ATOM   1658 2HG2 VAL 2 138     148.064 196.579 136.701  1.00  0.00           H  
ATOM   1659 3HG2 VAL 2 138     146.610 196.807 135.700  1.00  0.00           H  
ATOM   1660  N   ALA 2 139     150.229 199.844 136.567  1.00260.60           N  
ATOM   1661  CA  ALA 2 139     150.865 200.330 137.785  1.00260.60           C  
ATOM   1662  C   ALA 2 139     150.043 201.433 138.440  1.00260.60           C  
ATOM   1663  O   ALA 2 139     149.808 201.408 139.657  1.00260.60           O  
ATOM   1664  CB  ALA 2 139     152.273 200.819 137.467  1.00260.60           C  
ATOM   1665  H   ALA 2 139     150.697 199.975 135.682  1.00  0.00           H  
ATOM   1666  HA  ALA 2 139     150.923 199.501 138.491  1.00  0.00           H  
ATOM   1667 1HB  ALA 2 139     152.747 201.182 138.379  1.00  0.00           H  
ATOM   1668 2HB  ALA 2 139     152.859 199.997 137.056  1.00  0.00           H  
ATOM   1669 3HB  ALA 2 139     152.221 201.627 136.739  1.00  0.00           H  
ATOM   1670  N   LYS 2 140     149.573 202.390 137.639  1.00266.92           N  
ATOM   1671  CA  LYS 2 140     148.664 203.412 138.149  1.00266.92           C  
ATOM   1672  C   LYS 2 140     147.339 202.796 138.586  1.00266.92           C  
ATOM   1673  O   LYS 2 140     146.729 203.265 139.560  1.00266.92           O  
ATOM   1674  CB  LYS 2 140     148.475 204.499 137.082  1.00266.92           C  
ATOM   1675  CG  LYS 2 140     147.515 205.644 137.415  1.00266.92           C  
ATOM   1676  CD  LYS 2 140     146.134 205.479 136.801  1.00266.92           C  
ATOM   1677  CE  LYS 2 140     145.191 206.557 137.298  1.00266.92           C  
ATOM   1678  NZ  LYS 2 140     143.881 206.475 136.606  1.00266.92           N  
ATOM   1679  H   LYS 2 140     149.845 202.414 136.667  1.00  0.00           H  
ATOM   1680  HA  LYS 2 140     149.108 203.857 139.040  1.00  0.00           H  
ATOM   1681 1HB  LYS 2 140     149.437 204.959 136.857  1.00  0.00           H  
ATOM   1682 2HB  LYS 2 140     148.106 204.045 136.162  1.00  0.00           H  
ATOM   1683 1HG  LYS 2 140     147.393 205.714 138.497  1.00  0.00           H  
ATOM   1684 2HG  LYS 2 140     147.930 206.584 137.053  1.00  0.00           H  
ATOM   1685 1HD  LYS 2 140     146.209 205.539 135.714  1.00  0.00           H  
ATOM   1686 2HD  LYS 2 140     145.732 204.501 137.066  1.00  0.00           H  
ATOM   1687 1HE  LYS 2 140     145.040 206.442 138.370  1.00  0.00           H  
ATOM   1688 2HE  LYS 2 140     145.632 207.537 137.119  1.00  0.00           H  
ATOM   1689 1HZ  LYS 2 140     143.271 207.202 136.952  1.00  0.00           H  
ATOM   1690 2HZ  LYS 2 140     144.017 206.595 135.612  1.00  0.00           H  
ATOM   1691 3HZ  LYS 2 140     143.463 205.573 136.782  1.00  0.00           H  
ATOM   1692  N   PHE 2 141     146.911 201.721 137.906  1.00261.91           N  
ATOM   1693  CA  PHE 2 141     145.695 201.010 138.300  1.00261.91           C  
ATOM   1694  C   PHE 2 141     145.804 200.449 139.714  1.00261.91           C  
ATOM   1695  O   PHE 2 141     144.963 200.754 140.563  1.00261.91           O  
ATOM   1696  CB  PHE 2 141     145.369 199.889 137.304  1.00261.91           C  
ATOM   1697  CG  PHE 2 141     143.904 199.479 137.284  1.00261.91           C  
ATOM   1698  CD1 PHE 2 141     143.323 198.798 138.353  1.00261.91           C  
ATOM   1699  CD2 PHE 2 141     143.108 199.785 136.196  1.00261.91           C  
ATOM   1700  CE1 PHE 2 141     141.992 198.435 138.334  1.00261.91           C  
ATOM   1701  CE2 PHE 2 141     141.767 199.420 136.174  1.00261.91           C  
ATOM   1702  CZ  PHE 2 141     141.214 198.744 137.247  1.00261.91           C  
ATOM   1703  H   PHE 2 141     147.435 201.394 137.107  1.00  0.00           H  
ATOM   1704  HA  PHE 2 141     144.866 201.719 138.305  1.00  0.00           H  
ATOM   1705 1HB  PHE 2 141     145.643 200.205 136.298  1.00  0.00           H  
ATOM   1706 2HB  PHE 2 141     145.962 199.007 137.543  1.00  0.00           H  
ATOM   1707  HD1 PHE 2 141     143.934 198.549 139.221  1.00  0.00           H  
ATOM   1708  HD2 PHE 2 141     143.542 200.317 135.349  1.00  0.00           H  
ATOM   1709  HE1 PHE 2 141     141.561 197.904 139.182  1.00  0.00           H  
ATOM   1710  HE2 PHE 2 141     141.151 199.666 135.310  1.00  0.00           H  
ATOM   1711  HZ  PHE 2 141     140.164 198.457 137.228  1.00  0.00           H  
ATOM   1712  N   MET 2 142     146.826 199.629 139.999  1.00263.58           N  
ATOM   1713  CA  MET 2 142     146.809 199.063 141.348  1.00263.58           C  
ATOM   1714  C   MET 2 142     147.363 200.043 142.377  1.00263.58           C  
ATOM   1715  O   MET 2 142     147.257 199.776 143.578  1.00263.58           O  
ATOM   1716  CB  MET 2 142     147.514 197.696 141.484  1.00263.58           C  
ATOM   1717  CG  MET 2 142     148.627 197.282 140.541  1.00263.58           C  
ATOM   1718  SD  MET 2 142     150.038 198.381 140.630  1.00263.58           S  
ATOM   1719  CE  MET 2 142     150.458 198.301 142.367  1.00263.58           C  
ATOM   1720  H   MET 2 142     147.579 199.383 139.372  1.00  0.00           H  
ATOM   1721  HA  MET 2 142     145.772 198.908 141.645  1.00  0.00           H  
ATOM   1722 1HB  MET 2 142     147.963 197.615 142.473  1.00  0.00           H  
ATOM   1723 2HB  MET 2 142     146.778 196.896 141.392  1.00  0.00           H  
ATOM   1724 1HG  MET 2 142     148.956 196.273 140.787  1.00  0.00           H  
ATOM   1725 2HG  MET 2 142     148.254 197.278 139.517  1.00  0.00           H  
ATOM   1726 1HE  MET 2 142     151.320 198.939 142.563  1.00  0.00           H  
ATOM   1727 2HE  MET 2 142     149.610 198.642 142.963  1.00  0.00           H  
ATOM   1728 3HE  MET 2 142     150.699 197.272 142.636  1.00  0.00           H  
ATOM   1729  N   ASN 2 143     147.937 201.170 141.946  1.00273.06           N  
ATOM   1730  CA  ASN 2 143     148.177 202.256 142.887  1.00273.06           C  
ATOM   1731  C   ASN 2 143     146.934 203.099 143.165  1.00273.06           C  
ATOM   1732  O   ASN 2 143     146.958 203.898 144.106  1.00273.06           O  
ATOM   1733  CB  ASN 2 143     149.302 203.155 142.375  1.00273.06           C  
ATOM   1734  CG  ASN 2 143     150.667 202.508 142.505  1.00273.06           C  
ATOM   1735  OD1 ASN 2 143     150.956 201.836 143.495  1.00273.06           O  
ATOM   1736  ND2 ASN 2 143     151.513 202.703 141.500  1.00273.06           N  
ATOM   1737  H   ASN 2 143     148.209 201.287 140.980  1.00  0.00           H  
ATOM   1738  HA  ASN 2 143     148.478 201.825 143.843  1.00  0.00           H  
ATOM   1739 1HB  ASN 2 143     149.125 203.398 141.326  1.00  0.00           H  
ATOM   1740 2HB  ASN 2 143     149.302 204.092 142.932  1.00  0.00           H  
ATOM   1741 1HD2 ASN 2 143     152.428 202.300 141.531  1.00  0.00           H  
ATOM   1742 2HD2 ASN 2 143     151.235 203.252 140.713  1.00  0.00           H  
ATOM   1743  N   TRP 2 144     145.873 202.963 142.364  1.00276.34           N  
ATOM   1744  CA  TRP 2 144     144.663 203.762 142.571  1.00276.34           C  
ATOM   1745  C   TRP 2 144     143.919 203.352 143.847  1.00276.34           C  
ATOM   1746  O   TRP 2 144     143.752 204.165 144.766  1.00276.34           O  
ATOM   1747  CB  TRP 2 144     143.759 203.636 141.339  1.00276.34           C  
ATOM   1748  CG  TRP 2 144     142.505 204.475 141.310  1.00276.34           C  
ATOM   1749  CD1 TRP 2 144     142.157 205.494 142.156  1.00276.34           C  
ATOM   1750  CD2 TRP 2 144     141.416 204.335 140.389  1.00276.34           C  
ATOM   1751  NE1 TRP 2 144     140.929 205.999 141.809  1.00276.34           N  
ATOM   1752  CE2 TRP 2 144     140.455 205.308 140.725  1.00276.34           C  
ATOM   1753  CE3 TRP 2 144     141.167 203.487 139.306  1.00276.34           C  
ATOM   1754  CZ2 TRP 2 144     139.259 205.447 140.028  1.00276.34           C  
ATOM   1755  CZ3 TRP 2 144     139.982 203.633 138.607  1.00276.34           C  
ATOM   1756  CH2 TRP 2 144     139.045 204.607 138.970  1.00276.34           C  
ATOM   1757  H   TRP 2 144     145.901 202.300 141.602  1.00  0.00           H  
ATOM   1758  HA  TRP 2 144     144.954 204.804 142.698  1.00  0.00           H  
ATOM   1759 1HB  TRP 2 144     144.324 203.900 140.445  1.00  0.00           H  
ATOM   1760 2HB  TRP 2 144     143.436 202.601 141.229  1.00  0.00           H  
ATOM   1761  HD1 TRP 2 144     142.766 205.852 142.984  1.00  0.00           H  
ATOM   1762  HE1 TRP 2 144     140.451 206.756 142.276  1.00  0.00           H  
ATOM   1763  HE3 TRP 2 144     141.893 202.728 139.017  1.00  0.00           H  
ATOM   1764  HZ2 TRP 2 144     138.512 206.193 140.301  1.00  0.00           H  
ATOM   1765  HZ3 TRP 2 144     139.796 202.968 137.764  1.00  0.00           H  
ATOM   1766  HH2 TRP 2 144     138.123 204.695 138.394  1.00  0.00           H  
ATOM   1767  N   MET 2 145     143.447 202.103 143.928  1.00269.06           N  
ATOM   1768  CA  MET 2 145     142.663 201.746 145.109  1.00269.06           C  
ATOM   1769  C   MET 2 145     143.529 201.343 146.297  1.00269.06           C  
ATOM   1770  O   MET 2 145     142.986 201.017 147.361  1.00269.06           O  
ATOM   1771  CB  MET 2 145     141.606 200.658 144.799  1.00269.06           C  
ATOM   1772  CG  MET 2 145     141.941 199.151 144.970  1.00269.06           C  
ATOM   1773  SD  MET 2 145     143.518 198.488 144.417  1.00269.06           S  
ATOM   1774  CE  MET 2 145     143.370 198.910 142.694  1.00269.06           C  
ATOM   1775  H   MET 2 145     143.608 201.406 143.215  1.00  0.00           H  
ATOM   1776  HA  MET 2 145     142.136 202.635 145.456  1.00  0.00           H  
ATOM   1777 1HB  MET 2 145     140.730 200.813 145.427  1.00  0.00           H  
ATOM   1778 2HB  MET 2 145     141.285 200.748 143.760  1.00  0.00           H  
ATOM   1779 1HG  MET 2 145     141.899 198.887 146.026  1.00  0.00           H  
ATOM   1780 2HG  MET 2 145     141.202 198.551 144.439  1.00  0.00           H  
ATOM   1781 1HE  MET 2 145     144.262 198.580 142.161  1.00  0.00           H  
ATOM   1782 2HE  MET 2 145     142.492 198.419 142.273  1.00  0.00           H  
ATOM   1783 3HE  MET 2 145     143.265 199.991 142.592  1.00  0.00           H  
ATOM   1784  N   ALA 2 146     144.857 201.394 146.152  1.00280.48           N  
ATOM   1785  CA  ALA 2 146     145.745 201.225 147.298  1.00280.48           C  
ATOM   1786  C   ALA 2 146     145.563 202.342 148.319  1.00280.48           C  
ATOM   1787  O   ALA 2 146     145.783 202.128 149.517  1.00280.48           O  
ATOM   1788  CB  ALA 2 146     147.197 201.159 146.827  1.00280.48           C  
ATOM   1789  H   ALA 2 146     145.258 201.552 145.238  1.00  0.00           H  
ATOM   1790  HA  ALA 2 146     145.487 200.288 147.791  1.00  0.00           H  
ATOM   1791 1HB  ALA 2 146     147.853 201.033 147.688  1.00  0.00           H  
ATOM   1792 2HB  ALA 2 146     147.322 200.315 146.149  1.00  0.00           H  
ATOM   1793 3HB  ALA 2 146     147.453 202.081 146.308  1.00  0.00           H  
ATOM   1794  N   ASP 2 147     145.158 203.535 147.873  1.00297.63           N  
ATOM   1795  CA  ASP 2 147     144.749 204.594 148.780  1.00297.63           C  
ATOM   1796  C   ASP 2 147     143.314 205.059 148.580  1.00297.63           C  
ATOM   1797  O   ASP 2 147     142.784 205.735 149.469  1.00297.63           O  
ATOM   1798  CB  ASP 2 147     145.680 205.814 148.665  1.00297.63           C  
ATOM   1799  CG  ASP 2 147     146.093 206.106 147.241  1.00297.63           C  
ATOM   1800  OD1 ASP 2 147     145.880 205.242 146.374  1.00297.63           O  
ATOM   1801  OD2 ASP 2 147     146.639 207.202 146.991  1.00297.63           O  
ATOM   1802  H   ASP 2 147     145.136 203.704 146.877  1.00  0.00           H  
ATOM   1803  HA  ASP 2 147     144.804 204.216 149.801  1.00  0.00           H  
ATOM   1804 1HB  ASP 2 147     145.179 206.693 149.070  1.00  0.00           H  
ATOM   1805 2HB  ASP 2 147     146.577 205.645 149.261  1.00  0.00           H  
ATOM   1806  N   GLU 2 148     142.671 204.736 147.450  1.00285.11           N  
ATOM   1807  CA  GLU 2 148     141.249 205.049 147.321  1.00285.11           C  
ATOM   1808  C   GLU 2 148     140.403 204.173 148.237  1.00285.11           C  
ATOM   1809  O   GLU 2 148     139.522 204.672 148.946  1.00285.11           O  
ATOM   1810  CB  GLU 2 148     140.776 204.875 145.882  1.00285.11           C  
ATOM   1811  CG  GLU 2 148     139.405 205.487 145.642  1.00285.11           C  
ATOM   1812  CD  GLU 2 148     138.844 205.162 144.278  1.00285.11           C  
ATOM   1813  OE1 GLU 2 148     139.520 204.442 143.519  1.00285.11           O  
ATOM   1814  OE2 GLU 2 148     137.729 205.628 143.966  1.00285.11           O  
ATOM   1815  H   GLU 2 148     143.146 204.281 146.684  1.00  0.00           H  
ATOM   1816  HA  GLU 2 148     141.096 206.090 147.609  1.00  0.00           H  
ATOM   1817 1HB  GLU 2 148     141.493 205.339 145.205  1.00  0.00           H  
ATOM   1818 2HB  GLU 2 148     140.736 203.813 145.638  1.00  0.00           H  
ATOM   1819 1HG  GLU 2 148     138.716 205.118 146.402  1.00  0.00           H  
ATOM   1820 2HG  GLU 2 148     139.477 206.568 145.751  1.00  0.00           H  
ATOM   1821  N   PHE 2 149     140.656 202.865 148.233  1.00288.42           N  
ATOM   1822  CA  PHE 2 149     139.896 201.921 149.036  1.00288.42           C  
ATOM   1823  C   PHE 2 149     140.712 201.265 150.136  1.00288.42           C  
ATOM   1824  O   PHE 2 149     140.122 200.576 150.978  1.00288.42           O  
ATOM   1825  CB  PHE 2 149     139.289 200.826 148.145  1.00288.42           C  
ATOM   1826  CG  PHE 2 149     138.142 201.298 147.299  1.00288.42           C  
ATOM   1827  CD1 PHE 2 149     136.871 201.428 147.840  1.00288.42           C  
ATOM   1828  CD2 PHE 2 149     138.334 201.616 145.963  1.00288.42           C  
ATOM   1829  CE1 PHE 2 149     135.811 201.864 147.061  1.00288.42           C  
ATOM   1830  CE2 PHE 2 149     137.280 202.053 145.178  1.00288.42           C  
ATOM   1831  CZ  PHE 2 149     136.018 202.176 145.728  1.00288.42           C  
ATOM   1832  H   PHE 2 149     141.405 202.522 147.648  1.00  0.00           H  
ATOM   1833  HA  PHE 2 149     139.085 202.460 149.529  1.00  0.00           H  
ATOM   1834 1HB  PHE 2 149     140.057 200.428 147.483  1.00  0.00           H  
ATOM   1835 2HB  PHE 2 149     138.936 200.005 148.768  1.00  0.00           H  
ATOM   1836  HD1 PHE 2 149     136.712 201.183 148.891  1.00  0.00           H  
ATOM   1837  HD2 PHE 2 149     139.331 201.518 145.531  1.00  0.00           H  
ATOM   1838  HE1 PHE 2 149     134.818 201.961 147.498  1.00  0.00           H  
ATOM   1839  HE2 PHE 2 149     137.443 202.299 144.129  1.00  0.00           H  
ATOM   1840  HZ  PHE 2 149     135.187 202.517 145.112  1.00  0.00           H  
ATOM   1841  N   ASN 2 150     142.040 201.466 150.144  1.00305.35           N  
ATOM   1842  CA  ASN 2 150     142.978 200.875 151.110  1.00305.35           C  
ATOM   1843  C   ASN 2 150     142.880 199.350 151.120  1.00305.35           C  
ATOM   1844  O   ASN 2 150     142.635 198.724 152.154  1.00305.35           O  
ATOM   1845  CB  ASN 2 150     142.783 201.459 152.513  1.00305.35           C  
ATOM   1846  CG  ASN 2 150     142.745 202.974 152.511  1.00305.35           C  
ATOM   1847  OD1 ASN 2 150     143.649 203.628 151.990  1.00305.35           O  
ATOM   1848  ND2 ASN 2 150     141.694 203.540 153.091  1.00305.35           N  
ATOM   1849  H   ASN 2 150     142.397 202.074 149.421  1.00  0.00           H  
ATOM   1850  HA  ASN 2 150     143.996 201.100 150.787  1.00  0.00           H  
ATOM   1851 1HB  ASN 2 150     141.851 201.084 152.937  1.00  0.00           H  
ATOM   1852 2HB  ASN 2 150     143.595 201.128 153.161  1.00  0.00           H  
ATOM   1853 1HD2 ASN 2 150     141.615 204.537 153.120  1.00  0.00           H  
ATOM   1854 2HD2 ASN 2 150     140.981 202.970 153.499  1.00  0.00           H  
ATOM   1855  N   TYR 2 151     143.054 198.759 149.942  1.00286.51           N  
ATOM   1856  CA  TYR 2 151     142.952 197.315 149.803  1.00286.51           C  
ATOM   1857  C   TYR 2 151     144.160 196.638 150.449  1.00286.51           C  
ATOM   1858  O   TYR 2 151     145.279 197.155 150.362  1.00286.51           O  
ATOM   1859  CB  TYR 2 151     142.861 196.932 148.326  1.00286.51           C  
ATOM   1860  CG  TYR 2 151     141.827 195.871 148.031  1.00286.51           C  
ATOM   1861  CD1 TYR 2 151     140.471 196.133 148.193  1.00286.51           C  
ATOM   1862  CD2 TYR 2 151     142.204 194.609 147.585  1.00286.51           C  
ATOM   1863  CE1 TYR 2 151     139.518 195.167 147.923  1.00286.51           C  
ATOM   1864  CE2 TYR 2 151     141.258 193.635 147.311  1.00286.51           C  
ATOM   1865  CZ  TYR 2 151     139.917 193.921 147.484  1.00286.51           C  
ATOM   1866  OH  TYR 2 151     138.972 192.957 147.213  1.00286.51           O  
ATOM   1867  H   TYR 2 151     143.261 199.318 149.127  1.00  0.00           H  
ATOM   1868  HA  TYR 2 151     142.045 196.982 150.308  1.00  0.00           H  
ATOM   1869 1HB  TYR 2 151     142.618 197.816 147.735  1.00  0.00           H  
ATOM   1870 2HB  TYR 2 151     143.829 196.566 147.985  1.00  0.00           H  
ATOM   1871  HD1 TYR 2 151     140.143 197.114 148.538  1.00  0.00           H  
ATOM   1872  HD2 TYR 2 151     143.259 194.373 147.447  1.00  0.00           H  
ATOM   1873  HE1 TYR 2 151     138.460 195.393 148.056  1.00  0.00           H  
ATOM   1874  HE2 TYR 2 151     141.574 192.651 146.962  1.00  0.00           H  
ATOM   1875  HH  TYR 2 151     139.410 192.155 146.918  1.00  0.00           H  
ATOM   1876  N   PRO 2 152     143.966 195.496 151.117  1.00286.49           N  
ATOM   1877  CA  PRO 2 152     145.106 194.811 151.749  1.00286.49           C  
ATOM   1878  C   PRO 2 152     146.079 194.193 150.759  1.00286.49           C  
ATOM   1879  O   PRO 2 152     147.232 193.951 151.140  1.00286.49           O  
ATOM   1880  CB  PRO 2 152     144.434 193.736 152.613  1.00286.49           C  
ATOM   1881  CG  PRO 2 152     143.139 193.467 151.926  1.00286.49           C  
ATOM   1882  CD  PRO 2 152     142.695 194.786 151.354  1.00286.49           C  
ATOM   1883  HA  PRO 2 152     145.658 195.528 152.374  1.00  0.00           H  
ATOM   1884 1HB  PRO 2 152     145.077 192.846 152.673  1.00  0.00           H  
ATOM   1885 2HB  PRO 2 152     144.302 194.107 153.640  1.00  0.00           H  
ATOM   1886 1HG  PRO 2 152     143.275 192.705 151.144  1.00  0.00           H  
ATOM   1887 2HG  PRO 2 152     142.407 193.062 152.640  1.00  0.00           H  
ATOM   1888 1HD  PRO 2 152     142.146 194.614 150.416  1.00  0.00           H  
ATOM   1889 2HD  PRO 2 152     142.060 195.308 152.085  1.00  0.00           H  
ATOM   1890  N   LEU 2 153     145.640 193.947 149.515  1.00267.02           N  
ATOM   1891  CA  LEU 2 153     146.449 193.376 148.427  1.00267.02           C  
ATOM   1892  C   LEU 2 153     147.033 192.018 148.833  1.00267.02           C  
ATOM   1893  O   LEU 2 153     148.216 191.730 148.637  1.00267.02           O  
ATOM   1894  CB  LEU 2 153     147.534 194.363 147.968  1.00267.02           C  
ATOM   1895  CG  LEU 2 153     148.224 194.219 146.605  1.00267.02           C  
ATOM   1896  CD1 LEU 2 153     147.283 194.636 145.488  1.00267.02           C  
ATOM   1897  CD2 LEU 2 153     149.499 195.038 146.569  1.00267.02           C  
ATOM   1898  H   LEU 2 153     144.674 194.182 149.338  1.00  0.00           H  
ATOM   1899  HA  LEU 2 153     145.794 193.169 147.581  1.00  0.00           H  
ATOM   1900 1HB  LEU 2 153     147.109 195.365 147.956  1.00  0.00           H  
ATOM   1901 2HB  LEU 2 153     148.349 194.345 148.692  1.00  0.00           H  
ATOM   1902  HG  LEU 2 153     148.470 193.171 146.431  1.00  0.00           H  
ATOM   1903 1HD1 LEU 2 153     147.788 194.528 144.528  1.00  0.00           H  
ATOM   1904 2HD1 LEU 2 153     146.396 194.003 145.504  1.00  0.00           H  
ATOM   1905 3HD1 LEU 2 153     146.990 195.676 145.628  1.00  0.00           H  
ATOM   1906 1HD2 LEU 2 153     149.977 194.925 145.596  1.00  0.00           H  
ATOM   1907 2HD2 LEU 2 153     149.261 196.089 146.736  1.00  0.00           H  
ATOM   1908 3HD2 LEU 2 153     150.177 194.691 147.349  1.00  0.00           H  
ATOM   1909  N   GLY 2 154     146.193 191.189 149.443  1.00269.19           N  
ATOM   1910  CA  GLY 2 154     146.563 189.832 149.785  1.00269.19           C  
ATOM   1911  C   GLY 2 154     145.500 188.870 149.304  1.00269.19           C  
ATOM   1912  O   GLY 2 154     145.499 187.685 149.651  1.00269.19           O  
ATOM   1913  H   GLY 2 154     145.267 191.520 149.674  1.00  0.00           H  
ATOM   1914 1HA  GLY 2 154     147.525 189.592 149.331  1.00  0.00           H  
ATOM   1915 2HA  GLY 2 154     146.688 189.750 150.864  1.00  0.00           H  
ATOM   1916  N   ASN 2 155     144.583 189.393 148.489  1.00276.28           N  
ATOM   1917  CA  ASN 2 155     143.478 188.623 147.935  1.00276.28           C  
ATOM   1918  C   ASN 2 155     143.290 188.931 146.457  1.00276.28           C  
ATOM   1919  O   ASN 2 155     142.183 188.789 145.924  1.00276.28           O  
ATOM   1920  CB  ASN 2 155     142.181 188.905 148.695  1.00276.28           C  
ATOM   1921  CG  ASN 2 155     141.889 190.385 148.813  1.00276.28           C  
ATOM   1922  OD1 ASN 2 155     142.803 191.212 148.804  1.00276.28           O  
ATOM   1923  ND2 ASN 2 155     140.611 190.731 148.917  1.00276.28           N  
ATOM   1924  H   ASN 2 155     144.669 190.371 148.251  1.00  0.00           H  
ATOM   1925  HA  ASN 2 155     143.712 187.562 148.033  1.00  0.00           H  
ATOM   1926 1HB  ASN 2 155     141.347 188.421 148.185  1.00  0.00           H  
ATOM   1927 2HB  ASN 2 155     142.245 188.478 149.696  1.00  0.00           H  
ATOM   1928 1HD2 ASN 2 155     140.359 191.696 148.998  1.00  0.00           H  
ATOM   1929 2HD2 ASN 2 155     139.901 190.028 148.915  1.00  0.00           H  
ATOM   1930  N   VAL 2 156     144.355 189.355 145.782  1.00267.62           N  
ATOM   1931  CA  VAL 2 156     144.286 189.748 144.385  1.00267.62           C  
ATOM   1932  C   VAL 2 156     145.072 188.735 143.561  1.00267.62           C  
ATOM   1933  O   VAL 2 156     145.901 187.979 144.076  1.00267.62           O  
ATOM   1934  CB  VAL 2 156     144.815 191.182 144.158  1.00267.62           C  
ATOM   1935  CG1 VAL 2 156     144.232 192.137 145.193  1.00267.62           C  
ATOM   1936  CG2 VAL 2 156     146.326 191.221 144.198  1.00267.62           C  
ATOM   1937  H   VAL 2 156     145.242 189.403 146.263  1.00  0.00           H  
ATOM   1938  HA  VAL 2 156     143.242 189.723 144.070  1.00  0.00           H  
ATOM   1939  HB  VAL 2 156     144.479 191.533 143.182  1.00  0.00           H  
ATOM   1940 1HG1 VAL 2 156     144.616 193.142 145.017  1.00  0.00           H  
ATOM   1941 2HG1 VAL 2 156     143.145 192.144 145.110  1.00  0.00           H  
ATOM   1942 3HG1 VAL 2 156     144.519 191.810 146.192  1.00  0.00           H  
ATOM   1943 1HG2 VAL 2 156     146.668 192.243 144.034  1.00  0.00           H  
ATOM   1944 2HG2 VAL 2 156     146.673 190.873 145.171  1.00  0.00           H  
ATOM   1945 3HG2 VAL 2 156     146.728 190.575 143.417  1.00  0.00           H  
ATOM   1946  N   HIS 2 157     144.774 188.706 142.265  1.00246.79           N  
ATOM   1947  CA  HIS 2 157     145.444 187.802 141.343  1.00246.79           C  
ATOM   1948  C   HIS 2 157     145.673 188.560 140.045  1.00246.79           C  
ATOM   1949  O   HIS 2 157     144.840 189.364 139.626  1.00246.79           O  
ATOM   1950  CB  HIS 2 157     144.604 186.533 141.112  1.00246.79           C  
ATOM   1951  CG  HIS 2 157     145.326 185.419 140.415  1.00246.79           C  
ATOM   1952  ND1 HIS 2 157     144.708 184.227 140.103  1.00246.79           N  
ATOM   1953  CD2 HIS 2 157     146.615 185.283 140.023  1.00246.79           C  
ATOM   1954  CE1 HIS 2 157     145.575 183.420 139.518  1.00246.79           C  
ATOM   1955  NE2 HIS 2 157     146.740 184.039 139.454  1.00246.79           N  
ATOM   1956  H   HIS 2 157     144.062 189.330 141.912  1.00  0.00           H  
ATOM   1957  HA  HIS 2 157     146.402 187.498 141.763  1.00  0.00           H  
ATOM   1958 1HB  HIS 2 157     144.252 186.150 142.070  1.00  0.00           H  
ATOM   1959 2HB  HIS 2 157     143.726 186.781 140.516  1.00  0.00           H  
ATOM   1960  HD2 HIS 2 157     147.402 186.031 140.122  1.00  0.00           H  
ATOM   1961  HE1 HIS 2 157     145.364 182.416 139.151  1.00  0.00           H  
ATOM   1962  HE2 HIS 2 157     147.587 183.663 139.053  1.00  0.00           H  
ATOM   1963  N   LEU 2 158     146.818 188.311 139.421  1.00217.98           N  
ATOM   1964  CA  LEU 2 158     147.216 188.964 138.185  1.00217.98           C  
ATOM   1965  C   LEU 2 158     147.626 187.874 137.207  1.00217.98           C  
ATOM   1966  O   LEU 2 158     148.431 187.011 137.560  1.00217.98           O  
ATOM   1967  CB  LEU 2 158     148.378 189.924 138.467  1.00217.98           C  
ATOM   1968  CG  LEU 2 158     149.305 190.465 137.384  1.00217.98           C  
ATOM   1969  CD1 LEU 2 158     148.573 191.493 136.563  1.00217.98           C  
ATOM   1970  CD2 LEU 2 158     150.562 191.056 137.999  1.00217.98           C  
ATOM   1971  H   LEU 2 158     147.436 187.630 139.838  1.00  0.00           H  
ATOM   1972  HA  LEU 2 158     146.367 189.532 137.805  1.00  0.00           H  
ATOM   1973 1HB  LEU 2 158     147.980 190.824 138.933  1.00  0.00           H  
ATOM   1974 2HB  LEU 2 158     149.060 189.447 139.170  1.00  0.00           H  
ATOM   1975  HG  LEU 2 158     149.589 189.656 136.711  1.00  0.00           H  
ATOM   1976 1HD1 LEU 2 158     149.236 191.880 135.789  1.00  0.00           H  
ATOM   1977 2HD1 LEU 2 158     147.701 191.033 136.097  1.00  0.00           H  
ATOM   1978 3HD1 LEU 2 158     148.252 192.311 137.207  1.00  0.00           H  
ATOM   1979 1HD2 LEU 2 158     151.210 191.436 137.209  1.00  0.00           H  
ATOM   1980 2HD2 LEU 2 158     150.290 191.872 138.669  1.00  0.00           H  
ATOM   1981 3HD2 LEU 2 158     151.089 190.285 138.561  1.00  0.00           H  
ATOM   1982  N   LEU 2 159     147.074 187.885 135.995  1.00179.17           N  
ATOM   1983  CA  LEU 2 159     147.435 186.816 135.069  1.00179.17           C  
ATOM   1984  C   LEU 2 159     147.345 187.308 133.633  1.00179.17           C  
ATOM   1985  O   LEU 2 159     146.566 188.198 133.312  1.00179.17           O  
ATOM   1986  CB  LEU 2 159     146.550 185.575 135.250  1.00179.17           C  
ATOM   1987  CG  LEU 2 159     145.028 185.706 135.195  1.00179.17           C  
ATOM   1988  CD1 LEU 2 159     144.444 184.459 134.556  1.00179.17           C  
ATOM   1989  CD2 LEU 2 159     144.440 185.893 136.585  1.00179.17           C  
ATOM   1990  H   LEU 2 159     146.423 188.596 135.695  1.00  0.00           H  
ATOM   1991  HA  LEU 2 159     148.466 186.523 135.264  1.00  0.00           H  
ATOM   1992 1HB  LEU 2 159     146.806 184.851 134.478  1.00  0.00           H  
ATOM   1993 2HB  LEU 2 159     146.767 185.132 136.222  1.00  0.00           H  
ATOM   1994  HG  LEU 2 159     144.759 186.569 134.585  1.00  0.00           H  
ATOM   1995 1HD1 LEU 2 159     143.358 184.546 134.514  1.00  0.00           H  
ATOM   1996 2HD1 LEU 2 159     144.838 184.349 133.546  1.00  0.00           H  
ATOM   1997 3HD1 LEU 2 159     144.715 183.586 135.149  1.00  0.00           H  
ATOM   1998 1HD2 LEU 2 159     143.356 185.984 136.512  1.00  0.00           H  
ATOM   1999 2HD2 LEU 2 159     144.691 185.032 137.205  1.00  0.00           H  
ATOM   2000 3HD2 LEU 2 159     144.851 186.797 137.035  1.00  0.00           H  
ATOM   2001  N   GLY 2 160     148.141 186.700 132.764  1.00182.28           N  
ATOM   2002  CA  GLY 2 160     148.142 187.097 131.367  1.00182.28           C  
ATOM   2003  C   GLY 2 160     149.106 186.251 130.568  1.00182.28           C  
ATOM   2004  O   GLY 2 160     149.782 185.367 131.099  1.00182.28           O  
ATOM   2005  H   GLY 2 160     148.754 185.956 133.064  1.00  0.00           H  
ATOM   2006 1HA  GLY 2 160     147.136 186.997 130.960  1.00  0.00           H  
ATOM   2007 2HA  GLY 2 160     148.418 188.148 131.288  1.00  0.00           H  
ATOM   2008  N   TYR 2 161     149.184 186.563 129.274  1.00217.67           N  
ATOM   2009  CA  TYR 2 161     149.953 185.752 128.341  1.00217.67           C  
ATOM   2010  C   TYR 2 161     150.662 186.630 127.319  1.00217.67           C  
ATOM   2011  O   TYR 2 161     150.287 187.785 127.094  1.00217.67           O  
ATOM   2012  CB  TYR 2 161     149.067 184.711 127.641  1.00217.67           C  
ATOM   2013  CG  TYR 2 161     148.533 185.104 126.284  1.00217.67           C  
ATOM   2014  CD1 TYR 2 161     147.556 186.089 126.158  1.00217.67           C  
ATOM   2015  CD2 TYR 2 161     149.024 184.518 125.128  1.00217.67           C  
ATOM   2016  CE1 TYR 2 161     147.065 186.451 124.918  1.00217.67           C  
ATOM   2017  CE2 TYR 2 161     148.549 184.887 123.884  1.00217.67           C  
ATOM   2018  CZ  TYR 2 161     147.569 185.849 123.785  1.00217.67           C  
ATOM   2019  OH  TYR 2 161     147.095 186.211 122.545  1.00217.67           O  
ATOM   2020  H   TYR 2 161     148.699 187.380 128.932  1.00  0.00           H  
ATOM   2021  HA  TYR 2 161     150.725 185.222 128.899  1.00  0.00           H  
ATOM   2022 1HB  TYR 2 161     149.629 183.785 127.508  1.00  0.00           H  
ATOM   2023 2HB  TYR 2 161     148.206 184.484 128.270  1.00  0.00           H  
ATOM   2024  HD1 TYR 2 161     147.167 186.587 127.046  1.00  0.00           H  
ATOM   2025  HD2 TYR 2 161     149.797 183.752 125.191  1.00  0.00           H  
ATOM   2026  HE1 TYR 2 161     146.301 187.224 124.839  1.00  0.00           H  
ATOM   2027  HE2 TYR 2 161     148.950 184.416 122.986  1.00  0.00           H  
ATOM   2028  HH  TYR 2 161     147.549 185.702 121.869  1.00  0.00           H  
ATOM   2029  N   SER 2 162     151.689 186.040 126.701  1.00219.26           N  
ATOM   2030  CA  SER 2 162     152.539 186.626 125.645  1.00219.26           C  
ATOM   2031  C   SER 2 162     153.187 187.893 126.199  1.00219.26           C  
ATOM   2032  O   SER 2 162     153.835 187.828 127.256  1.00219.26           O  
ATOM   2033  CB  SER 2 162     151.724 186.805 124.368  1.00219.26           C  
ATOM   2034  OG  SER 2 162     151.016 188.032 124.384  1.00219.26           O  
ATOM   2035  H   SER 2 162     151.873 185.098 127.014  1.00  0.00           H  
ATOM   2036  HA  SER 2 162     153.365 185.942 125.446  1.00  0.00           H  
ATOM   2037 1HB  SER 2 162     152.389 186.777 123.505  1.00  0.00           H  
ATOM   2038 2HB  SER 2 162     151.022 185.979 124.266  1.00  0.00           H  
ATOM   2039  HG  SER 2 162     151.235 188.453 125.219  1.00  0.00           H  
ATOM   2040  N   LEU 2 163     153.046 189.044 125.541  1.00230.64           N  
ATOM   2041  CA  LEU 2 163     153.610 190.285 126.057  1.00230.64           C  
ATOM   2042  C   LEU 2 163     152.852 190.806 127.271  1.00230.64           C  
ATOM   2043  O   LEU 2 163     153.416 191.587 128.048  1.00230.64           O  
ATOM   2044  CB  LEU 2 163     153.622 191.358 124.965  1.00230.64           C  
ATOM   2045  CG  LEU 2 163     153.807 191.009 123.488  1.00230.64           C  
ATOM   2046  CD1 LEU 2 163     153.732 192.272 122.651  1.00230.64           C  
ATOM   2047  CD2 LEU 2 163     155.145 190.336 123.251  1.00230.64           C  
ATOM   2048  H   LEU 2 163     152.539 189.060 124.668  1.00  0.00           H  
ATOM   2049  HA  LEU 2 163     154.636 190.094 126.371  1.00  0.00           H  
ATOM   2050 1HB  LEU 2 163     152.677 191.898 124.998  1.00  0.00           H  
ATOM   2051 2HB  LEU 2 163     154.426 192.062 125.178  1.00  0.00           H  
ATOM   2052  HG  LEU 2 163     153.014 190.330 123.172  1.00  0.00           H  
ATOM   2053 1HD1 LEU 2 163     153.864 192.020 121.599  1.00  0.00           H  
ATOM   2054 2HD1 LEU 2 163     152.759 192.744 122.791  1.00  0.00           H  
ATOM   2055 3HD1 LEU 2 163     154.518 192.960 122.960  1.00  0.00           H  
ATOM   2056 1HD2 LEU 2 163     155.250 190.098 122.192  1.00  0.00           H  
ATOM   2057 2HD2 LEU 2 163     155.949 191.008 123.553  1.00  0.00           H  
ATOM   2058 3HD2 LEU 2 163     155.199 189.418 123.837  1.00  0.00           H  
ATOM   2059  N   GLY 2 164     151.590 190.400 127.437  1.00230.20           N  
ATOM   2060  CA  GLY 2 164     150.818 190.837 128.589  1.00230.20           C  
ATOM   2061  C   GLY 2 164     151.366 190.304 129.898  1.00230.20           C  
ATOM   2062  O   GLY 2 164     151.389 191.014 130.906  1.00230.20           O  
ATOM   2063  H   GLY 2 164     151.160 189.784 126.762  1.00  0.00           H  
ATOM   2064 1HA  GLY 2 164     150.808 191.926 128.628  1.00  0.00           H  
ATOM   2065 2HA  GLY 2 164     149.785 190.510 128.480  1.00  0.00           H  
ATOM   2066  N   ALA 2 165     151.834 189.052 129.893  1.00218.17           N  
ATOM   2067  CA  ALA 2 165     152.495 188.501 131.072  1.00218.17           C  
ATOM   2068  C   ALA 2 165     153.812 189.211 131.359  1.00218.17           C  
ATOM   2069  O   ALA 2 165     154.181 189.380 132.527  1.00218.17           O  
ATOM   2070  CB  ALA 2 165     152.731 187.002 130.891  1.00218.17           C  
ATOM   2071  H   ALA 2 165     151.734 188.475 129.070  1.00  0.00           H  
ATOM   2072  HA  ALA 2 165     151.841 188.656 131.930  1.00  0.00           H  
ATOM   2073 1HB  ALA 2 165     153.225 186.602 131.777  1.00  0.00           H  
ATOM   2074 2HB  ALA 2 165     151.775 186.498 130.749  1.00  0.00           H  
ATOM   2075 3HB  ALA 2 165     153.361 186.836 130.019  1.00  0.00           H  
ATOM   2076  N   HIS 2 166     154.516 189.650 130.313  1.00225.97           N  
ATOM   2077  CA  HIS 2 166     155.761 190.387 130.504  1.00225.97           C  
ATOM   2078  C   HIS 2 166     155.499 191.759 131.116  1.00225.97           C  
ATOM   2079  O   HIS 2 166     156.233 192.201 132.012  1.00225.97           O  
ATOM   2080  CB  HIS 2 166     156.485 190.530 129.169  1.00225.97           C  
ATOM   2081  CG  HIS 2 166     157.973 190.470 129.283  1.00225.97           C  
ATOM   2082  ND1 HIS 2 166     158.640 189.317 129.636  1.00225.97           N  
ATOM   2083  CD2 HIS 2 166     158.922 191.420 129.120  1.00225.97           C  
ATOM   2084  CE1 HIS 2 166     159.938 189.553 129.661  1.00225.97           C  
ATOM   2085  NE2 HIS 2 166     160.137 190.824 129.361  1.00225.97           N  
ATOM   2086  H   HIS 2 166     154.188 189.473 129.374  1.00  0.00           H  
ATOM   2087  HA  HIS 2 166     156.406 189.839 131.190  1.00  0.00           H  
ATOM   2088 1HB  HIS 2 166     156.162 189.737 128.493  1.00  0.00           H  
ATOM   2089 2HB  HIS 2 166     156.216 191.481 128.710  1.00  0.00           H  
ATOM   2090  HD2 HIS 2 166     158.755 192.463 128.849  1.00  0.00           H  
ATOM   2091  HE1 HIS 2 166     160.714 188.823 129.890  1.00  0.00           H  
ATOM   2092  HE2 HIS 2 166     161.034 191.287 129.315  1.00  0.00           H  
ATOM   2093  N   ALA 2 167     154.449 192.440 130.648  1.00218.00           N  
ATOM   2094  CA  ALA 2 167     154.051 193.711 131.247  1.00218.00           C  
ATOM   2095  C   ALA 2 167     153.553 193.526 132.674  1.00218.00           C  
ATOM   2096  O   ALA 2 167     153.777 194.398 133.523  1.00218.00           O  
ATOM   2097  CB  ALA 2 167     152.979 194.384 130.392  1.00218.00           C  
ATOM   2098  H   ALA 2 167     153.919 192.076 129.869  1.00  0.00           H  
ATOM   2099  HA  ALA 2 167     154.929 194.356 131.287  1.00  0.00           H  
ATOM   2100 1HB  ALA 2 167     152.690 195.331 130.849  1.00  0.00           H  
ATOM   2101 2HB  ALA 2 167     153.373 194.569 129.393  1.00  0.00           H  
ATOM   2102 3HB  ALA 2 167     152.108 193.734 130.323  1.00  0.00           H  
ATOM   2103  N   ALA 2 168     152.887 192.401 132.952  1.00225.42           N  
ATOM   2104  CA  ALA 2 168     152.483 192.084 134.319  1.00225.42           C  
ATOM   2105  C   ALA 2 168     153.694 191.862 135.216  1.00225.42           C  
ATOM   2106  O   ALA 2 168     153.692 192.268 136.382  1.00225.42           O  
ATOM   2107  CB  ALA 2 168     151.581 190.852 134.322  1.00225.42           C  
ATOM   2108  H   ALA 2 168     152.657 191.757 132.209  1.00  0.00           H  
ATOM   2109  HA  ALA 2 168     151.927 192.935 134.714  1.00  0.00           H  
ATOM   2110 1HB  ALA 2 168     151.283 190.621 135.345  1.00  0.00           H  
ATOM   2111 2HB  ALA 2 168     150.693 191.050 133.722  1.00  0.00           H  
ATOM   2112 3HB  ALA 2 168     152.121 190.005 133.902  1.00  0.00           H  
ATOM   2113  N   GLY 2 169     154.736 191.216 134.687  1.00232.38           N  
ATOM   2114  CA  GLY 2 169     155.966 191.055 135.446  1.00232.38           C  
ATOM   2115  C   GLY 2 169     156.675 192.370 135.709  1.00232.38           C  
ATOM   2116  O   GLY 2 169     157.226 192.579 136.793  1.00232.38           O  
ATOM   2117  H   GLY 2 169     154.680 190.833 133.754  1.00  0.00           H  
ATOM   2118 1HA  GLY 2 169     155.745 190.578 136.401  1.00  0.00           H  
ATOM   2119 2HA  GLY 2 169     156.642 190.393 134.906  1.00  0.00           H  
ATOM   2120  N   ILE 2 170     156.660 193.275 134.724  1.00247.40           N  
ATOM   2121  CA  ILE 2 170     157.234 194.612 134.905  1.00247.40           C  
ATOM   2122  C   ILE 2 170     156.466 195.383 135.980  1.00247.40           C  
ATOM   2123  O   ILE 2 170     157.060 196.014 136.869  1.00247.40           O  
ATOM   2124  CB  ILE 2 170     157.247 195.366 133.562  1.00247.40           C  
ATOM   2125  CG1 ILE 2 170     158.281 194.754 132.617  1.00247.40           C  
ATOM   2126  CG2 ILE 2 170     157.535 196.850 133.755  1.00247.40           C  
ATOM   2127  CD1 ILE 2 170     158.078 195.133 131.167  1.00247.40           C  
ATOM   2128  H   ILE 2 170     156.245 193.034 133.835  1.00  0.00           H  
ATOM   2129  HA  ILE 2 170     158.259 194.503 135.258  1.00  0.00           H  
ATOM   2130  HB  ILE 2 170     156.276 195.264 133.078  1.00  0.00           H  
ATOM   2131 1HG1 ILE 2 170     159.280 195.069 132.917  1.00  0.00           H  
ATOM   2132 2HG1 ILE 2 170     158.246 193.667 132.694  1.00  0.00           H  
ATOM   2133 1HG2 ILE 2 170     157.537 197.349 132.786  1.00  0.00           H  
ATOM   2134 2HG2 ILE 2 170     156.766 197.290 134.388  1.00  0.00           H  
ATOM   2135 3HG2 ILE 2 170     158.509 196.973 134.228  1.00  0.00           H  
ATOM   2136 1HD1 ILE 2 170     158.848 194.662 130.556  1.00  0.00           H  
ATOM   2137 2HD1 ILE 2 170     157.095 194.795 130.836  1.00  0.00           H  
ATOM   2138 3HD1 ILE 2 170     158.144 196.215 131.061  1.00  0.00           H  
ATOM   2139  N   ALA 2 171     155.131 195.313 135.925  1.00230.07           N  
ATOM   2140  CA  ALA 2 171     154.291 195.993 136.907  1.00230.07           C  
ATOM   2141  C   ALA 2 171     154.489 195.425 138.306  1.00230.07           C  
ATOM   2142  O   ALA 2 171     154.591 196.184 139.277  1.00230.07           O  
ATOM   2143  CB  ALA 2 171     152.825 195.894 136.498  1.00230.07           C  
ATOM   2144  H   ALA 2 171     154.693 194.778 135.189  1.00  0.00           H  
ATOM   2145  HA  ALA 2 171     154.583 197.043 136.933  1.00  0.00           H  
ATOM   2146 1HB  ALA 2 171     152.206 196.404 137.236  1.00  0.00           H  
ATOM   2147 2HB  ALA 2 171     152.687 196.362 135.523  1.00  0.00           H  
ATOM   2148 3HB  ALA 2 171     152.533 194.847 136.442  1.00  0.00           H  
ATOM   2149  N   GLY 2 172     154.565 194.096 138.425  1.00234.71           N  
ATOM   2150  CA  GLY 2 172     154.850 193.475 139.708  1.00234.71           C  
ATOM   2151  C   GLY 2 172     156.238 193.786 140.227  1.00234.71           C  
ATOM   2152  O   GLY 2 172     156.453 193.833 141.442  1.00234.71           O  
ATOM   2153  H   GLY 2 172     154.423 193.509 137.615  1.00  0.00           H  
ATOM   2154 1HA  GLY 2 172     154.119 193.810 140.445  1.00  0.00           H  
ATOM   2155 2HA  GLY 2 172     154.745 192.394 139.620  1.00  0.00           H  
ATOM   2156  N   SER 2 173     157.199 193.990 139.320  1.00257.36           N  
ATOM   2157  CA  SER 2 173     158.509 194.487 139.721  1.00257.36           C  
ATOM   2158  C   SER 2 173     158.431 195.911 140.253  1.00257.36           C  
ATOM   2159  O   SER 2 173     159.209 196.282 141.139  1.00257.36           O  
ATOM   2160  CB  SER 2 173     159.477 194.421 138.540  1.00257.36           C  
ATOM   2161  OG  SER 2 173     159.274 195.507 137.654  1.00257.36           O  
ATOM   2162  H   SER 2 173     157.023 193.800 138.344  1.00  0.00           H  
ATOM   2163  HA  SER 2 173     158.888 193.854 140.524  1.00  0.00           H  
ATOM   2164 1HB  SER 2 173     160.502 194.437 138.909  1.00  0.00           H  
ATOM   2165 2HB  SER 2 173     159.336 193.482 138.006  1.00  0.00           H  
ATOM   2166  HG  SER 2 173     158.559 196.025 138.030  1.00  0.00           H  
ATOM   2167  N   LEU 2 174     157.508 196.721 139.731  1.00254.17           N  
ATOM   2168  CA  LEU 2 174     157.445 198.115 140.155  1.00254.17           C  
ATOM   2169  C   LEU 2 174     156.768 198.291 141.515  1.00254.17           C  
ATOM   2170  O   LEU 2 174     157.001 199.321 142.160  1.00254.17           O  
ATOM   2171  CB  LEU 2 174     156.735 198.951 139.072  1.00254.17           C  
ATOM   2172  CG  LEU 2 174     156.331 200.437 139.192  1.00254.17           C  
ATOM   2173  CD1 LEU 2 174     156.337 201.081 137.813  1.00254.17           C  
ATOM   2174  CD2 LEU 2 174     154.987 200.697 139.880  1.00254.17           C  
ATOM   2175  H   LEU 2 174     156.848 196.385 139.044  1.00  0.00           H  
ATOM   2176  HA  LEU 2 174     158.462 198.484 140.281  1.00  0.00           H  
ATOM   2177 1HB  LEU 2 174     157.352 198.954 138.175  1.00  0.00           H  
ATOM   2178 2HB  LEU 2 174     155.785 198.474 138.832  1.00  0.00           H  
ATOM   2179  HG  LEU 2 174     157.083 200.973 139.771  1.00  0.00           H  
ATOM   2180 1HD1 LEU 2 174     156.052 202.130 137.900  1.00  0.00           H  
ATOM   2181 2HD1 LEU 2 174     157.337 201.012 137.384  1.00  0.00           H  
ATOM   2182 3HD1 LEU 2 174     155.628 200.565 137.167  1.00  0.00           H  
ATOM   2183 1HD2 LEU 2 174     154.797 201.770 139.914  1.00  0.00           H  
ATOM   2184 2HD2 LEU 2 174     154.191 200.205 139.321  1.00  0.00           H  
ATOM   2185 3HD2 LEU 2 174     155.015 200.301 140.895  1.00  0.00           H  
ATOM   2186  N   THR 2 175     155.992 197.294 141.971  1.00256.20           N  
ATOM   2187  CA  THR 2 175     154.960 197.466 143.001  1.00256.20           C  
ATOM   2188  C   THR 2 175     155.482 198.023 144.322  1.00256.20           C  
ATOM   2189  O   THR 2 175     156.511 197.577 144.840  1.00256.20           O  
ATOM   2190  CB  THR 2 175     154.266 196.130 143.276  1.00256.20           C  
ATOM   2191  OG1 THR 2 175     155.246 195.091 143.394  1.00256.20           O  
ATOM   2192  CG2 THR 2 175     153.255 195.789 142.199  1.00256.20           C  
ATOM   2193  H   THR 2 175     156.140 196.378 141.571  1.00  0.00           H  
ATOM   2194  HA  THR 2 175     154.221 198.178 142.634  1.00  0.00           H  
ATOM   2195  HB  THR 2 175     153.748 196.179 144.234  1.00  0.00           H  
ATOM   2196  HG1 THR 2 175     156.123 195.464 143.274  1.00  0.00           H  
ATOM   2197 1HG2 THR 2 175     152.784 194.834 142.431  1.00  0.00           H  
ATOM   2198 2HG2 THR 2 175     152.494 196.568 142.155  1.00  0.00           H  
ATOM   2199 3HG2 THR 2 175     153.759 195.720 141.236  1.00  0.00           H  
ATOM   2200  N   ASN 2 176     154.763 199.018 144.850  1.00251.27           N  
ATOM   2201  CA  ASN 2 176     155.092 199.589 146.152  1.00251.27           C  
ATOM   2202  C   ASN 2 176     154.837 198.584 147.266  1.00251.27           C  
ATOM   2203  O   ASN 2 176     155.707 198.338 148.111  1.00251.27           O  
ATOM   2204  CB  ASN 2 176     154.275 200.862 146.375  1.00251.27           C  
ATOM   2205  CG  ASN 2 176     154.678 201.985 145.441  1.00251.27           C  
ATOM   2206  OD1 ASN 2 176     155.678 202.667 145.663  1.00251.27           O  
ATOM   2207  ND2 ASN 2 176     153.902 202.176 144.379  1.00251.27           N  
ATOM   2208  H   ASN 2 176     153.974 199.384 144.337  1.00  0.00           H  
ATOM   2209  HA  ASN 2 176     156.154 199.841 146.161  1.00  0.00           H  
ATOM   2210 1HB  ASN 2 176     153.216 200.646 146.228  1.00  0.00           H  
ATOM   2211 2HB  ASN 2 176     154.400 201.199 147.404  1.00  0.00           H  
ATOM   2212 1HD2 ASN 2 176     154.118 202.903 143.726  1.00  0.00           H  
ATOM   2213 2HD2 ASN 2 176     153.103 201.594 144.233  1.00  0.00           H  
ATOM   2214  N   LYS 2 177     153.649 197.989 147.281  1.00237.84           N  
ATOM   2215  CA  LYS 2 177     153.342 196.857 148.142  1.00237.84           C  
ATOM   2216  C   LYS 2 177     153.357 195.602 147.285  1.00237.84           C  
ATOM   2217  O   LYS 2 177     152.773 195.585 146.196  1.00237.84           O  
ATOM   2218  CB  LYS 2 177     151.986 197.026 148.829  1.00237.84           C  
ATOM   2219  CG  LYS 2 177     151.727 196.005 149.923  1.00237.84           C  
ATOM   2220  CD  LYS 2 177     150.416 196.272 150.637  1.00237.84           C  
ATOM   2221  CE  LYS 2 177     150.223 195.313 151.799  1.00237.84           C  
ATOM   2222  NZ  LYS 2 177     150.094 193.903 151.339  1.00237.84           N  
ATOM   2223  H   LYS 2 177     152.934 198.346 146.664  1.00  0.00           H  
ATOM   2224  HA  LYS 2 177     154.108 196.792 148.915  1.00  0.00           H  
ATOM   2225 1HB  LYS 2 177     151.922 198.022 149.268  1.00  0.00           H  
ATOM   2226 2HB  LYS 2 177     151.190 196.943 148.089  1.00  0.00           H  
ATOM   2227 1HG  LYS 2 177     151.694 195.006 149.488  1.00  0.00           H  
ATOM   2228 2HG  LYS 2 177     152.537 196.038 150.651  1.00  0.00           H  
ATOM   2229 1HD  LYS 2 177     150.408 197.296 151.013  1.00  0.00           H  
ATOM   2230 2HD  LYS 2 177     149.589 196.154 149.936  1.00  0.00           H  
ATOM   2231 1HE  LYS 2 177     151.073 195.386 152.476  1.00  0.00           H  
ATOM   2232 2HE  LYS 2 177     149.323 195.586 152.351  1.00  0.00           H  
ATOM   2233 1HZ  LYS 2 177     149.967 193.298 152.138  1.00  0.00           H  
ATOM   2234 2HZ  LYS 2 177     149.296 193.820 150.724  1.00  0.00           H  
ATOM   2235 3HZ  LYS 2 177     150.931 193.633 150.842  1.00  0.00           H  
ATOM   2236  N   LYS 2 178     154.035 194.564 147.769  1.00252.36           N  
ATOM   2237  CA  LYS 2 178     154.320 193.401 146.938  1.00252.36           C  
ATOM   2238  C   LYS 2 178     153.061 192.574 146.703  1.00252.36           C  
ATOM   2239  O   LYS 2 178     152.343 192.229 147.646  1.00252.36           O  
ATOM   2240  CB  LYS 2 178     155.411 192.545 147.587  1.00252.36           C  
ATOM   2241  CG  LYS 2 178     156.046 191.452 146.700  1.00252.36           C  
ATOM   2242  CD  LYS 2 178     156.398 191.847 145.248  1.00252.36           C  
ATOM   2243  CE  LYS 2 178     157.371 193.033 145.106  1.00252.36           C  
ATOM   2244  NZ  LYS 2 178     157.715 193.291 143.680  1.00252.36           N  
ATOM   2245  H   LYS 2 178     154.359 194.577 148.725  1.00  0.00           H  
ATOM   2246  HA  LYS 2 178     154.676 193.748 145.967  1.00  0.00           H  
ATOM   2247 1HB  LYS 2 178     156.224 193.187 147.926  1.00  0.00           H  
ATOM   2248 2HB  LYS 2 178     155.005 192.041 148.464  1.00  0.00           H  
ATOM   2249 1HG  LYS 2 178     156.977 191.110 147.154  1.00  0.00           H  
ATOM   2250 2HG  LYS 2 178     155.366 190.604 146.625  1.00  0.00           H  
ATOM   2251 1HD  LYS 2 178     156.856 190.997 144.740  1.00  0.00           H  
ATOM   2252 2HD  LYS 2 178     155.488 192.119 144.714  1.00  0.00           H  
ATOM   2253 1HE  LYS 2 178     156.917 193.928 145.529  1.00  0.00           H  
ATOM   2254 2HE  LYS 2 178     158.286 192.821 145.658  1.00  0.00           H  
ATOM   2255 1HZ  LYS 2 178     158.353 194.072 143.623  1.00  0.00           H  
ATOM   2256 2HZ  LYS 2 178     158.152 192.470 143.285  1.00  0.00           H  
ATOM   2257 3HZ  LYS 2 178     156.874 193.506 143.164  1.00  0.00           H  
ATOM   2258  N   VAL 2 179     152.796 192.267 145.431  1.00260.91           N  
ATOM   2259  CA  VAL 2 179     151.623 191.485 145.067  1.00260.91           C  
ATOM   2260  C   VAL 2 179     151.841 190.026 145.470  1.00260.91           C  
ATOM   2261  O   VAL 2 179     152.977 189.535 145.547  1.00260.91           O  
ATOM   2262  CB  VAL 2 179     151.329 191.657 143.561  1.00260.91           C  
ATOM   2263  CG1 VAL 2 179     152.360 190.953 142.691  1.00260.91           C  
ATOM   2264  CG2 VAL 2 179     149.910 191.226 143.199  1.00260.91           C  
ATOM   2265  H   VAL 2 179     153.422 192.583 144.704  1.00  0.00           H  
ATOM   2266  HA  VAL 2 179     150.771 191.853 145.640  1.00  0.00           H  
ATOM   2267  HB  VAL 2 179     151.448 192.707 143.295  1.00  0.00           H  
ATOM   2268 1HG1 VAL 2 179     152.112 191.102 141.640  1.00  0.00           H  
ATOM   2269 2HG1 VAL 2 179     153.348 191.366 142.892  1.00  0.00           H  
ATOM   2270 3HG1 VAL 2 179     152.358 189.887 142.916  1.00  0.00           H  
ATOM   2271 1HG2 VAL 2 179     149.749 191.366 142.130  1.00  0.00           H  
ATOM   2272 2HG2 VAL 2 179     149.773 190.175 143.453  1.00  0.00           H  
ATOM   2273 3HG2 VAL 2 179     149.193 191.830 143.756  1.00  0.00           H  
ATOM   2274  N   ASN 2 180     150.744 189.336 145.785  1.00255.39           N  
ATOM   2275  CA  ASN 2 180     150.825 188.015 146.393  1.00255.39           C  
ATOM   2276  C   ASN 2 180     150.881 186.879 145.381  1.00255.39           C  
ATOM   2277  O   ASN 2 180     151.479 185.838 145.673  1.00255.39           O  
ATOM   2278  CB  ASN 2 180     149.633 187.790 147.328  1.00255.39           C  
ATOM   2279  CG  ASN 2 180     148.303 188.014 146.638  1.00255.39           C  
ATOM   2280  OD1 ASN 2 180     148.027 189.102 146.136  1.00255.39           O  
ATOM   2281  ND2 ASN 2 180     147.470 186.980 146.607  1.00255.39           N  
ATOM   2282  H   ASN 2 180     149.836 189.737 145.598  1.00  0.00           H  
ATOM   2283  HA  ASN 2 180     151.745 187.958 146.977  1.00  0.00           H  
ATOM   2284 1HB  ASN 2 180     149.662 186.771 147.716  1.00  0.00           H  
ATOM   2285 2HB  ASN 2 180     149.706 188.466 148.180  1.00  0.00           H  
ATOM   2286 1HD2 ASN 2 180     146.577 187.070 146.164  1.00  0.00           H  
ATOM   2287 2HD2 ASN 2 180     147.735 186.112 147.026  1.00  0.00           H  
ATOM   2288  N   ARG 2 181     150.280 187.037 144.203  1.00244.77           N  
ATOM   2289  CA  ARG 2 181     150.114 185.896 143.318  1.00244.77           C  
ATOM   2290  C   ARG 2 181     150.138 186.359 141.869  1.00244.77           C  
ATOM   2291  O   ARG 2 181     149.612 187.426 141.539  1.00244.77           O  
ATOM   2292  CB  ARG 2 181     148.793 185.178 143.614  1.00244.77           C  
ATOM   2293  CG  ARG 2 181     148.906 184.005 144.575  1.00244.77           C  
ATOM   2294  CD  ARG 2 181     149.199 182.692 143.885  1.00244.77           C  
ATOM   2295  NE  ARG 2 181     148.047 182.198 143.142  1.00244.77           N  
ATOM   2296  CZ  ARG 2 181     148.132 181.399 142.089  1.00244.77           C  
ATOM   2297  NH1 ARG 2 181     149.294 180.918 141.682  1.00244.77           N  
ATOM   2298  NH2 ARG 2 181     147.022 181.061 141.439  1.00244.77           N  
ATOM   2299  H   ARG 2 181     149.935 187.940 143.911  1.00  0.00           H  
ATOM   2300  HA  ARG 2 181     150.936 185.201 143.492  1.00  0.00           H  
ATOM   2301 1HB  ARG 2 181     148.082 185.885 144.038  1.00  0.00           H  
ATOM   2302 2HB  ARG 2 181     148.366 184.803 142.684  1.00  0.00           H  
ATOM   2303 1HG  ARG 2 181     149.714 184.191 145.283  1.00  0.00           H  
ATOM   2304 2HG  ARG 2 181     147.968 183.888 145.118  1.00  0.00           H  
ATOM   2305 1HD  ARG 2 181     150.024 182.825 143.185  1.00  0.00           H  
ATOM   2306 2HD  ARG 2 181     149.471 181.943 144.628  1.00  0.00           H  
ATOM   2307  HE  ARG 2 181     147.129 182.485 143.453  1.00  0.00           H  
ATOM   2308 1HH1 ARG 2 181     150.141 181.158 142.177  1.00  0.00           H  
ATOM   2309 2HH1 ARG 2 181     149.335 180.311 140.877  1.00  0.00           H  
ATOM   2310 1HH2 ARG 2 181     146.127 181.413 141.750  1.00  0.00           H  
ATOM   2311 2HH2 ARG 2 181     147.073 180.453 140.635  1.00  0.00           H  
ATOM   2312  N   ILE 2 182     150.738 185.536 141.004  1.00215.56           N  
ATOM   2313  CA  ILE 2 182     150.671 185.748 139.560  1.00215.56           C  
ATOM   2314  C   ILE 2 182     150.845 184.420 138.824  1.00215.56           C  
ATOM   2315  O   ILE 2 182     151.745 183.624 139.132  1.00215.56           O  
ATOM   2316  CB  ILE 2 182     151.694 186.810 139.093  1.00215.56           C  
ATOM   2317  CG1 ILE 2 182     151.720 186.950 137.566  1.00215.56           C  
ATOM   2318  CG2 ILE 2 182     153.071 186.525 139.627  1.00215.56           C  
ATOM   2319  CD1 ILE 2 182     152.671 188.020 137.065  1.00215.56           C  
ATOM   2320  H   ILE 2 182     151.253 184.744 141.362  1.00  0.00           H  
ATOM   2321  HA  ILE 2 182     149.673 186.106 139.309  1.00  0.00           H  
ATOM   2322  HB  ILE 2 182     151.385 187.793 139.447  1.00  0.00           H  
ATOM   2323 1HG1 ILE 2 182     152.009 186.000 137.119  1.00  0.00           H  
ATOM   2324 2HG1 ILE 2 182     150.719 187.189 137.205  1.00  0.00           H  
ATOM   2325 1HG2 ILE 2 182     153.762 187.291 139.278  1.00  0.00           H  
ATOM   2326 2HG2 ILE 2 182     153.046 186.528 140.716  1.00  0.00           H  
ATOM   2327 3HG2 ILE 2 182     153.403 185.549 139.274  1.00  0.00           H  
ATOM   2328 1HD1 ILE 2 182     152.633 188.059 135.976  1.00  0.00           H  
ATOM   2329 2HD1 ILE 2 182     152.378 188.988 137.474  1.00  0.00           H  
ATOM   2330 3HD1 ILE 2 182     153.685 187.783 137.384  1.00  0.00           H  
ATOM   2331  N   THR 2 183     149.956 184.164 137.865  1.00216.74           N  
ATOM   2332  CA  THR 2 183     149.995 182.980 137.009  1.00216.74           C  
ATOM   2333  C   THR 2 183     150.176 183.453 135.574  1.00216.74           C  
ATOM   2334  O   THR 2 183     149.200 183.655 134.851  1.00216.74           O  
ATOM   2335  CB  THR 2 183     148.726 182.155 137.142  1.00216.74           C  
ATOM   2336  OG1 THR 2 183     147.596 183.033 137.191  1.00216.74           O  
ATOM   2337  CG2 THR 2 183     148.759 181.321 138.397  1.00216.74           C  
ATOM   2338  H   THR 2 183     149.217 184.840 137.736  1.00  0.00           H  
ATOM   2339  HA  THR 2 183     150.837 182.359 137.315  1.00  0.00           H  
ATOM   2340  HB  THR 2 183     148.629 181.496 136.280  1.00  0.00           H  
ATOM   2341  HG1 THR 2 183     147.896 183.943 137.129  1.00  0.00           H  
ATOM   2342 1HG2 THR 2 183     147.841 180.739 138.471  1.00  0.00           H  
ATOM   2343 2HG2 THR 2 183     149.615 180.647 138.364  1.00  0.00           H  
ATOM   2344 3HG2 THR 2 183     148.845 181.973 139.265  1.00  0.00           H  
ATOM   2345  N   GLY 2 184     151.425 183.639 135.163  1.00187.00           N  
ATOM   2346  CA  GLY 2 184     151.690 183.900 133.767  1.00187.00           C  
ATOM   2347  C   GLY 2 184     151.411 182.665 132.930  1.00187.00           C  
ATOM   2348  O   GLY 2 184     151.717 181.538 133.319  1.00187.00           O  
ATOM   2349  H   GLY 2 184     152.198 183.601 135.812  1.00  0.00           H  
ATOM   2350 1HA  GLY 2 184     151.069 184.729 133.427  1.00  0.00           H  
ATOM   2351 2HA  GLY 2 184     152.728 184.206 133.645  1.00  0.00           H  
ATOM   2352  N   LEU 2 185     150.791 182.886 131.780  1.00179.03           N  
ATOM   2353  CA  LEU 2 185     150.600 181.839 130.784  1.00179.03           C  
ATOM   2354  C   LEU 2 185     151.789 181.866 129.836  1.00179.03           C  
ATOM   2355  O   LEU 2 185     152.871 182.316 130.225  1.00179.03           O  
ATOM   2356  CB  LEU 2 185     149.268 181.984 130.043  1.00179.03           C  
ATOM   2357  CG  LEU 2 185     148.047 182.608 130.725  1.00179.03           C  
ATOM   2358  CD1 LEU 2 185     146.869 182.658 129.767  1.00179.03           C  
ATOM   2359  CD2 LEU 2 185     147.650 181.835 131.981  1.00179.03           C  
ATOM   2360  H   LEU 2 185     150.440 183.814 131.592  1.00  0.00           H  
ATOM   2361  HA  LEU 2 185     150.596 180.875 131.292  1.00  0.00           H  
ATOM   2362 1HB  LEU 2 185     149.430 182.590 129.153  1.00  0.00           H  
ATOM   2363 2HB  LEU 2 185     148.936 180.995 129.728  1.00  0.00           H  
ATOM   2364  HG  LEU 2 185     148.275 183.635 131.011  1.00  0.00           H  
ATOM   2365 1HD1 LEU 2 185     146.011 183.105 130.269  1.00  0.00           H  
ATOM   2366 2HD1 LEU 2 185     147.133 183.259 128.897  1.00  0.00           H  
ATOM   2367 3HD1 LEU 2 185     146.617 181.647 129.448  1.00  0.00           H  
ATOM   2368 1HD2 LEU 2 185     146.780 182.307 132.439  1.00  0.00           H  
ATOM   2369 2HD2 LEU 2 185     147.406 180.807 131.714  1.00  0.00           H  
ATOM   2370 3HD2 LEU 2 185     148.480 181.839 132.688  1.00  0.00           H  
ATOM   2371  N   ASP 2 186     151.612 181.329 128.625  1.00224.23           N  
ATOM   2372  CA  ASP 2 186     152.718 181.083 127.707  1.00224.23           C  
ATOM   2373  C   ASP 2 186     153.331 182.407 127.262  1.00224.23           C  
ATOM   2374  O   ASP 2 186     152.672 183.171 126.541  1.00224.23           O  
ATOM   2375  CB  ASP 2 186     152.229 180.299 126.498  1.00224.23           C  
ATOM   2376  CG  ASP 2 186     153.360 179.710 125.691  1.00224.23           C  
ATOM   2377  OD1 ASP 2 186     154.142 178.920 126.262  1.00224.23           O  
ATOM   2378  OD2 ASP 2 186     153.469 180.036 124.491  1.00224.23           O  
ATOM   2379  H   ASP 2 186     150.674 181.087 128.341  1.00  0.00           H  
ATOM   2380  HA  ASP 2 186     153.474 180.494 128.226  1.00  0.00           H  
ATOM   2381 1HB  ASP 2 186     151.575 179.491 126.828  1.00  0.00           H  
ATOM   2382 2HB  ASP 2 186     151.641 180.953 125.853  1.00  0.00           H  
ATOM   2383  N   PRO 2 187     154.558 182.719 127.661  1.00229.04           N  
ATOM   2384  CA  PRO 2 187     155.129 184.041 127.398  1.00229.04           C  
ATOM   2385  C   PRO 2 187     155.667 184.127 125.974  1.00229.04           C  
ATOM   2386  O   PRO 2 187     155.559 183.194 125.180  1.00229.04           O  
ATOM   2387  CB  PRO 2 187     156.249 184.139 128.431  1.00229.04           C  
ATOM   2388  CG  PRO 2 187     156.705 182.730 128.608  1.00229.04           C  
ATOM   2389  CD  PRO 2 187     155.519 181.831 128.342  1.00229.04           C  
ATOM   2390  HA  PRO 2 187     154.361 184.808 127.574  1.00  0.00           H  
ATOM   2391 1HB  PRO 2 187     157.045 184.803 128.061  1.00  0.00           H  
ATOM   2392 2HB  PRO 2 187     155.865 184.584 129.361  1.00  0.00           H  
ATOM   2393 1HG  PRO 2 187     157.532 182.509 127.917  1.00  0.00           H  
ATOM   2394 2HG  PRO 2 187     157.093 182.582 129.626  1.00  0.00           H  
ATOM   2395 1HD  PRO 2 187     155.828 180.998 127.693  1.00  0.00           H  
ATOM   2396 2HD  PRO 2 187     155.123 181.453 129.296  1.00  0.00           H  
ATOM   2397  N   ALA 2 188     156.261 185.273 125.661  1.00242.38           N  
ATOM   2398  CA  ALA 2 188     156.745 185.527 124.314  1.00242.38           C  
ATOM   2399  C   ALA 2 188     158.179 185.024 124.160  1.00242.38           C  
ATOM   2400  O   ALA 2 188     158.734 184.364 125.043  1.00242.38           O  
ATOM   2401  CB  ALA 2 188     156.626 187.010 123.979  1.00242.38           C  
ATOM   2402  H   ALA 2 188     156.381 185.983 126.369  1.00  0.00           H  
ATOM   2403  HA  ALA 2 188     156.128 184.957 123.619  1.00  0.00           H  
ATOM   2404 1HB  ALA 2 188     156.992 187.185 122.967  1.00  0.00           H  
ATOM   2405 2HB  ALA 2 188     155.582 187.315 124.045  1.00  0.00           H  
ATOM   2406 3HB  ALA 2 188     157.218 187.591 124.684  1.00  0.00           H  
ATOM   2407  N   GLY 2 189     158.790 185.330 123.019  1.00242.80           N  
ATOM   2408  CA  GLY 2 189     160.076 184.783 122.663  1.00242.80           C  
ATOM   2409  C   GLY 2 189     161.187 185.801 122.498  1.00242.80           C  
ATOM   2410  O   GLY 2 189     161.725 186.346 123.468  1.00242.80           O  
ATOM   2411  H   GLY 2 189     158.334 185.968 122.383  1.00  0.00           H  
ATOM   2412 1HA  GLY 2 189     160.392 184.071 123.425  1.00  0.00           H  
ATOM   2413 2HA  GLY 2 189     159.991 184.234 121.726  1.00  0.00           H  
ATOM   2414  N   PRO 2 190     161.553 186.063 121.236  1.00243.41           N  
ATOM   2415  CA  PRO 2 190     162.849 186.704 120.942  1.00243.41           C  
ATOM   2416  C   PRO 2 190     162.961 188.169 121.336  1.00243.41           C  
ATOM   2417  O   PRO 2 190     164.075 188.706 121.269  1.00243.41           O  
ATOM   2418  CB  PRO 2 190     162.980 186.537 119.424  1.00243.41           C  
ATOM   2419  CG  PRO 2 190     161.574 186.458 118.940  1.00243.41           C  
ATOM   2420  CD  PRO 2 190     160.814 185.725 120.007  1.00243.41           C  
ATOM   2421  HA  PRO 2 190     163.648 186.162 121.468  1.00  0.00           H  
ATOM   2422 1HB  PRO 2 190     163.530 187.389 118.998  1.00  0.00           H  
ATOM   2423 2HB  PRO 2 190     163.561 185.632 119.194  1.00  0.00           H  
ATOM   2424 1HG  PRO 2 190     161.173 187.468 118.771  1.00  0.00           H  
ATOM   2425 2HG  PRO 2 190     161.534 185.934 117.974  1.00  0.00           H  
ATOM   2426 1HD  PRO 2 190     159.779 186.095 120.041  1.00  0.00           H  
ATOM   2427 2HD  PRO 2 190     160.833 184.646 119.796  1.00  0.00           H  
ATOM   2428  N   ASN 2 191     161.865 188.844 121.698  1.00247.12           N  
ATOM   2429  CA  ASN 2 191     161.981 190.218 122.186  1.00247.12           C  
ATOM   2430  C   ASN 2 191     162.739 190.274 123.505  1.00247.12           C  
ATOM   2431  O   ASN 2 191     163.545 191.184 123.731  1.00247.12           O  
ATOM   2432  CB  ASN 2 191     160.604 190.857 122.362  1.00247.12           C  
ATOM   2433  CG  ASN 2 191     159.900 191.109 121.051  1.00247.12           C  
ATOM   2434  OD1 ASN 2 191     160.535 191.279 120.010  1.00247.12           O  
ATOM   2435  ND2 ASN 2 191     158.578 191.195 121.106  1.00247.12           N  
ATOM   2436  H   ASN 2 191     160.951 188.418 121.640  1.00  0.00           H  
ATOM   2437  HA  ASN 2 191     162.539 190.801 121.451  1.00  0.00           H  
ATOM   2438 1HB  ASN 2 191     159.977 190.208 122.975  1.00  0.00           H  
ATOM   2439 2HB  ASN 2 191     160.708 191.805 122.889  1.00  0.00           H  
ATOM   2440 1HD2 ASN 2 191     158.052 191.361 120.271  1.00  0.00           H  
ATOM   2441 2HD2 ASN 2 191     158.107 191.094 121.982  1.00  0.00           H  
ATOM   2442  N   PHE 2 192     162.496 189.312 124.383  1.00247.01           N  
ATOM   2443  CA  PHE 2 192     163.061 189.303 125.729  1.00247.01           C  
ATOM   2444  C   PHE 2 192     164.065 188.158 125.805  1.00247.01           C  
ATOM   2445  O   PHE 2 192     163.734 187.043 126.214  1.00247.01           O  
ATOM   2446  CB  PHE 2 192     161.964 189.175 126.789  1.00247.01           C  
ATOM   2447  CG  PHE 2 192     160.637 189.774 126.387  1.00247.01           C  
ATOM   2448  CD1 PHE 2 192     160.527 191.126 126.067  1.00247.01           C  
ATOM   2449  CD2 PHE 2 192     159.500 188.984 126.324  1.00247.01           C  
ATOM   2450  CE1 PHE 2 192     159.311 191.671 125.697  1.00247.01           C  
ATOM   2451  CE2 PHE 2 192     158.281 189.526 125.960  1.00247.01           C  
ATOM   2452  CZ  PHE 2 192     158.187 190.868 125.644  1.00247.01           C  
ATOM   2453  H   PHE 2 192     161.891 188.555 124.098  1.00  0.00           H  
ATOM   2454  HA  PHE 2 192     163.585 190.246 125.891  1.00  0.00           H  
ATOM   2455 1HB  PHE 2 192     161.801 188.123 127.018  1.00  0.00           H  
ATOM   2456 2HB  PHE 2 192     162.287 189.663 127.707  1.00  0.00           H  
ATOM   2457  HD1 PHE 2 192     161.415 191.757 126.110  1.00  0.00           H  
ATOM   2458  HD2 PHE 2 192     159.573 187.925 126.574  1.00  0.00           H  
ATOM   2459  HE1 PHE 2 192     159.242 192.730 125.448  1.00  0.00           H  
ATOM   2460  HE2 PHE 2 192     157.393 188.895 125.923  1.00  0.00           H  
ATOM   2461  HZ  PHE 2 192     157.226 191.292 125.355  1.00  0.00           H  
ATOM   2462  N   GLU 2 193     165.299 188.446 125.405  1.00263.27           N  
ATOM   2463  CA  GLU 2 193     166.397 187.491 125.463  1.00263.27           C  
ATOM   2464  C   GLU 2 193     167.460 188.046 126.396  1.00263.27           C  
ATOM   2465  O   GLU 2 193     168.069 189.080 126.093  1.00263.27           O  
ATOM   2466  CB  GLU 2 193     166.977 187.236 124.071  1.00263.27           C  
ATOM   2467  CG  GLU 2 193     166.104 186.367 123.182  1.00263.27           C  
ATOM   2468  CD  GLU 2 193     166.136 184.906 123.583  1.00263.27           C  
ATOM   2469  OE1 GLU 2 193     167.245 184.343 123.692  1.00263.27           O  
ATOM   2470  OE2 GLU 2 193     165.052 184.320 123.790  1.00263.27           O  
ATOM   2471  H   GLU 2 193     165.472 189.374 125.046  1.00  0.00           H  
ATOM   2472  HA  GLU 2 193     166.015 186.548 125.854  1.00  0.00           H  
ATOM   2473 1HB  GLU 2 193     167.133 188.187 123.562  1.00  0.00           H  
ATOM   2474 2HB  GLU 2 193     167.949 186.751 124.165  1.00  0.00           H  
ATOM   2475 1HG  GLU 2 193     165.077 186.727 123.236  1.00  0.00           H  
ATOM   2476 2HG  GLU 2 193     166.441 186.466 122.151  1.00  0.00           H  
ATOM   2477  N   TYR 2 194     167.697 187.333 127.506  1.00273.44           N  
ATOM   2478  CA  TYR 2 194     168.652 187.709 128.562  1.00273.44           C  
ATOM   2479  C   TYR 2 194     168.398 189.124 129.086  1.00273.44           C  
ATOM   2480  O   TYR 2 194     169.327 189.898 129.327  1.00273.44           O  
ATOM   2481  CB  TYR 2 194     170.109 187.545 128.105  1.00273.44           C  
ATOM   2482  CG  TYR 2 194     170.343 186.489 127.041  1.00273.44           C  
ATOM   2483  CD1 TYR 2 194     170.447 185.145 127.384  1.00273.44           C  
ATOM   2484  CD2 TYR 2 194     170.518 186.840 125.705  1.00273.44           C  
ATOM   2485  CE1 TYR 2 194     170.672 184.175 126.419  1.00273.44           C  
ATOM   2486  CE2 TYR 2 194     170.742 185.879 124.734  1.00273.44           C  
ATOM   2487  CZ  TYR 2 194     170.822 184.550 125.098  1.00273.44           C  
ATOM   2488  OH  TYR 2 194     171.050 183.593 124.138  1.00273.44           O  
ATOM   2489  H   TYR 2 194     167.169 186.478 127.602  1.00  0.00           H  
ATOM   2490  HA  TYR 2 194     168.494 187.055 129.420  1.00  0.00           H  
ATOM   2491 1HB  TYR 2 194     170.475 188.493 127.708  1.00  0.00           H  
ATOM   2492 2HB  TYR 2 194     170.732 187.287 128.961  1.00  0.00           H  
ATOM   2493  HD1 TYR 2 194     170.351 184.839 128.426  1.00  0.00           H  
ATOM   2494  HD2 TYR 2 194     170.481 187.888 125.407  1.00  0.00           H  
ATOM   2495  HE1 TYR 2 194     170.750 183.127 126.708  1.00  0.00           H  
ATOM   2496  HE2 TYR 2 194     170.855 186.174 123.691  1.00  0.00           H  
ATOM   2497  HH  TYR 2 194     171.128 184.015 123.279  1.00  0.00           H  
ATOM   2498  N   ALA 2 195     167.124 189.462 129.263  1.00232.17           N  
ATOM   2499  CA  ALA 2 195     166.745 190.786 129.726  1.00232.17           C  
ATOM   2500  C   ALA 2 195     166.986 190.919 131.229  1.00232.17           C  
ATOM   2501  O   ALA 2 195     167.244 189.942 131.937  1.00232.17           O  
ATOM   2502  CB  ALA 2 195     165.282 191.072 129.391  1.00232.17           C  
ATOM   2503  H   ALA 2 195     166.402 188.782 129.071  1.00  0.00           H  
ATOM   2504  HA  ALA 2 195     167.372 191.516 129.214  1.00  0.00           H  
ATOM   2505 1HB  ALA 2 195     165.016 192.068 129.745  1.00  0.00           H  
ATOM   2506 2HB  ALA 2 195     165.139 191.020 128.312  1.00  0.00           H  
ATOM   2507 3HB  ALA 2 195     164.647 190.333 129.876  1.00  0.00           H  
ATOM   2508  N   GLU 2 196     166.905 192.154 131.715  1.00233.11           N  
ATOM   2509  CA  GLU 2 196     167.101 192.410 133.132  1.00233.11           C  
ATOM   2510  C   GLU 2 196     165.829 192.088 133.911  1.00233.11           C  
ATOM   2511  O   GLU 2 196     164.721 192.089 133.370  1.00233.11           O  
ATOM   2512  CB  GLU 2 196     167.517 193.864 133.377  1.00233.11           C  
ATOM   2513  CG  GLU 2 196     166.500 194.913 132.945  1.00233.11           C  
ATOM   2514  CD  GLU 2 196     166.656 195.344 131.495  1.00233.11           C  
ATOM   2515  OE1 GLU 2 196     167.409 194.687 130.745  1.00233.11           O  
ATOM   2516  OE2 GLU 2 196     166.018 196.344 131.105  1.00233.11           O  
ATOM   2517  H   GLU 2 196     166.705 192.928 131.098  1.00  0.00           H  
ATOM   2518  HA  GLU 2 196     167.898 191.759 133.494  1.00  0.00           H  
ATOM   2519 1HB  GLU 2 196     167.708 194.014 134.440  1.00  0.00           H  
ATOM   2520 2HB  GLU 2 196     168.445 194.071 132.845  1.00  0.00           H  
ATOM   2521 1HG  GLU 2 196     165.497 194.509 133.081  1.00  0.00           H  
ATOM   2522 2HG  GLU 2 196     166.600 195.787 133.587  1.00  0.00           H  
ATOM   2523  N   ALA 2 197     166.018 191.812 135.205  1.00220.43           N  
ATOM   2524  CA  ALA 2 197     164.925 191.352 136.062  1.00220.43           C  
ATOM   2525  C   ALA 2 197     163.745 192.321 136.224  1.00220.43           C  
ATOM   2526  O   ALA 2 197     162.605 191.825 136.266  1.00220.43           O  
ATOM   2527  CB  ALA 2 197     165.491 190.936 137.430  1.00220.43           C  
ATOM   2528  H   ALA 2 197     166.940 191.924 135.601  1.00  0.00           H  
ATOM   2529  HA  ALA 2 197     164.461 190.489 135.585  1.00  0.00           H  
ATOM   2530 1HB  ALA 2 197     164.679 190.593 138.071  1.00  0.00           H  
ATOM   2531 2HB  ALA 2 197     166.212 190.130 137.295  1.00  0.00           H  
ATOM   2532 3HB  ALA 2 197     165.983 191.789 137.894  1.00  0.00           H  
ATOM   2533  N   PRO 2 198     163.909 193.654 136.363  1.00226.36           N  
ATOM   2534  CA  PRO 2 198     162.705 194.510 136.317  1.00226.36           C  
ATOM   2535  C   PRO 2 198     161.986 194.510 134.976  1.00226.36           C  
ATOM   2536  O   PRO 2 198     160.785 194.801 134.934  1.00226.36           O  
ATOM   2537  CB  PRO 2 198     163.243 195.907 136.657  1.00226.36           C  
ATOM   2538  CG  PRO 2 198     164.479 195.674 137.390  1.00226.36           C  
ATOM   2539  CD  PRO 2 198     165.080 194.448 136.798  1.00226.36           C  
ATOM   2540  HA  PRO 2 198     161.991 194.171 137.082  1.00  0.00           H  
ATOM   2541 1HB  PRO 2 198     163.407 196.482 135.734  1.00  0.00           H  
ATOM   2542 2HB  PRO 2 198     162.502 196.461 137.253  1.00  0.00           H  
ATOM   2543 1HG  PRO 2 198     165.146 196.544 137.296  1.00  0.00           H  
ATOM   2544 2HG  PRO 2 198     164.267 195.550 138.462  1.00  0.00           H  
ATOM   2545 1HD  PRO 2 198     165.715 194.726 135.944  1.00  0.00           H  
ATOM   2546 2HD  PRO 2 198     165.668 193.921 137.564  1.00  0.00           H  
ATOM   2547  N   SER 2 199     162.676 194.191 133.881  1.00227.03           N  
ATOM   2548  CA  SER 2 199     162.061 194.163 132.561  1.00227.03           C  
ATOM   2549  C   SER 2 199     161.528 192.785 132.188  1.00227.03           C  
ATOM   2550  O   SER 2 199     161.297 192.523 131.002  1.00227.03           O  
ATOM   2551  CB  SER 2 199     163.057 194.633 131.501  1.00227.03           C  
ATOM   2552  OG  SER 2 199     164.004 193.619 131.217  1.00227.03           O  
ATOM   2553  H   SER 2 199     163.655 193.962 133.972  1.00  0.00           H  
ATOM   2554  HA  SER 2 199     161.206 194.841 132.563  1.00  0.00           H  
ATOM   2555 1HB  SER 2 199     162.520 194.901 130.591  1.00  0.00           H  
ATOM   2556 2HB  SER 2 199     163.569 195.527 131.854  1.00  0.00           H  
ATOM   2557  HG  SER 2 199     163.772 192.875 131.778  1.00  0.00           H  
ATOM   2558  N   ARG 2 200     161.324 191.904 133.163  1.00206.51           N  
ATOM   2559  CA  ARG 2 200     160.845 190.557 132.884  1.00206.51           C  
ATOM   2560  C   ARG 2 200     160.151 190.017 134.124  1.00206.51           C  
ATOM   2561  O   ARG 2 200     160.081 190.679 135.161  1.00206.51           O  
ATOM   2562  CB  ARG 2 200     161.990 189.633 132.458  1.00206.51           C  
ATOM   2563  CG  ARG 2 200     162.975 189.313 133.559  1.00206.51           C  
ATOM   2564  CD  ARG 2 200     164.286 188.834 132.977  1.00206.51           C  
ATOM   2565  NE  ARG 2 200     164.223 187.428 132.599  1.00206.51           N  
ATOM   2566  CZ  ARG 2 200     165.177 186.788 131.940  1.00206.51           C  
ATOM   2567  NH1 ARG 2 200     166.282 187.402 131.552  1.00206.51           N  
ATOM   2568  NH2 ARG 2 200     165.017 185.498 131.659  1.00206.51           N  
ATOM   2569  H   ARG 2 200     161.505 192.174 134.119  1.00  0.00           H  
ATOM   2570  HA  ARG 2 200     160.126 190.608 132.065  1.00  0.00           H  
ATOM   2571 1HB  ARG 2 200     161.581 188.693 132.091  1.00  0.00           H  
ATOM   2572 2HB  ARG 2 200     162.542 190.092 131.638  1.00  0.00           H  
ATOM   2573 1HG  ARG 2 200     163.159 190.208 134.154  1.00  0.00           H  
ATOM   2574 2HG  ARG 2 200     162.565 188.530 134.198  1.00  0.00           H  
ATOM   2575 1HD  ARG 2 200     164.525 189.418 132.089  1.00  0.00           H  
ATOM   2576 2HD  ARG 2 200     165.078 188.956 133.715  1.00  0.00           H  
ATOM   2577  HE  ARG 2 200     163.395 186.908 132.858  1.00  0.00           H  
ATOM   2578 1HH1 ARG 2 200     166.414 188.382 131.757  1.00  0.00           H  
ATOM   2579 2HH1 ARG 2 200     166.994 186.891 131.051  1.00  0.00           H  
ATOM   2580 1HH2 ARG 2 200     164.175 185.018 131.948  1.00  0.00           H  
ATOM   2581 2HH2 ARG 2 200     165.736 184.998 131.157  1.00  0.00           H  
ATOM   2582  N   LEU 2 201     159.630 188.799 134.000  1.00201.44           N  
ATOM   2583  CA  LEU 2 201     159.124 188.070 135.152  1.00201.44           C  
ATOM   2584  C   LEU 2 201     160.294 187.635 136.022  1.00201.44           C  
ATOM   2585  O   LEU 2 201     161.347 187.235 135.520  1.00201.44           O  
ATOM   2586  CB  LEU 2 201     158.313 186.838 134.724  1.00201.44           C  
ATOM   2587  CG  LEU 2 201     156.969 186.821 133.970  1.00201.44           C  
ATOM   2588  CD1 LEU 2 201     155.850 187.398 134.832  1.00201.44           C  
ATOM   2589  CD2 LEU 2 201     156.975 187.457 132.572  1.00201.44           C  
ATOM   2590  H   LEU 2 201     159.584 188.370 133.087  1.00  0.00           H  
ATOM   2591  HA  LEU 2 201     158.467 188.730 135.717  1.00  0.00           H  
ATOM   2592 1HB  LEU 2 201     158.933 186.223 134.073  1.00  0.00           H  
ATOM   2593 2HB  LEU 2 201     158.068 186.257 135.613  1.00  0.00           H  
ATOM   2594  HG  LEU 2 201     156.642 185.790 133.832  1.00  0.00           H  
ATOM   2595 1HD1 LEU 2 201     154.913 187.374 134.276  1.00  0.00           H  
ATOM   2596 2HD1 LEU 2 201     155.747 186.804 135.740  1.00  0.00           H  
ATOM   2597 3HD1 LEU 2 201     156.088 188.428 135.096  1.00  0.00           H  
ATOM   2598 1HD2 LEU 2 201     155.978 187.387 132.136  1.00  0.00           H  
ATOM   2599 2HD2 LEU 2 201     157.264 188.505 132.650  1.00  0.00           H  
ATOM   2600 3HD2 LEU 2 201     157.687 186.931 131.936  1.00  0.00           H  
ATOM   2601  N   SER 2 202     160.116 187.726 137.333  1.00203.99           N  
ATOM   2602  CA  SER 2 202     161.185 187.393 138.261  1.00203.99           C  
ATOM   2603  C   SER 2 202     160.560 186.827 139.525  1.00203.99           C  
ATOM   2604  O   SER 2 202     159.385 187.087 139.807  1.00203.99           O  
ATOM   2605  CB  SER 2 202     162.047 188.624 138.574  1.00203.99           C  
ATOM   2606  OG  SER 2 202     162.635 189.156 137.399  1.00203.99           O  
ATOM   2607  H   SER 2 202     159.225 188.031 137.698  1.00  0.00           H  
ATOM   2608  HA  SER 2 202     161.821 186.636 137.799  1.00  0.00           H  
ATOM   2609 1HB  SER 2 202     161.432 189.388 139.049  1.00  0.00           H  
ATOM   2610 2HB  SER 2 202     162.830 188.349 139.279  1.00  0.00           H  
ATOM   2611  HG  SER 2 202     162.338 188.596 136.678  1.00  0.00           H  
ATOM   2612  N   PRO 2 203     161.301 186.004 140.280  1.00229.54           N  
ATOM   2613  CA  PRO 2 203     160.774 185.521 141.571  1.00229.54           C  
ATOM   2614  C   PRO 2 203     160.509 186.619 142.590  1.00229.54           C  
ATOM   2615  O   PRO 2 203     159.586 186.478 143.401  1.00229.54           O  
ATOM   2616  CB  PRO 2 203     161.865 184.556 142.054  1.00229.54           C  
ATOM   2617  CG  PRO 2 203     162.548 184.109 140.816  1.00229.54           C  
ATOM   2618  CD  PRO 2 203     162.521 185.279 139.882  1.00229.54           C  
ATOM   2619  HA  PRO 2 203     159.827 184.989 141.399  1.00  0.00           H  
ATOM   2620 1HB  PRO 2 203     162.544 185.073 142.748  1.00  0.00           H  
ATOM   2621 2HB  PRO 2 203     161.411 183.723 142.610  1.00  0.00           H  
ATOM   2622 1HG  PRO 2 203     163.576 183.791 141.043  1.00  0.00           H  
ATOM   2623 2HG  PRO 2 203     162.032 183.235 140.392  1.00  0.00           H  
ATOM   2624 1HD  PRO 2 203     163.423 185.891 140.034  1.00  0.00           H  
ATOM   2625 2HD  PRO 2 203     162.466 184.919 138.844  1.00  0.00           H  
ATOM   2626  N   ASP 2 204     161.275 187.709 142.578  1.00246.52           N  
ATOM   2627  CA  ASP 2 204     161.017 188.791 143.522  1.00246.52           C  
ATOM   2628  C   ASP 2 204     159.900 189.727 143.072  1.00246.52           C  
ATOM   2629  O   ASP 2 204     159.550 190.649 143.818  1.00246.52           O  
ATOM   2630  CB  ASP 2 204     162.310 189.577 143.810  1.00246.52           C  
ATOM   2631  CG  ASP 2 204     162.947 190.195 142.563  1.00246.52           C  
ATOM   2632  OD1 ASP 2 204     162.407 190.078 141.446  1.00246.52           O  
ATOM   2633  OD2 ASP 2 204     164.020 190.816 142.712  1.00246.52           O  
ATOM   2634  H   ASP 2 204     162.037 187.800 141.922  1.00  0.00           H  
ATOM   2635  HA  ASP 2 204     160.658 188.357 144.456  1.00  0.00           H  
ATOM   2636 1HB  ASP 2 204     162.098 190.379 144.517  1.00  0.00           H  
ATOM   2637 2HB  ASP 2 204     163.042 188.916 144.274  1.00  0.00           H  
ATOM   2638  N   ASP 2 205     159.341 189.514 141.877  1.00215.60           N  
ATOM   2639  CA  ASP 2 205     158.249 190.348 141.386  1.00215.60           C  
ATOM   2640  C   ASP 2 205     156.949 190.105 142.139  1.00215.60           C  
ATOM   2641  O   ASP 2 205     156.046 190.946 142.078  1.00215.60           O  
ATOM   2642  CB  ASP 2 205     158.022 190.088 139.899  1.00215.60           C  
ATOM   2643  CG  ASP 2 205     159.146 190.613 139.043  1.00215.60           C  
ATOM   2644  OD1 ASP 2 205     160.002 191.353 139.569  1.00215.60           O  
ATOM   2645  OD2 ASP 2 205     159.179 190.275 137.844  1.00215.60           O  
ATOM   2646  H   ASP 2 205     159.681 188.759 141.299  1.00  0.00           H  
ATOM   2647  HA  ASP 2 205     158.524 191.394 141.523  1.00  0.00           H  
ATOM   2648 1HB  ASP 2 205     157.920 189.016 139.728  1.00  0.00           H  
ATOM   2649 2HB  ASP 2 205     157.090 190.559 139.585  1.00  0.00           H  
ATOM   2650  N   ALA 2 206     156.831 188.974 142.831  1.00237.80           N  
ATOM   2651  CA  ALA 2 206     155.624 188.628 143.562  1.00237.80           C  
ATOM   2652  C   ALA 2 206     155.988 187.680 144.693  1.00237.80           C  
ATOM   2653  O   ALA 2 206     157.126 187.217 144.802  1.00237.80           O  
ATOM   2654  CB  ALA 2 206     154.578 187.986 142.651  1.00237.80           C  
ATOM   2655  H   ALA 2 206     157.614 188.336 142.844  1.00  0.00           H  
ATOM   2656  HA  ALA 2 206     155.203 189.545 143.973  1.00  0.00           H  
ATOM   2657 1HB  ALA 2 206     153.690 187.741 143.233  1.00  0.00           H  
ATOM   2658 2HB  ALA 2 206     154.311 188.683 141.857  1.00  0.00           H  
ATOM   2659 3HB  ALA 2 206     154.986 187.077 142.213  1.00  0.00           H  
ATOM   2660  N   ASP 2 207     155.002 187.401 145.546  1.00250.42           N  
ATOM   2661  CA  ASP 2 207     155.195 186.400 146.586  1.00250.42           C  
ATOM   2662  C   ASP 2 207     155.248 184.993 146.006  1.00250.42           C  
ATOM   2663  O   ASP 2 207     155.881 184.108 146.590  1.00250.42           O  
ATOM   2664  CB  ASP 2 207     154.084 186.505 147.630  1.00250.42           C  
ATOM   2665  CG  ASP 2 207     154.183 187.767 148.462  1.00250.42           C  
ATOM   2666  OD1 ASP 2 207     155.220 188.457 148.374  1.00250.42           O  
ATOM   2667  OD2 ASP 2 207     153.225 188.071 149.201  1.00250.42           O  
ATOM   2668  H   ASP 2 207     154.114 187.878 145.481  1.00  0.00           H  
ATOM   2669  HA  ASP 2 207     156.153 186.586 147.072  1.00  0.00           H  
ATOM   2670 1HB  ASP 2 207     153.114 186.488 147.132  1.00  0.00           H  
ATOM   2671 2HB  ASP 2 207     154.126 185.642 148.295  1.00  0.00           H  
ATOM   2672  N   PHE 2 208     154.606 184.771 144.858  1.00223.05           N  
ATOM   2673  CA  PHE 2 208     154.579 183.455 144.235  1.00223.05           C  
ATOM   2674  C   PHE 2 208     154.330 183.670 142.748  1.00223.05           C  
ATOM   2675  O   PHE 2 208     153.343 184.307 142.371  1.00223.05           O  
ATOM   2676  CB  PHE 2 208     153.479 182.585 144.866  1.00223.05           C  
ATOM   2677  CG  PHE 2 208     153.616 181.102 144.603  1.00223.05           C  
ATOM   2678  CD1 PHE 2 208     154.705 180.576 143.914  1.00223.05           C  
ATOM   2679  CD2 PHE 2 208     152.643 180.230 145.064  1.00223.05           C  
ATOM   2680  CE1 PHE 2 208     154.813 179.218 143.689  1.00223.05           C  
ATOM   2681  CE2 PHE 2 208     152.745 178.871 144.843  1.00223.05           C  
ATOM   2682  CZ  PHE 2 208     153.830 178.365 144.151  1.00223.05           C  
ATOM   2683  H   PHE 2 208     154.126 185.538 144.409  1.00  0.00           H  
ATOM   2684  HA  PHE 2 208     155.544 182.973 144.401  1.00  0.00           H  
ATOM   2685 1HB  PHE 2 208     153.475 182.731 145.945  1.00  0.00           H  
ATOM   2686 2HB  PHE 2 208     152.506 182.899 144.490  1.00  0.00           H  
ATOM   2687  HD1 PHE 2 208     155.481 181.250 143.550  1.00  0.00           H  
ATOM   2688  HD2 PHE 2 208     151.788 180.631 145.609  1.00  0.00           H  
ATOM   2689  HE1 PHE 2 208     155.673 178.822 143.148  1.00  0.00           H  
ATOM   2690  HE2 PHE 2 208     151.972 178.197 145.212  1.00  0.00           H  
ATOM   2691  HZ  PHE 2 208     153.907 177.294 143.970  1.00  0.00           H  
ATOM   2692  N   VAL 2 209     155.220 183.139 141.913  1.00213.54           N  
ATOM   2693  CA  VAL 2 209     155.178 183.343 140.470  1.00213.54           C  
ATOM   2694  C   VAL 2 209     155.063 181.974 139.811  1.00213.54           C  
ATOM   2695  O   VAL 2 209     155.863 181.078 140.102  1.00213.54           O  
ATOM   2696  CB  VAL 2 209     156.439 184.079 139.973  1.00213.54           C  
ATOM   2697  CG1 VAL 2 209     156.560 184.009 138.454  1.00213.54           C  
ATOM   2698  CG2 VAL 2 209     156.493 185.507 140.490  1.00213.54           C  
ATOM   2699  H   VAL 2 209     155.955 182.570 142.308  1.00  0.00           H  
ATOM   2700  HA  VAL 2 209     154.308 183.956 140.232  1.00  0.00           H  
ATOM   2701  HB  VAL 2 209     157.322 183.546 140.326  1.00  0.00           H  
ATOM   2702 1HG1 VAL 2 209     157.459 184.537 138.136  1.00  0.00           H  
ATOM   2703 2HG1 VAL 2 209     156.622 182.967 138.142  1.00  0.00           H  
ATOM   2704 3HG1 VAL 2 209     155.687 184.474 137.998  1.00  0.00           H  
ATOM   2705 1HG2 VAL 2 209     157.395 185.994 140.120  1.00  0.00           H  
ATOM   2706 2HG2 VAL 2 209     155.616 186.053 140.142  1.00  0.00           H  
ATOM   2707 3HG2 VAL 2 209     156.506 185.499 141.580  1.00  0.00           H  
ATOM   2708  N   ASP 2 210     154.076 181.808 138.927  1.00213.48           N  
ATOM   2709  CA  ASP 2 210     153.926 180.566 138.180  1.00213.48           C  
ATOM   2710  C   ASP 2 210     153.875 180.866 136.690  1.00213.48           C  
ATOM   2711  O   ASP 2 210     153.449 181.942 136.271  1.00213.48           O  
ATOM   2712  CB  ASP 2 210     152.668 179.798 138.602  1.00213.48           C  
ATOM   2713  CG  ASP 2 210     152.368 179.942 140.077  1.00213.48           C  
ATOM   2714  OD1 ASP 2 210     153.258 179.640 140.898  1.00213.48           O  
ATOM   2715  OD2 ASP 2 210     151.244 180.363 140.417  1.00213.48           O  
ATOM   2716  H   ASP 2 210     153.418 182.558 138.771  1.00  0.00           H  
ATOM   2717  HA  ASP 2 210     154.791 179.934 138.382  1.00  0.00           H  
ATOM   2718 1HB  ASP 2 210     151.812 180.160 138.032  1.00  0.00           H  
ATOM   2719 2HB  ASP 2 210     152.792 178.740 138.370  1.00  0.00           H  
ATOM   2720  N   VAL 2 211     154.305 179.891 135.887  1.00197.70           N  
ATOM   2721  CA  VAL 2 211     154.434 180.087 134.447  1.00197.70           C  
ATOM   2722  C   VAL 2 211     154.311 178.734 133.756  1.00197.70           C  
ATOM   2723  O   VAL 2 211     154.556 177.685 134.360  1.00197.70           O  
ATOM   2724  CB  VAL 2 211     155.759 180.819 134.107  1.00197.70           C  
ATOM   2725  CG1 VAL 2 211     156.926 179.857 134.036  1.00197.70           C  
ATOM   2726  CG2 VAL 2 211     155.625 181.618 132.813  1.00197.70           C  
ATOM   2727  H   VAL 2 211     154.547 178.995 136.285  1.00  0.00           H  
ATOM   2728  HA  VAL 2 211     153.601 180.703 134.106  1.00  0.00           H  
ATOM   2729  HB  VAL 2 211     156.006 181.501 134.921  1.00  0.00           H  
ATOM   2730 1HG1 VAL 2 211     157.837 180.407 133.796  1.00  0.00           H  
ATOM   2731 2HG1 VAL 2 211     157.046 179.359 134.998  1.00  0.00           H  
ATOM   2732 3HG1 VAL 2 211     156.738 179.113 133.262  1.00  0.00           H  
ATOM   2733 1HG2 VAL 2 211     156.567 182.122 132.598  1.00  0.00           H  
ATOM   2734 2HG2 VAL 2 211     155.378 180.944 131.993  1.00  0.00           H  
ATOM   2735 3HG2 VAL 2 211     154.834 182.360 132.924  1.00  0.00           H  
ATOM   2736  N   LEU 2 212     153.883 178.760 132.489  1.00195.20           N  
ATOM   2737  CA  LEU 2 212     153.603 177.552 131.707  1.00195.20           C  
ATOM   2738  C   LEU 2 212     154.239 177.716 130.329  1.00195.20           C  
ATOM   2739  O   LEU 2 212     153.667 178.382 129.460  1.00195.20           O  
ATOM   2740  CB  LEU 2 212     152.101 177.314 131.570  1.00195.20           C  
ATOM   2741  CG  LEU 2 212     151.101 177.490 132.717  1.00195.20           C  
ATOM   2742  CD1 LEU 2 212     149.713 177.119 132.231  1.00195.20           C  
ATOM   2743  CD2 LEU 2 212     151.456 176.641 133.917  1.00195.20           C  
ATOM   2744  H   LEU 2 212     153.750 179.665 132.061  1.00  0.00           H  
ATOM   2745  HA  LEU 2 212     154.038 176.697 132.224  1.00  0.00           H  
ATOM   2746 1HB  LEU 2 212     151.714 177.975 130.796  1.00  0.00           H  
ATOM   2747 2HB  LEU 2 212     151.940 176.284 131.253  1.00  0.00           H  
ATOM   2748  HG  LEU 2 212     151.088 178.534 133.032  1.00  0.00           H  
ATOM   2749 1HD1 LEU 2 212     148.998 177.243 133.044  1.00  0.00           H  
ATOM   2750 2HD1 LEU 2 212     149.433 177.767 131.401  1.00  0.00           H  
ATOM   2751 3HD1 LEU 2 212     149.709 176.081 131.900  1.00  0.00           H  
ATOM   2752 1HD2 LEU 2 212     150.720 176.799 134.706  1.00  0.00           H  
ATOM   2753 2HD2 LEU 2 212     151.460 175.589 133.630  1.00  0.00           H  
ATOM   2754 3HD2 LEU 2 212     152.444 176.922 134.282  1.00  0.00           H  
ATOM   2755  N   HIS 2 213     155.403 177.106 130.119  1.00200.34           N  
ATOM   2756  CA  HIS 2 213     156.025 177.088 128.793  1.00200.34           C  
ATOM   2757  C   HIS 2 213     155.441 175.952 127.966  1.00200.34           C  
ATOM   2758  O   HIS 2 213     155.919 174.817 127.997  1.00200.34           O  
ATOM   2759  CB  HIS 2 213     157.540 176.964 128.889  1.00200.34           C  
ATOM   2760  CG  HIS 2 213     158.155 177.788 129.972  1.00200.34           C  
ATOM   2761  ND1 HIS 2 213     159.073 177.278 130.865  1.00200.34           N  
ATOM   2762  CD2 HIS 2 213     158.027 179.100 130.273  1.00200.34           C  
ATOM   2763  CE1 HIS 2 213     159.463 178.236 131.684  1.00200.34           C  
ATOM   2764  NE2 HIS 2 213     158.847 179.354 131.344  1.00200.34           N  
ATOM   2765  H   HIS 2 213     155.869 176.645 130.887  1.00  0.00           H  
ATOM   2766  HA  HIS 2 213     155.802 178.020 128.274  1.00  0.00           H  
ATOM   2767 1HB  HIS 2 213     157.810 175.922 129.065  1.00  0.00           H  
ATOM   2768 2HB  HIS 2 213     157.990 177.263 127.943  1.00  0.00           H  
ATOM   2769  HD2 HIS 2 213     157.387 179.820 129.763  1.00  0.00           H  
ATOM   2770  HE1 HIS 2 213     160.174 178.125 132.503  1.00  0.00           H  
ATOM   2771  HE2 HIS 2 213     158.958 180.251 131.795  1.00  0.00           H  
ATOM   2772  N   THR 2 214     154.389 176.268 127.210  1.00204.41           N  
ATOM   2773  CA  THR 2 214     153.822 175.298 126.281  1.00204.41           C  
ATOM   2774  C   THR 2 214     154.755 175.053 125.100  1.00204.41           C  
ATOM   2775  O   THR 2 214     154.979 173.902 124.703  1.00204.41           O  
ATOM   2776  CB  THR 2 214     152.456 175.787 125.796  1.00204.41           C  
ATOM   2777  OG1 THR 2 214     151.551 175.849 126.906  1.00204.41           O  
ATOM   2778  CG2 THR 2 214     151.871 174.857 124.739  1.00204.41           C  
ATOM   2779  H   THR 2 214     153.975 177.187 127.276  1.00  0.00           H  
ATOM   2780  HA  THR 2 214     153.695 174.350 126.805  1.00  0.00           H  
ATOM   2781  HB  THR 2 214     152.558 176.783 125.366  1.00  0.00           H  
ATOM   2782  HG1 THR 2 214     152.005 175.570 127.705  1.00  0.00           H  
ATOM   2783 1HG2 THR 2 214     150.901 175.236 124.418  1.00  0.00           H  
ATOM   2784 2HG2 THR 2 214     152.544 174.810 123.883  1.00  0.00           H  
ATOM   2785 3HG2 THR 2 214     151.749 173.860 125.160  1.00  0.00           H  
ATOM   2786  N   PHE 2 215     155.341 176.117 124.553  1.00225.12           N  
ATOM   2787  CA  PHE 2 215     156.035 176.073 123.267  1.00225.12           C  
ATOM   2788  C   PHE 2 215     157.460 176.577 123.491  1.00225.12           C  
ATOM   2789  O   PHE 2 215     157.721 177.782 123.455  1.00225.12           O  
ATOM   2790  CB  PHE 2 215     155.240 176.900 122.230  1.00225.12           C  
ATOM   2791  CG  PHE 2 215     155.597 176.639 120.774  1.00225.12           C  
ATOM   2792  CD1 PHE 2 215     156.882 176.819 120.273  1.00225.12           C  
ATOM   2793  CD2 PHE 2 215     154.621 176.164 119.913  1.00225.12           C  
ATOM   2794  CE1 PHE 2 215     157.165 176.576 118.940  1.00225.12           C  
ATOM   2795  CE2 PHE 2 215     154.902 175.911 118.582  1.00225.12           C  
ATOM   2796  CZ  PHE 2 215     156.177 176.112 118.098  1.00225.12           C  
ATOM   2797  H   PHE 2 215     155.298 176.990 125.059  1.00  0.00           H  
ATOM   2798  HA  PHE 2 215     156.085 175.035 122.936  1.00  0.00           H  
ATOM   2799 1HB  PHE 2 215     154.175 176.699 122.344  1.00  0.00           H  
ATOM   2800 2HB  PHE 2 215     155.394 177.962 122.416  1.00  0.00           H  
ATOM   2801  HD1 PHE 2 215     157.673 177.155 120.944  1.00  0.00           H  
ATOM   2802  HD2 PHE 2 215     153.612 176.006 120.297  1.00  0.00           H  
ATOM   2803  HE1 PHE 2 215     158.170 176.751 118.556  1.00  0.00           H  
ATOM   2804  HE2 PHE 2 215     154.117 175.554 117.916  1.00  0.00           H  
ATOM   2805  HZ  PHE 2 215     156.403 175.906 117.053  1.00  0.00           H  
ATOM   2806  N   THR 2 216     158.379 175.641 123.724  1.00239.30           N  
ATOM   2807  CA  THR 2 216     159.811 175.907 123.711  1.00239.30           C  
ATOM   2808  C   THR 2 216     160.483 175.381 122.448  1.00239.30           C  
ATOM   2809  O   THR 2 216     161.714 175.410 122.353  1.00239.30           O  
ATOM   2810  CB  THR 2 216     160.478 175.299 124.945  1.00239.30           C  
ATOM   2811  OG1 THR 2 216     160.322 173.874 124.922  1.00239.30           O  
ATOM   2812  CG2 THR 2 216     159.855 175.851 126.211  1.00239.30           C  
ATOM   2813  H   THR 2 216     158.054 174.704 123.918  1.00  0.00           H  
ATOM   2814  HA  THR 2 216     159.963 176.987 123.729  1.00  0.00           H  
ATOM   2815  HB  THR 2 216     161.542 175.535 124.937  1.00  0.00           H  
ATOM   2816  HG1 THR 2 216     159.833 173.619 124.136  1.00  0.00           H  
ATOM   2817 1HG2 THR 2 216     160.342 175.408 127.079  1.00  0.00           H  
ATOM   2818 2HG2 THR 2 216     159.981 176.933 126.237  1.00  0.00           H  
ATOM   2819 3HG2 THR 2 216     158.793 175.610 126.229  1.00  0.00           H  
ATOM   2820  N   ARG 2 217     159.699 174.891 121.491  1.00248.84           N  
ATOM   2821  CA  ARG 2 217     160.222 174.354 120.242  1.00248.84           C  
ATOM   2822  C   ARG 2 217     160.821 175.467 119.387  1.00248.84           C  
ATOM   2823  O   ARG 2 217     160.321 176.594 119.354  1.00248.84           O  
ATOM   2824  CB  ARG 2 217     159.095 173.634 119.492  1.00248.84           C  
ATOM   2825  CG  ARG 2 217     159.421 173.076 118.115  1.00248.84           C  
ATOM   2826  CD  ARG 2 217     158.244 172.276 117.580  1.00248.84           C  
ATOM   2827  NE  ARG 2 217     158.456 171.819 116.212  1.00248.84           N  
ATOM   2828  CZ  ARG 2 217     157.595 171.074 115.533  1.00248.84           C  
ATOM   2829  NH1 ARG 2 217     156.450 170.684 116.065  1.00248.84           N  
ATOM   2830  NH2 ARG 2 217     157.890 170.715 114.286  1.00248.84           N  
ATOM   2831  H   ARG 2 217     158.701 174.895 121.645  1.00  0.00           H  
ATOM   2832  HA  ARG 2 217     161.012 173.640 120.476  1.00  0.00           H  
ATOM   2833 1HB  ARG 2 217     158.741 172.794 120.087  1.00  0.00           H  
ATOM   2834 2HB  ARG 2 217     158.255 174.315 119.356  1.00  0.00           H  
ATOM   2835 1HG  ARG 2 217     159.634 173.897 117.431  1.00  0.00           H  
ATOM   2836 2HG  ARG 2 217     160.293 172.425 118.183  1.00  0.00           H  
ATOM   2837 1HD  ARG 2 217     158.086 171.398 118.206  1.00  0.00           H  
ATOM   2838 2HD  ARG 2 217     157.348 172.895 117.591  1.00  0.00           H  
ATOM   2839  HE  ARG 2 217     159.316 172.089 115.754  1.00  0.00           H  
ATOM   2840 1HH1 ARG 2 217     156.214 170.953 117.010  1.00  0.00           H  
ATOM   2841 2HH1 ARG 2 217     155.811 170.117 115.527  1.00  0.00           H  
ATOM   2842 1HH2 ARG 2 217     158.762 171.010 113.868  1.00  0.00           H  
ATOM   2843 2HH2 ARG 2 217     157.244 170.148 113.758  1.00  0.00           H  
ATOM   2844  N   GLY 2 218     161.918 175.147 118.699  1.00262.72           N  
ATOM   2845  CA  GLY 2 218     162.543 176.087 117.792  1.00262.72           C  
ATOM   2846  C   GLY 2 218     163.656 176.887 118.433  1.00262.72           C  
ATOM   2847  O   GLY 2 218     164.016 176.715 119.602  1.00262.72           O  
ATOM   2848  H   GLY 2 218     162.323 174.229 118.812  1.00  0.00           H  
ATOM   2849 1HA  GLY 2 218     162.950 175.550 116.935  1.00  0.00           H  
ATOM   2850 2HA  GLY 2 218     161.793 176.779 117.411  1.00  0.00           H  
ATOM   2851  N   SER 2 219     164.225 177.777 117.623  1.00268.25           N  
ATOM   2852  CA  SER 2 219     165.318 178.621 118.082  1.00268.25           C  
ATOM   2853  C   SER 2 219     164.810 179.661 119.079  1.00268.25           C  
ATOM   2854  O   SER 2 219     163.705 180.189 118.915  1.00268.25           O  
ATOM   2855  CB  SER 2 219     165.984 179.320 116.898  1.00268.25           C  
ATOM   2856  OG  SER 2 219     166.870 180.335 117.337  1.00268.25           O  
ATOM   2857  H   SER 2 219     163.896 177.872 116.673  1.00  0.00           H  
ATOM   2858  HA  SER 2 219     166.058 177.990 118.577  1.00  0.00           H  
ATOM   2859 1HB  SER 2 219     166.532 178.588 116.305  1.00  0.00           H  
ATOM   2860 2HB  SER 2 219     165.220 179.755 116.256  1.00  0.00           H  
ATOM   2861  HG  SER 2 219     166.827 180.327 118.296  1.00  0.00           H  
ATOM   2862  N   PRO 2 220     165.575 179.945 120.139  1.00266.55           N  
ATOM   2863  CA  PRO 2 220     165.193 181.038 121.051  1.00266.55           C  
ATOM   2864  C   PRO 2 220     165.200 182.407 120.394  1.00266.55           C  
ATOM   2865  O   PRO 2 220     164.394 183.268 120.766  1.00266.55           O  
ATOM   2866  CB  PRO 2 220     166.242 180.941 122.168  1.00266.55           C  
ATOM   2867  CG  PRO 2 220     167.406 180.248 121.537  1.00266.55           C  
ATOM   2868  CD  PRO 2 220     166.811 179.271 120.569  1.00266.55           C  
ATOM   2869  HA  PRO 2 220     164.183 180.846 121.442  1.00  0.00           H  
ATOM   2870 1HB  PRO 2 220     166.497 181.947 122.533  1.00  0.00           H  
ATOM   2871 2HB  PRO 2 220     165.831 180.383 123.023  1.00  0.00           H  
ATOM   2872 1HG  PRO 2 220     168.059 180.980 121.039  1.00  0.00           H  
ATOM   2873 2HG  PRO 2 220     168.015 179.751 122.307  1.00  0.00           H  
ATOM   2874 1HD  PRO 2 220     167.505 179.117 119.729  1.00  0.00           H  
ATOM   2875 2HD  PRO 2 220     166.608 178.321 121.084  1.00  0.00           H  
ATOM   2876  N   GLY 2 221     166.089 182.634 119.427  1.00261.93           N  
ATOM   2877  CA  GLY 2 221     166.128 183.898 118.718  1.00261.93           C  
ATOM   2878  C   GLY 2 221     165.100 184.054 117.621  1.00261.93           C  
ATOM   2879  O   GLY 2 221     164.931 185.161 117.104  1.00261.93           O  
ATOM   2880  H   GLY 2 221     166.751 181.911 119.181  1.00  0.00           H  
ATOM   2881 1HA  GLY 2 221     165.982 184.716 119.424  1.00  0.00           H  
ATOM   2882 2HA  GLY 2 221     167.111 184.033 118.269  1.00  0.00           H  
ATOM   2883  N   ARG 2 222     164.416 182.974 117.246  1.00265.91           N  
ATOM   2884  CA  ARG 2 222     163.403 183.015 116.199  1.00265.91           C  
ATOM   2885  C   ARG 2 222     162.011 182.701 116.731  1.00265.91           C  
ATOM   2886  O   ARG 2 222     161.079 183.487 116.537  1.00265.91           O  
ATOM   2887  CB  ARG 2 222     163.768 182.037 115.073  1.00265.91           C  
ATOM   2888  CG  ARG 2 222     165.093 182.326 114.386  1.00265.91           C  
ATOM   2889  CD  ARG 2 222     165.340 181.422 113.172  1.00265.91           C  
ATOM   2890  NE  ARG 2 222     165.581 180.025 113.521  1.00265.91           N  
ATOM   2891  CZ  ARG 2 222     164.665 179.066 113.488  1.00265.91           C  
ATOM   2892  NH1 ARG 2 222     163.423 179.307 113.096  1.00265.91           N  
ATOM   2893  NH2 ARG 2 222     165.004 177.832 113.850  1.00265.91           N  
ATOM   2894  H   ARG 2 222     164.611 182.097 117.708  1.00  0.00           H  
ATOM   2895  HA  ARG 2 222     163.369 184.025 115.790  1.00  0.00           H  
ATOM   2896 1HB  ARG 2 222     163.815 181.025 115.472  1.00  0.00           H  
ATOM   2897 2HB  ARG 2 222     162.989 182.052 114.311  1.00  0.00           H  
ATOM   2898 1HG  ARG 2 222     165.106 183.360 114.040  1.00  0.00           H  
ATOM   2899 2HG  ARG 2 222     165.910 182.169 115.091  1.00  0.00           H  
ATOM   2900 1HD  ARG 2 222     164.470 181.447 112.517  1.00  0.00           H  
ATOM   2901 2HD  ARG 2 222     166.215 181.776 112.627  1.00  0.00           H  
ATOM   2902  HE  ARG 2 222     166.515 179.767 113.810  1.00  0.00           H  
ATOM   2903 1HH1 ARG 2 222     163.154 180.239 112.813  1.00  0.00           H  
ATOM   2904 2HH1 ARG 2 222     162.745 178.559 113.080  1.00  0.00           H  
ATOM   2905 1HH2 ARG 2 222     165.950 177.634 114.146  1.00  0.00           H  
ATOM   2906 2HH2 ARG 2 222     164.317 177.093 113.829  1.00  0.00           H  
ATOM   2907  N   SER 2 223     161.846 181.565 117.401  1.00255.19           N  
ATOM   2908  CA  SER 2 223     160.527 181.095 117.793  1.00255.19           C  
ATOM   2909  C   SER 2 223     160.075 181.736 119.101  1.00255.19           C  
ATOM   2910  O   SER 2 223     160.865 182.309 119.857  1.00255.19           O  
ATOM   2911  CB  SER 2 223     160.522 179.573 117.930  1.00255.19           C  
ATOM   2912  OG  SER 2 223     159.619 179.157 118.940  1.00255.19           O  
ATOM   2913  H   SER 2 223     162.657 181.014 117.644  1.00  0.00           H  
ATOM   2914  HA  SER 2 223     159.814 181.378 117.017  1.00  0.00           H  
ATOM   2915 1HB  SER 2 223     160.240 179.123 116.978  1.00  0.00           H  
ATOM   2916 2HB  SER 2 223     161.526 179.226 118.171  1.00  0.00           H  
ATOM   2917  HG  SER 2 223     159.228 179.960 119.292  1.00  0.00           H  
ATOM   2918  N   ILE 2 224     158.775 181.628 119.358  1.00241.38           N  
ATOM   2919  CA  ILE 2 224     158.165 182.190 120.557  1.00241.38           C  
ATOM   2920  C   ILE 2 224     158.318 181.204 121.711  1.00241.38           C  
ATOM   2921  O   ILE 2 224     158.158 179.989 121.541  1.00241.38           O  
ATOM   2922  CB  ILE 2 224     156.691 182.554 120.276  1.00241.38           C  
ATOM   2923  CG1 ILE 2 224     155.980 183.084 121.526  1.00241.38           C  
ATOM   2924  CG2 ILE 2 224     155.932 181.390 119.630  1.00241.38           C  
ATOM   2925  CD1 ILE 2 224     155.013 184.211 121.239  1.00241.38           C  
ATOM   2926  H   ILE 2 224     158.193 181.137 118.694  1.00  0.00           H  
ATOM   2927  HA  ILE 2 224     158.707 183.095 120.829  1.00  0.00           H  
ATOM   2928  HB  ILE 2 224     156.650 183.407 119.599  1.00  0.00           H  
ATOM   2929 1HG1 ILE 2 224     155.431 182.273 122.004  1.00  0.00           H  
ATOM   2930 2HG1 ILE 2 224     156.721 183.442 122.242  1.00  0.00           H  
ATOM   2931 1HG2 ILE 2 224     154.899 181.685 119.449  1.00  0.00           H  
ATOM   2932 2HG2 ILE 2 224     156.405 181.127 118.685  1.00  0.00           H  
ATOM   2933 3HG2 ILE 2 224     155.951 180.528 120.297  1.00  0.00           H  
ATOM   2934 1HD1 ILE 2 224     154.547 184.536 122.169  1.00  0.00           H  
ATOM   2935 2HD1 ILE 2 224     155.551 185.047 120.791  1.00  0.00           H  
ATOM   2936 3HD1 ILE 2 224     154.244 183.864 120.551  1.00  0.00           H  
ATOM   2937  N   GLY 2 225     158.675 181.721 122.885  1.00228.38           N  
ATOM   2938  CA  GLY 2 225     158.845 180.894 124.062  1.00228.38           C  
ATOM   2939  C   GLY 2 225     160.250 180.951 124.623  1.00228.38           C  
ATOM   2940  O   GLY 2 225     161.225 180.929 123.866  1.00228.38           O  
ATOM   2941  H   GLY 2 225     158.831 182.716 122.956  1.00  0.00           H  
ATOM   2942 1HA  GLY 2 225     158.144 181.212 124.834  1.00  0.00           H  
ATOM   2943 2HA  GLY 2 225     158.606 179.860 123.817  1.00  0.00           H  
ATOM   2944  N   ILE 2 226     160.370 181.027 125.946  1.00216.40           N  
ATOM   2945  CA  ILE 2 226     161.666 181.091 126.612  1.00216.40           C  
ATOM   2946  C   ILE 2 226     161.996 179.729 127.214  1.00216.40           C  
ATOM   2947  O   ILE 2 226     161.120 179.031 127.745  1.00216.40           O  
ATOM   2948  CB  ILE 2 226     161.705 182.230 127.657  1.00216.40           C  
ATOM   2949  CG1 ILE 2 226     160.773 181.976 128.851  1.00216.40           C  
ATOM   2950  CG2 ILE 2 226     161.368 183.560 126.994  1.00216.40           C  
ATOM   2951  CD1 ILE 2 226     160.727 183.108 129.851  1.00216.40           C  
ATOM   2952  H   ILE 2 226     159.529 181.041 126.505  1.00  0.00           H  
ATOM   2953  HA  ILE 2 226     162.431 181.290 125.862  1.00  0.00           H  
ATOM   2954  HB  ILE 2 226     162.702 182.290 128.092  1.00  0.00           H  
ATOM   2955 1HG1 ILE 2 226     159.760 181.801 128.491  1.00  0.00           H  
ATOM   2956 2HG1 ILE 2 226     161.092 181.075 129.376  1.00  0.00           H  
ATOM   2957 1HG2 ILE 2 226     161.398 184.355 127.738  1.00  0.00           H  
ATOM   2958 2HG2 ILE 2 226     162.094 183.770 126.210  1.00  0.00           H  
ATOM   2959 3HG2 ILE 2 226     160.370 183.507 126.559  1.00  0.00           H  
ATOM   2960 1HD1 ILE 2 226     160.047 182.849 130.663  1.00  0.00           H  
ATOM   2961 2HD1 ILE 2 226     161.726 183.278 130.255  1.00  0.00           H  
ATOM   2962 3HD1 ILE 2 226     160.375 184.014 129.359  1.00  0.00           H  
ATOM   2963  N   GLN 2 227     163.241 179.303 127.032  1.00239.57           N  
ATOM   2964  CA  GLN 2 227     163.709 178.019 127.553  1.00239.57           C  
ATOM   2965  C   GLN 2 227     164.462 178.213 128.868  1.00239.57           C  
ATOM   2966  O   GLN 2 227     165.621 177.825 129.014  1.00239.57           O  
ATOM   2967  CB  GLN 2 227     164.583 177.309 126.517  1.00239.57           C  
ATOM   2968  CG  GLN 2 227     163.885 176.904 125.215  1.00239.57           C  
ATOM   2969  CD  GLN 2 227     163.750 178.042 124.217  1.00239.57           C  
ATOM   2970  OE1 GLN 2 227     164.445 179.053 124.315  1.00239.57           O  
ATOM   2971  NE2 GLN 2 227     162.850 177.882 123.254  1.00239.57           N  
ATOM   2972  H   GLN 2 227     163.883 179.888 126.516  1.00  0.00           H  
ATOM   2973  HA  GLN 2 227     162.841 177.394 127.764  1.00  0.00           H  
ATOM   2974 1HB  GLN 2 227     165.419 177.953 126.244  1.00  0.00           H  
ATOM   2975 2HB  GLN 2 227     164.998 176.400 126.953  1.00  0.00           H  
ATOM   2976 1HG  GLN 2 227     164.461 176.111 124.737  1.00  0.00           H  
ATOM   2977 2HG  GLN 2 227     162.882 176.548 125.448  1.00  0.00           H  
ATOM   2978 1HE2 GLN 2 227     162.717 178.599 122.568  1.00  0.00           H  
ATOM   2979 2HE2 GLN 2 227     162.304 177.045 123.213  1.00  0.00           H  
ATOM   2980  N   LYS 2 228     163.791 178.824 129.841  1.00210.18           N  
ATOM   2981  CA  LYS 2 228     164.435 179.127 131.111  1.00210.18           C  
ATOM   2982  C   LYS 2 228     163.399 179.104 132.222  1.00210.18           C  
ATOM   2983  O   LYS 2 228     162.270 179.564 132.020  1.00210.18           O  
ATOM   2984  CB  LYS 2 228     165.136 180.496 131.077  1.00210.18           C  
ATOM   2985  CG  LYS 2 228     164.578 181.482 130.061  1.00210.18           C  
ATOM   2986  CD  LYS 2 228     165.502 182.674 129.896  1.00210.18           C  
ATOM   2987  CE  LYS 2 228     165.071 183.559 128.739  1.00210.18           C  
ATOM   2988  NZ  LYS 2 228     166.007 184.696 128.523  1.00210.18           N  
ATOM   2989  H   LYS 2 228     162.824 179.084 129.705  1.00  0.00           H  
ATOM   2990  HA  LYS 2 228     165.190 178.364 131.307  1.00  0.00           H  
ATOM   2991 1HB  LYS 2 228     165.068 180.964 132.059  1.00  0.00           H  
ATOM   2992 2HB  LYS 2 228     166.194 180.358 130.853  1.00  0.00           H  
ATOM   2993 1HG  LYS 2 228     164.460 180.985 129.098  1.00  0.00           H  
ATOM   2994 2HG  LYS 2 228     163.600 181.831 130.392  1.00  0.00           H  
ATOM   2995 1HD  LYS 2 228     165.501 183.265 130.813  1.00  0.00           H  
ATOM   2996 2HD  LYS 2 228     166.518 182.324 129.712  1.00  0.00           H  
ATOM   2997 1HE  LYS 2 228     165.024 182.967 127.826  1.00  0.00           H  
ATOM   2998 2HE  LYS 2 228     164.077 183.959 128.938  1.00  0.00           H  
ATOM   2999 1HZ  LYS 2 228     165.683 185.257 127.748  1.00  0.00           H  
ATOM   3000 2HZ  LYS 2 228     166.044 185.265 129.357  1.00  0.00           H  
ATOM   3001 3HZ  LYS 2 228     166.929 184.339 128.318  1.00  0.00           H  
ATOM   3002  N   PRO 2 229     163.754 178.594 133.412  1.00204.23           N  
ATOM   3003  CA  PRO 2 229     162.823 178.635 134.560  1.00204.23           C  
ATOM   3004  C   PRO 2 229     162.701 180.040 135.149  1.00204.23           C  
ATOM   3005  O   PRO 2 229     163.335 180.427 136.132  1.00204.23           O  
ATOM   3006  CB  PRO 2 229     163.448 177.628 135.527  1.00204.23           C  
ATOM   3007  CG  PRO 2 229     164.918 177.746 135.272  1.00204.23           C  
ATOM   3008  CD  PRO 2 229     165.057 178.007 133.785  1.00204.23           C  
ATOM   3009  HA  PRO 2 229     161.827 178.305 134.230  1.00  0.00           H  
ATOM   3010 1HB  PRO 2 229     163.171 177.878 136.562  1.00  0.00           H  
ATOM   3011 2HB  PRO 2 229     163.057 176.620 135.325  1.00  0.00           H  
ATOM   3012 1HG  PRO 2 229     165.344 178.562 135.875  1.00  0.00           H  
ATOM   3013 2HG  PRO 2 229     165.432 176.823 135.578  1.00  0.00           H  
ATOM   3014 1HD  PRO 2 229     165.881 178.715 133.612  1.00  0.00           H  
ATOM   3015 2HD  PRO 2 229     165.244 177.058 133.261  1.00  0.00           H  
ATOM   3016  N   VAL 2 230     161.838 180.831 134.507  1.00199.09           N  
ATOM   3017  CA  VAL 2 230     161.737 182.256 134.800  1.00199.09           C  
ATOM   3018  C   VAL 2 230     161.057 182.503 136.148  1.00199.09           C  
ATOM   3019  O   VAL 2 230     161.359 183.489 136.834  1.00199.09           O  
ATOM   3020  CB  VAL 2 230     161.027 182.958 133.620  1.00199.09           C  
ATOM   3021  CG1 VAL 2 230     159.609 182.428 133.410  1.00199.09           C  
ATOM   3022  CG2 VAL 2 230     161.049 184.471 133.758  1.00199.09           C  
ATOM   3023  H   VAL 2 230     161.239 180.431 133.799  1.00  0.00           H  
ATOM   3024  HA  VAL 2 230     162.745 182.659 134.909  1.00  0.00           H  
ATOM   3025  HB  VAL 2 230     161.532 182.689 132.692  1.00  0.00           H  
ATOM   3026 1HG1 VAL 2 230     159.147 182.948 132.571  1.00  0.00           H  
ATOM   3027 2HG1 VAL 2 230     159.648 181.360 133.197  1.00  0.00           H  
ATOM   3028 3HG1 VAL 2 230     159.020 182.599 134.311  1.00  0.00           H  
ATOM   3029 1HG2 VAL 2 230     160.540 184.921 132.907  1.00  0.00           H  
ATOM   3030 2HG2 VAL 2 230     160.542 184.760 134.679  1.00  0.00           H  
ATOM   3031 3HG2 VAL 2 230     162.082 184.819 133.788  1.00  0.00           H  
ATOM   3032  N   GLY 2 231     160.171 181.604 136.579  1.00206.58           N  
ATOM   3033  CA  GLY 2 231     159.409 181.790 137.792  1.00206.58           C  
ATOM   3034  C   GLY 2 231     159.899 180.933 138.945  1.00206.58           C  
ATOM   3035  O   GLY 2 231     160.975 180.332 138.906  1.00206.58           O  
ATOM   3036  H   GLY 2 231     160.032 180.765 136.034  1.00  0.00           H  
ATOM   3037 1HA  GLY 2 231     159.454 182.837 138.093  1.00  0.00           H  
ATOM   3038 2HA  GLY 2 231     158.362 181.554 137.604  1.00  0.00           H  
ATOM   3039  N   HIS 2 232     159.090 180.914 140.011  1.00219.37           N  
ATOM   3040  CA  HIS 2 232     159.338 180.002 141.124  1.00219.37           C  
ATOM   3041  C   HIS 2 232     159.204 178.553 140.677  1.00219.37           C  
ATOM   3042  O   HIS 2 232     160.062 177.713 140.975  1.00219.37           O  
ATOM   3043  CB  HIS 2 232     158.368 180.289 142.271  1.00219.37           C  
ATOM   3044  CG  HIS 2 232     158.743 181.473 143.104  1.00219.37           C  
ATOM   3045  ND1 HIS 2 232     158.111 182.691 142.991  1.00219.37           N  
ATOM   3046  CD2 HIS 2 232     159.677 181.621 144.072  1.00219.37           C  
ATOM   3047  CE1 HIS 2 232     158.642 183.541 143.852  1.00219.37           C  
ATOM   3048  NE2 HIS 2 232     159.596 182.918 144.518  1.00219.37           N  
ATOM   3049  H   HIS 2 232     158.296 181.536 140.052  1.00  0.00           H  
ATOM   3050  HA  HIS 2 232     160.353 180.145 141.492  1.00  0.00           H  
ATOM   3051 1HB  HIS 2 232     157.369 180.461 141.869  1.00  0.00           H  
ATOM   3052 2HB  HIS 2 232     158.311 179.420 142.926  1.00  0.00           H  
ATOM   3053  HD2 HIS 2 232     160.368 180.857 144.428  1.00  0.00           H  
ATOM   3054  HE1 HIS 2 232     158.343 184.580 143.989  1.00  0.00           H  
ATOM   3055  HE2 HIS 2 232     160.175 183.324 145.239  1.00  0.00           H  
ATOM   3056  N   VAL 2 233     158.128 178.243 139.959  1.00199.69           N  
ATOM   3057  CA  VAL 2 233     157.927 176.941 139.343  1.00199.69           C  
ATOM   3058  C   VAL 2 233     157.611 177.159 137.871  1.00199.69           C  
ATOM   3059  O   VAL 2 233     157.051 178.189 137.479  1.00199.69           O  
ATOM   3060  CB  VAL 2 233     156.812 176.116 140.035  1.00199.69           C  
ATOM   3061  CG1 VAL 2 233     157.186 175.801 141.475  1.00199.69           C  
ATOM   3062  CG2 VAL 2 233     155.483 176.855 140.001  1.00199.69           C  
ATOM   3063  H   VAL 2 233     157.422 178.956 139.843  1.00  0.00           H  
ATOM   3064  HA  VAL 2 233     158.854 176.373 139.424  1.00  0.00           H  
ATOM   3065  HB  VAL 2 233     156.701 175.165 139.515  1.00  0.00           H  
ATOM   3066 1HG1 VAL 2 233     156.388 175.221 141.940  1.00  0.00           H  
ATOM   3067 2HG1 VAL 2 233     158.111 175.224 141.493  1.00  0.00           H  
ATOM   3068 3HG1 VAL 2 233     157.326 176.731 142.026  1.00  0.00           H  
ATOM   3069 1HG2 VAL 2 233     154.719 176.253 140.493  1.00  0.00           H  
ATOM   3070 2HG2 VAL 2 233     155.583 177.809 140.520  1.00  0.00           H  
ATOM   3071 3HG2 VAL 2 233     155.193 177.034 138.966  1.00  0.00           H  
ATOM   3072  N   ASP 2 234     158.016 176.200 137.045  1.00212.97           N  
ATOM   3073  CA  ASP 2 234     157.716 176.248 135.625  1.00212.97           C  
ATOM   3074  C   ASP 2 234     157.297 174.865 135.149  1.00212.97           C  
ATOM   3075  O   ASP 2 234     157.707 173.846 135.708  1.00212.97           O  
ATOM   3076  CB  ASP 2 234     158.906 176.788 134.811  1.00212.97           C  
ATOM   3077  CG  ASP 2 234     160.066 175.812 134.712  1.00212.97           C  
ATOM   3078  OD1 ASP 2 234     160.317 175.043 135.664  1.00212.97           O  
ATOM   3079  OD2 ASP 2 234     160.738 175.819 133.661  1.00212.97           O  
ATOM   3080  H   ASP 2 234     158.544 175.420 137.410  1.00  0.00           H  
ATOM   3081  HA  ASP 2 234     156.870 176.919 135.473  1.00  0.00           H  
ATOM   3082 1HB  ASP 2 234     158.576 177.031 133.801  1.00  0.00           H  
ATOM   3083 2HB  ASP 2 234     159.271 177.709 135.267  1.00  0.00           H  
ATOM   3084  N   ILE 2 235     156.458 174.843 134.118  1.00192.50           N  
ATOM   3085  CA  ILE 2 235     155.835 173.621 133.626  1.00192.50           C  
ATOM   3086  C   ILE 2 235     156.252 173.414 132.178  1.00192.50           C  
ATOM   3087  O   ILE 2 235     156.299 174.367 131.392  1.00192.50           O  
ATOM   3088  CB  ILE 2 235     154.296 173.682 133.757  1.00192.50           C  
ATOM   3089  CG1 ILE 2 235     153.881 174.121 135.165  1.00192.50           C  
ATOM   3090  CG2 ILE 2 235     153.658 172.335 133.442  1.00192.50           C  
ATOM   3091  CD1 ILE 2 235     154.370 173.208 136.271  1.00192.50           C  
ATOM   3092  H   ILE 2 235     156.250 175.720 133.662  1.00  0.00           H  
ATOM   3093  HA  ILE 2 235     156.195 172.785 134.224  1.00  0.00           H  
ATOM   3094  HB  ILE 2 235     153.901 174.422 133.062  1.00  0.00           H  
ATOM   3095 1HG1 ILE 2 235     154.263 175.122 135.361  1.00  0.00           H  
ATOM   3096 2HG1 ILE 2 235     152.793 174.169 135.226  1.00  0.00           H  
ATOM   3097 1HG2 ILE 2 235     152.576 172.412 133.544  1.00  0.00           H  
ATOM   3098 2HG2 ILE 2 235     153.906 172.045 132.422  1.00  0.00           H  
ATOM   3099 3HG2 ILE 2 235     154.035 171.583 134.135  1.00  0.00           H  
ATOM   3100 1HD1 ILE 2 235     154.032 173.590 137.235  1.00  0.00           H  
ATOM   3101 2HD1 ILE 2 235     153.970 172.205 136.118  1.00  0.00           H  
ATOM   3102 3HD1 ILE 2 235     155.458 173.171 136.257  1.00  0.00           H  
ATOM   3103  N   TYR 2 236     156.554 172.163 131.827  1.00202.46           N  
ATOM   3104  CA  TYR 2 236     156.868 171.761 130.460  1.00202.46           C  
ATOM   3105  C   TYR 2 236     155.857 170.693 130.056  1.00202.46           C  
ATOM   3106  O   TYR 2 236     156.173 169.494 130.060  1.00202.46           O  
ATOM   3107  CB  TYR 2 236     158.294 171.228 130.346  1.00202.46           C  
ATOM   3108  CG  TYR 2 236     159.323 172.235 129.886  1.00202.46           C  
ATOM   3109  CD1 TYR 2 236     159.428 173.481 130.490  1.00202.46           C  
ATOM   3110  CD2 TYR 2 236     160.205 171.929 128.854  1.00202.46           C  
ATOM   3111  CE1 TYR 2 236     160.377 174.398 130.071  1.00202.46           C  
ATOM   3112  CE2 TYR 2 236     161.153 172.840 128.428  1.00202.46           C  
ATOM   3113  CZ  TYR 2 236     161.234 174.072 129.040  1.00202.46           C  
ATOM   3114  OH  TYR 2 236     162.178 174.981 128.620  1.00202.46           O  
ATOM   3115  H   TYR 2 236     156.562 171.467 132.559  1.00  0.00           H  
ATOM   3116  HA  TYR 2 236     156.780 172.635 129.814  1.00  0.00           H  
ATOM   3117 1HB  TYR 2 236     158.619 170.848 131.316  1.00  0.00           H  
ATOM   3118 2HB  TYR 2 236     158.316 170.395 129.644  1.00  0.00           H  
ATOM   3119  HD1 TYR 2 236     158.757 173.749 131.307  1.00  0.00           H  
ATOM   3120  HD2 TYR 2 236     160.155 170.956 128.365  1.00  0.00           H  
ATOM   3121  HE1 TYR 2 236     160.446 175.371 130.556  1.00  0.00           H  
ATOM   3122  HE2 TYR 2 236     161.829 172.582 127.613  1.00  0.00           H  
ATOM   3123  HH  TYR 2 236     162.690 174.601 127.902  1.00  0.00           H  
ATOM   3124  N   PRO 2 237     154.630 171.088 129.711  1.00188.02           N  
ATOM   3125  CA  PRO 2 237     153.604 170.088 129.394  1.00188.02           C  
ATOM   3126  C   PRO 2 237     153.826 169.455 128.026  1.00188.02           C  
ATOM   3127  O   PRO 2 237     154.179 170.134 127.057  1.00188.02           O  
ATOM   3128  CB  PRO 2 237     152.305 170.896 129.450  1.00188.02           C  
ATOM   3129  CG  PRO 2 237     152.714 172.259 129.003  1.00188.02           C  
ATOM   3130  CD  PRO 2 237     154.129 172.462 129.513  1.00188.02           C  
ATOM   3131  HA  PRO 2 237     153.613 169.304 130.165  1.00  0.00           H  
ATOM   3132 1HB  PRO 2 237     151.548 170.438 128.796  1.00  0.00           H  
ATOM   3133 2HB  PRO 2 237     151.897 170.883 130.472  1.00  0.00           H  
ATOM   3134 1HG  PRO 2 237     152.661 172.331 127.907  1.00  0.00           H  
ATOM   3135 2HG  PRO 2 237     152.023 173.014 129.405  1.00  0.00           H  
ATOM   3136 1HD  PRO 2 237     154.719 172.999 128.756  1.00  0.00           H  
ATOM   3137 2HD  PRO 2 237     154.102 173.027 130.456  1.00  0.00           H  
ATOM   3138  N   ASN 2 238     153.607 168.134 127.978  1.00206.23           N  
ATOM   3139  CA  ASN 2 238     153.907 167.267 126.829  1.00206.23           C  
ATOM   3140  C   ASN 2 238     155.371 167.442 126.415  1.00206.23           C  
ATOM   3141  O   ASN 2 238     155.712 167.604 125.241  1.00206.23           O  
ATOM   3142  CB  ASN 2 238     152.923 167.524 125.672  1.00206.23           C  
ATOM   3143  CG  ASN 2 238     152.991 166.465 124.574  1.00206.23           C  
ATOM   3144  OD1 ASN 2 238     153.654 166.643 123.553  1.00206.23           O  
ATOM   3145  ND2 ASN 2 238     152.294 165.355 124.788  1.00206.23           N  
ATOM   3146  H   ASN 2 238     153.203 167.727 128.809  1.00  0.00           H  
ATOM   3147  HA  ASN 2 238     153.804 166.227 127.144  1.00  0.00           H  
ATOM   3148 1HB  ASN 2 238     151.904 167.553 126.060  1.00  0.00           H  
ATOM   3149 2HB  ASN 2 238     153.132 168.497 125.226  1.00  0.00           H  
ATOM   3150 1HD2 ASN 2 238     152.298 164.623 124.106  1.00  0.00           H  
ATOM   3151 2HD2 ASN 2 238     151.766 165.251 125.630  1.00  0.00           H  
ATOM   3152  N   GLY 2 239     156.249 167.476 127.415  1.00215.02           N  
ATOM   3153  CA  GLY 2 239     157.653 167.737 127.196  1.00215.02           C  
ATOM   3154  C   GLY 2 239     158.019 169.195 127.014  1.00215.02           C  
ATOM   3155  O   GLY 2 239     159.215 169.509 126.948  1.00215.02           O  
ATOM   3156  H   GLY 2 239     155.920 167.314 128.356  1.00  0.00           H  
ATOM   3157 1HA  GLY 2 239     158.230 167.356 128.039  1.00  0.00           H  
ATOM   3158 2HA  GLY 2 239     157.988 167.201 126.309  1.00  0.00           H  
ATOM   3159  N   GLY 2 240     157.040 170.095 126.920  1.00214.49           N  
ATOM   3160  CA  GLY 2 240     157.304 171.508 126.763  1.00214.49           C  
ATOM   3161  C   GLY 2 240     157.629 171.959 125.358  1.00214.49           C  
ATOM   3162  O   GLY 2 240     157.773 173.168 125.133  1.00214.49           O  
ATOM   3163  H   GLY 2 240     156.083 169.775 126.960  1.00  0.00           H  
ATOM   3164 1HA  GLY 2 240     156.437 172.079 127.096  1.00  0.00           H  
ATOM   3165 2HA  GLY 2 240     158.141 171.794 127.399  1.00  0.00           H  
ATOM   3166  N   THR 2 241     157.762 171.037 124.405  1.00229.94           N  
ATOM   3167  CA  THR 2 241     158.058 171.428 123.031  1.00229.94           C  
ATOM   3168  C   THR 2 241     156.805 171.931 122.327  1.00229.94           C  
ATOM   3169  O   THR 2 241     156.723 173.104 121.944  1.00229.94           O  
ATOM   3170  CB  THR 2 241     158.663 170.248 122.268  1.00229.94           C  
ATOM   3171  OG1 THR 2 241     157.730 169.161 122.251  1.00229.94           O  
ATOM   3172  CG2 THR 2 241     159.950 169.791 122.936  1.00229.94           C  
ATOM   3173  H   THR 2 241     157.659 170.057 124.626  1.00  0.00           H  
ATOM   3174  HA  THR 2 241     158.782 172.243 123.052  1.00  0.00           H  
ATOM   3175  HB  THR 2 241     158.877 170.549 121.243  1.00  0.00           H  
ATOM   3176  HG1 THR 2 241     156.933 169.416 122.723  1.00  0.00           H  
ATOM   3177 1HG2 THR 2 241     160.369 168.951 122.382  1.00  0.00           H  
ATOM   3178 2HG2 THR 2 241     160.666 170.613 122.947  1.00  0.00           H  
ATOM   3179 3HG2 THR 2 241     159.739 169.481 123.959  1.00  0.00           H  
ATOM   3180  N   PHE 2 242     155.814 171.055 122.165  1.00230.27           N  
ATOM   3181  CA  PHE 2 242     154.537 171.384 121.546  1.00230.27           C  
ATOM   3182  C   PHE 2 242     153.535 170.297 121.899  1.00230.27           C  
ATOM   3183  O   PHE 2 242     153.902 169.125 122.014  1.00230.27           O  
ATOM   3184  CB  PHE 2 242     154.662 171.532 120.016  1.00230.27           C  
ATOM   3185  CG  PHE 2 242     154.811 170.227 119.276  1.00230.27           C  
ATOM   3186  CD1 PHE 2 242     156.023 169.553 119.267  1.00230.27           C  
ATOM   3187  CD2 PHE 2 242     153.744 169.690 118.564  1.00230.27           C  
ATOM   3188  CE1 PHE 2 242     156.166 168.358 118.584  1.00230.27           C  
ATOM   3189  CE2 PHE 2 242     153.880 168.496 117.879  1.00230.27           C  
ATOM   3190  CZ  PHE 2 242     155.094 167.830 117.887  1.00230.27           C  
ATOM   3191  H   PHE 2 242     155.973 170.114 122.495  1.00  0.00           H  
ATOM   3192  HA  PHE 2 242     154.192 172.337 121.949  1.00  0.00           H  
ATOM   3193 1HB  PHE 2 242     153.780 172.039 119.627  1.00  0.00           H  
ATOM   3194 2HB  PHE 2 242     155.526 172.151 119.780  1.00  0.00           H  
ATOM   3195  HD1 PHE 2 242     156.871 169.975 119.808  1.00  0.00           H  
ATOM   3196  HD2 PHE 2 242     152.789 170.216 118.558  1.00  0.00           H  
ATOM   3197  HE1 PHE 2 242     157.122 167.835 118.596  1.00  0.00           H  
ATOM   3198  HE2 PHE 2 242     153.034 168.079 117.333  1.00  0.00           H  
ATOM   3199  HZ  PHE 2 242     155.204 166.892 117.344  1.00  0.00           H  
ATOM   3200  N   GLN 2 243     152.287 170.693 122.094  1.00218.13           N  
ATOM   3201  CA  GLN 2 243     151.219 169.715 122.246  1.00218.13           C  
ATOM   3202  C   GLN 2 243     150.817 169.192 120.871  1.00218.13           C  
ATOM   3203  O   GLN 2 243     150.507 169.988 119.979  1.00218.13           O  
ATOM   3204  CB  GLN 2 243     150.020 170.334 122.962  1.00218.13           C  
ATOM   3205  CG  GLN 2 243     148.901 169.354 123.275  1.00218.13           C  
ATOM   3206  CD  GLN 2 243     147.850 169.941 124.195  1.00218.13           C  
ATOM   3207  OE1 GLN 2 243     148.101 170.921 124.896  1.00218.13           O  
ATOM   3208  NE2 GLN 2 243     146.664 169.343 124.196  1.00218.13           N  
ATOM   3209  H   GLN 2 243     152.063 171.677 122.139  1.00  0.00           H  
ATOM   3210  HA  GLN 2 243     151.592 168.886 122.847  1.00  0.00           H  
ATOM   3211 1HB  GLN 2 243     150.347 170.779 123.902  1.00  0.00           H  
ATOM   3212 2HB  GLN 2 243     149.603 171.133 122.349  1.00  0.00           H  
ATOM   3213 1HG  GLN 2 243     148.414 169.065 122.344  1.00  0.00           H  
ATOM   3214 2HG  GLN 2 243     149.326 168.476 123.762  1.00  0.00           H  
ATOM   3215 1HE2 GLN 2 243     145.930 169.687 124.784  1.00  0.00           H  
ATOM   3216 2HE2 GLN 2 243     146.503 168.549 123.610  1.00  0.00           H  
ATOM   3217  N   PRO 2 244     150.808 167.870 120.658  1.00231.19           N  
ATOM   3218  CA  PRO 2 244     150.637 167.341 119.300  1.00231.19           C  
ATOM   3219  C   PRO 2 244     149.190 167.223 118.842  1.00231.19           C  
ATOM   3220  O   PRO 2 244     148.907 166.507 117.875  1.00231.19           O  
ATOM   3221  CB  PRO 2 244     151.301 165.965 119.400  1.00231.19           C  
ATOM   3222  CG  PRO 2 244     150.937 165.522 120.781  1.00231.19           C  
ATOM   3223  CD  PRO 2 244     150.950 166.780 121.642  1.00231.19           C  
ATOM   3224  HA  PRO 2 244     151.169 167.990 118.589  1.00  0.00           H  
ATOM   3225 1HB  PRO 2 244     150.916 165.303 118.611  1.00  0.00           H  
ATOM   3226 2HB  PRO 2 244     152.385 166.058 119.240  1.00  0.00           H  
ATOM   3227 1HG  PRO 2 244     149.949 165.039 120.777  1.00  0.00           H  
ATOM   3228 2HG  PRO 2 244     151.656 164.772 121.141  1.00  0.00           H  
ATOM   3229 1HD  PRO 2 244     150.102 166.755 122.342  1.00  0.00           H  
ATOM   3230 2HD  PRO 2 244     151.903 166.841 122.189  1.00  0.00           H  
ATOM   3231  N   GLY 2 245     148.267 167.905 119.521  1.00236.64           N  
ATOM   3232  CA  GLY 2 245     146.872 167.865 119.121  1.00236.64           C  
ATOM   3233  C   GLY 2 245     146.574 168.599 117.831  1.00236.64           C  
ATOM   3234  O   GLY 2 245     145.563 168.295 117.187  1.00236.64           O  
ATOM   3235  H   GLY 2 245     148.533 168.458 120.323  1.00  0.00           H  
ATOM   3236 1HA  GLY 2 245     146.557 166.828 119.001  1.00  0.00           H  
ATOM   3237 2HA  GLY 2 245     146.256 168.299 119.907  1.00  0.00           H  
ATOM   3238  N   CYS 2 246     147.432 169.550 117.451  1.00260.58           N  
ATOM   3239  CA  CYS 2 246     147.329 170.363 116.230  1.00260.58           C  
ATOM   3240  C   CYS 2 246     145.995 171.100 116.103  1.00260.58           C  
ATOM   3241  O   CYS 2 246     145.376 171.461 117.103  1.00260.58           O  
ATOM   3242  CB  CYS 2 246     147.571 169.501 114.983  1.00260.58           C  
ATOM   3243  SG  CYS 2 246     149.210 168.743 114.907  1.00260.58           S  
ATOM   3244  H   CYS 2 246     148.209 169.700 118.078  1.00  0.00           H  
ATOM   3245  HA  CYS 2 246     148.092 171.141 116.267  1.00  0.00           H  
ATOM   3246 1HB  CYS 2 246     146.830 168.702 114.944  1.00  0.00           H  
ATOM   3247 2HB  CYS 2 246     147.442 170.111 114.089  1.00  0.00           H  
ATOM   3248  HG  CYS 2 246     149.021 168.121 113.747  1.00  0.00           H  
ATOM   3249  N   VAL 2 267     144.433 177.742 113.070  1.00233.39           N  
ATOM   3250  CA  VAL 2 267     144.939 177.879 114.428  1.00233.39           C  
ATOM   3251  C   VAL 2 267     146.443 177.641 114.445  1.00233.39           C  
ATOM   3252  O   VAL 2 267     147.021 177.209 113.448  1.00233.39           O  
ATOM   3253  CB  VAL 2 267     144.223 176.918 115.389  1.00233.39           C  
ATOM   3254  CG1 VAL 2 267     142.898 177.516 115.841  1.00233.39           C  
ATOM   3255  CG2 VAL 2 267     144.010 175.566 114.727  1.00233.39           C  
ATOM   3256  H   VAL 2 267     144.185 178.572 112.551  1.00  0.00           H  
ATOM   3257  HA  VAL 2 267     144.754 178.900 114.765  1.00  0.00           H  
ATOM   3258  HB  VAL 2 267     144.835 176.789 116.282  1.00  0.00           H  
ATOM   3259 1HG1 VAL 2 267     142.400 176.825 116.522  1.00  0.00           H  
ATOM   3260 2HG1 VAL 2 267     143.081 178.461 116.353  1.00  0.00           H  
ATOM   3261 3HG1 VAL 2 267     142.262 177.689 114.973  1.00  0.00           H  
ATOM   3262 1HG2 VAL 2 267     143.502 174.897 115.421  1.00  0.00           H  
ATOM   3263 2HG2 VAL 2 267     143.401 175.691 113.832  1.00  0.00           H  
ATOM   3264 3HG2 VAL 2 267     144.975 175.139 114.452  1.00  0.00           H  
ATOM   3265  N   LYS 2 268     147.077 177.924 115.584  1.00212.50           N  
ATOM   3266  CA  LYS 2 268     148.519 177.782 115.704  1.00212.50           C  
ATOM   3267  C   LYS 2 268     148.969 177.103 116.993  1.00212.50           C  
ATOM   3268  O   LYS 2 268     150.175 176.889 117.160  1.00212.50           O  
ATOM   3269  CB  LYS 2 268     149.193 179.156 115.529  1.00212.50           C  
ATOM   3270  CG  LYS 2 268     149.297 180.072 116.736  1.00212.50           C  
ATOM   3271  CD  LYS 2 268     150.718 180.607 116.855  1.00212.50           C  
ATOM   3272  CE  LYS 2 268     151.013 181.156 118.230  1.00212.50           C  
ATOM   3273  NZ  LYS 2 268     152.246 181.988 118.260  1.00212.50           N  
ATOM   3274  H   LYS 2 268     146.546 178.244 116.381  1.00  0.00           H  
ATOM   3275  HA  LYS 2 268     148.867 177.113 114.917  1.00  0.00           H  
ATOM   3276 1HB  LYS 2 268     150.215 179.018 115.176  1.00  0.00           H  
ATOM   3277 2HB  LYS 2 268     148.660 179.729 114.770  1.00  0.00           H  
ATOM   3278 1HG  LYS 2 268     148.598 180.902 116.625  1.00  0.00           H  
ATOM   3279 2HG  LYS 2 268     149.035 179.518 117.637  1.00  0.00           H  
ATOM   3280 1HD  LYS 2 268     151.428 179.806 116.643  1.00  0.00           H  
ATOM   3281 2HD  LYS 2 268     150.869 181.404 116.127  1.00  0.00           H  
ATOM   3282 1HE  LYS 2 268     150.176 181.767 118.565  1.00  0.00           H  
ATOM   3283 2HE  LYS 2 268     151.136 180.332 118.932  1.00  0.00           H  
ATOM   3284 1HZ  LYS 2 268     152.399 182.330 119.198  1.00  0.00           H  
ATOM   3285 2HZ  LYS 2 268     153.037 181.429 117.972  1.00  0.00           H  
ATOM   3286 3HZ  LYS 2 268     152.140 182.770 117.630  1.00  0.00           H  
ATOM   3287  N   CYS 2 269     148.039 176.772 117.901  1.00216.26           N  
ATOM   3288  CA  CYS 2 269     148.187 175.695 118.892  1.00216.26           C  
ATOM   3289  C   CYS 2 269     149.295 175.949 119.909  1.00216.26           C  
ATOM   3290  O   CYS 2 269     149.939 175.009 120.381  1.00216.26           O  
ATOM   3291  CB  CYS 2 269     148.411 174.345 118.203  1.00216.26           C  
ATOM   3292  SG  CYS 2 269     147.688 172.932 119.061  1.00216.26           S  
ATOM   3293  H   CYS 2 269     147.186 177.312 117.885  1.00  0.00           H  
ATOM   3294  HA  CYS 2 269     147.269 175.635 119.477  1.00  0.00           H  
ATOM   3295 1HB  CYS 2 269     147.989 174.375 117.198  1.00  0.00           H  
ATOM   3296 2HB  CYS 2 269     149.480 174.161 118.103  1.00  0.00           H  
ATOM   3297  HG  CYS 2 269     148.089 172.017 118.184  1.00  0.00           H  
ATOM   3298  N   SER 2 270     149.531 177.202 120.269  1.00210.37           N  
ATOM   3299  CA  SER 2 270     150.639 177.500 121.166  1.00210.37           C  
ATOM   3300  C   SER 2 270     150.207 178.171 122.456  1.00210.37           C  
ATOM   3301  O   SER 2 270     150.715 177.822 123.524  1.00210.37           O  
ATOM   3302  CB  SER 2 270     151.659 178.387 120.454  1.00210.37           C  
ATOM   3303  OG  SER 2 270     152.046 177.815 119.219  1.00210.37           O  
ATOM   3304  H   SER 2 270     148.954 177.959 119.931  1.00  0.00           H  
ATOM   3305  HA  SER 2 270     151.120 176.562 121.446  1.00  0.00           H  
ATOM   3306 1HB  SER 2 270     151.228 179.373 120.284  1.00  0.00           H  
ATOM   3307 2HB  SER 2 270     152.534 178.518 121.090  1.00  0.00           H  
ATOM   3308  HG  SER 2 270     151.555 176.993 119.142  1.00  0.00           H  
ATOM   3309  N   HIS 2 271     149.288 179.140 122.407  1.00237.46           N  
ATOM   3310  CA  HIS 2 271     148.768 179.695 123.648  1.00237.46           C  
ATOM   3311  C   HIS 2 271     147.334 179.293 123.925  1.00237.46           C  
ATOM   3312  O   HIS 2 271     146.884 179.447 125.066  1.00237.46           O  
ATOM   3313  CB  HIS 2 271     148.811 181.229 123.671  1.00237.46           C  
ATOM   3314  CG  HIS 2 271     148.481 181.883 122.368  1.00237.46           C  
ATOM   3315  ND1 HIS 2 271     149.407 182.087 121.368  1.00237.46           N  
ATOM   3316  CD2 HIS 2 271     147.313 182.390 121.909  1.00237.46           C  
ATOM   3317  CE1 HIS 2 271     148.822 182.704 120.355  1.00237.46           C  
ATOM   3318  NE2 HIS 2 271     147.551 182.890 120.654  1.00237.46           N  
ATOM   3319  H   HIS 2 271     148.945 179.497 121.527  1.00  0.00           H  
ATOM   3320  HA  HIS 2 271     149.373 179.345 124.484  1.00  0.00           H  
ATOM   3321 1HB  HIS 2 271     148.108 181.602 124.417  1.00  0.00           H  
ATOM   3322 2HB  HIS 2 271     149.806 181.561 123.965  1.00  0.00           H  
ATOM   3323  HD2 HIS 2 271     146.359 182.395 122.437  1.00  0.00           H  
ATOM   3324  HE1 HIS 2 271     149.307 183.008 119.428  1.00  0.00           H  
ATOM   3325  HE2 HIS 2 271     146.862 183.328 120.059  1.00  0.00           H  
ATOM   3326  N   GLU 2 272     146.595 178.829 122.908  1.00230.78           N  
ATOM   3327  CA  GLU 2 272     145.240 178.346 123.146  1.00230.78           C  
ATOM   3328  C   GLU 2 272     145.246 177.121 124.053  1.00230.78           C  
ATOM   3329  O   GLU 2 272     144.326 176.935 124.861  1.00230.78           O  
ATOM   3330  CB  GLU 2 272     144.544 178.059 121.812  1.00230.78           C  
ATOM   3331  CG  GLU 2 272     145.243 177.048 120.912  1.00230.78           C  
ATOM   3332  CD  GLU 2 272     144.976 177.295 119.442  1.00230.78           C  
ATOM   3333  OE1 GLU 2 272     143.966 176.774 118.926  1.00230.78           O  
ATOM   3334  OE2 GLU 2 272     145.772 178.016 118.802  1.00230.78           O  
ATOM   3335  H   GLU 2 272     146.967 178.809 121.969  1.00  0.00           H  
ATOM   3336  HA  GLU 2 272     144.684 179.121 123.674  1.00  0.00           H  
ATOM   3337 1HB  GLU 2 272     143.538 177.684 122.000  1.00  0.00           H  
ATOM   3338 2HB  GLU 2 272     144.448 178.985 121.245  1.00  0.00           H  
ATOM   3339 1HG  GLU 2 272     146.317 177.099 121.091  1.00  0.00           H  
ATOM   3340 2HG  GLU 2 272     144.906 176.047 121.177  1.00  0.00           H  
ATOM   3341  N   ARG 2 273     146.288 176.290 123.952  1.00216.17           N  
ATOM   3342  CA  ARG 2 273     146.459 175.191 124.894  1.00216.17           C  
ATOM   3343  C   ARG 2 273     146.608 175.720 126.314  1.00216.17           C  
ATOM   3344  O   ARG 2 273     145.801 175.380 127.185  1.00216.17           O  
ATOM   3345  CB  ARG 2 273     147.661 174.339 124.493  1.00216.17           C  
ATOM   3346  CG  ARG 2 273     147.570 173.788 123.078  1.00216.17           C  
ATOM   3347  CD  ARG 2 273     146.342 172.902 122.916  1.00216.17           C  
ATOM   3348  NE  ARG 2 273     146.324 172.213 121.630  1.00216.17           N  
ATOM   3349  CZ  ARG 2 273     145.324 171.458 121.198  1.00216.17           C  
ATOM   3350  NH1 ARG 2 273     144.238 171.265 121.927  1.00216.17           N  
ATOM   3351  NH2 ARG 2 273     145.418 170.879 120.005  1.00216.17           N  
ATOM   3352  H   ARG 2 273     146.969 176.419 123.217  1.00  0.00           H  
ATOM   3353  HA  ARG 2 273     145.563 174.570 124.868  1.00  0.00           H  
ATOM   3354 1HB  ARG 2 273     148.570 174.933 124.571  1.00  0.00           H  
ATOM   3355 2HB  ARG 2 273     147.758 173.500 125.182  1.00  0.00           H  
ATOM   3356 1HG  ARG 2 273     147.501 174.614 122.370  1.00  0.00           H  
ATOM   3357 2HG  ARG 2 273     148.460 173.196 122.860  1.00  0.00           H  
ATOM   3358 1HD  ARG 2 273     146.331 172.149 123.703  1.00  0.00           H  
ATOM   3359 2HD  ARG 2 273     145.442 173.512 122.985  1.00  0.00           H  
ATOM   3360  HE  ARG 2 273     147.130 172.320 121.028  1.00  0.00           H  
ATOM   3361 1HH1 ARG 2 273     144.157 171.698 122.836  1.00  0.00           H  
ATOM   3362 2HH1 ARG 2 273     143.490 170.685 121.575  1.00  0.00           H  
ATOM   3363 1HH2 ARG 2 273     146.245 171.017 119.440  1.00  0.00           H  
ATOM   3364 2HH2 ARG 2 273     144.664 170.302 119.664  1.00  0.00           H  
ATOM   3365  N   SER 2 274     147.511 176.694 126.502  1.00193.85           N  
ATOM   3366  CA  SER 2 274     147.870 177.215 127.825  1.00193.85           C  
ATOM   3367  C   SER 2 274     146.684 177.814 128.575  1.00193.85           C  
ATOM   3368  O   SER 2 274     146.675 177.823 129.811  1.00193.85           O  
ATOM   3369  CB  SER 2 274     148.969 178.266 127.682  1.00193.85           C  
ATOM   3370  OG  SER 2 274     150.052 177.765 126.924  1.00193.85           O  
ATOM   3371  H   SER 2 274     147.959 177.080 125.683  1.00  0.00           H  
ATOM   3372  HA  SER 2 274     148.244 176.389 128.432  1.00  0.00           H  
ATOM   3373 1HB  SER 2 274     148.562 179.154 127.199  1.00  0.00           H  
ATOM   3374 2HB  SER 2 274     149.319 178.563 128.670  1.00  0.00           H  
ATOM   3375  HG  SER 2 274     149.814 176.866 126.685  1.00  0.00           H  
ATOM   3376  N   VAL 2 275     145.676 178.308 127.856  1.00205.34           N  
ATOM   3377  CA  VAL 2 275     144.453 178.717 128.534  1.00205.34           C  
ATOM   3378  C   VAL 2 275     143.492 177.529 128.704  1.00205.34           C  
ATOM   3379  O   VAL 2 275     142.785 177.455 129.722  1.00205.34           O  
ATOM   3380  CB  VAL 2 275     143.831 179.933 127.804  1.00205.34           C  
ATOM   3381  CG1 VAL 2 275     143.778 179.733 126.315  1.00205.34           C  
ATOM   3382  CG2 VAL 2 275     142.450 180.307 128.340  1.00205.34           C  
ATOM   3383  H   VAL 2 275     145.739 178.406 126.853  1.00  0.00           H  
ATOM   3384  HA  VAL 2 275     144.704 179.006 129.555  1.00  0.00           H  
ATOM   3385  HB  VAL 2 275     144.486 180.795 127.931  1.00  0.00           H  
ATOM   3386 1HG1 VAL 2 275     143.335 180.611 125.845  1.00  0.00           H  
ATOM   3387 2HG1 VAL 2 275     144.788 179.588 125.931  1.00  0.00           H  
ATOM   3388 3HG1 VAL 2 275     143.172 178.856 126.087  1.00  0.00           H  
ATOM   3389 1HG2 VAL 2 275     142.067 181.166 127.790  1.00  0.00           H  
ATOM   3390 2HG2 VAL 2 275     141.771 179.463 128.216  1.00  0.00           H  
ATOM   3391 3HG2 VAL 2 275     142.526 180.559 129.398  1.00  0.00           H  
ATOM   3392  N   HIS 2 276     143.480 176.561 127.768  1.00219.48           N  
ATOM   3393  CA  HIS 2 276     142.603 175.392 127.937  1.00219.48           C  
ATOM   3394  C   HIS 2 276     142.985 174.532 129.143  1.00219.48           C  
ATOM   3395  O   HIS 2 276     142.106 174.115 129.907  1.00219.48           O  
ATOM   3396  CB  HIS 2 276     142.550 174.526 126.675  1.00219.48           C  
ATOM   3397  CG  HIS 2 276     141.981 175.216 125.477  1.00219.48           C  
ATOM   3398  ND1 HIS 2 276     141.376 176.452 125.544  1.00219.48           N  
ATOM   3399  CD2 HIS 2 276     141.935 174.845 124.175  1.00219.48           C  
ATOM   3400  CE1 HIS 2 276     140.977 176.811 124.337  1.00219.48           C  
ATOM   3401  NE2 HIS 2 276     141.303 175.853 123.488  1.00219.48           N  
ATOM   3402  H   HIS 2 276     144.065 176.622 126.947  1.00  0.00           H  
ATOM   3403  HA  HIS 2 276     141.587 175.727 128.145  1.00  0.00           H  
ATOM   3404 1HB  HIS 2 276     143.556 174.190 126.422  1.00  0.00           H  
ATOM   3405 2HB  HIS 2 276     141.948 173.639 126.868  1.00  0.00           H  
ATOM   3406  HD2 HIS 2 276     142.323 173.918 123.752  1.00  0.00           H  
ATOM   3407  HE1 HIS 2 276     140.466 177.740 124.085  1.00  0.00           H  
ATOM   3408  HE2 HIS 2 276     141.120 175.856 122.495  1.00  0.00           H  
ATOM   3409  N   LEU 2 277     144.281 174.240 129.332  1.00213.04           N  
ATOM   3410  CA  LEU 2 277     144.640 173.454 130.515  1.00213.04           C  
ATOM   3411  C   LEU 2 277     144.424 174.229 131.808  1.00213.04           C  
ATOM   3412  O   LEU 2 277     144.105 173.620 132.832  1.00213.04           O  
ATOM   3413  CB  LEU 2 277     146.077 172.904 130.506  1.00213.04           C  
ATOM   3414  CG  LEU 2 277     146.947 172.211 129.447  1.00213.04           C  
ATOM   3415  CD1 LEU 2 277     147.618 173.106 128.452  1.00213.04           C  
ATOM   3416  CD2 LEU 2 277     147.989 171.352 130.152  1.00213.04           C  
ATOM   3417  H   LEU 2 277     145.010 174.537 128.699  1.00  0.00           H  
ATOM   3418  HA  LEU 2 277     143.977 172.592 130.572  1.00  0.00           H  
ATOM   3419 1HB  LEU 2 277     146.761 173.717 130.745  1.00  0.00           H  
ATOM   3420 2HB  LEU 2 277     146.163 172.144 131.283  1.00  0.00           H  
ATOM   3421  HG  LEU 2 277     146.319 171.584 128.814  1.00  0.00           H  
ATOM   3422 1HD1 LEU 2 277     148.203 172.503 127.757  1.00  0.00           H  
ATOM   3423 2HD1 LEU 2 277     146.863 173.666 127.899  1.00  0.00           H  
ATOM   3424 3HD1 LEU 2 277     148.277 173.800 128.973  1.00  0.00           H  
ATOM   3425 1HD2 LEU 2 277     148.613 170.854 129.409  1.00  0.00           H  
ATOM   3426 2HD2 LEU 2 277     148.613 171.983 130.785  1.00  0.00           H  
ATOM   3427 3HD2 LEU 2 277     147.488 170.603 130.766  1.00  0.00           H  
ATOM   3428  N   PHE 2 278     144.512 175.561 131.775  1.00190.43           N  
ATOM   3429  CA  PHE 2 278     144.254 176.321 132.993  1.00190.43           C  
ATOM   3430  C   PHE 2 278     142.770 176.310 133.348  1.00190.43           C  
ATOM   3431  O   PHE 2 278     142.409 176.137 134.522  1.00190.43           O  
ATOM   3432  CB  PHE 2 278     144.760 177.755 132.851  1.00190.43           C  
ATOM   3433  CG  PHE 2 278     144.605 178.578 134.104  1.00190.43           C  
ATOM   3434  CD1 PHE 2 278     144.904 178.033 135.348  1.00190.43           C  
ATOM   3435  CD2 PHE 2 278     144.156 179.887 134.042  1.00190.43           C  
ATOM   3436  CE1 PHE 2 278     144.762 178.780 136.504  1.00190.43           C  
ATOM   3437  CE2 PHE 2 278     144.011 180.640 135.196  1.00190.43           C  
ATOM   3438  CZ  PHE 2 278     144.314 180.085 136.427  1.00190.43           C  
ATOM   3439  H   PHE 2 278     144.753 176.056 130.928  1.00  0.00           H  
ATOM   3440  HA  PHE 2 278     144.787 175.845 133.817  1.00  0.00           H  
ATOM   3441 1HB  PHE 2 278     145.815 177.743 132.579  1.00  0.00           H  
ATOM   3442 2HB  PHE 2 278     144.220 178.253 132.047  1.00  0.00           H  
ATOM   3443  HD1 PHE 2 278     145.255 177.003 135.407  1.00  0.00           H  
ATOM   3444  HD2 PHE 2 278     143.917 180.325 133.072  1.00  0.00           H  
ATOM   3445  HE1 PHE 2 278     145.004 178.338 137.471  1.00  0.00           H  
ATOM   3446  HE2 PHE 2 278     143.658 181.669 135.135  1.00  0.00           H  
ATOM   3447  HZ  PHE 2 278     144.198 180.677 137.334  1.00  0.00           H  
ATOM   3448  N   ILE 2 279     141.891 176.467 132.350  1.00191.58           N  
ATOM   3449  CA  ILE 2 279     140.462 176.471 132.655  1.00191.58           C  
ATOM   3450  C   ILE 2 279     139.983 175.069 133.028  1.00191.58           C  
ATOM   3451  O   ILE 2 279     139.152 174.912 133.930  1.00191.58           O  
ATOM   3452  CB  ILE 2 279     139.634 177.101 131.512  1.00191.58           C  
ATOM   3453  CG1 ILE 2 279     139.755 176.332 130.193  1.00191.58           C  
ATOM   3454  CG2 ILE 2 279     140.026 178.561 131.326  1.00191.58           C  
ATOM   3455  CD1 ILE 2 279     139.043 176.983 129.024  1.00191.58           C  
ATOM   3456  H   ILE 2 279     142.190 176.583 131.392  1.00  0.00           H  
ATOM   3457  HA  ILE 2 279     140.302 177.065 133.554  1.00  0.00           H  
ATOM   3458  HB  ILE 2 279     138.574 177.044 131.757  1.00  0.00           H  
ATOM   3459 1HG1 ILE 2 279     140.807 176.225 129.930  1.00  0.00           H  
ATOM   3460 2HG1 ILE 2 279     139.347 175.329 130.318  1.00  0.00           H  
ATOM   3461 1HG2 ILE 2 279     139.438 178.996 130.518  1.00  0.00           H  
ATOM   3462 2HG2 ILE 2 279     139.836 179.109 132.248  1.00  0.00           H  
ATOM   3463 3HG2 ILE 2 279     141.086 178.625 131.078  1.00  0.00           H  
ATOM   3464 1HD1 ILE 2 279     139.179 176.374 128.130  1.00  0.00           H  
ATOM   3465 2HD1 ILE 2 279     137.979 177.068 129.247  1.00  0.00           H  
ATOM   3466 3HD1 ILE 2 279     139.458 177.975 128.852  1.00  0.00           H  
ATOM   3467  N   ASP 2 280     140.529 174.024 132.394  1.00226.41           N  
ATOM   3468  CA  ASP 2 280     140.170 172.674 132.814  1.00226.41           C  
ATOM   3469  C   ASP 2 280     140.809 172.289 134.141  1.00226.41           C  
ATOM   3470  O   ASP 2 280     140.313 171.375 134.808  1.00226.41           O  
ATOM   3471  CB  ASP 2 280     140.535 171.652 131.736  1.00226.41           C  
ATOM   3472  CG  ASP 2 280     139.948 171.999 130.386  1.00226.41           C  
ATOM   3473  OD1 ASP 2 280     139.063 172.878 130.331  1.00226.41           O  
ATOM   3474  OD2 ASP 2 280     140.373 171.396 129.379  1.00226.41           O  
ATOM   3475  H   ASP 2 280     141.182 174.145 131.633  1.00  0.00           H  
ATOM   3476  HA  ASP 2 280     139.092 172.637 132.974  1.00  0.00           H  
ATOM   3477 1HB  ASP 2 280     141.620 171.592 131.644  1.00  0.00           H  
ATOM   3478 2HB  ASP 2 280     140.177 170.666 132.033  1.00  0.00           H  
ATOM   3479  N   SER 2 281     141.892 172.958 134.540  1.00220.39           N  
ATOM   3480  CA  SER 2 281     142.417 172.756 135.884  1.00220.39           C  
ATOM   3481  C   SER 2 281     141.513 173.400 136.925  1.00220.39           C  
ATOM   3482  O   SER 2 281     141.255 172.808 137.979  1.00220.39           O  
ATOM   3483  CB  SER 2 281     143.831 173.321 135.984  1.00220.39           C  
ATOM   3484  OG  SER 2 281     143.816 174.734 135.902  1.00220.39           O  
ATOM   3485  H   SER 2 281     142.358 173.607 133.922  1.00  0.00           H  
ATOM   3486  HA  SER 2 281     142.451 171.684 136.085  1.00  0.00           H  
ATOM   3487 1HB  SER 2 281     144.280 173.012 136.928  1.00  0.00           H  
ATOM   3488 2HB  SER 2 281     144.443 172.913 135.181  1.00  0.00           H  
ATOM   3489  HG  SER 2 281     142.894 174.984 135.802  1.00  0.00           H  
ATOM   3490  N   LEU 2 282     141.022 174.610 136.652  1.00201.64           N  
ATOM   3491  CA  LEU 2 282     140.212 175.286 137.658  1.00201.64           C  
ATOM   3492  C   LEU 2 282     138.777 174.767 137.721  1.00201.64           C  
ATOM   3493  O   LEU 2 282     138.136 174.903 138.769  1.00201.64           O  
ATOM   3494  CB  LEU 2 282     140.254 176.809 137.446  1.00201.64           C  
ATOM   3495  CG  LEU 2 282     139.911 177.605 136.177  1.00201.64           C  
ATOM   3496  CD1 LEU 2 282     138.444 177.569 135.774  1.00201.64           C  
ATOM   3497  CD2 LEU 2 282     140.384 179.046 136.327  1.00201.64           C  
ATOM   3498  H   LEU 2 282     141.195 175.070 135.770  1.00  0.00           H  
ATOM   3499  HA  LEU 2 282     140.622 175.059 138.641  1.00  0.00           H  
ATOM   3500 1HB  LEU 2 282     139.587 177.279 138.167  1.00  0.00           H  
ATOM   3501 2HB  LEU 2 282     141.268 177.159 137.638  1.00  0.00           H  
ATOM   3502  HG  LEU 2 282     140.406 177.151 135.318  1.00  0.00           H  
ATOM   3503 1HD1 LEU 2 282     138.301 178.159 134.868  1.00  0.00           H  
ATOM   3504 2HD1 LEU 2 282     138.143 176.538 135.586  1.00  0.00           H  
ATOM   3505 3HD1 LEU 2 282     137.836 177.984 136.577  1.00  0.00           H  
ATOM   3506 1HD2 LEU 2 282     140.139 179.606 135.424  1.00  0.00           H  
ATOM   3507 2HD2 LEU 2 282     139.889 179.504 137.183  1.00  0.00           H  
ATOM   3508 3HD2 LEU 2 282     141.463 179.061 136.481  1.00  0.00           H  
ATOM   3509  N   LEU 2 283     138.251 174.191 136.633  1.00192.40           N  
ATOM   3510  CA  LEU 2 283     136.939 173.551 136.719  1.00192.40           C  
ATOM   3511  C   LEU 2 283     136.994 172.272 137.545  1.00192.40           C  
ATOM   3512  O   LEU 2 283     136.126 172.035 138.393  1.00192.40           O  
ATOM   3513  CB  LEU 2 283     136.383 173.255 135.325  1.00192.40           C  
ATOM   3514  CG  LEU 2 283     135.972 174.437 134.449  1.00192.40           C  
ATOM   3515  CD1 LEU 2 283     135.539 173.960 133.072  1.00192.40           C  
ATOM   3516  CD2 LEU 2 283     134.869 175.234 135.116  1.00192.40           C  
ATOM   3517  H   LEU 2 283     138.743 174.189 135.751  1.00  0.00           H  
ATOM   3518  HA  LEU 2 283     136.255 174.231 137.225  1.00  0.00           H  
ATOM   3519 1HB  LEU 2 283     137.133 172.701 134.763  1.00  0.00           H  
ATOM   3520 2HB  LEU 2 283     135.499 172.626 135.430  1.00  0.00           H  
ATOM   3521  HG  LEU 2 283     136.832 175.088 134.289  1.00  0.00           H  
ATOM   3522 1HD1 LEU 2 283     135.251 174.818 132.464  1.00  0.00           H  
ATOM   3523 2HD1 LEU 2 283     136.366 173.437 132.591  1.00  0.00           H  
ATOM   3524 3HD1 LEU 2 283     134.690 173.284 133.171  1.00  0.00           H  
ATOM   3525 1HD2 LEU 2 283     134.589 176.073 134.478  1.00  0.00           H  
ATOM   3526 2HD2 LEU 2 283     134.001 174.593 135.274  1.00  0.00           H  
ATOM   3527 3HD2 LEU 2 283     135.222 175.610 136.076  1.00  0.00           H  
ATOM   3528  N   ASN 2 284     138.006 171.437 137.317  1.00221.27           N  
ATOM   3529  CA  ASN 2 284     138.133 170.161 138.021  1.00221.27           C  
ATOM   3530  C   ASN 2 284     138.980 170.359 139.279  1.00221.27           C  
ATOM   3531  O   ASN 2 284     140.114 169.891 139.397  1.00221.27           O  
ATOM   3532  CB  ASN 2 284     138.727 169.106 137.099  1.00221.27           C  
ATOM   3533  CG  ASN 2 284     138.192 169.206 135.685  1.00221.27           C  
ATOM   3534  OD1 ASN 2 284     137.127 169.777 135.452  1.00221.27           O  
ATOM   3535  ND2 ASN 2 284     138.932 168.653 134.732  1.00221.27           N  
ATOM   3536  H   ASN 2 284     138.706 171.695 136.636  1.00  0.00           H  
ATOM   3537  HA  ASN 2 284     137.138 169.836 138.331  1.00  0.00           H  
ATOM   3538 1HB  ASN 2 284     139.812 169.213 137.074  1.00  0.00           H  
ATOM   3539 2HB  ASN 2 284     138.505 168.113 137.491  1.00  0.00           H  
ATOM   3540 1HD2 ASN 2 284     138.629 168.688 133.779  1.00  0.00           H  
ATOM   3541 2HD2 ASN 2 284     139.792 168.201 134.966  1.00  0.00           H  
ATOM   3542  N   GLU 2 285     138.391 171.081 140.236  1.00227.86           N  
ATOM   3543  CA  GLU 2 285     139.126 171.470 141.435  1.00227.86           C  
ATOM   3544  C   GLU 2 285     139.325 170.305 142.400  1.00227.86           C  
ATOM   3545  O   GLU 2 285     140.285 170.311 143.179  1.00227.86           O  
ATOM   3546  CB  GLU 2 285     138.410 172.632 142.131  1.00227.86           C  
ATOM   3547  CG  GLU 2 285     137.025 172.307 142.670  1.00227.86           C  
ATOM   3548  CD  GLU 2 285     136.324 173.522 143.242  1.00227.86           C  
ATOM   3549  OE1 GLU 2 285     136.497 173.799 144.446  1.00227.86           O  
ATOM   3550  OE2 GLU 2 285     135.593 174.198 142.486  1.00227.86           O  
ATOM   3551  H   GLU 2 285     137.427 171.365 140.136  1.00  0.00           H  
ATOM   3552  HA  GLU 2 285     140.124 171.796 141.139  1.00  0.00           H  
ATOM   3553 1HB  GLU 2 285     139.014 172.982 142.969  1.00  0.00           H  
ATOM   3554 2HB  GLU 2 285     138.304 173.463 141.434  1.00  0.00           H  
ATOM   3555 1HG  GLU 2 285     136.420 171.895 141.863  1.00  0.00           H  
ATOM   3556 2HG  GLU 2 285     137.117 171.545 143.443  1.00  0.00           H  
ATOM   3557  N   GLU 2 286     138.442 169.304 142.371  1.00250.36           N  
ATOM   3558  CA  GLU 2 286     138.550 168.204 143.324  1.00250.36           C  
ATOM   3559  C   GLU 2 286     139.662 167.227 142.966  1.00250.36           C  
ATOM   3560  O   GLU 2 286     140.128 166.493 143.844  1.00250.36           O  
ATOM   3561  CB  GLU 2 286     137.216 167.449 143.445  1.00250.36           C  
ATOM   3562  CG  GLU 2 286     136.739 166.553 142.263  1.00250.36           C  
ATOM   3563  CD  GLU 2 286     136.631 167.212 140.881  1.00250.36           C  
ATOM   3564  OE1 GLU 2 286     136.450 166.460 139.901  1.00250.36           O  
ATOM   3565  OE2 GLU 2 286     136.651 168.457 140.760  1.00250.36           O  
ATOM   3566  H   GLU 2 286     137.693 169.296 141.693  1.00  0.00           H  
ATOM   3567  HA  GLU 2 286     138.802 168.616 144.301  1.00  0.00           H  
ATOM   3568 1HB  GLU 2 286     137.249 166.788 144.311  1.00  0.00           H  
ATOM   3569 2HB  GLU 2 286     136.408 168.162 143.609  1.00  0.00           H  
ATOM   3570 1HG  GLU 2 286     137.428 165.715 142.155  1.00  0.00           H  
ATOM   3571 2HG  GLU 2 286     135.755 166.150 142.500  1.00  0.00           H  
ATOM   3572  N   ASN 2 287     140.099 167.199 141.707  1.00238.49           N  
ATOM   3573  CA  ASN 2 287     141.209 166.352 141.269  1.00238.49           C  
ATOM   3574  C   ASN 2 287     142.208 167.179 140.463  1.00238.49           C  
ATOM   3575  O   ASN 2 287     142.183 167.181 139.225  1.00238.49           O  
ATOM   3576  CB  ASN 2 287     140.687 165.139 140.492  1.00238.49           C  
ATOM   3577  CG  ASN 2 287     139.656 165.509 139.438  1.00238.49           C  
ATOM   3578  OD1 ASN 2 287     139.299 166.677 139.289  1.00238.49           O  
ATOM   3579  ND2 ASN 2 287     139.174 164.514 138.703  1.00238.49           N  
ATOM   3580  H   ASN 2 287     139.637 167.792 141.033  1.00  0.00           H  
ATOM   3581  HA  ASN 2 287     141.742 165.996 142.152  1.00  0.00           H  
ATOM   3582 1HB  ASN 2 287     141.521 164.634 140.002  1.00  0.00           H  
ATOM   3583 2HB  ASN 2 287     140.237 164.429 141.186  1.00  0.00           H  
ATOM   3584 1HD2 ASN 2 287     138.493 164.700 137.994  1.00  0.00           H  
ATOM   3585 2HD2 ASN 2 287     139.492 163.579 138.858  1.00  0.00           H  
ATOM   3586  N   PRO 2 288     143.097 167.911 141.137  1.00242.76           N  
ATOM   3587  CA  PRO 2 288     144.119 168.676 140.413  1.00242.76           C  
ATOM   3588  C   PRO 2 288     145.145 167.766 139.756  1.00242.76           C  
ATOM   3589  O   PRO 2 288     145.427 166.662 140.231  1.00242.76           O  
ATOM   3590  CB  PRO 2 288     144.767 169.532 141.508  1.00242.76           C  
ATOM   3591  CG  PRO 2 288     143.769 169.558 142.621  1.00242.76           C  
ATOM   3592  CD  PRO 2 288     143.125 168.210 142.579  1.00242.76           C  
ATOM   3593  HA  PRO 2 288     143.630 169.311 139.660  1.00  0.00           H  
ATOM   3594 1HB  PRO 2 288     145.726 169.088 141.814  1.00  0.00           H  
ATOM   3595 2HB  PRO 2 288     144.988 170.537 141.119  1.00  0.00           H  
ATOM   3596 1HG  PRO 2 288     144.273 169.756 143.579  1.00  0.00           H  
ATOM   3597 2HG  PRO 2 288     143.049 170.375 142.466  1.00  0.00           H  
ATOM   3598 1HD  PRO 2 288     143.743 167.490 143.135  1.00  0.00           H  
ATOM   3599 2HD  PRO 2 288     142.116 168.271 143.013  1.00  0.00           H  
ATOM   3600  N   SER 2 289     145.700 168.241 138.643  1.00211.12           N  
ATOM   3601  CA  SER 2 289     146.791 167.529 137.992  1.00211.12           C  
ATOM   3602  C   SER 2 289     148.058 167.655 138.827  1.00211.12           C  
ATOM   3603  O   SER 2 289     148.424 168.754 139.255  1.00211.12           O  
ATOM   3604  CB  SER 2 289     147.024 168.074 136.584  1.00211.12           C  
ATOM   3605  OG  SER 2 289     145.898 167.847 135.755  1.00211.12           O  
ATOM   3606  H   SER 2 289     145.366 169.105 138.239  1.00  0.00           H  
ATOM   3607  HA  SER 2 289     146.520 166.475 137.916  1.00  0.00           H  
ATOM   3608 1HB  SER 2 289     147.229 169.143 136.637  1.00  0.00           H  
ATOM   3609 2HB  SER 2 289     147.900 167.595 136.149  1.00  0.00           H  
ATOM   3610  HG  SER 2 289     145.253 167.394 136.303  1.00  0.00           H  
ATOM   3611  N   LYS 2 290     148.731 166.532 139.055  1.00218.03           N  
ATOM   3612  CA  LYS 2 290     149.889 166.478 139.939  1.00218.03           C  
ATOM   3613  C   LYS 2 290     151.155 166.612 139.103  1.00218.03           C  
ATOM   3614  O   LYS 2 290     151.485 165.720 138.314  1.00218.03           O  
ATOM   3615  CB  LYS 2 290     149.898 165.179 140.740  1.00218.03           C  
ATOM   3616  CG  LYS 2 290     150.907 165.155 141.876  1.00218.03           C  
ATOM   3617  CD  LYS 2 290     150.468 166.044 143.025  1.00218.03           C  
ATOM   3618  CE  LYS 2 290     149.338 165.403 143.811  1.00218.03           C  
ATOM   3619  NZ  LYS 2 290     148.945 166.222 144.992  1.00218.03           N  
ATOM   3620  H   LYS 2 290     148.423 165.687 138.595  1.00  0.00           H  
ATOM   3621  HA  LYS 2 290     149.831 167.314 140.636  1.00  0.00           H  
ATOM   3622 1HB  LYS 2 290     148.909 165.006 141.165  1.00  0.00           H  
ATOM   3623 2HB  LYS 2 290     150.119 164.343 140.076  1.00  0.00           H  
ATOM   3624 1HG  LYS 2 290     151.020 164.134 142.241  1.00  0.00           H  
ATOM   3625 2HG  LYS 2 290     151.874 165.500 141.511  1.00  0.00           H  
ATOM   3626 1HD  LYS 2 290     151.313 166.220 143.692  1.00  0.00           H  
ATOM   3627 2HD  LYS 2 290     150.130 167.004 142.634  1.00  0.00           H  
ATOM   3628 1HE  LYS 2 290     148.470 165.280 143.165  1.00  0.00           H  
ATOM   3629 2HE  LYS 2 290     149.649 164.417 144.157  1.00  0.00           H  
ATOM   3630 1HZ  LYS 2 290     148.194 165.762 145.486  1.00  0.00           H  
ATOM   3631 2HZ  LYS 2 290     149.739 166.327 145.609  1.00  0.00           H  
ATOM   3632 3HZ  LYS 2 290     148.636 167.133 144.683  1.00  0.00           H  
ATOM   3633  N   ALA 2 291     151.862 167.724 139.274  1.00209.39           N  
ATOM   3634  CA  ALA 2 291     153.138 167.929 138.607  1.00209.39           C  
ATOM   3635  C   ALA 2 291     154.267 167.400 139.471  1.00209.39           C  
ATOM   3636  O   ALA 2 291     154.149 167.334 140.692  1.00209.39           O  
ATOM   3637  CB  ALA 2 291     153.346 169.408 138.278  1.00209.39           C  
ATOM   3638  H   ALA 2 291     151.504 168.446 139.883  1.00  0.00           H  
ATOM   3639  HA  ALA 2 291     153.129 167.362 137.676  1.00  0.00           H  
ATOM   3640 1HB  ALA 2 291     154.307 169.538 137.780  1.00  0.00           H  
ATOM   3641 2HB  ALA 2 291     152.547 169.750 137.621  1.00  0.00           H  
ATOM   3642 3HB  ALA 2 291     153.333 169.990 139.198  1.00  0.00           H  
ATOM   3643  N   TYR 2 292     155.359 166.999 138.825  1.00200.84           N  
ATOM   3644  CA  TYR 2 292     156.476 166.390 139.540  1.00200.84           C  
ATOM   3645  C   TYR 2 292     157.769 167.151 139.285  1.00200.84           C  
ATOM   3646  O   TYR 2 292     158.119 167.417 138.133  1.00200.84           O  
ATOM   3647  CB  TYR 2 292     156.640 164.917 139.149  1.00200.84           C  
ATOM   3648  CG  TYR 2 292     155.333 164.165 139.035  1.00200.84           C  
ATOM   3649  CD1 TYR 2 292     154.628 163.789 140.174  1.00200.84           C  
ATOM   3650  CD2 TYR 2 292     154.803 163.831 137.796  1.00200.84           C  
ATOM   3651  CE1 TYR 2 292     153.431 163.099 140.078  1.00200.84           C  
ATOM   3652  CE2 TYR 2 292     153.608 163.141 137.689  1.00200.84           C  
ATOM   3653  CZ  TYR 2 292     152.927 162.779 138.833  1.00200.84           C  
ATOM   3654  OH  TYR 2 292     151.739 162.094 138.729  1.00200.84           O  
ATOM   3655  H   TYR 2 292     155.421 167.116 137.824  1.00  0.00           H  
ATOM   3656  HA  TYR 2 292     156.271 166.441 140.610  1.00  0.00           H  
ATOM   3657 1HB  TYR 2 292     157.155 164.850 138.190  1.00  0.00           H  
ATOM   3658 2HB  TYR 2 292     157.259 164.411 139.889  1.00  0.00           H  
ATOM   3659  HD1 TYR 2 292     155.016 164.037 141.162  1.00  0.00           H  
ATOM   3660  HD2 TYR 2 292     155.330 164.112 136.884  1.00  0.00           H  
ATOM   3661  HE1 TYR 2 292     152.893 162.813 140.981  1.00  0.00           H  
ATOM   3662  HE2 TYR 2 292     153.212 162.887 136.706  1.00  0.00           H  
ATOM   3663  HH  TYR 2 292     151.533 161.952 137.802  1.00  0.00           H  
ATOM   3664  N   ARG 2 293     158.469 167.504 140.363  1.00210.74           N  
ATOM   3665  CA  ARG 2 293     159.785 168.116 140.236  1.00210.74           C  
ATOM   3666  C   ARG 2 293     160.797 167.086 139.753  1.00210.74           C  
ATOM   3667  O   ARG 2 293     160.858 165.968 140.274  1.00210.74           O  
ATOM   3668  CB  ARG 2 293     160.236 168.705 141.574  1.00210.74           C  
ATOM   3669  CG  ARG 2 293     161.572 169.436 141.510  1.00210.74           C  
ATOM   3670  CD  ARG 2 293     161.931 170.117 142.825  1.00210.74           C  
ATOM   3671  NE  ARG 2 293     161.004 171.187 143.173  1.00210.74           N  
ATOM   3672  CZ  ARG 2 293     160.117 171.123 144.157  1.00210.74           C  
ATOM   3673  NH1 ARG 2 293     160.022 170.056 144.932  1.00210.74           N  
ATOM   3674  NH2 ARG 2 293     159.308 172.155 144.370  1.00210.74           N  
ATOM   3675  H   ARG 2 293     158.086 167.347 141.284  1.00  0.00           H  
ATOM   3676  HA  ARG 2 293     159.722 168.922 139.505  1.00  0.00           H  
ATOM   3677 1HB  ARG 2 293     159.484 169.405 141.935  1.00  0.00           H  
ATOM   3678 2HB  ARG 2 293     160.321 167.908 142.312  1.00  0.00           H  
ATOM   3679 1HG  ARG 2 293     162.365 168.726 141.274  1.00  0.00           H  
ATOM   3680 2HG  ARG 2 293     161.530 170.204 140.736  1.00  0.00           H  
ATOM   3681 1HD  ARG 2 293     161.913 169.384 143.631  1.00  0.00           H  
ATOM   3682 2HD  ARG 2 293     162.928 170.550 142.750  1.00  0.00           H  
ATOM   3683  HE  ARG 2 293     161.040 172.037 142.626  1.00  0.00           H  
ATOM   3684 1HH1 ARG 2 293     160.633 169.266 144.781  1.00  0.00           H  
ATOM   3685 2HH1 ARG 2 293     159.339 170.031 145.675  1.00  0.00           H  
ATOM   3686 1HH2 ARG 2 293     159.373 172.977 143.785  1.00  0.00           H  
ATOM   3687 2HH2 ARG 2 293     158.629 172.118 145.116  1.00  0.00           H  
ATOM   3688  N   CYS 2 294     161.593 167.462 138.758  1.00230.11           N  
ATOM   3689  CA  CYS 2 294     162.623 166.578 138.234  1.00230.11           C  
ATOM   3690  C   CYS 2 294     163.799 167.429 137.770  1.00230.11           C  
ATOM   3691  O   CYS 2 294     163.862 168.633 138.040  1.00230.11           O  
ATOM   3692  CB  CYS 2 294     162.063 165.697 137.112  1.00230.11           C  
ATOM   3693  SG  CYS 2 294     163.209 164.423 136.544  1.00230.11           S  
ATOM   3694  H   CYS 2 294     161.482 168.382 138.355  1.00  0.00           H  
ATOM   3695  HA  CYS 2 294     162.968 165.932 139.042  1.00  0.00           H  
ATOM   3696 1HB  CYS 2 294     161.152 165.206 137.455  1.00  0.00           H  
ATOM   3697 2HB  CYS 2 294     161.797 166.320 136.258  1.00  0.00           H  
ATOM   3698  N   ASN 2 295     164.736 166.796 137.066  1.00229.40           N  
ATOM   3699  CA  ASN 2 295     165.966 167.449 136.637  1.00229.40           C  
ATOM   3700  C   ASN 2 295     165.946 167.868 135.174  1.00229.40           C  
ATOM   3701  O   ASN 2 295     166.344 168.991 134.854  1.00229.40           O  
ATOM   3702  CB  ASN 2 295     167.164 166.525 136.880  1.00229.40           C  
ATOM   3703  CG  ASN 2 295     167.095 165.824 138.222  1.00229.40           C  
ATOM   3704  OD1 ASN 2 295     166.402 166.271 139.135  1.00229.40           O  
ATOM   3705  ND2 ASN 2 295     167.814 164.715 138.346  1.00229.40           N  
ATOM   3706  H   ASN 2 295     164.583 165.828 136.823  1.00  0.00           H  
ATOM   3707  HA  ASN 2 295     166.098 168.359 137.224  1.00  0.00           H  
ATOM   3708 1HB  ASN 2 295     167.209 165.773 136.092  1.00  0.00           H  
ATOM   3709 2HB  ASN 2 295     168.086 167.105 136.833  1.00  0.00           H  
ATOM   3710 1HD2 ASN 2 295     167.808 164.209 139.209  1.00  0.00           H  
ATOM   3711 2HD2 ASN 2 295     168.361 164.386 137.577  1.00  0.00           H  
ATOM   3712  N   SER 2 296     165.493 166.996 134.276  1.00226.13           N  
ATOM   3713  CA  SER 2 296     165.472 167.310 132.856  1.00226.13           C  
ATOM   3714  C   SER 2 296     164.300 166.585 132.208  1.00226.13           C  
ATOM   3715  O   SER 2 296     163.552 165.857 132.864  1.00226.13           O  
ATOM   3716  CB  SER 2 296     166.799 166.942 132.186  1.00226.13           C  
ATOM   3717  OG  SER 2 296     167.017 165.544 132.216  1.00226.13           O  
ATOM   3718  H   SER 2 296     165.156 166.096 134.586  1.00  0.00           H  
ATOM   3719  HA  SER 2 296     165.317 168.384 132.741  1.00  0.00           H  
ATOM   3720 1HB  SER 2 296     166.793 167.288 131.153  1.00  0.00           H  
ATOM   3721 2HB  SER 2 296     167.617 167.449 132.696  1.00  0.00           H  
ATOM   3722  HG  SER 2 296     166.255 165.167 132.662  1.00  0.00           H  
ATOM   3723  N   LYS 2 297     164.140 166.820 130.902  1.00219.48           N  
ATOM   3724  CA  LYS 2 297     163.023 166.252 130.152  1.00219.48           C  
ATOM   3725  C   LYS 2 297     163.134 164.736 130.040  1.00219.48           C  
ATOM   3726  O   LYS 2 297     162.191 164.005 130.366  1.00219.48           O  
ATOM   3727  CB  LYS 2 297     162.975 166.887 128.763  1.00219.48           C  
ATOM   3728  CG  LYS 2 297     162.111 168.129 128.660  1.00219.48           C  
ATOM   3729  CD  LYS 2 297     162.446 168.913 127.398  1.00219.48           C  
ATOM   3730  CE  LYS 2 297     162.227 168.083 126.143  1.00219.48           C  
ATOM   3731  NZ  LYS 2 297     160.792 167.778 125.907  1.00219.48           N  
ATOM   3732  H   LYS 2 297     164.808 167.405 130.421  1.00  0.00           H  
ATOM   3733  HA  LYS 2 297     162.098 166.479 130.683  1.00  0.00           H  
ATOM   3734 1HB  LYS 2 297     163.984 167.160 128.452  1.00  0.00           H  
ATOM   3735 2HB  LYS 2 297     162.596 166.161 128.044  1.00  0.00           H  
ATOM   3736 1HG  LYS 2 297     161.060 167.840 128.637  1.00  0.00           H  
ATOM   3737 2HG  LYS 2 297     162.277 168.761 129.532  1.00  0.00           H  
ATOM   3738 1HD  LYS 2 297     161.818 169.803 127.345  1.00  0.00           H  
ATOM   3739 2HD  LYS 2 297     163.489 169.228 127.431  1.00  0.00           H  
ATOM   3740 1HE  LYS 2 297     162.613 168.622 125.279  1.00  0.00           H  
ATOM   3741 2HE  LYS 2 297     162.771 167.142 126.230  1.00  0.00           H  
ATOM   3742 1HZ  LYS 2 297     160.698 167.227 125.066  1.00  0.00           H  
ATOM   3743 2HZ  LYS 2 297     160.424 167.259 126.692  1.00  0.00           H  
ATOM   3744 3HZ  LYS 2 297     160.277 168.640 125.803  1.00  0.00           H  
ATOM   3745  N   GLU 2 298     164.290 164.245 129.594  1.00244.11           N  
ATOM   3746  CA  GLU 2 298     164.446 162.815 129.361  1.00244.11           C  
ATOM   3747  C   GLU 2 298     164.613 162.035 130.658  1.00244.11           C  
ATOM   3748  O   GLU 2 298     164.259 160.853 130.709  1.00244.11           O  
ATOM   3749  CB  GLU 2 298     165.630 162.560 128.429  1.00244.11           C  
ATOM   3750  CG  GLU 2 298     165.376 162.998 126.997  1.00244.11           C  
ATOM   3751  CD  GLU 2 298     164.376 162.109 126.285  1.00244.11           C  
ATOM   3752  OE1 GLU 2 298     164.584 160.878 126.262  1.00244.11           O  
ATOM   3753  OE2 GLU 2 298     163.381 162.642 125.750  1.00244.11           O  
ATOM   3754  H   GLU 2 298     165.070 164.861 129.413  1.00  0.00           H  
ATOM   3755  HA  GLU 2 298     163.538 162.441 128.887  1.00  0.00           H  
ATOM   3756 1HB  GLU 2 298     166.507 163.091 128.801  1.00  0.00           H  
ATOM   3757 2HB  GLU 2 298     165.868 161.496 128.426  1.00  0.00           H  
ATOM   3758 1HG  GLU 2 298     165.001 164.021 127.002  1.00  0.00           H  
ATOM   3759 2HG  GLU 2 298     166.319 162.989 126.453  1.00  0.00           H  
ATOM   3760  N   ALA 2 299     165.156 162.670 131.702  1.00228.41           N  
ATOM   3761  CA  ALA 2 299     165.228 162.025 133.010  1.00228.41           C  
ATOM   3762  C   ALA 2 299     163.838 161.800 133.590  1.00228.41           C  
ATOM   3763  O   ALA 2 299     163.577 160.765 134.212  1.00228.41           O  
ATOM   3764  CB  ALA 2 299     166.079 162.861 133.965  1.00228.41           C  
ATOM   3765  H   ALA 2 299     165.522 163.605 131.594  1.00  0.00           H  
ATOM   3766  HA  ALA 2 299     165.696 161.049 132.881  1.00  0.00           H  
ATOM   3767 1HB  ALA 2 299     166.125 162.369 134.937  1.00  0.00           H  
ATOM   3768 2HB  ALA 2 299     167.087 162.962 133.561  1.00  0.00           H  
ATOM   3769 3HB  ALA 2 299     165.634 163.848 134.079  1.00  0.00           H  
ATOM   3770  N   PHE 2 300     162.937 162.768 133.405  1.00210.15           N  
ATOM   3771  CA  PHE 2 300     161.546 162.566 133.791  1.00210.15           C  
ATOM   3772  C   PHE 2 300     160.863 161.551 132.886  1.00210.15           C  
ATOM   3773  O   PHE 2 300     159.998 160.791 133.339  1.00210.15           O  
ATOM   3774  CB  PHE 2 300     160.791 163.892 133.761  1.00210.15           C  
ATOM   3775  CG  PHE 2 300     159.342 163.768 134.125  1.00210.15           C  
ATOM   3776  CD1 PHE 2 300     158.968 163.525 135.437  1.00210.15           C  
ATOM   3777  CD2 PHE 2 300     158.356 163.876 133.156  1.00210.15           C  
ATOM   3778  CE1 PHE 2 300     157.637 163.405 135.779  1.00210.15           C  
ATOM   3779  CE2 PHE 2 300     157.021 163.757 133.491  1.00210.15           C  
ATOM   3780  CZ  PHE 2 300     156.661 163.520 134.805  1.00210.15           C  
ATOM   3781  H   PHE 2 300     163.211 163.650 132.996  1.00  0.00           H  
ATOM   3782  HA  PHE 2 300     161.523 162.172 134.808  1.00  0.00           H  
ATOM   3783 1HB  PHE 2 300     161.258 164.592 134.453  1.00  0.00           H  
ATOM   3784 2HB  PHE 2 300     160.856 164.325 132.764  1.00  0.00           H  
ATOM   3785  HD1 PHE 2 300     159.739 163.430 136.202  1.00  0.00           H  
ATOM   3786  HD2 PHE 2 300     158.643 164.062 132.121  1.00  0.00           H  
ATOM   3787  HE1 PHE 2 300     157.356 163.220 136.815  1.00  0.00           H  
ATOM   3788  HE2 PHE 2 300     156.252 163.848 132.724  1.00  0.00           H  
ATOM   3789  HZ  PHE 2 300     155.610 163.423 135.072  1.00  0.00           H  
ATOM   3790  N   GLU 2 301     161.224 161.539 131.597  1.00221.61           N  
ATOM   3791  CA  GLU 2 301     160.617 160.603 130.656  1.00221.61           C  
ATOM   3792  C   GLU 2 301     161.013 159.163 130.964  1.00221.61           C  
ATOM   3793  O   GLU 2 301     160.223 158.241 130.733  1.00221.61           O  
ATOM   3794  CB  GLU 2 301     161.001 160.987 129.224  1.00221.61           C  
ATOM   3795  CG  GLU 2 301     160.211 160.282 128.123  1.00221.61           C  
ATOM   3796  CD  GLU 2 301     160.858 158.993 127.656  1.00221.61           C  
ATOM   3797  OE1 GLU 2 301     162.104 158.938 127.602  1.00221.61           O  
ATOM   3798  OE2 GLU 2 301     160.122 158.034 127.345  1.00221.61           O  
ATOM   3799  H   GLU 2 301     161.926 162.185 131.265  1.00  0.00           H  
ATOM   3800  HA  GLU 2 301     159.533 160.661 130.761  1.00  0.00           H  
ATOM   3801 1HB  GLU 2 301     160.865 162.060 129.086  1.00  0.00           H  
ATOM   3802 2HB  GLU 2 301     162.056 160.767 129.059  1.00  0.00           H  
ATOM   3803 1HG  GLU 2 301     159.212 160.056 128.495  1.00  0.00           H  
ATOM   3804 2HG  GLU 2 301     160.109 160.957 127.274  1.00  0.00           H  
ATOM   3805  N   LYS 2 302     162.221 158.950 131.488  1.00225.12           N  
ATOM   3806  CA  LYS 2 302     162.587 157.620 131.964  1.00225.12           C  
ATOM   3807  C   LYS 2 302     161.866 157.277 133.261  1.00225.12           C  
ATOM   3808  O   LYS 2 302     161.609 156.099 133.532  1.00225.12           O  
ATOM   3809  CB  LYS 2 302     164.106 157.505 132.149  1.00225.12           C  
ATOM   3810  CG  LYS 2 302     165.038 157.647 130.906  1.00225.12           C  
ATOM   3811  CD  LYS 2 302     164.423 157.478 129.501  1.00225.12           C  
ATOM   3812  CE  LYS 2 302     164.133 156.016 129.128  1.00225.12           C  
ATOM   3813  NZ  LYS 2 302     163.333 155.917 127.876  1.00225.12           N  
ATOM   3814  H   LYS 2 302     162.893 159.701 131.561  1.00  0.00           H  
ATOM   3815  HA  LYS 2 302     162.273 156.888 131.219  1.00  0.00           H  
ATOM   3816 1HB  LYS 2 302     164.446 158.267 132.851  1.00  0.00           H  
ATOM   3817 2HB  LYS 2 302     164.348 156.533 132.579  1.00  0.00           H  
ATOM   3818 1HG  LYS 2 302     165.491 158.639 130.902  1.00  0.00           H  
ATOM   3819 2HG  LYS 2 302     165.833 156.904 130.961  1.00  0.00           H  
ATOM   3820 1HD  LYS 2 302     163.483 158.030 129.446  1.00  0.00           H  
ATOM   3821 2HD  LYS 2 302     165.106 157.883 128.754  1.00  0.00           H  
ATOM   3822 1HE  LYS 2 302     165.072 155.483 128.991  1.00  0.00           H  
ATOM   3823 2HE  LYS 2 302     163.583 155.536 129.938  1.00  0.00           H  
ATOM   3824 1HZ  LYS 2 302     163.161 154.945 127.662  1.00  0.00           H  
ATOM   3825 2HZ  LYS 2 302     162.451 156.395 128.000  1.00  0.00           H  
ATOM   3826 3HZ  LYS 2 302     163.843 156.344 127.116  1.00  0.00           H  
ATOM   3827  N   GLY 2 303     161.536 158.282 134.071  1.00217.16           N  
ATOM   3828  CA  GLY 2 303     160.702 158.064 135.236  1.00217.16           C  
ATOM   3829  C   GLY 2 303     161.432 157.798 136.536  1.00217.16           C  
ATOM   3830  O   GLY 2 303     161.163 156.798 137.208  1.00217.16           O  
ATOM   3831  H   GLY 2 303     161.871 159.214 133.873  1.00  0.00           H  
ATOM   3832 1HA  GLY 2 303     160.067 158.935 135.397  1.00  0.00           H  
ATOM   3833 2HA  GLY 2 303     160.043 157.215 135.058  1.00  0.00           H  
ATOM   3834  N   LEU 2 304     162.360 158.683 136.907  1.00211.83           N  
ATOM   3835  CA  LEU 2 304     163.049 158.589 138.190  1.00211.83           C  
ATOM   3836  C   LEU 2 304     162.760 159.791 139.080  1.00211.83           C  
ATOM   3837  O   LEU 2 304     163.520 160.062 140.016  1.00211.83           O  
ATOM   3838  CB  LEU 2 304     164.563 158.435 138.005  1.00211.83           C  
ATOM   3839  CG  LEU 2 304     165.179 157.316 137.152  1.00211.83           C  
ATOM   3840  CD1 LEU 2 304     164.462 155.985 137.375  1.00211.83           C  
ATOM   3841  CD2 LEU 2 304     165.286 157.665 135.668  1.00211.83           C  
ATOM   3842  H   LEU 2 304     162.591 159.440 136.279  1.00  0.00           H  
ATOM   3843  HA  LEU 2 304     162.680 157.709 138.717  1.00  0.00           H  
ATOM   3844 1HB  LEU 2 304     164.954 159.350 137.564  1.00  0.00           H  
ATOM   3845 2HB  LEU 2 304     165.021 158.304 138.985  1.00  0.00           H  
ATOM   3846  HG  LEU 2 304     166.186 157.099 137.508  1.00  0.00           H  
ATOM   3847 1HD1 LEU 2 304     164.923 155.215 136.756  1.00  0.00           H  
ATOM   3848 2HD1 LEU 2 304     164.540 155.701 138.425  1.00  0.00           H  
ATOM   3849 3HD1 LEU 2 304     163.412 156.088 137.103  1.00  0.00           H  
ATOM   3850 1HD2 LEU 2 304     165.731 156.828 135.128  1.00  0.00           H  
ATOM   3851 2HD2 LEU 2 304     164.292 157.867 135.269  1.00  0.00           H  
ATOM   3852 3HD2 LEU 2 304     165.912 158.549 135.546  1.00  0.00           H  
ATOM   3853  N   CYS 2 305     161.678 160.518 138.814  1.00231.38           N  
ATOM   3854  CA  CYS 2 305     161.341 161.733 139.548  1.00231.38           C  
ATOM   3855  C   CYS 2 305     159.889 161.703 140.002  1.00231.38           C  
ATOM   3856  O   CYS 2 305     159.200 162.726 140.011  1.00231.38           O  
ATOM   3857  CB  CYS 2 305     161.616 162.974 138.700  1.00231.38           C  
ATOM   3858  SG  CYS 2 305     163.322 163.124 138.103  1.00231.38           S  
ATOM   3859  H   CYS 2 305     161.069 160.208 138.070  1.00  0.00           H  
ATOM   3860  HA  CYS 2 305     161.963 161.781 140.442  1.00  0.00           H  
ATOM   3861 1HB  CYS 2 305     160.960 162.973 137.829  1.00  0.00           H  
ATOM   3862 2HB  CYS 2 305     161.389 163.868 139.280  1.00  0.00           H  
ATOM   3863  N   LEU 2 306     159.400 160.524 140.391  1.00218.00           N  
ATOM   3864  CA  LEU 2 306     158.002 160.349 140.767  1.00218.00           C  
ATOM   3865  C   LEU 2 306     157.845 159.829 142.191  1.00218.00           C  
ATOM   3866  O   LEU 2 306     156.784 159.297 142.536  1.00218.00           O  
ATOM   3867  CB  LEU 2 306     157.291 159.415 139.787  1.00218.00           C  
ATOM   3868  CG  LEU 2 306     156.976 159.943 138.385  1.00218.00           C  
ATOM   3869  CD1 LEU 2 306     158.105 159.659 137.405  1.00218.00           C  
ATOM   3870  CD2 LEU 2 306     155.668 159.355 137.881  1.00218.00           C  
ATOM   3871  H   LEU 2 306     160.022 159.729 140.425  1.00  0.00           H  
ATOM   3872  HA  LEU 2 306     157.511 161.321 140.736  1.00  0.00           H  
ATOM   3873 1HB  LEU 2 306     157.903 158.525 139.650  1.00  0.00           H  
ATOM   3874 2HB  LEU 2 306     156.339 159.113 140.223  1.00  0.00           H  
ATOM   3875  HG  LEU 2 306     156.889 161.029 138.416  1.00  0.00           H  
ATOM   3876 1HD1 LEU 2 306     157.841 160.050 136.422  1.00  0.00           H  
ATOM   3877 2HD1 LEU 2 306     159.019 160.141 137.753  1.00  0.00           H  
ATOM   3878 3HD1 LEU 2 306     158.265 158.584 137.336  1.00  0.00           H  
ATOM   3879 1HD2 LEU 2 306     155.456 159.740 136.883  1.00  0.00           H  
ATOM   3880 2HD2 LEU 2 306     155.749 158.269 137.841  1.00  0.00           H  
ATOM   3881 3HD2 LEU 2 306     154.859 159.634 138.557  1.00  0.00           H  
ATOM   3882  N   SER 2 307     158.881 159.956 143.022  1.00245.19           N  
ATOM   3883  CA  SER 2 307     158.797 159.469 144.397  1.00245.19           C  
ATOM   3884  C   SER 2 307     157.882 160.353 145.239  1.00245.19           C  
ATOM   3885  O   SER 2 307     156.845 159.893 145.732  1.00245.19           O  
ATOM   3886  CB  SER 2 307     160.196 159.398 145.011  1.00245.19           C  
ATOM   3887  OG  SER 2 307     160.759 160.691 145.145  1.00245.19           O  
ATOM   3888  H   SER 2 307     159.736 160.392 142.706  1.00  0.00           H  
ATOM   3889  HA  SER 2 307     158.365 158.467 144.384  1.00  0.00           H  
ATOM   3890 1HB  SER 2 307     160.140 158.920 145.989  1.00  0.00           H  
ATOM   3891 2HB  SER 2 307     160.838 158.783 144.382  1.00  0.00           H  
ATOM   3892  HG  SER 2 307     160.101 161.303 144.807  1.00  0.00           H  
ATOM   3893  N   CYS 2 308     158.260 161.632 145.393  1.00250.13           N  
ATOM   3894  CA  CYS 2 308     157.538 162.644 146.179  1.00250.13           C  
ATOM   3895  C   CYS 2 308     157.340 162.188 147.630  1.00250.13           C  
ATOM   3896  O   CYS 2 308     156.269 162.346 148.219  1.00250.13           O  
ATOM   3897  CB  CYS 2 308     156.209 163.028 145.510  1.00250.13           C  
ATOM   3898  SG  CYS 2 308     155.353 164.515 146.144  1.00250.13           S  
ATOM   3899  H   CYS 2 308     159.113 161.893 144.920  1.00  0.00           H  
ATOM   3900  HA  CYS 2 308     158.158 163.538 146.244  1.00  0.00           H  
ATOM   3901 1HB  CYS 2 308     156.373 163.198 144.446  1.00  0.00           H  
ATOM   3902 2HB  CYS 2 308     155.503 162.203 145.604  1.00  0.00           H  
ATOM   3903  N   ARG 2 309     158.374 161.567 148.202  1.00257.92           N  
ATOM   3904  CA  ARG 2 309     158.353 161.299 149.637  1.00257.92           C  
ATOM   3905  C   ARG 2 309     158.511 162.594 150.424  1.00257.92           C  
ATOM   3906  O   ARG 2 309     157.815 162.815 151.422  1.00257.92           O  
ATOM   3907  CB  ARG 2 309     159.447 160.300 150.007  1.00257.92           C  
ATOM   3908  CG  ARG 2 309     159.142 158.872 149.585  1.00257.92           C  
ATOM   3909  CD  ARG 2 309     158.151 158.210 150.530  1.00257.92           C  
ATOM   3910  NE  ARG 2 309     158.697 158.025 151.870  1.00257.92           N  
ATOM   3911  CZ  ARG 2 309     157.969 157.739 152.940  1.00257.92           C  
ATOM   3912  NH1 ARG 2 309     156.656 157.595 152.865  1.00257.92           N  
ATOM   3913  NH2 ARG 2 309     158.574 157.592 154.116  1.00257.92           N  
ATOM   3914  H   ARG 2 309     159.175 161.277 147.659  1.00  0.00           H  
ATOM   3915  HA  ARG 2 309     157.385 160.868 149.894  1.00  0.00           H  
ATOM   3916 1HB  ARG 2 309     160.385 160.599 149.541  1.00  0.00           H  
ATOM   3917 2HB  ARG 2 309     159.599 160.311 151.086  1.00  0.00           H  
ATOM   3918 1HG  ARG 2 309     158.714 158.872 148.582  1.00  0.00           H  
ATOM   3919 2HG  ARG 2 309     160.063 158.287 149.587  1.00  0.00           H  
ATOM   3920 1HD  ARG 2 309     157.259 158.830 150.614  1.00  0.00           H  
ATOM   3921 2HD  ARG 2 309     157.877 157.230 150.141  1.00  0.00           H  
ATOM   3922  HE  ARG 2 309     159.697 158.122 151.988  1.00  0.00           H  
ATOM   3923 1HH1 ARG 2 309     156.186 157.703 151.977  1.00  0.00           H  
ATOM   3924 2HH1 ARG 2 309     156.124 157.377 153.695  1.00  0.00           H  
ATOM   3925 1HH2 ARG 2 309     159.577 157.699 154.185  1.00  0.00           H  
ATOM   3926 2HH2 ARG 2 309     158.032 157.374 154.939  1.00  0.00           H  
ATOM   3927  N   LYS 2 310     159.419 163.453 149.984  1.00223.41           N  
ATOM   3928  CA  LYS 2 310     159.515 164.834 150.414  1.00223.41           C  
ATOM   3929  C   LYS 2 310     158.884 165.715 149.340  1.00223.41           C  
ATOM   3930  O   LYS 2 310     158.204 165.226 148.431  1.00223.41           O  
ATOM   3931  CB  LYS 2 310     160.976 165.210 150.700  1.00223.41           C  
ATOM   3932  CG  LYS 2 310     161.589 164.684 152.025  1.00223.41           C  
ATOM   3933  CD  LYS 2 310     160.720 164.744 153.310  1.00223.41           C  
ATOM   3934  CE  LYS 2 310     160.172 166.144 153.666  1.00223.41           C  
ATOM   3935  NZ  LYS 2 310     159.087 166.077 154.685  1.00223.41           N  
ATOM   3936  H   LYS 2 310     160.079 163.102 149.304  1.00  0.00           H  
ATOM   3937  HA  LYS 2 310     158.940 164.951 151.333  1.00  0.00           H  
ATOM   3938 1HB  LYS 2 310     161.611 164.839 149.895  1.00  0.00           H  
ATOM   3939 2HB  LYS 2 310     161.075 166.295 150.722  1.00  0.00           H  
ATOM   3940 1HG  LYS 2 310     161.861 163.634 151.909  1.00  0.00           H  
ATOM   3941 2HG  LYS 2 310     162.490 165.250 152.259  1.00  0.00           H  
ATOM   3942 1HD  LYS 2 310     159.860 164.082 153.199  1.00  0.00           H  
ATOM   3943 2HD  LYS 2 310     161.308 164.406 154.163  1.00  0.00           H  
ATOM   3944 1HE  LYS 2 310     160.980 166.763 154.054  1.00  0.00           H  
ATOM   3945 2HE  LYS 2 310     159.779 166.620 152.768  1.00  0.00           H  
ATOM   3946 1HZ  LYS 2 310     158.757 167.010 154.888  1.00  0.00           H  
ATOM   3947 2HZ  LYS 2 310     158.323 165.521 154.328  1.00  0.00           H  
ATOM   3948 3HZ  LYS 2 310     159.444 165.655 155.530  1.00  0.00           H  
ATOM   3949  N   ASN 2 311     159.084 167.029 149.449  1.00222.41           N  
ATOM   3950  CA  ASN 2 311     158.491 167.953 148.492  1.00222.41           C  
ATOM   3951  C   ASN 2 311     159.216 167.832 147.157  1.00222.41           C  
ATOM   3952  O   ASN 2 311     160.171 168.567 146.883  1.00222.41           O  
ATOM   3953  CB  ASN 2 311     158.548 169.388 149.033  1.00222.41           C  
ATOM   3954  CG  ASN 2 311     157.644 170.358 148.271  1.00222.41           C  
ATOM   3955  OD1 ASN 2 311     157.638 170.414 147.040  1.00222.41           O  
ATOM   3956  ND2 ASN 2 311     156.868 171.133 149.019  1.00222.41           N  
ATOM   3957  H   ASN 2 311     159.651 167.395 150.200  1.00  0.00           H  
ATOM   3958  HA  ASN 2 311     157.446 167.675 148.344  1.00  0.00           H  
ATOM   3959 1HB  ASN 2 311     158.253 169.393 150.083  1.00  0.00           H  
ATOM   3960 2HB  ASN 2 311     159.572 169.757 148.979  1.00  0.00           H  
ATOM   3961 1HD2 ASN 2 311     156.251 171.791 148.585  1.00  0.00           H  
ATOM   3962 2HD2 ASN 2 311     156.900 171.059 150.015  1.00  0.00           H  
ATOM   3963  N   ARG 2 312     158.759 166.894 146.324  1.00221.33           N  
ATOM   3964  CA  ARG 2 312     159.237 166.739 144.957  1.00221.33           C  
ATOM   3965  C   ARG 2 312     158.084 166.706 143.965  1.00221.33           C  
ATOM   3966  O   ARG 2 312     158.295 166.368 142.795  1.00221.33           O  
ATOM   3967  CB  ARG 2 312     160.085 165.470 144.808  1.00221.33           C  
ATOM   3968  CG  ARG 2 312     161.321 165.437 145.684  1.00221.33           C  
ATOM   3969  CD  ARG 2 312     162.361 166.432 145.187  1.00221.33           C  
ATOM   3970  NE  ARG 2 312     163.576 166.417 145.994  1.00221.33           N  
ATOM   3971  CZ  ARG 2 312     163.704 167.003 147.177  1.00221.33           C  
ATOM   3972  NH1 ARG 2 312     162.717 167.700 147.718  1.00221.33           N  
ATOM   3973  NH2 ARG 2 312     164.857 166.898 147.831  1.00221.33           N  
ATOM   3974  H   ARG 2 312     158.047 166.267 146.670  1.00  0.00           H  
ATOM   3975  HA  ARG 2 312     159.860 167.599 144.709  1.00  0.00           H  
ATOM   3976 1HB  ARG 2 312     159.480 164.598 145.051  1.00  0.00           H  
ATOM   3977 2HB  ARG 2 312     160.407 165.367 143.772  1.00  0.00           H  
ATOM   3978 1HG  ARG 2 312     161.049 165.695 146.708  1.00  0.00           H  
ATOM   3979 2HG  ARG 2 312     161.754 164.436 145.665  1.00  0.00           H  
ATOM   3980 1HD  ARG 2 312     162.636 166.189 144.161  1.00  0.00           H  
ATOM   3981 2HD  ARG 2 312     161.947 167.439 145.222  1.00  0.00           H  
ATOM   3982  HE  ARG 2 312     164.379 165.925 145.626  1.00  0.00           H  
ATOM   3983 1HH1 ARG 2 312     161.839 167.796 147.228  1.00  0.00           H  
ATOM   3984 2HH1 ARG 2 312     162.842 168.136 148.620  1.00  0.00           H  
ATOM   3985 1HH2 ARG 2 312     165.622 166.377 147.426  1.00  0.00           H  
ATOM   3986 2HH2 ARG 2 312     164.968 167.339 148.732  1.00  0.00           H  
ATOM   3987  N   CYS 2 313     156.874 167.040 144.406  1.00237.56           N  
ATOM   3988  CA  CYS 2 313     155.701 167.040 143.546  1.00237.56           C  
ATOM   3989  C   CYS 2 313     154.651 167.964 144.148  1.00237.56           C  
ATOM   3990  O   CYS 2 313     154.604 168.161 145.365  1.00237.56           O  
ATOM   3991  CB  CYS 2 313     155.144 165.623 143.352  1.00237.56           C  
ATOM   3992  SG  CYS 2 313     154.061 165.029 144.665  1.00237.56           S  
ATOM   3993  H   CYS 2 313     156.773 167.303 145.376  1.00  0.00           H  
ATOM   3994  HA  CYS 2 313     155.989 167.428 142.569  1.00  0.00           H  
ATOM   3995 1HB  CYS 2 313     154.579 165.578 142.421  1.00  0.00           H  
ATOM   3996 2HB  CYS 2 313     155.969 164.916 143.268  1.00  0.00           H  
ATOM   3997  N   ASN 2 314     153.823 168.535 143.278  1.00224.78           N  
ATOM   3998  CA  ASN 2 314     152.793 169.482 143.688  1.00224.78           C  
ATOM   3999  C   ASN 2 314     151.702 169.494 142.625  1.00224.78           C  
ATOM   4000  O   ASN 2 314     151.800 168.819 141.597  1.00224.78           O  
ATOM   4001  CB  ASN 2 314     153.384 170.879 143.912  1.00224.78           C  
ATOM   4002  CG  ASN 2 314     152.613 171.681 144.942  1.00224.78           C  
ATOM   4003  OD1 ASN 2 314     151.473 171.352 145.270  1.00224.78           O  
ATOM   4004  ND2 ASN 2 314     153.229 172.740 145.454  1.00224.78           N  
ATOM   4005  H   ASN 2 314     153.915 168.301 142.300  1.00  0.00           H  
ATOM   4006  HA  ASN 2 314     152.361 169.138 144.629  1.00  0.00           H  
ATOM   4007 1HB  ASN 2 314     154.420 170.788 144.241  1.00  0.00           H  
ATOM   4008 2HB  ASN 2 314     153.387 171.428 142.970  1.00  0.00           H  
ATOM   4009 1HD2 ASN 2 314     152.767 173.305 146.138  1.00  0.00           H  
ATOM   4010 2HD2 ASN 2 314     154.154 172.972 145.156  1.00  0.00           H  
ATOM   4011  N   ASN 2 315     150.654 170.275 142.879  1.00221.74           N  
ATOM   4012  CA  ASN 2 315     149.499 170.341 141.994  1.00221.74           C  
ATOM   4013  C   ASN 2 315     149.776 171.313 140.845  1.00221.74           C  
ATOM   4014  O   ASN 2 315     150.896 171.796 140.658  1.00221.74           O  
ATOM   4015  CB  ASN 2 315     148.256 170.729 142.789  1.00221.74           C  
ATOM   4016  CG  ASN 2 315     147.915 169.718 143.864  1.00221.74           C  
ATOM   4017  OD1 ASN 2 315     148.430 168.603 143.868  1.00221.74           O  
ATOM   4018  ND2 ASN 2 315     147.043 170.108 144.787  1.00221.74           N  
ATOM   4019  H   ASN 2 315     150.665 170.840 143.716  1.00  0.00           H  
ATOM   4020  HA  ASN 2 315     149.343 169.355 141.554  1.00  0.00           H  
ATOM   4021 1HB  ASN 2 315     148.412 171.702 143.257  1.00  0.00           H  
ATOM   4022 2HB  ASN 2 315     147.406 170.824 142.113  1.00  0.00           H  
ATOM   4023 1HD2 ASN 2 315     146.779 169.483 145.522  1.00  0.00           H  
ATOM   4024 2HD2 ASN 2 315     146.650 171.026 144.747  1.00  0.00           H  
ATOM   4025  N   MET 2 316     148.743 171.618 140.060  1.00194.31           N  
ATOM   4026  CA  MET 2 316     148.884 172.458 138.881  1.00194.31           C  
ATOM   4027  C   MET 2 316     147.615 173.287 138.726  1.00194.31           C  
ATOM   4028  O   MET 2 316     146.552 172.929 139.235  1.00194.31           O  
ATOM   4029  CB  MET 2 316     149.158 171.599 137.632  1.00194.31           C  
ATOM   4030  CG  MET 2 316     149.823 172.299 136.444  1.00194.31           C  
ATOM   4031  SD  MET 2 316     148.769 173.398 135.477  1.00194.31           S  
ATOM   4032  CE  MET 2 316     147.390 172.314 135.119  1.00194.31           C  
ATOM   4033  H   MET 2 316     147.832 171.251 140.296  1.00  0.00           H  
ATOM   4034  HA  MET 2 316     149.729 173.129 139.033  1.00  0.00           H  
ATOM   4035 1HB  MET 2 316     149.802 170.763 137.900  1.00  0.00           H  
ATOM   4036 2HB  MET 2 316     148.219 171.184 137.263  1.00  0.00           H  
ATOM   4037 1HG  MET 2 316     150.659 172.901 136.798  1.00  0.00           H  
ATOM   4038 2HG  MET 2 316     150.211 171.552 135.752  1.00  0.00           H  
ATOM   4039 1HE  MET 2 316     146.650 172.851 134.525  1.00  0.00           H  
ATOM   4040 2HE  MET 2 316     147.744 171.446 134.561  1.00  0.00           H  
ATOM   4041 3HE  MET 2 316     146.935 171.984 136.053  1.00  0.00           H  
ATOM   4042  N   GLY 2 317     147.739 174.405 138.020  1.00209.47           N  
ATOM   4043  CA  GLY 2 317     146.590 175.251 137.735  1.00209.47           C  
ATOM   4044  C   GLY 2 317     146.453 176.378 138.739  1.00209.47           C  
ATOM   4045  O   GLY 2 317     147.381 177.162 138.928  1.00209.47           O  
ATOM   4046  H   GLY 2 317     148.648 174.676 137.673  1.00  0.00           H  
ATOM   4047 1HA  GLY 2 317     146.686 175.670 136.733  1.00  0.00           H  
ATOM   4048 2HA  GLY 2 317     145.683 174.648 137.745  1.00  0.00           H  
ATOM   4049  N   TYR 2 318     145.277 176.473 139.360  1.00238.40           N  
ATOM   4050  CA  TYR 2 318     145.036 177.524 140.342  1.00238.40           C  
ATOM   4051  C   TYR 2 318     145.785 177.255 141.642  1.00238.40           C  
ATOM   4052  O   TYR 2 318     146.426 178.154 142.198  1.00238.40           O  
ATOM   4053  CB  TYR 2 318     143.530 177.664 140.591  1.00238.40           C  
ATOM   4054  CG  TYR 2 318     143.144 178.154 141.973  1.00238.40           C  
ATOM   4055  CD1 TYR 2 318     143.180 179.508 142.286  1.00238.40           C  
ATOM   4056  CD2 TYR 2 318     142.695 177.265 142.950  1.00238.40           C  
ATOM   4057  CE1 TYR 2 318     142.818 179.961 143.547  1.00238.40           C  
ATOM   4058  CE2 TYR 2 318     142.333 177.709 144.210  1.00238.40           C  
ATOM   4059  CZ  TYR 2 318     142.394 179.057 144.501  1.00238.40           C  
ATOM   4060  OH  TYR 2 318     142.030 179.499 145.754  1.00238.40           O  
ATOM   4061  H   TYR 2 318     144.540 175.814 139.154  1.00  0.00           H  
ATOM   4062  HA  TYR 2 318     145.419 178.464 139.944  1.00  0.00           H  
ATOM   4063 1HB  TYR 2 318     143.105 178.361 139.868  1.00  0.00           H  
ATOM   4064 2HB  TYR 2 318     143.045 176.700 140.440  1.00  0.00           H  
ATOM   4065  HD1 TYR 2 318     143.496 180.233 141.535  1.00  0.00           H  
ATOM   4066  HD2 TYR 2 318     142.625 176.200 142.727  1.00  0.00           H  
ATOM   4067  HE1 TYR 2 318     142.853 181.026 143.774  1.00  0.00           H  
ATOM   4068  HE2 TYR 2 318     142.003 176.995 144.965  1.00  0.00           H  
ATOM   4069  HH  TYR 2 318     141.764 178.749 146.292  1.00  0.00           H  
ATOM   4070  N   GLU 2 319     145.717 176.024 142.141  1.00237.47           N  
ATOM   4071  CA  GLU 2 319     146.205 175.687 143.473  1.00237.47           C  
ATOM   4072  C   GLU 2 319     147.578 175.038 143.341  1.00237.47           C  
ATOM   4073  O   GLU 2 319     147.698 173.942 142.788  1.00237.47           O  
ATOM   4074  CB  GLU 2 319     145.226 174.752 144.180  1.00237.47           C  
ATOM   4075  CG  GLU 2 319     145.632 174.353 145.588  1.00237.47           C  
ATOM   4076  CD  GLU 2 319     145.751 175.548 146.516  1.00237.47           C  
ATOM   4077  OE1 GLU 2 319     144.711 175.983 147.052  1.00237.47           O  
ATOM   4078  OE2 GLU 2 319     146.873 176.060 146.704  1.00237.47           O  
ATOM   4079  H   GLU 2 319     145.310 175.299 141.568  1.00  0.00           H  
ATOM   4080  HA  GLU 2 319     146.290 176.606 144.053  1.00  0.00           H  
ATOM   4081 1HB  GLU 2 319     144.247 175.228 144.240  1.00  0.00           H  
ATOM   4082 2HB  GLU 2 319     145.110 173.838 143.597  1.00  0.00           H  
ATOM   4083 1HG  GLU 2 319     144.889 173.664 145.988  1.00  0.00           H  
ATOM   4084 2HG  GLU 2 319     146.586 173.830 145.545  1.00  0.00           H  
ATOM   4085  N   ILE 2 320     148.615 175.723 143.823  1.00241.10           N  
ATOM   4086  CA  ILE 2 320     149.981 175.200 143.840  1.00241.10           C  
ATOM   4087  C   ILE 2 320     150.400 174.856 145.277  1.00241.10           C  
ATOM   4088  O   ILE 2 320     151.591 174.681 145.567  1.00241.10           O  
ATOM   4089  CB  ILE 2 320     150.976 176.182 143.162  1.00241.10           C  
ATOM   4090  CG1 ILE 2 320     150.541 176.750 141.792  1.00241.10           C  
ATOM   4091  CG2 ILE 2 320     152.223 175.462 142.621  1.00241.10           C  
ATOM   4092  CD1 ILE 2 320     149.775 175.844 140.806  1.00241.10           C  
ATOM   4093  H   ILE 2 320     148.437 176.646 144.192  1.00  0.00           H  
ATOM   4094  HA  ILE 2 320     149.999 174.262 143.286  1.00  0.00           H  
ATOM   4095  HB  ILE 2 320     151.303 176.927 143.887  1.00  0.00           H  
ATOM   4096 1HG1 ILE 2 320     149.898 177.616 141.945  1.00  0.00           H  
ATOM   4097 2HG1 ILE 2 320     151.420 177.090 141.243  1.00  0.00           H  
ATOM   4098 1HG2 ILE 2 320     152.889 176.188 142.156  1.00  0.00           H  
ATOM   4099 2HG2 ILE 2 320     152.742 174.968 143.441  1.00  0.00           H  
ATOM   4100 3HG2 ILE 2 320     151.922 174.719 141.882  1.00  0.00           H  
ATOM   4101 1HD1 ILE 2 320     149.550 176.403 139.898  1.00  0.00           H  
ATOM   4102 2HD1 ILE 2 320     150.388 174.978 140.556  1.00  0.00           H  
ATOM   4103 3HD1 ILE 2 320     148.846 175.511 141.266  1.00  0.00           H  
ATOM   4104  N   ASN 2 321     149.427 174.785 146.196  1.00241.28           N  
ATOM   4105  CA  ASN 2 321     149.584 174.431 147.616  1.00241.28           C  
ATOM   4106  C   ASN 2 321     150.464 175.411 148.395  1.00241.28           C  
ATOM   4107  O   ASN 2 321     150.947 175.065 149.481  1.00241.28           O  
ATOM   4108  CB  ASN 2 321     150.100 172.995 147.801  1.00241.28           C  
ATOM   4109  CG  ASN 2 321     149.058 171.953 147.450  1.00241.28           C  
ATOM   4110  OD1 ASN 2 321     147.895 172.067 147.836  1.00241.28           O  
ATOM   4111  ND2 ASN 2 321     149.471 170.929 146.713  1.00241.28           N  
ATOM   4112  H   ASN 2 321     148.506 175.003 145.842  1.00  0.00           H  
ATOM   4113  HA  ASN 2 321     148.609 174.501 148.100  1.00  0.00           H  
ATOM   4114 1HB  ASN 2 321     150.978 172.840 147.173  1.00  0.00           H  
ATOM   4115 2HB  ASN 2 321     150.408 172.850 148.836  1.00  0.00           H  
ATOM   4116 1HD2 ASN 2 321     148.827 170.210 146.450  1.00  0.00           H  
ATOM   4117 2HD2 ASN 2 321     150.425 170.876 146.421  1.00  0.00           H  
ATOM   4118  N   LYS 2 322     150.663 176.622 147.849  1.00248.18           N  
ATOM   4119  CA  LYS 2 322     151.289 177.764 148.535  1.00248.18           C  
ATOM   4120  C   LYS 2 322     152.707 177.460 149.023  1.00248.18           C  
ATOM   4121  O   LYS 2 322     153.075 177.782 150.154  1.00248.18           O  
ATOM   4122  CB  LYS 2 322     150.414 178.259 149.690  1.00248.18           C  
ATOM   4123  CG  LYS 2 322     148.985 178.582 149.285  1.00248.18           C  
ATOM   4124  CD  LYS 2 322     148.192 179.143 150.451  1.00248.18           C  
ATOM   4125  CE  LYS 2 322     147.808 178.047 151.431  1.00248.18           C  
ATOM   4126  NZ  LYS 2 322     146.949 178.563 152.534  1.00248.18           N  
ATOM   4127  H   LYS 2 322     150.351 176.732 146.895  1.00  0.00           H  
ATOM   4128  HA  LYS 2 322     151.404 178.578 147.818  1.00  0.00           H  
ATOM   4129 1HB  LYS 2 322     150.382 177.501 150.473  1.00  0.00           H  
ATOM   4130 2HB  LYS 2 322     150.856 179.157 150.122  1.00  0.00           H  
ATOM   4131 1HG  LYS 2 322     148.992 179.314 148.477  1.00  0.00           H  
ATOM   4132 2HG  LYS 2 322     148.495 177.677 148.927  1.00  0.00           H  
ATOM   4133 1HD  LYS 2 322     148.790 179.893 150.970  1.00  0.00           H  
ATOM   4134 2HD  LYS 2 322     147.286 179.620 150.079  1.00  0.00           H  
ATOM   4135 1HE  LYS 2 322     147.269 177.261 150.904  1.00  0.00           H  
ATOM   4136 2HE  LYS 2 322     148.710 177.613 151.863  1.00  0.00           H  
ATOM   4137 1HZ  LYS 2 322     146.716 177.807 153.162  1.00  0.00           H  
ATOM   4138 2HZ  LYS 2 322     147.447 179.281 153.042  1.00  0.00           H  
ATOM   4139 3HZ  LYS 2 322     146.101 178.951 152.147  1.00  0.00           H  
ATOM   4140  N   VAL 2 323     153.510 176.837 148.168  1.00249.64           N  
ATOM   4141  CA  VAL 2 323     154.895 176.508 148.488  1.00249.64           C  
ATOM   4142  C   VAL 2 323     155.794 177.518 147.789  1.00249.64           C  
ATOM   4143  O   VAL 2 323     155.798 177.611 146.557  1.00249.64           O  
ATOM   4144  CB  VAL 2 323     155.244 175.073 148.069  1.00249.64           C  
ATOM   4145  CG1 VAL 2 323     156.595 174.669 148.642  1.00249.64           C  
ATOM   4146  CG2 VAL 2 323     154.158 174.110 148.523  1.00249.64           C  
ATOM   4147  H   VAL 2 323     153.141 176.584 147.263  1.00  0.00           H  
ATOM   4148  HA  VAL 2 323     155.029 176.589 149.567  1.00  0.00           H  
ATOM   4149  HB  VAL 2 323     155.330 175.032 146.983  1.00  0.00           H  
ATOM   4150 1HG1 VAL 2 323     156.830 173.649 148.336  1.00  0.00           H  
ATOM   4151 2HG1 VAL 2 323     157.365 175.345 148.270  1.00  0.00           H  
ATOM   4152 3HG1 VAL 2 323     156.559 174.722 149.730  1.00  0.00           H  
ATOM   4153 1HG2 VAL 2 323     154.419 173.097 148.218  1.00  0.00           H  
ATOM   4154 2HG2 VAL 2 323     154.066 174.150 149.609  1.00  0.00           H  
ATOM   4155 3HG2 VAL 2 323     153.208 174.392 148.068  1.00  0.00           H  
ATOM   4156  N   ARG 2 324     156.561 178.267 148.573  1.00250.57           N  
ATOM   4157  CA  ARG 2 324     157.383 179.356 148.065  1.00250.57           C  
ATOM   4158  C   ARG 2 324     158.855 179.094 148.391  1.00250.57           C  
ATOM   4159  O   ARG 2 324     159.216 178.015 148.877  1.00250.57           O  
ATOM   4160  CB  ARG 2 324     156.898 180.689 148.637  1.00250.57           C  
ATOM   4161  CG  ARG 2 324     155.567 181.144 148.060  1.00250.57           C  
ATOM   4162  CD  ARG 2 324     154.814 182.041 149.024  1.00250.57           C  
ATOM   4163  NE  ARG 2 324     154.083 181.268 150.020  1.00250.57           N  
ATOM   4164  CZ  ARG 2 324     153.682 181.742 151.192  1.00250.57           C  
ATOM   4165  NH1 ARG 2 324     153.921 182.993 151.549  1.00250.57           N  
ATOM   4166  NH2 ARG 2 324     153.023 180.943 152.025  1.00250.57           N  
ATOM   4167  H   ARG 2 324     156.568 178.065 149.563  1.00  0.00           H  
ATOM   4168  HA  ARG 2 324     157.289 179.383 146.979  1.00  0.00           H  
ATOM   4169 1HB  ARG 2 324     156.794 180.604 149.718  1.00  0.00           H  
ATOM   4170 2HB  ARG 2 324     157.641 181.462 148.439  1.00  0.00           H  
ATOM   4171 1HG  ARG 2 324     155.741 181.701 147.139  1.00  0.00           H  
ATOM   4172 2HG  ARG 2 324     154.946 180.273 147.846  1.00  0.00           H  
ATOM   4173 1HD  ARG 2 324     155.519 182.690 149.543  1.00  0.00           H  
ATOM   4174 2HD  ARG 2 324     154.100 182.650 148.471  1.00  0.00           H  
ATOM   4175  HE  ARG 2 324     153.867 180.304 149.802  1.00  0.00           H  
ATOM   4176 1HH1 ARG 2 324     154.419 183.610 150.923  1.00  0.00           H  
ATOM   4177 2HH1 ARG 2 324     153.606 183.331 152.447  1.00  0.00           H  
ATOM   4178 1HH2 ARG 2 324     152.833 179.986 151.762  1.00  0.00           H  
ATOM   4179 2HH2 ARG 2 324     152.713 181.292 152.920  1.00  0.00           H  
ATOM   4180  N   ALA 2 325     159.690 180.103 148.106  1.00235.11           N  
ATOM   4181  CA  ALA 2 325     161.149 180.074 148.269  1.00235.11           C  
ATOM   4182  C   ALA 2 325     161.773 178.913 147.490  1.00235.11           C  
ATOM   4183  O   ALA 2 325     162.384 178.002 148.052  1.00235.11           O  
ATOM   4184  CB  ALA 2 325     161.553 180.041 149.749  1.00235.11           C  
ATOM   4185  H   ALA 2 325     159.251 180.941 147.751  1.00  0.00           H  
ATOM   4186  HA  ALA 2 325     161.558 180.981 147.823  1.00  0.00           H  
ATOM   4187 1HB  ALA 2 325     162.640 180.020 149.829  1.00  0.00           H  
ATOM   4188 2HB  ALA 2 325     161.169 180.929 150.251  1.00  0.00           H  
ATOM   4189 3HB  ALA 2 325     161.138 179.151 150.219  1.00  0.00           H  
ATOM   4190  N   LYS 2 326     161.606 178.966 146.174  1.00234.71           N  
ATOM   4191  CA  LYS 2 326     162.082 177.927 145.274  1.00234.71           C  
ATOM   4192  C   LYS 2 326     163.387 178.351 144.609  1.00234.71           C  
ATOM   4193  O   LYS 2 326     163.722 179.535 144.535  1.00234.71           O  
ATOM   4194  CB  LYS 2 326     161.029 177.611 144.211  1.00234.71           C  
ATOM   4195  CG  LYS 2 326     159.690 177.183 144.786  1.00234.71           C  
ATOM   4196  CD  LYS 2 326     159.411 175.718 144.515  1.00234.71           C  
ATOM   4197  CE  LYS 2 326     158.161 175.258 145.247  1.00234.71           C  
ATOM   4198  NZ  LYS 2 326     157.010 176.169 144.999  1.00234.71           N  
ATOM   4199  H   LYS 2 326     161.126 179.767 145.790  1.00  0.00           H  
ATOM   4200  HA  LYS 2 326     162.270 177.024 145.856  1.00  0.00           H  
ATOM   4201 1HB  LYS 2 326     160.867 178.490 143.587  1.00  0.00           H  
ATOM   4202 2HB  LYS 2 326     161.393 176.813 143.564  1.00  0.00           H  
ATOM   4203 1HG  LYS 2 326     159.687 177.349 145.864  1.00  0.00           H  
ATOM   4204 2HG  LYS 2 326     158.895 177.781 144.342  1.00  0.00           H  
ATOM   4205 1HD  LYS 2 326     159.276 175.565 143.443  1.00  0.00           H  
ATOM   4206 2HD  LYS 2 326     160.259 175.119 144.846  1.00  0.00           H  
ATOM   4207 1HE  LYS 2 326     157.895 174.255 144.917  1.00  0.00           H  
ATOM   4208 2HE  LYS 2 326     158.359 175.224 146.318  1.00  0.00           H  
ATOM   4209 1HZ  LYS 2 326     156.200 175.833 145.500  1.00  0.00           H  
ATOM   4210 2HZ  LYS 2 326     157.241 177.099 145.319  1.00  0.00           H  
ATOM   4211 3HZ  LYS 2 326     156.807 176.194 144.010  1.00  0.00           H  
ATOM   4212  N   ARG 2 327     164.124 177.357 144.119  1.00225.74           N  
ATOM   4213  CA  ARG 2 327     165.440 177.560 143.525  1.00225.74           C  
ATOM   4214  C   ARG 2 327     165.420 177.329 142.016  1.00225.74           C  
ATOM   4215  O   ARG 2 327     166.363 176.765 141.454  1.00225.74           O  
ATOM   4216  CB  ARG 2 327     166.475 176.654 144.187  1.00225.74           C  
ATOM   4217  CG  ARG 2 327     166.641 176.832 145.701  1.00225.74           C  
ATOM   4218  CD  ARG 2 327     167.478 178.061 146.096  1.00225.74           C  
ATOM   4219  NE  ARG 2 327     166.759 179.330 146.030  1.00225.74           N  
ATOM   4220  CZ  ARG 2 327     165.842 179.732 146.902  1.00225.74           C  
ATOM   4221  NH1 ARG 2 327     165.529 179.008 147.965  1.00225.74           N  
ATOM   4222  NH2 ARG 2 327     165.231 180.898 146.709  1.00225.74           N  
ATOM   4223  H   ARG 2 327     163.744 176.422 144.166  1.00  0.00           H  
ATOM   4224  HA  ARG 2 327     165.735 178.598 143.684  1.00  0.00           H  
ATOM   4225 1HB  ARG 2 327     166.211 175.612 144.012  1.00  0.00           H  
ATOM   4226 2HB  ARG 2 327     167.451 176.825 143.733  1.00  0.00           H  
ATOM   4227 1HG  ARG 2 327     165.661 176.948 146.164  1.00  0.00           H  
ATOM   4228 2HG  ARG 2 327     167.138 175.956 146.118  1.00  0.00           H  
ATOM   4229 1HD  ARG 2 327     167.828 177.948 147.122  1.00  0.00           H  
ATOM   4230 2HD  ARG 2 327     168.334 178.148 145.428  1.00  0.00           H  
ATOM   4231  HE  ARG 2 327     166.974 179.953 145.262  1.00  0.00           H  
ATOM   4232 1HH1 ARG 2 327     165.992 178.125 148.129  1.00  0.00           H  
ATOM   4233 2HH1 ARG 2 327     164.828 179.338 148.612  1.00  0.00           H  
ATOM   4234 1HH2 ARG 2 327     165.467 181.466 145.906  1.00  0.00           H  
ATOM   4235 2HH2 ARG 2 327     164.532 181.216 147.364  1.00  0.00           H  
ATOM   4236  N   SER 2 328     164.334 177.769 141.367  1.00230.72           N  
ATOM   4237  CA  SER 2 328     164.110 177.676 139.917  1.00230.72           C  
ATOM   4238  C   SER 2 328     164.181 176.227 139.425  1.00230.72           C  
ATOM   4239  O   SER 2 328     164.955 175.876 138.533  1.00230.72           O  
ATOM   4240  CB  SER 2 328     165.085 178.576 139.144  1.00230.72           C  
ATOM   4241  OG  SER 2 328     165.018 179.914 139.607  1.00230.72           O  
ATOM   4242  H   SER 2 328     163.626 178.196 141.948  1.00  0.00           H  
ATOM   4243  HA  SER 2 328     163.094 178.009 139.702  1.00  0.00           H  
ATOM   4244 1HB  SER 2 328     166.100 178.198 139.262  1.00  0.00           H  
ATOM   4245 2HB  SER 2 328     164.845 178.544 138.082  1.00  0.00           H  
ATOM   4246  HG  SER 2 328     164.361 179.919 140.307  1.00  0.00           H  
ATOM   4247  N   SER 2 329     163.348 175.387 140.031  1.00216.76           N  
ATOM   4248  CA  SER 2 329     163.324 173.967 139.727  1.00216.76           C  
ATOM   4249  C   SER 2 329     162.392 173.674 138.553  1.00216.76           C  
ATOM   4250  O   SER 2 329     161.468 174.433 138.254  1.00216.76           O  
ATOM   4251  CB  SER 2 329     162.890 173.166 140.954  1.00216.76           C  
ATOM   4252  OG  SER 2 329     161.544 173.444 141.294  1.00216.76           O  
ATOM   4253  H   SER 2 329     162.712 175.752 140.725  1.00  0.00           H  
ATOM   4254  HA  SER 2 329     164.331 173.656 139.445  1.00  0.00           H  
ATOM   4255 1HB  SER 2 329     163.004 172.101 140.752  1.00  0.00           H  
ATOM   4256 2HB  SER 2 329     163.537 173.410 141.795  1.00  0.00           H  
ATOM   4257  HG  SER 2 329     161.235 174.084 140.649  1.00  0.00           H  
ATOM   4258  N   LYS 2 330     162.644 172.546 137.897  1.00223.55           N  
ATOM   4259  CA  LYS 2 330     161.881 172.115 136.733  1.00223.55           C  
ATOM   4260  C   LYS 2 330     160.789 171.150 137.174  1.00223.55           C  
ATOM   4261  O   LYS 2 330     161.061 170.189 137.902  1.00223.55           O  
ATOM   4262  CB  LYS 2 330     162.799 171.451 135.707  1.00223.55           C  
ATOM   4263  CG  LYS 2 330     163.825 172.402 135.084  1.00223.55           C  
ATOM   4264  CD  LYS 2 330     163.202 173.476 134.180  1.00223.55           C  
ATOM   4265  CE  LYS 2 330     162.247 172.944 133.098  1.00223.55           C  
ATOM   4266  NZ  LYS 2 330     162.655 171.668 132.433  1.00223.55           N  
ATOM   4267  H   LYS 2 330     163.402 171.968 138.230  1.00  0.00           H  
ATOM   4268  HA  LYS 2 330     161.424 172.993 136.275  1.00  0.00           H  
ATOM   4269 1HB  LYS 2 330     163.340 170.631 136.180  1.00  0.00           H  
ATOM   4270 2HB  LYS 2 330     162.198 171.026 134.902  1.00  0.00           H  
ATOM   4271 1HG  LYS 2 330     164.376 172.912 135.875  1.00  0.00           H  
ATOM   4272 2HG  LYS 2 330     164.532 171.831 134.483  1.00  0.00           H  
ATOM   4273 1HD  LYS 2 330     162.634 174.181 134.790  1.00  0.00           H  
ATOM   4274 2HD  LYS 2 330     163.993 174.022 133.666  1.00  0.00           H  
ATOM   4275 1HE  LYS 2 330     161.265 172.769 133.534  1.00  0.00           H  
ATOM   4276 2HE  LYS 2 330     162.142 173.688 132.308  1.00  0.00           H  
ATOM   4277 1HZ  LYS 2 330     161.963 171.410 131.744  1.00  0.00           H  
ATOM   4278 2HZ  LYS 2 330     163.549 171.795 131.980  1.00  0.00           H  
ATOM   4279 3HZ  LYS 2 330     162.729 170.936 133.125  1.00  0.00           H  
ATOM   4280  N   MET 2 331     159.559 171.412 136.740  1.00204.32           N  
ATOM   4281  CA  MET 2 331     158.388 170.682 137.202  1.00204.32           C  
ATOM   4282  C   MET 2 331     157.605 170.229 135.973  1.00204.32           C  
ATOM   4283  O   MET 2 331     157.439 170.999 135.022  1.00204.32           O  
ATOM   4284  CB  MET 2 331     157.555 171.585 138.117  1.00204.32           C  
ATOM   4285  CG  MET 2 331     157.823 171.349 139.605  1.00204.32           C  
ATOM   4286  SD  MET 2 331     156.531 171.838 140.761  1.00204.32           S  
ATOM   4287  CE  MET 2 331     155.662 170.300 140.981  1.00204.32           C  
ATOM   4288  H   MET 2 331     159.442 172.151 136.061  1.00  0.00           H  
ATOM   4289  HA  MET 2 331     158.723 169.812 137.766  1.00  0.00           H  
ATOM   4290 1HB  MET 2 331     157.768 172.629 137.889  1.00  0.00           H  
ATOM   4291 2HB  MET 2 331     156.494 171.418 137.926  1.00  0.00           H  
ATOM   4292 1HG  MET 2 331     157.998 170.288 139.779  1.00  0.00           H  
ATOM   4293 2HG  MET 2 331     158.717 171.895 139.905  1.00  0.00           H  
ATOM   4294 1HE  MET 2 331     154.833 170.446 141.673  1.00  0.00           H  
ATOM   4295 2HE  MET 2 331     155.277 169.958 140.019  1.00  0.00           H  
ATOM   4296 3HE  MET 2 331     156.344 169.551 141.385  1.00  0.00           H  
ATOM   4297  N   TYR 2 332     157.131 168.983 135.979  1.00192.87           N  
ATOM   4298  CA  TYR 2 332     156.788 168.294 134.743  1.00192.87           C  
ATOM   4299  C   TYR 2 332     155.399 167.667 134.789  1.00192.87           C  
ATOM   4300  O   TYR 2 332     154.890 167.307 135.860  1.00192.87           O  
ATOM   4301  CB  TYR 2 332     157.825 167.208 134.436  1.00192.87           C  
ATOM   4302  CG  TYR 2 332     159.082 167.726 133.774  1.00192.87           C  
ATOM   4303  CD1 TYR 2 332     159.073 168.146 132.449  1.00192.87           C  
ATOM   4304  CD2 TYR 2 332     160.279 167.799 134.477  1.00192.87           C  
ATOM   4305  CE1 TYR 2 332     160.224 168.619 131.841  1.00192.87           C  
ATOM   4306  CE2 TYR 2 332     161.434 168.273 133.878  1.00192.87           C  
ATOM   4307  CZ  TYR 2 332     161.397 168.683 132.559  1.00192.87           C  
ATOM   4308  OH  TYR 2 332     162.536 169.158 131.949  1.00192.87           O  
ATOM   4309  H   TYR 2 332     157.006 168.505 136.860  1.00  0.00           H  
ATOM   4310  HA  TYR 2 332     156.790 169.020 133.930  1.00  0.00           H  
ATOM   4311 1HB  TYR 2 332     158.112 166.707 135.361  1.00  0.00           H  
ATOM   4312 2HB  TYR 2 332     157.383 166.458 133.781  1.00  0.00           H  
ATOM   4313  HD1 TYR 2 332     158.150 168.106 131.871  1.00  0.00           H  
ATOM   4314  HD2 TYR 2 332     160.320 167.479 135.518  1.00  0.00           H  
ATOM   4315  HE1 TYR 2 332     160.197 168.944 130.801  1.00  0.00           H  
ATOM   4316  HE2 TYR 2 332     162.363 168.320 134.446  1.00  0.00           H  
ATOM   4317  HH  TYR 2 332     163.264 169.139 132.574  1.00  0.00           H  
ATOM   4318  N   LEU 2 333     154.832 167.516 133.584  1.00190.18           N  
ATOM   4319  CA  LEU 2 333     153.535 166.936 133.240  1.00190.18           C  
ATOM   4320  C   LEU 2 333     153.564 166.293 131.861  1.00190.18           C  
ATOM   4321  O   LEU 2 333     154.396 166.628 131.013  1.00190.18           O  
ATOM   4322  CB  LEU 2 333     152.399 167.969 133.238  1.00190.18           C  
ATOM   4323  CG  LEU 2 333     151.820 168.638 134.466  1.00190.18           C  
ATOM   4324  CD1 LEU 2 333     150.443 169.132 134.139  1.00190.18           C  
ATOM   4325  CD2 LEU 2 333     151.612 167.500 135.390  1.00190.18           C  
ATOM   4326  H   LEU 2 333     155.425 167.868 132.846  1.00  0.00           H  
ATOM   4327  HA  LEU 2 333     153.287 166.179 133.983  1.00  0.00           H  
ATOM   4328 1HB  LEU 2 333     152.704 168.819 132.630  1.00  0.00           H  
ATOM   4329 2HB  LEU 2 333     151.519 167.517 132.780  1.00  0.00           H  
ATOM   4330  HG  LEU 2 333     152.531 169.369 134.852  1.00  0.00           H  
ATOM   4331 1HD1 LEU 2 333     150.013 169.617 135.015  1.00  0.00           H  
ATOM   4332 2HD1 LEU 2 333     150.499 169.849 133.319  1.00  0.00           H  
ATOM   4333 3HD1 LEU 2 333     149.815 168.291 133.845  1.00  0.00           H  
ATOM   4334 1HD2 LEU 2 333     151.191 167.865 136.328  1.00  0.00           H  
ATOM   4335 2HD2 LEU 2 333     150.925 166.785 134.938  1.00  0.00           H  
ATOM   4336 3HD2 LEU 2 333     152.567 167.012 135.586  1.00  0.00           H  
ATOM   4337  N   LYS 2 334     152.630 165.369 131.662  1.00188.97           N  
ATOM   4338  CA  LYS 2 334     152.150 164.932 130.359  1.00188.97           C  
ATOM   4339  C   LYS 2 334     150.671 165.281 130.242  1.00188.97           C  
ATOM   4340  O   LYS 2 334     150.000 165.567 131.237  1.00188.97           O  
ATOM   4341  CB  LYS 2 334     152.366 163.428 130.162  1.00188.97           C  
ATOM   4342  CG  LYS 2 334     153.818 163.022 129.986  1.00188.97           C  
ATOM   4343  CD  LYS 2 334     154.297 163.304 128.569  1.00188.97           C  
ATOM   4344  CE  LYS 2 334     153.809 162.235 127.598  1.00188.97           C  
ATOM   4345  NZ  LYS 2 334     154.381 162.412 126.232  1.00188.97           N  
ATOM   4346  H   LYS 2 334     152.239 164.953 132.495  1.00  0.00           H  
ATOM   4347  HA  LYS 2 334     152.711 165.461 129.588  1.00  0.00           H  
ATOM   4348 1HB  LYS 2 334     151.969 162.888 131.022  1.00  0.00           H  
ATOM   4349 2HB  LYS 2 334     151.816 163.093 129.282  1.00  0.00           H  
ATOM   4350 1HG  LYS 2 334     154.439 163.577 130.690  1.00  0.00           H  
ATOM   4351 2HG  LYS 2 334     153.926 161.958 130.194  1.00  0.00           H  
ATOM   4352 1HD  LYS 2 334     153.924 164.277 128.245  1.00  0.00           H  
ATOM   4353 2HD  LYS 2 334     155.387 163.328 128.551  1.00  0.00           H  
ATOM   4354 1HE  LYS 2 334     154.090 161.251 127.969  1.00  0.00           H  
ATOM   4355 2HE  LYS 2 334     152.722 162.276 127.528  1.00  0.00           H  
ATOM   4356 1HZ  LYS 2 334     154.032 161.685 125.623  1.00  0.00           H  
ATOM   4357 2HZ  LYS 2 334     154.110 163.315 125.867  1.00  0.00           H  
ATOM   4358 3HZ  LYS 2 334     155.388 162.356 126.279  1.00  0.00           H  
ATOM   4359  N   THR 2 335     150.156 165.257 129.014  1.00213.81           N  
ATOM   4360  CA  THR 2 335     148.781 165.683 128.796  1.00213.81           C  
ATOM   4361  C   THR 2 335     148.180 164.970 127.593  1.00213.81           C  
ATOM   4362  O   THR 2 335     148.887 164.521 126.687  1.00213.81           O  
ATOM   4363  CB  THR 2 335     148.694 167.198 128.599  1.00213.81           C  
ATOM   4364  OG1 THR 2 335     147.415 167.536 128.056  1.00213.81           O  
ATOM   4365  CG2 THR 2 335     149.775 167.671 127.645  1.00213.81           C  
ATOM   4366  H   THR 2 335     150.706 164.947 128.226  1.00  0.00           H  
ATOM   4367  HA  THR 2 335     148.193 165.419 129.675  1.00  0.00           H  
ATOM   4368  HB  THR 2 335     148.820 167.698 129.559  1.00  0.00           H  
ATOM   4369  HG1 THR 2 335     146.897 166.736 127.937  1.00  0.00           H  
ATOM   4370 1HG2 THR 2 335     149.699 168.751 127.516  1.00  0.00           H  
ATOM   4371 2HG2 THR 2 335     150.755 167.422 128.053  1.00  0.00           H  
ATOM   4372 3HG2 THR 2 335     149.648 167.181 126.680  1.00  0.00           H  
ATOM   4373  N   ARG 2 336     146.849 164.882 127.598  1.00199.68           N  
ATOM   4374  CA  ARG 2 336     146.076 164.353 126.483  1.00199.68           C  
ATOM   4375  C   ARG 2 336     145.738 165.497 125.525  1.00199.68           C  
ATOM   4376  O   ARG 2 336     146.342 166.571 125.578  1.00199.68           O  
ATOM   4377  CB  ARG 2 336     144.860 163.592 127.014  1.00199.68           C  
ATOM   4378  CG  ARG 2 336     144.113 164.281 128.144  1.00199.68           C  
ATOM   4379  CD  ARG 2 336     143.494 163.244 129.087  1.00199.68           C  
ATOM   4380  NE  ARG 2 336     142.543 162.334 128.463  1.00199.68           N  
ATOM   4381  CZ  ARG 2 336     141.242 162.567 128.374  1.00199.68           C  
ATOM   4382  NH1 ARG 2 336     140.692 163.621 128.949  1.00199.68           N  
ATOM   4383  NH2 ARG 2 336     140.469 161.695 127.734  1.00199.68           N  
ATOM   4384  H   ARG 2 336     146.365 165.202 128.424  1.00  0.00           H  
ATOM   4385  HA  ARG 2 336     146.707 163.665 125.920  1.00  0.00           H  
ATOM   4386 1HB  ARG 2 336     144.151 163.429 126.204  1.00  0.00           H  
ATOM   4387 2HB  ARG 2 336     145.173 162.613 127.377  1.00  0.00           H  
ATOM   4388 1HG  ARG 2 336     144.805 164.906 128.709  1.00  0.00           H  
ATOM   4389 2HG  ARG 2 336     143.318 164.902 127.729  1.00  0.00           H  
ATOM   4390 1HD  ARG 2 336     144.282 162.625 129.515  1.00  0.00           H  
ATOM   4391 2HD  ARG 2 336     142.958 163.754 129.887  1.00  0.00           H  
ATOM   4392  HE  ARG 2 336     142.902 161.472 128.075  1.00  0.00           H  
ATOM   4393 1HH1 ARG 2 336     141.266 164.269 129.470  1.00  0.00           H  
ATOM   4394 2HH1 ARG 2 336     139.698 163.779 128.868  1.00  0.00           H  
ATOM   4395 1HH2 ARG 2 336     140.876 160.866 127.322  1.00  0.00           H  
ATOM   4396 2HH2 ARG 2 336     139.476 161.861 127.659  1.00  0.00           H  
ATOM   4397  N   SER 2 337     144.796 165.274 124.608  1.00195.69           N  
ATOM   4398  CA  SER 2 337     144.533 166.229 123.532  1.00195.69           C  
ATOM   4399  C   SER 2 337     143.048 166.252 123.198  1.00195.69           C  
ATOM   4400  O   SER 2 337     142.525 165.260 122.687  1.00195.69           O  
ATOM   4401  CB  SER 2 337     145.356 165.881 122.293  1.00195.69           C  
ATOM   4402  OG  SER 2 337     144.732 166.369 121.121  1.00195.69           O  
ATOM   4403  H   SER 2 337     144.250 164.425 124.657  1.00  0.00           H  
ATOM   4404  HA  SER 2 337     144.822 167.224 123.874  1.00  0.00           H  
ATOM   4405 1HB  SER 2 337     146.353 166.312 122.386  1.00  0.00           H  
ATOM   4406 2HB  SER 2 337     145.472 164.800 122.225  1.00  0.00           H  
ATOM   4407  HG  SER 2 337     143.928 166.806 121.412  1.00  0.00           H  
ATOM   4408  N   GLN 2 338     142.396 167.394 123.475  1.00208.17           N  
ATOM   4409  CA  GLN 2 338     141.023 167.774 123.101  1.00208.17           C  
ATOM   4410  C   GLN 2 338     139.936 167.048 123.894  1.00208.17           C  
ATOM   4411  O   GLN 2 338     138.763 167.081 123.508  1.00208.17           O  
ATOM   4412  CB  GLN 2 338     140.755 167.632 121.592  1.00208.17           C  
ATOM   4413  CG  GLN 2 338     141.763 168.351 120.705  1.00208.17           C  
ATOM   4414  CD  GLN 2 338     141.429 168.243 119.231  1.00208.17           C  
ATOM   4415  OE1 GLN 2 338     140.260 168.238 118.845  1.00208.17           O  
ATOM   4416  NE2 GLN 2 338     142.457 168.154 118.396  1.00208.17           N  
ATOM   4417  H   GLN 2 338     142.958 168.042 124.008  1.00  0.00           H  
ATOM   4418  HA  GLN 2 338     140.870 168.820 123.364  1.00  0.00           H  
ATOM   4419 1HB  GLN 2 338     140.761 166.577 121.319  1.00  0.00           H  
ATOM   4420 2HB  GLN 2 338     139.765 168.024 121.360  1.00  0.00           H  
ATOM   4421 1HG  GLN 2 338     141.778 169.408 120.972  1.00  0.00           H  
ATOM   4422 2HG  GLN 2 338     142.748 167.912 120.862  1.00  0.00           H  
ATOM   4423 1HE2 GLN 2 338     142.297 168.080 117.411  1.00  0.00           H  
ATOM   4424 2HE2 GLN 2 338     143.392 168.160 118.751  1.00  0.00           H  
ATOM   4425  N   MET 2 339     140.292 166.396 124.990  1.00217.21           N  
ATOM   4426  CA  MET 2 339     139.410 166.082 126.103  1.00217.21           C  
ATOM   4427  C   MET 2 339     140.084 166.615 127.360  1.00217.21           C  
ATOM   4428  O   MET 2 339     141.295 166.857 127.346  1.00217.21           O  
ATOM   4429  CB  MET 2 339     139.099 164.574 126.218  1.00217.21           C  
ATOM   4430  CG  MET 2 339     138.816 163.772 124.944  1.00217.21           C  
ATOM   4431  SD  MET 2 339     140.083 163.577 123.695  1.00217.21           S  
ATOM   4432  CE  MET 2 339     141.290 162.574 124.552  1.00217.21           C  
ATOM   4433  H   MET 2 339     141.258 166.105 125.031  1.00  0.00           H  
ATOM   4434  HA  MET 2 339     138.463 166.600 125.951  1.00  0.00           H  
ATOM   4435 1HB  MET 2 339     139.934 164.066 126.698  1.00  0.00           H  
ATOM   4436 2HB  MET 2 339     138.222 164.430 126.850  1.00  0.00           H  
ATOM   4437 1HG  MET 2 339     138.541 162.752 125.210  1.00  0.00           H  
ATOM   4438 2HG  MET 2 339     137.979 164.221 124.410  1.00  0.00           H  
ATOM   4439 1HE  MET 2 339     142.134 162.376 123.891  1.00  0.00           H  
ATOM   4440 2HE  MET 2 339     141.640 163.104 125.439  1.00  0.00           H  
ATOM   4441 3HE  MET 2 339     140.833 161.630 124.850  1.00  0.00           H  
ATOM   4442  N   PRO 2 340     139.320 166.890 128.434  1.00201.25           N  
ATOM   4443  CA  PRO 2 340     139.912 167.483 129.649  1.00201.25           C  
ATOM   4444  C   PRO 2 340     141.051 166.680 130.272  1.00201.25           C  
ATOM   4445  O   PRO 2 340     140.988 165.456 130.400  1.00201.25           O  
ATOM   4446  CB  PRO 2 340     138.716 167.586 130.598  1.00201.25           C  
ATOM   4447  CG  PRO 2 340     137.577 167.803 129.701  1.00201.25           C  
ATOM   4448  CD  PRO 2 340     137.843 166.956 128.496  1.00201.25           C  
ATOM   4449  HA  PRO 2 340     140.311 168.479 129.408  1.00  0.00           H  
ATOM   4450 1HB  PRO 2 340     138.627 166.665 131.192  1.00  0.00           H  
ATOM   4451 2HB  PRO 2 340     138.869 168.412 131.308  1.00  0.00           H  
ATOM   4452 1HG  PRO 2 340     136.639 167.522 130.203  1.00  0.00           H  
ATOM   4453 2HG  PRO 2 340     137.493 168.869 129.445  1.00  0.00           H  
ATOM   4454 1HD  PRO 2 340     137.402 165.959 128.643  1.00  0.00           H  
ATOM   4455 2HD  PRO 2 340     137.417 167.441 127.605  1.00  0.00           H  
ATOM   4456  N   TYR 2 341     142.097 167.403 130.669  1.00188.22           N  
ATOM   4457  CA  TYR 2 341     143.456 166.872 130.758  1.00188.22           C  
ATOM   4458  C   TYR 2 341     143.784 166.541 132.209  1.00188.22           C  
ATOM   4459  O   TYR 2 341     144.237 167.391 132.977  1.00188.22           O  
ATOM   4460  CB  TYR 2 341     144.441 167.881 130.180  1.00188.22           C  
ATOM   4461  CG  TYR 2 341     143.999 168.508 128.869  1.00188.22           C  
ATOM   4462  CD1 TYR 2 341     144.300 167.911 127.654  1.00188.22           C  
ATOM   4463  CD2 TYR 2 341     143.316 169.724 128.849  1.00188.22           C  
ATOM   4464  CE1 TYR 2 341     143.907 168.486 126.454  1.00188.22           C  
ATOM   4465  CE2 TYR 2 341     142.916 170.303 127.658  1.00188.22           C  
ATOM   4466  CZ  TYR 2 341     143.217 169.679 126.464  1.00188.22           C  
ATOM   4467  OH  TYR 2 341     142.829 170.253 125.275  1.00188.22           O  
ATOM   4468  H   TYR 2 341     141.928 168.367 130.919  1.00  0.00           H  
ATOM   4469  HA  TYR 2 341     143.507 165.952 130.175  1.00  0.00           H  
ATOM   4470 1HB  TYR 2 341     144.602 168.686 130.899  1.00  0.00           H  
ATOM   4471 2HB  TYR 2 341     145.402 167.396 130.012  1.00  0.00           H  
ATOM   4472  HD1 TYR 2 341     144.855 166.973 127.630  1.00  0.00           H  
ATOM   4473  HD2 TYR 2 341     143.089 170.237 129.784  1.00  0.00           H  
ATOM   4474  HE1 TYR 2 341     144.154 168.000 125.510  1.00  0.00           H  
ATOM   4475  HE2 TYR 2 341     142.368 171.246 127.667  1.00  0.00           H  
ATOM   4476  HH  TYR 2 341     142.365 171.074 125.454  1.00  0.00           H  
ATOM   4477  N   LYS 2 342     143.558 165.285 132.591  1.00187.02           N  
ATOM   4478  CA  LYS 2 342     143.836 164.818 133.946  1.00187.02           C  
ATOM   4479  C   LYS 2 342     144.545 163.460 133.808  1.00187.02           C  
ATOM   4480  O   LYS 2 342     144.074 162.404 134.229  1.00187.02           O  
ATOM   4481  CB  LYS 2 342     142.554 164.807 134.788  1.00187.02           C  
ATOM   4482  CG  LYS 2 342     142.702 164.355 136.250  1.00187.02           C  
ATOM   4483  CD  LYS 2 342     143.836 165.104 136.928  1.00187.02           C  
ATOM   4484  CE  LYS 2 342     144.457 164.272 138.031  1.00187.02           C  
ATOM   4485  NZ  LYS 2 342     145.318 163.195 137.466  1.00187.02           N  
ATOM   4486  H   LYS 2 342     143.181 164.637 131.915  1.00  0.00           H  
ATOM   4487  HA  LYS 2 342     144.549 165.502 134.408  1.00  0.00           H  
ATOM   4488 1HB  LYS 2 342     142.124 165.809 134.809  1.00  0.00           H  
ATOM   4489 2HB  LYS 2 342     141.821 164.146 134.326  1.00  0.00           H  
ATOM   4490 1HG  LYS 2 342     141.771 164.545 136.786  1.00  0.00           H  
ATOM   4491 2HG  LYS 2 342     142.906 163.285 136.281  1.00  0.00           H  
ATOM   4492 1HD  LYS 2 342     144.602 165.350 136.191  1.00  0.00           H  
ATOM   4493 2HD  LYS 2 342     143.455 166.032 137.354  1.00  0.00           H  
ATOM   4494 1HE  LYS 2 342     145.057 164.913 138.675  1.00  0.00           H  
ATOM   4495 2HE  LYS 2 342     143.669 163.823 138.635  1.00  0.00           H  
ATOM   4496 1HZ  LYS 2 342     145.720 162.655 138.219  1.00  0.00           H  
ATOM   4497 2HZ  LYS 2 342     144.760 162.591 136.878  1.00  0.00           H  
ATOM   4498 3HZ  LYS 2 342     146.058 163.608 136.917  1.00  0.00           H  
ATOM   4499  N   VAL 2 343     145.655 163.461 133.068  1.00188.13           N  
ATOM   4500  CA  VAL 2 343     146.398 162.233 132.800  1.00188.13           C  
ATOM   4501  C   VAL 2 343     147.030 161.714 134.084  1.00188.13           C  
ATOM   4502  O   VAL 2 343     147.753 162.440 134.779  1.00188.13           O  
ATOM   4503  CB  VAL 2 343     147.475 162.483 131.735  1.00188.13           C  
ATOM   4504  CG1 VAL 2 343     148.322 161.250 131.543  1.00188.13           C  
ATOM   4505  CG2 VAL 2 343     146.853 162.889 130.432  1.00188.13           C  
ATOM   4506  H   VAL 2 343     145.990 164.333 132.683  1.00  0.00           H  
ATOM   4507  HA  VAL 2 343     145.702 161.482 132.424  1.00  0.00           H  
ATOM   4508  HB  VAL 2 343     148.134 163.280 132.078  1.00  0.00           H  
ATOM   4509 1HG1 VAL 2 343     149.081 161.444 130.785  1.00  0.00           H  
ATOM   4510 2HG1 VAL 2 343     148.808 160.992 132.484  1.00  0.00           H  
ATOM   4511 3HG1 VAL 2 343     147.691 160.422 131.220  1.00  0.00           H  
ATOM   4512 1HG2 VAL 2 343     147.635 163.061 129.694  1.00  0.00           H  
ATOM   4513 2HG2 VAL 2 343     146.191 162.096 130.082  1.00  0.00           H  
ATOM   4514 3HG2 VAL 2 343     146.279 163.805 130.573  1.00  0.00           H  
ATOM   4515  N   PHE 2 344     146.758 160.452 134.406  1.00185.29           N  
ATOM   4516  CA  PHE 2 344     147.417 159.804 135.527  1.00185.29           C  
ATOM   4517  C   PHE 2 344     148.773 159.251 135.095  1.00185.29           C  
ATOM   4518  O   PHE 2 344     148.984 158.888 133.932  1.00185.29           O  
ATOM   4519  CB  PHE 2 344     146.548 158.678 136.088  1.00185.29           C  
ATOM   4520  CG  PHE 2 344     145.277 159.155 136.729  1.00185.29           C  
ATOM   4521  CD1 PHE 2 344     145.250 159.493 138.072  1.00185.29           C  
ATOM   4522  CD2 PHE 2 344     144.107 159.251 135.991  1.00185.29           C  
ATOM   4523  CE1 PHE 2 344     144.081 159.928 138.668  1.00185.29           C  
ATOM   4524  CE2 PHE 2 344     142.933 159.685 136.580  1.00185.29           C  
ATOM   4525  CZ  PHE 2 344     142.921 160.024 137.920  1.00185.29           C  
ATOM   4526  H   PHE 2 344     146.083 159.932 133.865  1.00  0.00           H  
ATOM   4527  HA  PHE 2 344     147.573 160.545 136.312  1.00  0.00           H  
ATOM   4528 1HB  PHE 2 344     146.286 157.987 135.287  1.00  0.00           H  
ATOM   4529 2HB  PHE 2 344     147.114 158.118 136.831  1.00  0.00           H  
ATOM   4530  HD1 PHE 2 344     146.165 159.413 138.660  1.00  0.00           H  
ATOM   4531  HD2 PHE 2 344     144.120 158.982 134.934  1.00  0.00           H  
ATOM   4532  HE1 PHE 2 344     144.075 160.194 139.725  1.00  0.00           H  
ATOM   4533  HE2 PHE 2 344     142.019 159.759 135.992  1.00  0.00           H  
ATOM   4534  HZ  PHE 2 344     141.998 160.365 138.386  1.00  0.00           H  
ATOM   4535  N   HIS 2 345     149.685 159.161 136.061  1.00192.01           N  
ATOM   4536  CA  HIS 2 345     151.055 158.736 135.814  1.00192.01           C  
ATOM   4537  C   HIS 2 345     151.390 157.520 136.664  1.00192.01           C  
ATOM   4538  O   HIS 2 345     150.923 157.393 137.800  1.00192.01           O  
ATOM   4539  CB  HIS 2 345     152.053 159.862 136.115  1.00192.01           C  
ATOM   4540  CG  HIS 2 345     152.000 160.999 135.143  1.00192.01           C  
ATOM   4541  ND1 HIS 2 345     151.117 162.050 135.271  1.00192.01           N  
ATOM   4542  CD2 HIS 2 345     152.726 161.254 134.028  1.00192.01           C  
ATOM   4543  CE1 HIS 2 345     151.299 162.899 134.276  1.00192.01           C  
ATOM   4544  NE2 HIS 2 345     152.269 162.440 133.507  1.00192.01           N  
ATOM   4545  H   HIS 2 345     149.406 159.400 137.002  1.00  0.00           H  
ATOM   4546  HA  HIS 2 345     151.168 158.465 134.765  1.00  0.00           H  
ATOM   4547 1HB  HIS 2 345     151.863 160.260 137.112  1.00  0.00           H  
ATOM   4548 2HB  HIS 2 345     153.066 159.461 136.111  1.00  0.00           H  
ATOM   4549  HD2 HIS 2 345     153.523 160.632 133.619  1.00  0.00           H  
ATOM   4550  HE1 HIS 2 345     150.743 163.823 134.116  1.00  0.00           H  
ATOM   4551  HE2 HIS 2 345     152.621 162.885 132.671  1.00  0.00           H  
ATOM   4552  N   TYR 2 346     152.193 156.625 136.095  1.00189.10           N  
ATOM   4553  CA  TYR 2 346     152.714 155.461 136.796  1.00189.10           C  
ATOM   4554  C   TYR 2 346     154.132 155.212 136.311  1.00189.10           C  
ATOM   4555  O   TYR 2 346     154.480 155.567 135.182  1.00189.10           O  
ATOM   4556  CB  TYR 2 346     151.854 154.217 136.541  1.00189.10           C  
ATOM   4557  CG  TYR 2 346     150.487 154.261 137.180  1.00189.10           C  
ATOM   4558  CD1 TYR 2 346     150.326 154.016 138.536  1.00189.10           C  
ATOM   4559  CD2 TYR 2 346     149.355 154.545 136.424  1.00189.10           C  
ATOM   4560  CE1 TYR 2 346     149.077 154.056 139.128  1.00189.10           C  
ATOM   4561  CE2 TYR 2 346     148.100 154.587 137.005  1.00189.10           C  
ATOM   4562  CZ  TYR 2 346     147.969 154.342 138.357  1.00189.10           C  
ATOM   4563  OH  TYR 2 346     146.726 154.381 138.944  1.00189.10           O  
ATOM   4564  H   TYR 2 346     152.447 156.771 135.128  1.00  0.00           H  
ATOM   4565  HA  TYR 2 346     152.702 155.668 137.866  1.00  0.00           H  
ATOM   4566 1HB  TYR 2 346     151.717 154.083 135.467  1.00  0.00           H  
ATOM   4567 2HB  TYR 2 346     152.370 153.334 136.918  1.00  0.00           H  
ATOM   4568  HD1 TYR 2 346     151.193 153.787 139.155  1.00  0.00           H  
ATOM   4569  HD2 TYR 2 346     149.448 154.738 135.355  1.00  0.00           H  
ATOM   4570  HE1 TYR 2 346     148.973 153.860 140.195  1.00  0.00           H  
ATOM   4571  HE2 TYR 2 346     147.224 154.811 136.395  1.00  0.00           H  
ATOM   4572  HH  TYR 2 346     146.066 154.590 138.279  1.00  0.00           H  
ATOM   4573  N   GLN 2 347     154.956 154.592 137.155  1.00201.94           N  
ATOM   4574  CA  GLN 2 347     156.287 154.196 136.717  1.00201.94           C  
ATOM   4575  C   GLN 2 347     156.536 152.751 137.121  1.00201.94           C  
ATOM   4576  O   GLN 2 347     155.979 152.257 138.105  1.00201.94           O  
ATOM   4577  CB  GLN 2 347     157.380 155.138 137.269  1.00201.94           C  
ATOM   4578  CG  GLN 2 347     157.696 155.034 138.751  1.00201.94           C  
ATOM   4579  CD  GLN 2 347     158.892 154.140 139.031  1.00201.94           C  
ATOM   4580  OE1 GLN 2 347     159.413 153.481 138.132  1.00201.94           O  
ATOM   4581  NE2 GLN 2 347     159.348 154.134 140.278  1.00201.94           N  
ATOM   4582  H   GLN 2 347     154.670 154.390 138.102  1.00  0.00           H  
ATOM   4583  HA  GLN 2 347     156.321 154.243 135.629  1.00  0.00           H  
ATOM   4584 1HB  GLN 2 347     158.316 154.959 136.740  1.00  0.00           H  
ATOM   4585 2HB  GLN 2 347     157.094 156.174 137.086  1.00  0.00           H  
ATOM   4586 1HG  GLN 2 347     157.918 156.030 139.135  1.00  0.00           H  
ATOM   4587 2HG  GLN 2 347     156.831 154.618 139.268  1.00  0.00           H  
ATOM   4588 1HE2 GLN 2 347     160.134 153.564 140.521  1.00  0.00           H  
ATOM   4589 2HE2 GLN 2 347     158.907 154.699 140.975  1.00  0.00           H  
ATOM   4590  N   VAL 2 348     157.365 152.070 136.333  1.00196.98           N  
ATOM   4591  CA  VAL 2 348     157.568 150.636 136.475  1.00196.98           C  
ATOM   4592  C   VAL 2 348     159.044 150.350 136.716  1.00196.98           C  
ATOM   4593  O   VAL 2 348     159.927 151.152 136.403  1.00196.98           O  
ATOM   4594  CB  VAL 2 348     157.061 149.851 135.246  1.00196.98           C  
ATOM   4595  CG1 VAL 2 348     155.570 150.063 135.049  1.00196.98           C  
ATOM   4596  CG2 VAL 2 348     157.820 150.272 134.003  1.00196.98           C  
ATOM   4597  H   VAL 2 348     157.868 152.569 135.614  1.00  0.00           H  
ATOM   4598  HA  VAL 2 348     157.008 150.292 137.345  1.00  0.00           H  
ATOM   4599  HB  VAL 2 348     157.214 148.786 135.418  1.00  0.00           H  
ATOM   4600 1HG1 VAL 2 348     155.234 149.500 134.177  1.00  0.00           H  
ATOM   4601 2HG1 VAL 2 348     155.034 149.717 135.932  1.00  0.00           H  
ATOM   4602 3HG1 VAL 2 348     155.371 151.123 134.894  1.00  0.00           H  
ATOM   4603 1HG2 VAL 2 348     157.453 149.710 133.145  1.00  0.00           H  
ATOM   4604 2HG2 VAL 2 348     157.672 151.338 133.830  1.00  0.00           H  
ATOM   4605 3HG2 VAL 2 348     158.883 150.071 134.140  1.00  0.00           H  
ATOM   4606  N   LYS 2 349     159.298 149.178 137.296  1.00210.60           N  
ATOM   4607  CA  LYS 2 349     160.635 148.646 137.540  1.00210.60           C  
ATOM   4608  C   LYS 2 349     160.595 147.216 137.010  1.00210.60           C  
ATOM   4609  O   LYS 2 349     160.202 146.288 137.725  1.00210.60           O  
ATOM   4610  CB  LYS 2 349     161.006 148.704 139.018  1.00210.60           C  
ATOM   4611  CG  LYS 2 349     161.189 150.113 139.553  1.00210.60           C  
ATOM   4612  CD  LYS 2 349     162.466 150.745 139.029  1.00210.60           C  
ATOM   4613  CE  LYS 2 349     162.647 152.147 139.586  1.00210.60           C  
ATOM   4614  NZ  LYS 2 349     162.867 152.132 141.058  1.00210.60           N  
ATOM   4615  H   LYS 2 349     158.494 148.636 137.579  1.00  0.00           H  
ATOM   4616  HA  LYS 2 349     161.354 149.252 136.988  1.00  0.00           H  
ATOM   4617 1HB  LYS 2 349     160.229 148.216 139.608  1.00  0.00           H  
ATOM   4618 2HB  LYS 2 349     161.934 148.156 139.182  1.00  0.00           H  
ATOM   4619 1HG  LYS 2 349     160.341 150.729 139.253  1.00  0.00           H  
ATOM   4620 2HG  LYS 2 349     161.229 150.086 140.641  1.00  0.00           H  
ATOM   4621 1HD  LYS 2 349     163.321 150.131 139.317  1.00  0.00           H  
ATOM   4622 2HD  LYS 2 349     162.427 150.795 137.941  1.00  0.00           H  
ATOM   4623 1HE  LYS 2 349     163.502 152.621 139.106  1.00  0.00           H  
ATOM   4624 2HE  LYS 2 349     161.760 152.742 139.369  1.00  0.00           H  
ATOM   4625 1HZ  LYS 2 349     162.982 153.079 141.391  1.00  0.00           H  
ATOM   4626 2HZ  LYS 2 349     162.070 151.709 141.514  1.00  0.00           H  
ATOM   4627 3HZ  LYS 2 349     163.698 151.598 141.269  1.00  0.00           H  
ATOM   4628  N   ILE 2 350     160.968 147.058 135.749  1.00217.70           N  
ATOM   4629  CA  ILE 2 350     160.957 145.773 135.064  1.00217.70           C  
ATOM   4630  C   ILE 2 350     162.303 145.090 135.284  1.00217.70           C  
ATOM   4631  O   ILE 2 350     163.344 145.742 135.417  1.00217.70           O  
ATOM   4632  CB  ILE 2 350     160.615 145.973 133.565  1.00217.70           C  
ATOM   4633  CG1 ILE 2 350     160.348 144.643 132.853  1.00217.70           C  
ATOM   4634  CG2 ILE 2 350     161.682 146.789 132.838  1.00217.70           C  
ATOM   4635  CD1 ILE 2 350     159.660 144.804 131.517  1.00217.70           C  
ATOM   4636  H   ILE 2 350     161.274 147.880 135.248  1.00  0.00           H  
ATOM   4637  HA  ILE 2 350     160.192 145.145 135.519  1.00  0.00           H  
ATOM   4638  HB  ILE 2 350     159.665 146.500 133.476  1.00  0.00           H  
ATOM   4639 1HG1 ILE 2 350     161.290 144.119 132.695  1.00  0.00           H  
ATOM   4640 2HG1 ILE 2 350     159.726 144.010 133.486  1.00  0.00           H  
ATOM   4641 1HG2 ILE 2 350     161.402 146.904 131.791  1.00  0.00           H  
ATOM   4642 2HG2 ILE 2 350     161.766 147.771 133.301  1.00  0.00           H  
ATOM   4643 3HG2 ILE 2 350     162.641 146.274 132.903  1.00  0.00           H  
ATOM   4644 1HD1 ILE 2 350     159.501 143.823 131.069  1.00  0.00           H  
ATOM   4645 2HD1 ILE 2 350     158.698 145.297 131.660  1.00  0.00           H  
ATOM   4646 3HD1 ILE 2 350     160.283 145.407 130.858  1.00  0.00           H  
ATOM   4647  N   HIS 2 351     162.282 143.764 135.375  1.00242.37           N  
ATOM   4648  CA  HIS 2 351     163.491 142.973 135.534  1.00242.37           C  
ATOM   4649  C   HIS 2 351     163.621 141.997 134.376  1.00242.37           C  
ATOM   4650  O   HIS 2 351     162.629 141.462 133.875  1.00242.37           O  
ATOM   4651  CB  HIS 2 351     163.492 142.206 136.862  1.00242.37           C  
ATOM   4652  CG  HIS 2 351     163.563 143.087 138.068  1.00242.37           C  
ATOM   4653  ND1 HIS 2 351     162.467 143.753 138.572  1.00242.37           N  
ATOM   4654  CD2 HIS 2 351     164.601 143.409 138.876  1.00242.37           C  
ATOM   4655  CE1 HIS 2 351     162.825 144.449 139.635  1.00242.37           C  
ATOM   4656  NE2 HIS 2 351     164.116 144.257 139.842  1.00242.37           N  
ATOM   4657  H   HIS 2 351     161.389 143.294 135.331  1.00  0.00           H  
ATOM   4658  HA  HIS 2 351     164.359 143.631 135.533  1.00  0.00           H  
ATOM   4659 1HB  HIS 2 351     162.587 141.602 136.934  1.00  0.00           H  
ATOM   4660 2HB  HIS 2 351     164.342 141.525 136.888  1.00  0.00           H  
ATOM   4661  HD2 HIS 2 351     165.630 143.061 138.778  1.00  0.00           H  
ATOM   4662  HE1 HIS 2 351     162.168 145.075 140.238  1.00  0.00           H  
ATOM   4663  HE2 HIS 2 351     164.662 144.665 140.588  1.00  0.00           H  
ATOM   4664  N   PHE 2 352     164.861 141.777 133.951  1.00216.51           N  
ATOM   4665  CA  PHE 2 352     165.169 140.838 132.885  1.00216.51           C  
ATOM   4666  C   PHE 2 352     166.172 139.822 133.406  1.00216.51           C  
ATOM   4667  O   PHE 2 352     166.831 140.039 134.426  1.00216.51           O  
ATOM   4668  CB  PHE 2 352     165.732 141.536 131.636  1.00216.51           C  
ATOM   4669  CG  PHE 2 352     164.688 142.194 130.775  1.00216.51           C  
ATOM   4670  CD1 PHE 2 352     163.976 143.297 131.228  1.00216.51           C  
ATOM   4671  CD2 PHE 2 352     164.410 141.698 129.512  1.00216.51           C  
ATOM   4672  CE1 PHE 2 352     163.018 143.895 130.433  1.00216.51           C  
ATOM   4673  CE2 PHE 2 352     163.450 142.290 128.713  1.00216.51           C  
ATOM   4674  CZ  PHE 2 352     162.753 143.391 129.174  1.00216.51           C  
ATOM   4675  H   PHE 2 352     165.614 142.286 134.391  1.00  0.00           H  
ATOM   4676  HA  PHE 2 352     164.248 140.329 132.595  1.00  0.00           H  
ATOM   4677 1HB  PHE 2 352     166.449 142.299 131.938  1.00  0.00           H  
ATOM   4678 2HB  PHE 2 352     166.265 140.810 131.023  1.00  0.00           H  
ATOM   4679  HD1 PHE 2 352     164.181 143.691 132.224  1.00  0.00           H  
ATOM   4680  HD2 PHE 2 352     164.960 140.829 129.150  1.00  0.00           H  
ATOM   4681  HE1 PHE 2 352     162.472 144.764 130.799  1.00  0.00           H  
ATOM   4682  HE2 PHE 2 352     163.241 141.890 127.721  1.00  0.00           H  
ATOM   4683  HZ  PHE 2 352     161.996 143.859 128.547  1.00  0.00           H  
ATOM   4684  N   SER 2 353     166.278 138.702 132.696  1.00244.57           N  
ATOM   4685  CA  SER 2 353     167.207 137.649 133.080  1.00244.57           C  
ATOM   4686  C   SER 2 353     167.554 136.822 131.853  1.00244.57           C  
ATOM   4687  O   SER 2 353     166.828 136.821 130.856  1.00244.57           O  
ATOM   4688  CB  SER 2 353     166.627 136.763 134.187  1.00244.57           C  
ATOM   4689  OG  SER 2 353     165.456 136.103 133.748  1.00244.57           O  
ATOM   4690  H   SER 2 353     165.704 138.576 131.874  1.00  0.00           H  
ATOM   4691  HA  SER 2 353     168.119 138.113 133.459  1.00  0.00           H  
ATOM   4692 1HB  SER 2 353     167.370 136.026 134.490  1.00  0.00           H  
ATOM   4693 2HB  SER 2 353     166.397 137.374 135.059  1.00  0.00           H  
ATOM   4694  HG  SER 2 353     165.317 136.386 132.841  1.00  0.00           H  
ATOM   4695  N   GLY 2 354     168.677 136.116 131.943  1.00249.39           N  
ATOM   4696  CA  GLY 2 354     169.142 135.286 130.850  1.00249.39           C  
ATOM   4697  C   GLY 2 354     170.651 135.254 130.736  1.00249.39           C  
ATOM   4698  O   GLY 2 354     171.310 136.294 130.822  1.00249.39           O  
ATOM   4699  H   GLY 2 354     169.220 136.159 132.794  1.00  0.00           H  
ATOM   4700 1HA  GLY 2 354     168.778 134.268 130.986  1.00  0.00           H  
ATOM   4701 2HA  GLY 2 354     168.726 135.653 129.912  1.00  0.00           H  
ATOM   4702  N   THR 2 355     171.214 134.062 130.552  1.00263.94           N  
ATOM   4703  CA  THR 2 355     172.658 133.907 130.446  1.00263.94           C  
ATOM   4704  C   THR 2 355     173.162 133.914 129.009  1.00263.94           C  
ATOM   4705  O   THR 2 355     174.380 133.945 128.799  1.00263.94           O  
ATOM   4706  CB  THR 2 355     173.102 132.611 131.132  1.00263.94           C  
ATOM   4707  OG1 THR 2 355     172.408 131.499 130.551  1.00263.94           O  
ATOM   4708  CG2 THR 2 355     172.799 132.669 132.623  1.00263.94           C  
ATOM   4709  H   THR 2 355     170.625 133.244 130.484  1.00  0.00           H  
ATOM   4710  HA  THR 2 355     173.134 134.750 130.947  1.00  0.00           H  
ATOM   4711  HB  THR 2 355     174.173 132.472 130.989  1.00  0.00           H  
ATOM   4712  HG1 THR 2 355     171.819 131.815 129.861  1.00  0.00           H  
ATOM   4713 1HG2 THR 2 355     173.121 131.741 133.096  1.00  0.00           H  
ATOM   4714 2HG2 THR 2 355     173.332 133.508 133.070  1.00  0.00           H  
ATOM   4715 3HG2 THR 2 355     171.728 132.799 132.772  1.00  0.00           H  
ATOM   4716  N   GLU 2 356     172.267 133.887 128.017  1.00258.98           N  
ATOM   4717  CA  GLU 2 356     172.703 133.895 126.624  1.00258.98           C  
ATOM   4718  C   GLU 2 356     173.182 135.270 126.174  1.00258.98           C  
ATOM   4719  O   GLU 2 356     173.886 135.354 125.160  1.00258.98           O  
ATOM   4720  CB  GLU 2 356     171.573 133.401 125.710  1.00258.98           C  
ATOM   4721  CG  GLU 2 356     170.466 134.410 125.323  1.00258.98           C  
ATOM   4722  CD  GLU 2 356     169.522 134.863 126.451  1.00258.98           C  
ATOM   4723  OE1 GLU 2 356     169.803 134.695 127.657  1.00258.98           O  
ATOM   4724  OE2 GLU 2 356     168.453 135.407 126.106  1.00258.98           O  
ATOM   4725  H   GLU 2 356     171.279 133.861 128.223  1.00  0.00           H  
ATOM   4726  HA  GLU 2 356     173.554 133.221 126.524  1.00  0.00           H  
ATOM   4727 1HB  GLU 2 356     171.995 133.042 124.771  1.00  0.00           H  
ATOM   4728 2HB  GLU 2 356     171.064 132.561 126.183  1.00  0.00           H  
ATOM   4729 1HG  GLU 2 356     170.933 135.309 124.920  1.00  0.00           H  
ATOM   4730 2HG  GLU 2 356     169.848 133.973 124.540  1.00  0.00           H  
ATOM   4731  N   SER 2 357     172.795 136.329 126.896  1.00256.98           N  
ATOM   4732  CA  SER 2 357     173.270 137.706 126.708  1.00256.98           C  
ATOM   4733  C   SER 2 357     172.944 138.240 125.310  1.00256.98           C  
ATOM   4734  O   SER 2 357     173.826 138.584 124.521  1.00256.98           O  
ATOM   4735  CB  SER 2 357     174.769 137.824 127.015  1.00256.98           C  
ATOM   4736  OG  SER 2 357     175.055 137.376 128.329  1.00256.98           O  
ATOM   4737  H   SER 2 357     172.121 136.136 127.623  1.00  0.00           H  
ATOM   4738  HA  SER 2 357     172.728 138.356 127.396  1.00  0.00           H  
ATOM   4739 1HB  SER 2 357     175.335 137.234 126.295  1.00  0.00           H  
ATOM   4740 2HB  SER 2 357     175.082 138.861 126.905  1.00  0.00           H  
ATOM   4741  HG  SER 2 357     174.214 137.104 128.705  1.00  0.00           H  
ATOM   4742  N   ASN 2 358     171.650 138.303 125.016  1.00260.96           N  
ATOM   4743  CA  ASN 2 358     171.189 138.923 123.785  1.00260.96           C  
ATOM   4744  C   ASN 2 358     171.031 140.427 123.983  1.00260.96           C  
ATOM   4745  O   ASN 2 358     170.877 140.920 125.103  1.00260.96           O  
ATOM   4746  CB  ASN 2 358     169.871 138.304 123.318  1.00260.96           C  
ATOM   4747  CG  ASN 2 358     170.052 136.911 122.748  1.00260.96           C  
ATOM   4748  OD1 ASN 2 358     171.140 136.547 122.301  1.00260.96           O  
ATOM   4749  ND2 ASN 2 358     168.982 136.124 122.755  1.00260.96           N  
ATOM   4750  H   ASN 2 358     170.971 137.915 125.656  1.00  0.00           H  
ATOM   4751  HA  ASN 2 358     171.940 138.757 123.011  1.00  0.00           H  
ATOM   4752 1HB  ASN 2 358     169.175 138.254 124.156  1.00  0.00           H  
ATOM   4753 2HB  ASN 2 358     169.420 138.940 122.556  1.00  0.00           H  
ATOM   4754 1HD2 ASN 2 358     169.043 135.194 122.391  1.00  0.00           H  
ATOM   4755 2HD2 ASN 2 358     168.116 136.461 123.124  1.00  0.00           H  
ATOM   4756  N   THR 2 359     171.066 141.155 122.872  1.00268.98           N  
ATOM   4757  CA  THR 2 359     171.184 142.604 122.884  1.00268.98           C  
ATOM   4758  C   THR 2 359     169.907 143.262 122.367  1.00268.98           C  
ATOM   4759  O   THR 2 359     168.889 142.606 122.122  1.00268.98           O  
ATOM   4760  CB  THR 2 359     172.397 143.037 122.057  1.00268.98           C  
ATOM   4761  OG1 THR 2 359     172.178 142.704 120.681  1.00268.98           O  
ATOM   4762  CG2 THR 2 359     173.660 142.344 122.548  1.00268.98           C  
ATOM   4763  H   THR 2 359     171.008 140.673 121.986  1.00  0.00           H  
ATOM   4764  HA  THR 2 359     171.325 142.931 123.914  1.00  0.00           H  
ATOM   4765  HB  THR 2 359     172.528 144.116 122.141  1.00  0.00           H  
ATOM   4766  HG1 THR 2 359     171.320 142.284 120.587  1.00  0.00           H  
ATOM   4767 1HG2 THR 2 359     174.509 142.667 121.946  1.00  0.00           H  
ATOM   4768 2HG2 THR 2 359     173.835 142.603 123.592  1.00  0.00           H  
ATOM   4769 3HG2 THR 2 359     173.541 141.265 122.458  1.00  0.00           H  
ATOM   4770  N   TYR 2 360     169.973 144.583 122.210  1.00261.57           N  
ATOM   4771  CA  TYR 2 360     168.832 145.365 121.755  1.00261.57           C  
ATOM   4772  C   TYR 2 360     168.562 145.151 120.271  1.00261.57           C  
ATOM   4773  O   TYR 2 360     169.485 145.135 119.451  1.00261.57           O  
ATOM   4774  CB  TYR 2 360     169.066 146.845 122.059  1.00261.57           C  
ATOM   4775  CG  TYR 2 360     168.257 147.800 121.213  1.00261.57           C  
ATOM   4776  CD1 TYR 2 360     166.909 148.025 121.469  1.00261.57           C  
ATOM   4777  CD2 TYR 2 360     168.860 148.512 120.180  1.00261.57           C  
ATOM   4778  CE1 TYR 2 360     166.176 148.907 120.690  1.00261.57           C  
ATOM   4779  CE2 TYR 2 360     168.142 149.389 119.405  1.00261.57           C  
ATOM   4780  CZ  TYR 2 360     166.805 149.587 119.662  1.00261.57           C  
ATOM   4781  OH  TYR 2 360     166.110 150.472 118.876  1.00261.57           O  
ATOM   4782  H   TYR 2 360     170.843 145.054 122.414  1.00  0.00           H  
ATOM   4783  HA  TYR 2 360     167.945 145.028 122.293  1.00  0.00           H  
ATOM   4784 1HB  TYR 2 360     168.827 147.044 123.105  1.00  0.00           H  
ATOM   4785 2HB  TYR 2 360     170.119 147.084 121.913  1.00  0.00           H  
ATOM   4786  HD1 TYR 2 360     166.416 147.505 122.291  1.00  0.00           H  
ATOM   4787  HD2 TYR 2 360     169.922 148.378 119.973  1.00  0.00           H  
ATOM   4788  HE1 TYR 2 360     165.120 149.073 120.902  1.00  0.00           H  
ATOM   4789  HE2 TYR 2 360     168.632 149.923 118.590  1.00  0.00           H  
ATOM   4790  HH  TYR 2 360     166.701 150.847 118.219  1.00  0.00           H  
ATOM   4791  N   THR 2 361     167.285 144.976 119.935  1.00268.26           N  
ATOM   4792  CA  THR 2 361     166.834 144.854 118.556  1.00268.26           C  
ATOM   4793  C   THR 2 361     165.830 145.925 118.166  1.00268.26           C  
ATOM   4794  O   THR 2 361     166.025 146.616 117.158  1.00268.26           O  
ATOM   4795  CB  THR 2 361     166.221 143.463 118.334  1.00268.26           C  
ATOM   4796  OG1 THR 2 361     167.196 142.456 118.641  1.00268.26           O  
ATOM   4797  CG2 THR 2 361     165.764 143.300 116.892  1.00268.26           C  
ATOM   4798  H   THR 2 361     166.606 144.927 120.681  1.00  0.00           H  
ATOM   4799  HA  THR 2 361     167.696 144.972 117.898  1.00  0.00           H  
ATOM   4800  HB  THR 2 361     165.365 143.333 118.996  1.00  0.00           H  
ATOM   4801  HG1 THR 2 361     168.014 142.877 118.917  1.00  0.00           H  
ATOM   4802 1HG2 THR 2 361     165.333 142.308 116.757  1.00  0.00           H  
ATOM   4803 2HG2 THR 2 361     165.015 144.057 116.660  1.00  0.00           H  
ATOM   4804 3HG2 THR 2 361     166.617 143.418 116.225  1.00  0.00           H  
ATOM   4805  N   ASN 2 362     164.765 146.093 118.945  1.00284.25           N  
ATOM   4806  CA  ASN 2 362     163.615 146.882 118.530  1.00284.25           C  
ATOM   4807  C   ASN 2 362     162.946 147.470 119.763  1.00284.25           C  
ATOM   4808  O   ASN 2 362     163.265 147.113 120.898  1.00284.25           O  
ATOM   4809  CB  ASN 2 362     162.671 146.012 117.669  1.00284.25           C  
ATOM   4810  CG  ASN 2 362     161.522 145.385 118.457  1.00284.25           C  
ATOM   4811  OD1 ASN 2 362     160.518 146.029 118.774  1.00284.25           O  
ATOM   4812  ND2 ASN 2 362     161.678 144.108 118.782  1.00284.25           N  
ATOM   4813  H   ASN 2 362     164.759 145.656 119.855  1.00  0.00           H  
ATOM   4814  HA  ASN 2 362     163.970 147.722 117.931  1.00  0.00           H  
ATOM   4815 1HB  ASN 2 362     162.244 146.619 116.869  1.00  0.00           H  
ATOM   4816 2HB  ASN 2 362     163.241 145.209 117.202  1.00  0.00           H  
ATOM   4817 1HD2 ASN 2 362     160.965 143.633 119.298  1.00  0.00           H  
ATOM   4818 2HD2 ASN 2 362     162.508 143.621 118.511  1.00  0.00           H  
ATOM   4819  N   GLN 2 363     162.003 148.392 119.520  1.00270.19           N  
ATOM   4820  CA  GLN 2 363     161.314 149.090 120.602  1.00270.19           C  
ATOM   4821  C   GLN 2 363     159.796 148.972 120.495  1.00270.19           C  
ATOM   4822  O   GLN 2 363     159.079 149.741 121.142  1.00270.19           O  
ATOM   4823  CB  GLN 2 363     161.696 150.575 120.642  1.00270.19           C  
ATOM   4824  CG  GLN 2 363     163.086 150.953 120.123  1.00270.19           C  
ATOM   4825  CD  GLN 2 363     163.099 151.275 118.631  1.00270.19           C  
ATOM   4826  OE1 GLN 2 363     162.398 150.647 117.835  1.00270.19           O  
ATOM   4827  NE2 GLN 2 363     163.899 152.267 118.250  1.00270.19           N  
ATOM   4828  H   GLN 2 363     161.763 148.609 118.563  1.00  0.00           H  
ATOM   4829  HA  GLN 2 363     161.609 148.637 121.549  1.00  0.00           H  
ATOM   4830 1HB  GLN 2 363     160.981 151.151 120.054  1.00  0.00           H  
ATOM   4831 2HB  GLN 2 363     161.642 150.937 121.669  1.00  0.00           H  
ATOM   4832 1HG  GLN 2 363     163.436 151.834 120.660  1.00  0.00           H  
ATOM   4833 2HG  GLN 2 363     163.765 150.118 120.293  1.00  0.00           H  
ATOM   4834 1HE2 GLN 2 363     163.951 152.526 117.284  1.00  0.00           H  
ATOM   4835 2HE2 GLN 2 363     164.449 152.755 118.928  1.00  0.00           H  
ATOM   4836  N   ALA 2 364     159.280 148.024 119.714  1.00251.02           N  
ATOM   4837  CA  ALA 2 364     157.841 147.922 119.457  1.00251.02           C  
ATOM   4838  C   ALA 2 364     157.226 146.952 120.462  1.00251.02           C  
ATOM   4839  O   ALA 2 364     157.108 145.754 120.209  1.00251.02           O  
ATOM   4840  CB  ALA 2 364     157.572 147.482 118.022  1.00251.02           C  
ATOM   4841  H   ALA 2 364     159.905 147.355 119.287  1.00  0.00           H  
ATOM   4842  HA  ALA 2 364     157.400 148.907 119.607  1.00  0.00           H  
ATOM   4843 1HB  ALA 2 364     156.497 147.414 117.858  1.00  0.00           H  
ATOM   4844 2HB  ALA 2 364     157.999 148.210 117.332  1.00  0.00           H  
ATOM   4845 3HB  ALA 2 364     158.027 146.508 117.849  1.00  0.00           H  
ATOM   4846  N   PHE 2 365     156.819 147.484 121.612  1.00260.10           N  
ATOM   4847  CA  PHE 2 365     156.165 146.697 122.645  1.00260.10           C  
ATOM   4848  C   PHE 2 365     154.874 147.391 123.056  1.00260.10           C  
ATOM   4849  O   PHE 2 365     154.768 148.619 123.001  1.00260.10           O  
ATOM   4850  CB  PHE 2 365     157.066 146.516 123.870  1.00260.10           C  
ATOM   4851  CG  PHE 2 365     158.294 145.697 123.610  1.00260.10           C  
ATOM   4852  CD1 PHE 2 365     158.212 144.476 122.963  1.00260.10           C  
ATOM   4853  CD2 PHE 2 365     159.538 146.147 124.027  1.00260.10           C  
ATOM   4854  CE1 PHE 2 365     159.349 143.720 122.726  1.00260.10           C  
ATOM   4855  CE2 PHE 2 365     160.677 145.397 123.797  1.00260.10           C  
ATOM   4856  CZ  PHE 2 365     160.581 144.181 123.145  1.00260.10           C  
ATOM   4857  H   PHE 2 365     156.972 148.470 121.768  1.00  0.00           H  
ATOM   4858  HA  PHE 2 365     155.942 145.709 122.239  1.00  0.00           H  
ATOM   4859 1HB  PHE 2 365     157.383 147.492 124.236  1.00  0.00           H  
ATOM   4860 2HB  PHE 2 365     156.502 146.035 124.668  1.00  0.00           H  
ATOM   4861  HD1 PHE 2 365     157.238 144.110 122.638  1.00  0.00           H  
ATOM   4862  HD2 PHE 2 365     159.612 147.106 124.541  1.00  0.00           H  
ATOM   4863  HE1 PHE 2 365     159.269 142.764 122.210  1.00  0.00           H  
ATOM   4864  HE2 PHE 2 365     161.649 145.761 124.129  1.00  0.00           H  
ATOM   4865  HZ  PHE 2 365     161.476 143.588 122.964  1.00  0.00           H  
ATOM   4866  N   GLU 2 366     153.888 146.595 123.467  1.00251.30           N  
ATOM   4867  CA  GLU 2 366     152.603 147.112 123.915  1.00251.30           C  
ATOM   4868  C   GLU 2 366     152.224 146.444 125.228  1.00251.30           C  
ATOM   4869  O   GLU 2 366     152.513 145.263 125.438  1.00251.30           O  
ATOM   4870  CB  GLU 2 366     151.489 146.881 122.875  1.00251.30           C  
ATOM   4871  CG  GLU 2 366     151.662 147.618 121.549  1.00251.30           C  
ATOM   4872  CD  GLU 2 366     152.588 146.898 120.583  1.00251.30           C  
ATOM   4873  OE1 GLU 2 366     152.760 145.669 120.723  1.00251.30           O  
ATOM   4874  OE2 GLU 2 366     153.144 147.563 119.684  1.00251.30           O  
ATOM   4875  H   GLU 2 366     154.043 145.597 123.466  1.00  0.00           H  
ATOM   4876  HA  GLU 2 366     152.698 148.187 124.070  1.00  0.00           H  
ATOM   4877 1HB  GLU 2 366     151.419 145.817 122.647  1.00  0.00           H  
ATOM   4878 2HB  GLU 2 366     150.531 147.190 123.293  1.00  0.00           H  
ATOM   4879 1HG  GLU 2 366     150.686 147.732 121.079  1.00  0.00           H  
ATOM   4880 2HG  GLU 2 366     152.057 148.613 121.747  1.00  0.00           H  
ATOM   4881  N   ILE 2 367     151.573 147.201 126.107  1.00207.15           N  
ATOM   4882  CA  ILE 2 367     151.196 146.719 127.429  1.00207.15           C  
ATOM   4883  C   ILE 2 367     149.760 147.156 127.708  1.00207.15           C  
ATOM   4884  O   ILE 2 367     149.305 148.202 127.237  1.00207.15           O  
ATOM   4885  CB  ILE 2 367     152.195 147.226 128.509  1.00207.15           C  
ATOM   4886  CG1 ILE 2 367     151.927 146.612 129.890  1.00207.15           C  
ATOM   4887  CG2 ILE 2 367     152.225 148.749 128.576  1.00207.15           C  
ATOM   4888  CD1 ILE 2 367     152.955 146.974 130.931  1.00207.15           C  
ATOM   4889  H   ILE 2 367     151.334 148.146 125.841  1.00  0.00           H  
ATOM   4890  HA  ILE 2 367     151.221 145.630 127.420  1.00  0.00           H  
ATOM   4891  HB  ILE 2 367     153.198 146.873 128.271  1.00  0.00           H  
ATOM   4892 1HG1 ILE 2 367     150.951 146.936 130.249  1.00  0.00           H  
ATOM   4893 2HG1 ILE 2 367     151.899 145.525 129.806  1.00  0.00           H  
ATOM   4894 1HG2 ILE 2 367     152.933 149.066 129.341  1.00  0.00           H  
ATOM   4895 2HG2 ILE 2 367     152.532 149.149 127.611  1.00  0.00           H  
ATOM   4896 3HG2 ILE 2 367     151.231 149.122 128.825  1.00  0.00           H  
ATOM   4897 1HD1 ILE 2 367     152.695 146.501 131.879  1.00  0.00           H  
ATOM   4898 2HD1 ILE 2 367     153.937 146.626 130.609  1.00  0.00           H  
ATOM   4899 3HD1 ILE 2 367     152.977 148.055 131.060  1.00  0.00           H  
ATOM   4900  N   SER 2 368     149.028 146.316 128.437  1.00198.34           N  
ATOM   4901  CA  SER 2 368     147.663 146.604 128.844  1.00198.34           C  
ATOM   4902  C   SER 2 368     147.577 146.613 130.364  1.00198.34           C  
ATOM   4903  O   SER 2 368     148.480 146.148 131.063  1.00198.34           O  
ATOM   4904  CB  SER 2 368     146.681 145.580 128.267  1.00198.34           C  
ATOM   4905  OG  SER 2 368     146.737 145.567 126.852  1.00198.34           O  
ATOM   4906  H   SER 2 368     149.450 145.441 128.715  1.00  0.00           H  
ATOM   4907  HA  SER 2 368     147.390 147.590 128.465  1.00  0.00           H  
ATOM   4908 1HB  SER 2 368     146.920 144.589 128.653  1.00  0.00           H  
ATOM   4909 2HB  SER 2 368     145.670 145.823 128.592  1.00  0.00           H  
ATOM   4910  HG  SER 2 368     147.395 146.222 126.607  1.00  0.00           H  
ATOM   4911  N   LEU 2 369     146.484 147.167 130.876  1.00188.63           N  
ATOM   4912  CA  LEU 2 369     146.300 147.267 132.313  1.00188.63           C  
ATOM   4913  C   LEU 2 369     144.842 147.000 132.654  1.00188.63           C  
ATOM   4914  O   LEU 2 369     143.935 147.541 132.018  1.00188.63           O  
ATOM   4915  CB  LEU 2 369     146.728 148.650 132.825  1.00188.63           C  
ATOM   4916  CG  LEU 2 369     146.791 148.937 134.328  1.00188.63           C  
ATOM   4917  CD1 LEU 2 369     147.241 147.721 135.116  1.00188.63           C  
ATOM   4918  CD2 LEU 2 369     147.711 150.114 134.599  1.00188.63           C  
ATOM   4919  H   LEU 2 369     145.767 147.526 130.262  1.00  0.00           H  
ATOM   4920  HA  LEU 2 369     146.922 146.513 132.794  1.00  0.00           H  
ATOM   4921 1HB  LEU 2 369     147.728 148.864 132.452  1.00  0.00           H  
ATOM   4922 2HB  LEU 2 369     146.045 149.397 132.421  1.00  0.00           H  
ATOM   4923  HG  LEU 2 369     145.792 149.173 134.696  1.00  0.00           H  
ATOM   4924 1HD1 LEU 2 369     147.272 147.966 136.178  1.00  0.00           H
[truncated: 192,141 more chars]
