# Supplementary material for: Structure of dimeric lipoprotein lipase reveals a pore adjacent to the active site
Source: Nat Commun. 2023 May 4;14:2569. doi: 10.1038/s41467-023-38243-9 (PMC10160067; doi:10.1038/s41467-023-38243-9)
Supplement: Supplementary file 9 — Supplementary Dataset 6 [file 41467_2023_38243_MOESM9_ESM.txt]

HEADER                                            14-FEB-23   XXXX              
EXPDTA    THEORETICAL MODEL                                                     
REMARK 220                                                                      
REMARK 220 EXPERIMENTAL DETAILS                                                 
REMARK 220  EXPERIMENT TYPE                : THEORETICAL MODELLING              
REMARK 220  DATE OF DATA COLLECTION        : 14-FEB-23                          
REMARK 220                                                                      
REMARK 220 REMARK: MODEL GENERATED BY ROSETTA                                   
REMARK 220  VERSION 2023.05+release.36e9db9557d                                 
SEQRES   1 2  415  ASP PHE ARG ASP ILE GLU SER LYS PHE ALA LEU ARG THR
SEQRES   2 2  415  PRO GLU ASP THR ALA GLU ASP THR CYS HIS LEU ILE PRO
SEQRES   3 2  415  GLY VAL THR GLU SER VAL ALA ASN CYS HIS PHE ASN HIS
SEQRES   4 2  415  SER SER LYS THR PHE VAL VAL ILE HIS GLY TRP THR VAL
SEQRES   5 2  415  THR GLY MET TYR GLU SER TRP VAL PRO LYS LEU VAL ALA
SEQRES   6 2  415  ALA LEU TYR LYS ARG GLU PRO ASP SER ASN VAL ILE VAL
SEQRES   7 2  415  VAL ASP TRP LEU SER ARG ALA GLN GLN HIS TYR PRO VAL
SEQRES   8 2  415  SER ALA GLY TYR THR LYS LEU VAL GLY GLN ASP VAL ALA
SEQRES   9 2  415  LYS PHE MET ASN TRP MET ALA ASP GLU PHE ASN TYR PRO
SEQRES  10 2  415  LEU GLY ASN VAL HIS LEU LEU GLY TYR SER LEU GLY ALA
SEQRES  11 2  415  HIS ALA ALA GLY ILE ALA GLY SER LEU THR ASN LYS LYS
SEQRES  12 2  415  VAL ASN ARG ILE THR GLY LEU ASP PRO ALA GLY PRO ASN
SEQRES  13 2  415  PHE GLU TYR ALA GLU ALA PRO SER ARG LEU SER PRO ASP
SEQRES  14 2  415  ASP ALA ASP PHE VAL ASP VAL LEU HIS THR PHE THR ARG
SEQRES  15 2  415  GLY SER PRO GLY ARG SER ILE GLY ILE GLN LYS PRO VAL
SEQRES  16 2  415  GLY HIS VAL ASP ILE TYR PRO ASN GLY GLY THR PHE GLN
SEQRES  17 2  415  PRO GLY CYS VAL LYS CYS SER HIS GLU ARG SER VAL HIS
SEQRES  18 2  415  LEU PHE ILE ASP SER LEU LEU ASN GLU GLU ASN PRO SER
SEQRES  19 2  415  LYS ALA TYR ARG CYS ASN SER LYS GLU ALA PHE GLU LYS
SEQRES  20 2  415  GLY LEU CYS LEU SER CYS ARG LYS ASN ARG CYS ASN ASN
SEQRES  21 2  415  MET GLY TYR GLU ILE ASN LYS VAL ARG ALA LYS ARG SER
SEQRES  22 2  415  SER LYS MET TYR LEU LYS THR ARG SER GLN MET PRO TYR
SEQRES  23 2  415  LYS VAL PHE HIS TYR GLN VAL LYS ILE HIS PHE SER GLY
SEQRES  24 2  415  THR GLU SER ASN THR TYR THR ASN GLN ALA PHE GLU ILE
SEQRES  25 2  415  SER LEU TYR GLY THR VAL ALA GLU SER GLU ASN ILE PRO
SEQRES  26 2  415  PHE THR LEU PRO GLU VAL SER THR ASN LYS THR TYR SER
SEQRES  27 2  415  PHE LEU LEU TYR THR GLU VAL ASP ILE GLY GLU LEU LEU
SEQRES  28 2  415  MET LEU LYS LEU LYS TRP ILE SER ASP SER TYR PHE SER
SEQRES  29 2  415  TRP SER ASN TRP TRP SER SER PRO GLY PHE ASP ILE GLY
SEQRES  30 2  415  LYS ILE ARG VAL LYS ALA GLY GLU THR GLN LYS LYS VAL
SEQRES  31 2  415  ILE PHE CYS SER ARG GLU LYS MET SER TYR LEU GLN LYS
SEQRES  32 2  415  GLY LYS SER PRO VAL ILE PHE VAL LYS CYS HIS ASP
HETNAM     EIC 1   1  EIC                                                       
HELIX    1   1 VAL 2   95  TYR 2  103  1                                   9
HELIX    2   2 TRP 2  116  ARG 2  119  1                                   4
HELIX    3   3 TYR 2  124  SER 2  127  1                                   4
HELIX    4   4 ALA 2  128  TYR 2  130  1                                   3
HELIX    5   5 THR 2  131  GLU 2  148  1                                  18
HELIX    6   6 SER 2  162  LEU 2  174  1                                  13
HELIX    7   7 ALA 2  197  SER 2  199  1                                   3
HELIX    8   8 PRO 2  203  ASP 2  205  1                                   3
HELIX    9   9 PRO 2  237  GLY 2  240  1                                   4
HELIX   10  10 GLU 2  272  SER 2  274  1                                   3
HELIX   11  11 VAL 2  275  LEU 2  283  1                                   9
HELIX   12  12 LYS 2  297  LYS 2  302  1                                   6
HELIX   13  13 SER 2  421  TRP 2  424  1                                   4
SHEET    1   1 1 PHE 2  44  ARG 2  47  0
SHEET    2   2 1 LYS 2  77  ILE 2  82  0
SHEET    3   3 1 SER 2 109  VAL 2 114  0
SHEET    4   4 1 VAL 2 156  GLY 2 160  0
SHEET    5   5 1 ILE 2 182  LEU 2 185  0
SHEET    6   6 1 VAL 2 209  LEU 2 212  0
SHEET    7   7 1 VAL 2 233  TYR 2 236  0
SHEET    8   8 1 LYS 2 290  CYS 2 294  0
SHEET    9   9 1 CYS 2 313  ASN 2 315  0
SHEET   10  10 1 SER 2 329  LEU 2 333  0
SHEET   11  11 1 PHE 2 344  ILE 2 350  0
SHEET   12  12 1 HIS 2 351  SER 2 353  0
SHEET   13  13 1 SER 2 368  GLY 2 371  0
SHEET   14  14 1 LYS 2 390  THR 2 398  0
SHEET   15  15 1 LEU 2 405  LYS 2 409  0
SHEET   16  16 1 ASP 2 430  GLY 2 432  0
SHEET   17  17 1 ILE 2 434  ALA 2 438  0
SHEET   18  18 1 VAL 2 445  CYS 2 448  0
SHEET   19  19 1 VAL 2 466  CYS 2 468  0
SSBOND   1 CYS 2   57    CYS 2   70                          1555   1555  2.07
SSBOND   2 CYS 2  294    CYS 2  305                          1555   1555  2.03
SSBOND   3 CYS 2  308    CYS 2  313                          1555   1555  2.09
SSBOND   4 CYS 2  448    CYS 2  468                          1555   1555  2.06
HETATM    1  C1  EIC 1   1     144.236 183.592 126.137  1.00  0.00           C
HETATM    2  C2  EIC 1   1     144.492 184.467 127.372  1.00  0.00           C
HETATM    3  C3  EIC 1   1     143.429 184.319 128.490  1.00  0.00           C
HETATM    4  C4  EIC 1   1     143.658 185.289 129.659  1.00  0.00           C
HETATM    5  C5  EIC 1   1     142.665 185.123 130.811  1.00  0.00           C
HETATM    6  C6  EIC 1   1     143.325 184.516 132.043  1.00  0.00           C
HETATM    7  C7  EIC 1   1     142.420 183.478 132.700  1.00  0.00           C
HETATM    8  C8  EIC 1   1     141.377 184.116 133.618  1.00  0.00           C
HETATM    9  C9  EIC 1   1     140.544 183.040 134.277  1.00  0.00           C
HETATM   10  C10 EIC 1   1     140.312 183.029 135.586  1.00  0.00           C
HETATM   11  C11 EIC 1   1     140.869 184.097 136.495  1.00  0.00           C
HETATM   12  C12 EIC 1   1     141.362 183.458 137.770  1.00  0.00           C
HETATM   13  C13 EIC 1   1     140.534 183.351 138.803  1.00  0.00           C
HETATM   14  C14 EIC 1   1     141.010 182.722 140.085  1.00  0.00           C
HETATM   15  C15 EIC 1   1     139.800 182.263 140.884  1.00  0.00           C
HETATM   16  C16 EIC 1   1     139.651 180.751 140.806  1.00  0.00           C
HETATM   17  C17 EIC 1   1     138.561 180.276 141.757  1.00  0.00           C
HETATM   18  C18 EIC 1   1     138.786 178.834 142.152  1.00  0.00           C
HETATM   19  O1  EIC 1   1     143.352 182.706 126.180  1.00  0.00           O
HETATM   20  O2  EIC 1   1     144.909 183.761 125.087  1.00  0.00           O
HETATM   21  H21 EIC 1   1     144.518 185.501 127.031  1.00  0.00           H
HETATM   22  H22 EIC 1   1     145.470 184.188 127.764  1.00  0.00           H
HETATM   23  H31 EIC 1   1     143.470 183.293 128.857  1.00  0.00           H
HETATM   24  H32 EIC 1   1     142.451 184.505 128.047  1.00  0.00           H
HETATM   25  H41 EIC 1   1     143.581 186.299 129.256  1.00  0.00           H
HETATM   26  H42 EIC 1   1     144.670 185.120 130.023  1.00  0.00           H
HETATM   27  H51 EIC 1   1     141.857 184.473 130.475  1.00  0.00           H
HETATM   28  H52 EIC 1   1     142.262 186.105 131.059  1.00  0.00           H
HETATM   29  H61 EIC 1   1     143.535 185.317 132.752  1.00  0.00           H
HETATM   30  H62 EIC 1   1     144.259 184.045 131.740  1.00  0.00           H
HETATM   31  H71 EIC 1   1     143.048 182.801 133.281  1.00  0.00           H
HETATM   32  H72 EIC 1   1     141.917 182.920 131.912  1.00  0.00           H
HETATM   33  H81 EIC 1   1     140.730 184.767 133.029  1.00  0.00           H
HETATM   34  H82 EIC 1   1     141.884 184.704 134.384  1.00  0.00           H
HETATM   35  H91 EIC 1   1     140.135 182.264 133.649  1.00  0.00           H
HETATM   36 H1O1 EIC 1   1     139.712 182.244 136.021  1.00  0.00           H
HETATM   37 H111 EIC 1   1     140.088 184.821 136.726  1.00  0.00           H
HETATM   38 H112 EIC 1   1     141.696 184.603 135.997  1.00  0.00           H
HETATM   39 H121 EIC 1   1     142.375 183.094 137.835  1.00  0.00           H
HETATM   40 H131 EIC 1   1     139.520 183.715 138.721  1.00  0.00           H
HETATM   41 H141 EIC 1   1     141.576 183.456 140.660  1.00  0.00           H
HETATM   42 H142 EIC 1   1     141.648 181.868 139.856  1.00  0.00           H
HETATM   43 H151 EIC 1   1     138.900 182.728 140.481  1.00  0.00           H
HETATM   44 H152 EIC 1   1     139.922 182.553 141.927  1.00  0.00           H
HETATM   45 H161 EIC 1   1     140.593 180.278 141.082  1.00  0.00           H
HETATM   46 H162 EIC 1   1     139.384 180.464 139.790  1.00  0.00           H
HETATM   47 H171 EIC 1   1     137.589 180.360 141.268  1.00  0.00           H
HETATM   48 H172 EIC 1   1     138.569 180.892 142.656  1.00  0.00           H
HETATM   49 H181 EIC 1   1     137.997 178.514 142.831  1.00  0.00           H
HETATM   50 H182 EIC 1   1     138.774 178.207 141.261  1.00  0.00           H
HETATM   51 H183 EIC 1   1     139.751 178.740 142.648  1.00  0.00           H
HETATM   52  HO2 EIC 1   1     144.694 183.261 124.289  1.00  0.00           H
TER      53      EIC 1   1
ATOM     54  N   ASP 2  36     144.405 213.080 139.220  1.00318.03           N
ATOM     55  CA  ASP 2  36     145.157 211.978 138.629  1.00318.03           C
ATOM     56  C   ASP 2  36     146.634 212.324 138.495  1.00318.03           C
ATOM     57  O   ASP 2  36     147.026 213.485 138.603  1.00318.03           O
ATOM     58  CB  ASP 2  36     144.579 211.608 137.263  1.00318.03           C
ATOM     59  CG  ASP 2  36     144.686 210.125 136.971  1.00318.03           C
ATOM     60  OD1 ASP 2  36     145.591 209.467 137.527  1.00318.03           O
ATOM     61  OD2 ASP 2  36     143.855 209.610 136.196  1.00318.03           O
ATOM     62 1H   ASP 2  36     143.442 212.823 139.295  1.00  0.00           H
ATOM     63 2H   ASP 2  36     144.768 213.281 140.130  1.00  0.00           H
ATOM     64 3H   ASP 2  36     144.490 213.890 138.641  1.00  0.00           H
ATOM     65  HA  ASP 2  36     145.077 211.113 139.288  1.00  0.00           H
ATOM     66 1HB  ASP 2  36     143.530 211.901 137.220  1.00  0.00           H
ATOM     67 2HB  ASP 2  36     145.105 212.160 136.484  1.00  0.00           H
ATOM     68  N   PHE 2  37     147.451 211.300 138.253  1.00319.82           N
ATOM     69  CA  PHE 2  37     148.900 211.456 138.261  1.00319.82           C
ATOM     70  C   PHE 2  37     149.517 211.017 136.938  1.00319.82           C
ATOM     71  O   PHE 2  37     150.640 211.410 136.611  1.00319.82           O
ATOM     72  CB  PHE 2  37     149.528 210.667 139.421  1.00319.82           C
ATOM     73  CG  PHE 2  37     148.980 211.013 140.787  1.00319.82           C
ATOM     74  CD1 PHE 2  37     149.298 212.217 141.411  1.00319.82           C
ATOM     75  CD2 PHE 2  37     148.140 210.125 141.446  1.00319.82           C
ATOM     76  CE1 PHE 2  37     148.789 212.524 142.662  1.00319.82           C
ATOM     77  CE2 PHE 2  37     147.630 210.426 142.698  1.00319.82           C
ATOM     78  CZ  PHE 2  37     147.954 211.628 143.305  1.00319.82           C
ATOM     79  H   PHE 2  37     147.055 210.391 138.059  1.00  0.00           H
ATOM     80  HA  PHE 2  37     149.133 212.514 138.395  1.00  0.00           H
ATOM     81 1HB  PHE 2  37     149.373 209.601 139.261  1.00  0.00           H
ATOM     82 2HB  PHE 2  37     150.603 210.842 139.441  1.00  0.00           H
ATOM     83  HD1 PHE 2  37     149.954 212.923 140.902  1.00  0.00           H
ATOM     84  HD2 PHE 2  37     147.886 209.178 140.967  1.00  0.00           H
ATOM     85  HE1 PHE 2  37     149.047 213.470 143.137  1.00  0.00           H
ATOM     86  HE2 PHE 2  37     146.975 209.720 143.207  1.00  0.00           H
ATOM     87  HZ  PHE 2  37     147.553 211.865 144.289  1.00  0.00           H
ATOM     88  N   ARG 2  38     148.793 210.208 136.166  1.00315.60           N
ATOM     89  CA  ARG 2  38     149.324 209.578 134.965  1.00315.60           C
ATOM     90  C   ARG 2  38     148.103 209.350 134.083  1.00315.60           C
ATOM     91  O   ARG 2  38     147.174 208.641 134.486  1.00315.60           O
ATOM     92  CB  ARG 2  38     150.036 208.266 135.335  1.00315.60           C
ATOM     93  CG  ARG 2  38     150.501 207.253 134.259  1.00315.60           C
ATOM     94  CD  ARG 2  38     151.439 207.829 133.169  1.00315.60           C
ATOM     95  NE  ARG 2  38     150.841 208.295 131.927  1.00315.60           N
ATOM     96  CZ  ARG 2  38     151.523 208.901 130.964  1.00315.60           C
ATOM     97  NH1 ARG 2  38     152.818 209.141 131.079  1.00315.60           N
ATOM     98  NH2 ARG 2  38     150.886 209.280 129.857  1.00315.60           N
ATOM     99  H   ARG 2  38     147.835 210.030 136.433  1.00  0.00           H
ATOM    100  HA  ARG 2  38     150.045 210.256 134.508  1.00  0.00           H
ATOM    101 1HB  ARG 2  38     150.945 208.489 135.891  1.00  0.00           H
ATOM    102 2HB  ARG 2  38     149.393 207.673 135.987  1.00  0.00           H
ATOM    103 1HG  ARG 2  38     151.047 206.439 134.736  1.00  0.00           H
ATOM    104 2HG  ARG 2  38     149.632 206.852 133.736  1.00  0.00           H
ATOM    105 1HD  ARG 2  38     151.971 208.692 133.567  1.00  0.00           H
ATOM    106 2HD  ARG 2  38     152.157 207.067 132.868  1.00  0.00           H
ATOM    107  HE  ARG 2  38     149.849 208.144 131.796  1.00  0.00           H
ATOM    108 1HH1 ARG 2  38     153.311 208.861 131.914  1.00  0.00           H
ATOM    109 2HH1 ARG 2  38     153.313 209.605 130.331  1.00  0.00           H
ATOM    110 1HH2 ARG 2  38     149.897 209.103 129.758  1.00  0.00           H
ATOM    111 2HH2 ARG 2  38     151.394 209.742 129.117  1.00  0.00           H
ATOM    112  N   ASP 2  39     148.075 209.989 132.913  1.00306.97           N
ATOM    113  CA  ASP 2  39     146.991 209.784 131.955  1.00306.97           C
ATOM    114  C   ASP 2  39     147.094 208.391 131.343  1.00306.97           C
ATOM    115  O   ASP 2  39     148.159 207.992 130.860  1.00306.97           O
ATOM    116  CB  ASP 2  39     147.033 210.863 130.878  1.00306.97           C
ATOM    117  CG  ASP 2  39     146.651 212.231 131.413  1.00306.97           C
ATOM    118  OD1 ASP 2  39     145.564 212.355 132.014  1.00306.97           O
ATOM    119  OD2 ASP 2  39     147.441 213.182 131.236  1.00306.97           O
ATOM    120  H   ASP 2  39     148.821 210.631 132.684  1.00  0.00           H
ATOM    121  HA  ASP 2  39     146.042 209.853 132.486  1.00  0.00           H
ATOM    122 1HB  ASP 2  39     148.037 210.918 130.455  1.00  0.00           H
ATOM    123 2HB  ASP 2  39     146.351 210.599 130.070  1.00  0.00           H
ATOM    124  N   ILE 2  40     145.980 207.656 131.344  1.00279.53           N
ATOM    125  CA  ILE 2  40     145.975 206.280 130.858  1.00279.53           C
ATOM    126  C   ILE 2  40     145.351 206.224 129.472  1.00279.53           C
ATOM    127  O   ILE 2  40     144.214 206.673 129.265  1.00279.53           O
ATOM    128  CB  ILE 2  40     145.223 205.361 131.833  1.00279.53           C
ATOM    129  CG1 ILE 2  40     145.793 205.466 133.250  1.00279.53           C
ATOM    130  CG2 ILE 2  40     145.293 203.919 131.353  1.00279.53           C
ATOM    131  CD1 ILE 2  40     147.247 205.076 133.359  1.00279.53           C
ATOM    132  H   ILE 2  40     145.120 208.059 131.690  1.00  0.00           H
ATOM    133  HA  ILE 2  40     147.006 205.936 130.784  1.00  0.00           H
ATOM    134  HB  ILE 2  40     144.179 205.668 131.891  1.00  0.00           H
ATOM    135 1HG1 ILE 2  40     145.689 206.488 133.609  1.00  0.00           H
ATOM    136 2HG1 ILE 2  40     145.221 204.825 133.920  1.00  0.00           H
ATOM    137 1HG2 ILE 2  40     144.757 203.277 132.052  1.00  0.00           H
ATOM    138 2HG2 ILE 2  40     144.837 203.843 130.366  1.00  0.00           H
ATOM    139 3HG2 ILE 2  40     146.334 203.605 131.296  1.00  0.00           H
ATOM    140 1HD1 ILE 2  40     147.574 205.177 134.394  1.00  0.00           H
ATOM    141 2HD1 ILE 2  40     147.371 204.041 133.039  1.00  0.00           H
ATOM    142 3HD1 ILE 2  40     147.847 205.728 132.725  1.00  0.00           H
ATOM    143  N   GLU 2  41     146.093 205.671 128.512  1.00278.89           N
ATOM    144  CA  GLU 2  41     145.585 205.483 127.160  1.00278.89           C
ATOM    145  C   GLU 2  41     144.809 204.183 126.996  1.00278.89           C
ATOM    146  O   GLU 2  41     143.890 204.127 126.170  1.00278.89           O
ATOM    147  CB  GLU 2  41     146.723 205.512 126.125  1.00278.89           C
ATOM    148  CG  GLU 2  41     147.418 206.863 125.895  1.00278.89           C
ATOM    149  CD  GLU 2  41     148.553 207.146 126.865  1.00278.89           C
ATOM    150  OE1 GLU 2  41     149.199 206.178 127.319  1.00278.89           O
ATOM    151  OE2 GLU 2  41     148.794 208.332 127.172  1.00278.89           O
ATOM    152  H   GLU 2  41     147.033 205.374 128.731  1.00  0.00           H
ATOM    153  HA  GLU 2  41     144.897 206.297 126.932  1.00  0.00           H
ATOM    154 1HB  GLU 2  41     147.502 204.809 126.421  1.00  0.00           H
ATOM    155 2HB  GLU 2  41     146.342 205.188 125.156  1.00  0.00           H
ATOM    156 1HG  GLU 2  41     147.819 206.886 124.882  1.00  0.00           H
ATOM    157 2HG  GLU 2  41     146.678 207.659 125.980  1.00  0.00           H
ATOM    158  N   SER 2  42     145.153 203.145 127.751  1.00258.25           N
ATOM    159  CA  SER 2  42     144.464 201.863 127.659  1.00258.25           C
ATOM    160  C   SER 2  42     143.213 201.886 128.532  1.00258.25           C
ATOM    161  O   SER 2  42     143.304 202.071 129.750  1.00258.25           O
ATOM    162  CB  SER 2  42     145.396 200.730 128.078  1.00258.25           C
ATOM    163  OG  SER 2  42     146.487 200.601 127.180  1.00258.25           O
ATOM    164  H   SER 2  42     145.914 203.249 128.408  1.00  0.00           H
ATOM    165  HA  SER 2  42     144.164 201.706 126.622  1.00  0.00           H
ATOM    166 1HB  SER 2  42     145.773 200.922 129.082  1.00  0.00           H
ATOM    167 2HB  SER 2  42     144.839 199.794 128.110  1.00  0.00           H
ATOM    168  HG  SER 2  42     146.160 200.886 126.324  1.00  0.00           H
ATOM    169  N   LYS 2  43     142.050 201.712 127.913  1.00257.74           N
ATOM    170  CA  LYS 2  43     140.798 201.832 128.643  1.00257.74           C
ATOM    171  C   LYS 2  43     140.656 200.675 129.630  1.00257.74           C
ATOM    172  O   LYS 2  43     141.219 199.590 129.446  1.00257.74           O
ATOM    173  CB  LYS 2  43     139.617 201.912 127.659  1.00257.74           C
ATOM    174  CG  LYS 2  43     139.390 200.698 126.769  1.00257.74           C
ATOM    175  CD  LYS 2  43     138.183 200.823 125.854  1.00257.74           C
ATOM    176  CE  LYS 2  43     136.882 200.585 126.580  1.00257.74           C
ATOM    177  NZ  LYS 2  43     135.714 200.546 125.661  1.00257.74           N
ATOM    178  H   LYS 2  43     142.026 201.496 126.927  1.00  0.00           H
ATOM    179  HA  LYS 2  43     140.828 202.750 129.232  1.00  0.00           H
ATOM    180 1HB  LYS 2  43     138.691 202.071 128.214  1.00  0.00           H
ATOM    181 2HB  LYS 2  43     139.752 202.766 126.996  1.00  0.00           H
ATOM    182 1HG  LYS 2  43     140.267 200.539 126.141  1.00  0.00           H
ATOM    183 2HG  LYS 2  43     139.244 199.814 127.390  1.00  0.00           H
ATOM    184 1HD  LYS 2  43     138.158 201.823 125.420  1.00  0.00           H
ATOM    185 2HD  LYS 2  43     138.262 200.097 125.046  1.00  0.00           H
ATOM    186 1HE  LYS 2  43     136.933 199.638 127.116  1.00  0.00           H
ATOM    187 2HE  LYS 2  43     136.721 201.380 127.308  1.00  0.00           H
ATOM    188 1HZ  LYS 2  43     134.871 200.385 126.193  1.00  0.00           H
ATOM    189 2HZ  LYS 2  43     135.641 201.427 125.171  1.00  0.00           H
ATOM    190 3HZ  LYS 2  43     135.837 199.799 124.992  1.00  0.00           H
ATOM    191  N   PHE 2  44     139.939 200.933 130.717  1.00259.48           N
ATOM    192  CA  PHE 2  44     139.629 199.934 131.731  1.00259.48           C
ATOM    193  C   PHE 2  44     138.162 199.546 131.632  1.00259.48           C
ATOM    194  O   PHE 2  44     137.278 200.407 131.625  1.00259.48           O
ATOM    195  CB  PHE 2  44     139.919 200.454 133.152  1.00259.48           C
ATOM    196  CG  PHE 2  44     141.376 200.790 133.437  1.00259.48           C
ATOM    197  CD1 PHE 2  44     142.420 200.358 132.624  1.00259.48           C
ATOM    198  CD2 PHE 2  44     141.681 201.609 134.516  1.00259.48           C
ATOM    199  CE1 PHE 2  44     143.732 200.698 132.913  1.00259.48           C
ATOM    200  CE2 PHE 2  44     142.989 201.960 134.801  1.00259.48           C
ATOM    201  CZ  PHE 2  44     144.014 201.501 134.004  1.00259.48           C
ATOM    202  H   PHE 2  44     139.597 201.876 130.834  1.00  0.00           H
ATOM    203  HA  PHE 2  44     140.256 199.058 131.557  1.00  0.00           H
ATOM    204 1HB  PHE 2  44     139.335 201.355 133.335  1.00  0.00           H
ATOM    205 2HB  PHE 2  44     139.609 199.709 133.882  1.00  0.00           H
ATOM    206  HD1 PHE 2  44     142.197 199.746 131.750  1.00  0.00           H
ATOM    207  HD2 PHE 2  44     140.869 201.972 135.147  1.00  0.00           H
ATOM    208  HE1 PHE 2  44     144.541 200.333 132.280  1.00  0.00           H
ATOM    209  HE2 PHE 2  44     143.210 202.597 135.657  1.00  0.00           H
ATOM    210  HZ  PHE 2  44     145.044 201.768 134.233  1.00  0.00           H
ATOM    211  N   ALA 2  45     137.899 198.241 131.562  1.00241.75           N
ATOM    212  CA  ALA 2  45     136.516 197.775 131.501  1.00241.75           C
ATOM    213  C   ALA 2  45     136.273 196.780 132.626  1.00241.75           C
ATOM    214  O   ALA 2  45     137.118 195.920 132.888  1.00241.75           O
ATOM    215  CB  ALA 2  45     136.212 197.149 130.144  1.00241.75           C
ATOM    216  H   ALA 2  45     138.647 197.563 131.551  1.00  0.00           H
ATOM    217  HA  ALA 2  45     135.862 198.635 131.642  1.00  0.00           H
ATOM    218 1HB  ALA 2  45     135.175 196.809 130.125  1.00  0.00           H
ATOM    219 2HB  ALA 2  45     136.366 197.889 129.360  1.00  0.00           H
ATOM    220 3HB  ALA 2  45     136.874 196.301 129.978  1.00  0.00           H
ATOM    221  N   LEU 2  46     135.128 196.904 133.292  1.00241.35           N
ATOM    222  CA  LEU 2  46     134.786 196.018 134.398  1.00241.35           C
ATOM    223  C   LEU 2  46     133.598 195.177 133.949  1.00241.35           C
ATOM    224  O   LEU 2  46     132.590 195.713 133.478  1.00241.35           O
ATOM    225  CB  LEU 2  46     134.480 196.821 135.660  1.00241.35           C
ATOM    226  CG  LEU 2  46     134.283 196.092 136.994  1.00241.35           C
ATOM    227  CD1 LEU 2  46     134.717 196.991 138.138  1.00241.35           C
ATOM    228  CD2 LEU 2  46     132.836 195.668 137.199  1.00241.35           C
ATOM    229  H   LEU 2  46     134.478 197.630 133.024  1.00  0.00           H
ATOM    230  HA  LEU 2  46     135.638 195.370 134.598  1.00  0.00           H
ATOM    231 1HB  LEU 2  46     135.293 197.526 135.829  1.00  0.00           H
ATOM    232 2HB  LEU 2  46     133.563 197.387 135.498  1.00  0.00           H
ATOM    233  HG  LEU 2  46     134.908 195.197 137.015  1.00  0.00           H
ATOM    234 1HD1 LEU 2  46     134.576 196.469 139.084  1.00  0.00           H
ATOM    235 2HD1 LEU 2  46     135.770 197.248 138.019  1.00  0.00           H
ATOM    236 3HD1 LEU 2  46     134.117 197.901 138.132  1.00  0.00           H
ATOM    237 1HD2 LEU 2  46     132.739 195.154 138.156  1.00  0.00           H
ATOM    238 2HD2 LEU 2  46     132.195 196.550 137.195  1.00  0.00           H
ATOM    239 3HD2 LEU 2  46     132.535 194.998 136.395  1.00  0.00           H
ATOM    240  N   ARG 2  47     133.717 193.865 134.087  1.00250.68           N
ATOM    241  CA  ARG 2  47     132.769 192.945 133.484  1.00250.68           C
ATOM    242  C   ARG 2  47     131.733 192.479 134.501  1.00250.68           C
ATOM    243  O   ARG 2  47     131.883 192.652 135.714  1.00250.68           O
ATOM    244  CB  ARG 2  47     133.504 191.747 132.883  1.00250.68           C
ATOM    245  CG  ARG 2  47     134.659 192.149 131.983  1.00250.68           C
ATOM    246  CD  ARG 2  47     134.167 192.869 130.740  1.00250.68           C
ATOM    247  NE  ARG 2  47     133.438 191.985 129.843  1.00250.68           N
ATOM    248  CZ  ARG 2  47     134.008 191.171 128.965  1.00250.68           C
ATOM    249  NH1 ARG 2  47     135.321 191.125 128.814  1.00250.68           N
ATOM    250  NH2 ARG 2  47     133.239 190.391 128.212  1.00250.68           N
ATOM    251  H   ARG 2  47     134.488 193.494 134.626  1.00  0.00           H
ATOM    252  HA  ARG 2  47     132.238 193.466 132.688  1.00  0.00           H
ATOM    253 1HB  ARG 2  47     133.890 191.118 133.684  1.00  0.00           H
ATOM    254 2HB  ARG 2  47     132.805 191.146 132.301  1.00  0.00           H
ATOM    255 1HG  ARG 2  47     135.330 192.814 132.528  1.00  0.00           H
ATOM    256 2HG  ARG 2  47     135.206 191.257 131.674  1.00  0.00           H
ATOM    257 1HD  ARG 2  47     133.500 193.680 131.031  1.00  0.00           H
ATOM    258 2HD  ARG 2  47     135.017 193.277 130.195  1.00  0.00           H
ATOM    259  HE  ARG 2  47     132.428 191.992 129.893  1.00  0.00           H
ATOM    260 1HH1 ARG 2  47     135.915 191.719 129.376  1.00  0.00           H
ATOM    261 2HH1 ARG 2  47     135.730 190.496 128.139  1.00  0.00           H
ATOM    262 1HH2 ARG 2  47     132.234 190.423 128.312  1.00  0.00           H
ATOM    263 2HH2 ARG 2  47     133.659 189.766 127.539  1.00  0.00           H
ATOM    264  N   THR 2  48     130.675 191.877 133.981  1.00258.71           N
ATOM    265  CA  THR 2  48     129.552 191.346 134.737  1.00258.71           C
ATOM    266  C   THR 2  48     129.193 189.993 134.133  1.00258.71           C
ATOM    267  O   THR 2  48     129.484 189.743 132.956  1.00258.71           O
ATOM    268  CB  THR 2  48     128.375 192.343 134.688  1.00258.71           C
ATOM    269  OG1 THR 2  48     127.386 192.014 135.673  1.00258.71           O
ATOM    270  CG2 THR 2  48     127.723 192.408 133.315  1.00258.71           C
ATOM    271  H   THR 2  48     130.672 191.796 132.974  1.00  0.00           H
ATOM    272  HA  THR 2  48     129.864 191.213 135.772  1.00  0.00           H
ATOM    273  HB  THR 2  48     128.733 193.341 134.943  1.00  0.00           H
ATOM    274  HG1 THR 2  48     127.812 191.890 136.525  1.00  0.00           H
ATOM    275 1HG2 THR 2  48     126.902 193.124 133.335  1.00  0.00           H
ATOM    276 2HG2 THR 2  48     128.461 192.723 132.576  1.00  0.00           H
ATOM    277 3HG2 THR 2  48     127.340 191.424 133.047  1.00  0.00           H
ATOM    278  N   PRO 2  49     128.644 189.062 134.928  1.00255.04           N
ATOM    279  CA  PRO 2  49     128.287 187.747 134.360  1.00255.04           C
ATOM    280  C   PRO 2  49     127.293 187.809 133.211  1.00255.04           C
ATOM    281  O   PRO 2  49     127.273 186.890 132.384  1.00255.04           O
ATOM    282  CB  PRO 2  49     127.708 186.988 135.564  1.00255.04           C
ATOM    283  CG  PRO 2  49     127.277 188.040 136.517  1.00255.04           C
ATOM    284  CD  PRO 2  49     128.301 189.119 136.375  1.00255.04           C
ATOM    285  HA  PRO 2  49     129.197 187.255 133.988  1.00  0.00           H
ATOM    286 1HB  PRO 2  49     126.873 186.349 135.240  1.00  0.00           H
ATOM    287 2HB  PRO 2  49     128.473 186.324 135.992  1.00  0.00           H
ATOM    288 1HG  PRO 2  49     126.263 188.386 136.268  1.00  0.00           H
ATOM    289 2HG  PRO 2  49     127.232 187.633 137.537  1.00  0.00           H
ATOM    290 1HD  PRO 2  49     127.855 190.087 136.653  1.00  0.00           H
ATOM    291 2HD  PRO 2  49     129.165 188.892 137.016  1.00  0.00           H
ATOM    292  N   GLU 2  50     126.478 188.856 133.126  1.00280.82           N
ATOM    293  CA  GLU 2  50     125.533 189.018 132.021  1.00280.82           C
ATOM    294  C   GLU 2  50     126.193 189.733 130.843  1.00280.82           C
ATOM    295  O   GLU 2  50     125.783 190.817 130.430  1.00280.82           O
ATOM    296  CB  GLU 2  50     124.262 189.754 132.462  1.00280.82           C
ATOM    297  CG  GLU 2  50     123.277 189.106 133.494  1.00280.82           C
ATOM    298  CD  GLU 2  50     123.619 189.279 134.974  1.00280.82           C
ATOM    299  OE1 GLU 2  50     124.558 190.035 135.298  1.00280.82           O
ATOM    300  OE2 GLU 2  50     122.942 188.650 135.813  1.00280.82           O
ATOM    301  H   GLU 2  50     126.515 189.561 133.848  1.00  0.00           H
ATOM    302  HA  GLU 2  50     125.243 188.029 131.666  1.00  0.00           H
ATOM    303 1HB  GLU 2  50     124.533 190.710 132.910  1.00  0.00           H
ATOM    304 2HB  GLU 2  50     123.642 189.963 131.591  1.00  0.00           H
ATOM    305 1HG  GLU 2  50     122.284 189.530 133.348  1.00  0.00           H
ATOM    306 2HG  GLU 2  50     123.218 188.036 133.301  1.00  0.00           H
ATOM    307  N   ASP 2  51     127.232 189.109 130.293  1.00282.61           N
ATOM    308  CA  ASP 2  51     128.045 189.714 129.240  1.00282.61           C
ATOM    309  C   ASP 2  51     128.786 188.577 128.557  1.00282.61           C
ATOM    310  O   ASP 2  51     129.309 187.688 129.236  1.00282.61           O
ATOM    311  CB  ASP 2  51     129.021 190.747 129.830  1.00282.61           C
ATOM    312  CG  ASP 2  51     129.835 191.501 128.771  1.00282.61           C
ATOM    313  OD1 ASP 2  51     130.508 190.890 127.914  1.00282.61           O
ATOM    314  OD2 ASP 2  51     129.801 192.748 128.804  1.00282.61           O
ATOM    315  H   ASP 2  51     127.463 188.182 130.621  1.00  0.00           H
ATOM    316  HA  ASP 2  51     127.382 190.224 128.541  1.00  0.00           H
ATOM    317 1HB  ASP 2  51     128.465 191.478 130.417  1.00  0.00           H
ATOM    318 2HB  ASP 2  51     129.717 190.247 130.504  1.00  0.00           H
ATOM    319  N   THR 2  52     128.834 188.602 127.228  1.00291.53           N
ATOM    320  CA  THR 2  52     129.651 187.631 126.513  1.00291.53           C
ATOM    321  C   THR 2  52     130.914 188.256 125.934  1.00291.53           C
ATOM    322  O   THR 2  52     132.027 187.881 126.315  1.00291.53           O
ATOM    323  CB  THR 2  52     128.838 186.978 125.395  1.00291.53           C
ATOM    324  OG1 THR 2  52     128.377 187.986 124.487  1.00291.53           O
ATOM    325  CG2 THR 2  52     127.638 186.239 125.971  1.00291.53           C
ATOM    326  H   THR 2  52     128.311 189.288 126.701  1.00  0.00           H
ATOM    327  HA  THR 2  52     129.964 186.858 127.216  1.00  0.00           H
ATOM    328  HB  THR 2  52     129.466 186.273 124.851  1.00  0.00           H
ATOM    329  HG1 THR 2  52     128.458 188.849 124.900  1.00  0.00           H
ATOM    330 1HG2 THR 2  52     127.071 185.780 125.162  1.00  0.00           H
ATOM    331 2HG2 THR 2  52     127.984 185.465 126.657  1.00  0.00           H
ATOM    332 3HG2 THR 2  52     127.002 186.942 126.508  1.00  0.00           H
ATOM    333  N   ALA 2  53     130.759 189.245 125.053  1.00304.17           N
ATOM    334  CA  ALA 2  53     131.902 189.839 124.364  1.00304.17           C
ATOM    335  C   ALA 2  53     131.651 191.310 124.055  1.00304.17           C
ATOM    336  O   ALA 2  53     131.787 191.752 122.911  1.00304.17           O
ATOM    337  CB  ALA 2  53     132.231 189.072 123.083  1.00304.17           C
ATOM    338  H   ALA 2  53     129.831 189.591 124.856  1.00  0.00           H
ATOM    339  HA  ALA 2  53     132.762 189.789 125.031  1.00  0.00           H
ATOM    340 1HB  ALA 2  53     133.085 189.536 122.590  1.00  0.00           H
ATOM    341 2HB  ALA 2  53     132.473 188.038 123.330  1.00  0.00           H
ATOM    342 3HB  ALA 2  53     131.372 189.095 122.415  1.00  0.00           H
ATOM    343  N   GLU 2  54     131.284 192.090 125.070  1.00297.71           N
ATOM    344  CA  GLU 2  54     130.999 193.505 124.883  1.00297.71           C
ATOM    345  C   GLU 2  54     131.485 194.282 126.100  1.00297.71           C
ATOM    346  O   GLU 2  54     132.027 193.715 127.054  1.00297.71           O
ATOM    347  CB  GLU 2  54     129.506 193.759 124.629  1.00297.71           C
ATOM    348  CG  GLU 2  54     128.541 192.927 125.469  1.00297.71           C
ATOM    349  CD  GLU 2  54     128.117 191.636 124.787  1.00297.71           C
ATOM    350  OE1 GLU 2  54     127.605 191.705 123.650  1.00297.71           O
ATOM    351  OE2 GLU 2  54     128.284 190.557 125.392  1.00297.71           O
ATOM    352  H   GLU 2  54     131.202 191.689 125.994  1.00  0.00           H
ATOM    353  HA  GLU 2  54     131.553 193.857 124.012  1.00  0.00           H
ATOM    354 1HB  GLU 2  54     129.277 194.807 124.819  1.00  0.00           H
ATOM    355 2HB  GLU 2  54     129.275 193.559 123.582  1.00  0.00           H
ATOM    356 1HG  GLU 2  54     129.019 192.682 126.416  1.00  0.00           H
ATOM    357 2HG  GLU 2  54     127.655 193.524 125.685  1.00  0.00           H
ATOM    358  N   ASP 2  55     131.316 195.599 126.046  1.00289.65           N
ATOM    359  CA  ASP 2  55     131.848 196.506 127.055  1.00289.65           C
ATOM    360  C   ASP 2  55     130.762 196.742 128.097  1.00289.65           C
ATOM    361  O   ASP 2  55     129.857 197.557 127.887  1.00289.65           O
ATOM    362  CB  ASP 2  55     132.290 197.828 126.422  1.00289.65           C
ATOM    363  CG  ASP 2  55     132.997 198.762 127.408  1.00289.65           C
ATOM    364  OD1 ASP 2  55     133.199 198.398 128.586  1.00289.65           O
ATOM    365  OD2 ASP 2  55     133.345 199.888 126.993  1.00289.65           O
ATOM    366  H   ASP 2  55     130.795 195.978 125.268  1.00  0.00           H
ATOM    367  HA  ASP 2  55     132.716 196.038 127.519  1.00  0.00           H
ATOM    368 1HB  ASP 2  55     132.967 197.625 125.591  1.00  0.00           H
ATOM    369 2HB  ASP 2  55     131.421 198.347 126.016  1.00  0.00           H
ATOM    370  N   THR 2  56     130.854 196.029 129.219  1.00296.98           N
ATOM    371  CA  THR 2  56     129.876 196.162 130.294  1.00296.98           C
ATOM    372  C   THR 2  56     129.839 197.596 130.813  1.00296.98           C
ATOM    373  O   THR 2  56     128.764 198.189 130.951  1.00296.98           O
ATOM    374  CB  THR 2  56     130.199 195.187 131.432  1.00296.98           C
ATOM    375  OG1 THR 2  56     129.993 193.842 130.986  1.00296.98           O
ATOM    376  CG2 THR 2  56     129.304 195.454 132.634  1.00296.98           C
ATOM    377  H   THR 2  56     131.620 195.380 129.328  1.00  0.00           H
ATOM    378  HA  THR 2  56     128.890 195.920 129.897  1.00  0.00           H
ATOM    379  HB  THR 2  56     131.241 195.306 131.729  1.00  0.00           H
ATOM    380  HG1 THR 2  56     129.898 193.835 130.030  1.00  0.00           H
ATOM    381 1HG2 THR 2  56     129.547 194.752 133.432  1.00  0.00           H
ATOM    382 2HG2 THR 2  56     129.461 196.473 132.985  1.00  0.00           H
ATOM    383 3HG2 THR 2  56     128.261 195.326 132.345  1.00  0.00           H
ATOM    384  N   CYS 2  57     131.009 198.163 131.096  1.00307.77           N
ATOM    385  CA  CYS 2  57     131.128 199.456 131.756  1.00307.77           C
ATOM    386  C   CYS 2  57     132.556 199.962 131.618  1.00307.77           C
ATOM    387  O   CYS 2  57     133.504 199.265 131.996  1.00307.77           O
ATOM    388  CB  CYS 2  57     130.739 199.350 133.229  1.00307.77           C
ATOM    389  SG  CYS 2  57     130.861 200.905 134.119  1.00307.77           S
ATOM    390  H   CYS 2  57     131.848 197.664 130.836  1.00  0.00           H
ATOM    391  HA  CYS 2  57     130.450 200.156 131.268  1.00  0.00           H
ATOM    392 1HB  CYS 2  57     129.713 198.989 133.311  1.00  0.00           H
ATOM    393 2HB  CYS 2  57     131.382 198.622 133.725  1.00  0.00           H
ATOM    394  N   HIS 2  58     132.706 201.170 131.082  1.00296.14           N
ATOM    395  CA  HIS 2  58     134.006 201.823 130.990  1.00296.14           C
ATOM    396  C   HIS 2  58     134.252 202.640 132.250  1.00296.14           C
ATOM    397  O   HIS 2  58     133.390 203.419 132.674  1.00296.14           O
ATOM    398  CB  HIS 2  58     134.091 202.709 129.746  1.00296.14           C
ATOM    399  CG  HIS 2  58     135.281 203.623 129.733  1.00296.14           C
ATOM    400  ND1 HIS 2  58     136.575 203.160 129.636  1.00296.14           N
ATOM    401  CD2 HIS 2  58     135.368 204.973 129.764  1.00296.14           C
ATOM    402  CE1 HIS 2  58     137.410 204.185 129.637  1.00296.14           C
ATOM    403  NE2 HIS 2  58     136.701 205.297 129.712  1.00296.14           N
ATOM    404  H   HIS 2  58     131.889 201.647 130.728  1.00  0.00           H
ATOM    405  HA  HIS 2  58     134.788 201.068 130.916  1.00  0.00           H
ATOM    406 1HB  HIS 2  58     134.135 202.081 128.854  1.00  0.00           H
ATOM    407 2HB  HIS 2  58     133.191 203.319 129.671  1.00  0.00           H
ATOM    408  HD2 HIS 2  58     134.534 205.672 129.830  1.00  0.00           H
ATOM    409  HE1 HIS 2  58     138.496 204.121 129.585  1.00  0.00           H
ATOM    410  HE2 HIS 2  58     137.075 206.235 129.727  1.00  0.00           H
ATOM    411  N   LEU 2  59     135.425 202.459 132.847  1.00283.17           N
ATOM    412  CA  LEU 2  59     135.814 203.207 134.037  1.00283.17           C
ATOM    413  C   LEU 2  59     136.687 204.375 133.593  1.00283.17           C
ATOM    414  O   LEU 2  59     137.768 204.171 133.033  1.00283.17           O
ATOM    415  CB  LEU 2  59     136.548 202.302 135.022  1.00283.17           C
ATOM    416  CG  LEU 2  59     137.065 202.985 136.288  1.00283.17           C
ATOM    417  CD1 LEU 2  59     135.903 203.547 137.090  1.00283.17           C
ATOM    418  CD2 LEU 2  59     137.874 202.008 137.123  1.00283.17           C
ATOM    419  H   LEU 2  59     136.067 201.782 132.461  1.00  0.00           H
ATOM    420  HA  LEU 2  59     134.912 203.583 134.517  1.00  0.00           H
ATOM    421 1HB  LEU 2  59     135.875 201.502 135.329  1.00  0.00           H
ATOM    422 2HB  LEU 2  59     137.403 201.855 134.514  1.00  0.00           H
ATOM    423  HG  LEU 2  59     137.700 203.828 136.013  1.00  0.00           H
ATOM    424 1HD1 LEU 2  59     136.283 204.032 137.990  1.00  0.00           H
ATOM    425 2HD1 LEU 2  59     135.363 204.276 136.486  1.00  0.00           H
ATOM    426 3HD1 LEU 2  59     135.231 202.737 137.371  1.00  0.00           H
ATOM    427 1HD2 LEU 2  59     138.237 202.510 138.020  1.00  0.00           H
ATOM    428 2HD2 LEU 2  59     137.246 201.164 137.407  1.00  0.00           H
ATOM    429 3HD2 LEU 2  59     138.723 201.647 136.541  1.00  0.00           H
ATOM    430  N   ILE 2  60     136.210 205.594 133.825  1.00299.09           N
ATOM    431  CA  ILE 2  60     136.893 206.798 133.362  1.00299.09           C
ATOM    432  C   ILE 2  60     138.071 207.100 134.285  1.00299.09           C
ATOM    433  O   ILE 2  60     138.007 206.795 135.487  1.00299.09           O
ATOM    434  CB  ILE 2  60     135.916 207.985 133.263  1.00299.09           C
ATOM    435  CG1 ILE 2  60     135.311 208.324 134.626  1.00299.09           C
ATOM    436  CG2 ILE 2  60     134.816 207.685 132.253  1.00299.09           C
ATOM    437  CD1 ILE 2  60     134.499 209.601 134.635  1.00299.09           C
ATOM    438  H   ILE 2  60     135.344 205.686 134.339  1.00  0.00           H
ATOM    439  HA  ILE 2  60     137.301 206.605 132.371  1.00  0.00           H
ATOM    440  HB  ILE 2  60     136.456 208.876 132.944  1.00  0.00           H
ATOM    441 1HG1 ILE 2  60     134.667 207.508 134.952  1.00  0.00           H
ATOM    442 2HG1 ILE 2  60     136.109 208.425 135.363  1.00  0.00           H
ATOM    443 1HG2 ILE 2  60     134.135 208.532 132.195  1.00  0.00           H
ATOM    444 2HG2 ILE 2  60     135.260 207.509 131.275  1.00  0.00           H
ATOM    445 3HG2 ILE 2  60     134.266 206.797 132.568  1.00  0.00           H
ATOM    446 1HD1 ILE 2  60     134.104 209.774 135.637  1.00  0.00           H
ATOM    447 2HD1 ILE 2  60     135.134 210.439 134.347  1.00  0.00           H
ATOM    448 3HD1 ILE 2  60     133.673 209.512 133.931  1.00  0.00           H
ATOM    449  N   PRO 2  61     139.171 207.648 133.778  1.00316.29           N
ATOM    450  CA  PRO 2  61     140.300 208.000 134.644  1.00316.29           C
ATOM    451  C   PRO 2  61     139.947 209.192 135.531  1.00316.29           C
ATOM    452  O   PRO 2  61     139.072 209.998 135.221  1.00316.29           O
ATOM    453  CB  PRO 2  61     141.415 208.338 133.651  1.00316.29           C
ATOM    454  CG  PRO 2  61     140.703 208.803 132.439  1.00316.29           C
ATOM    455  CD  PRO 2  61     139.443 207.991 132.359  1.00316.29           C
ATOM    456  HA  PRO 2  61     140.572 207.128 135.256  1.00  0.00           H
ATOM    457 1HB  PRO 2  61     142.075 209.108 134.076  1.00  0.00           H
ATOM    458 2HB  PRO 2  61     142.034 207.449 133.464  1.00  0.00           H
ATOM    459 1HG  PRO 2  61     140.491 209.880 132.512  1.00  0.00           H
ATOM    460 2HG  PRO 2  61     141.336 208.663 131.551  1.00  0.00           H
ATOM    461 1HD  PRO 2  61     138.638 208.603 131.927  1.00  0.00           H
ATOM    462 2HD  PRO 2  61     139.621 207.096 131.747  1.00  0.00           H
ATOM    463  N   GLY 2  62     140.654 209.288 136.647  1.00313.87           N
ATOM    464  CA  GLY 2  62     140.466 210.377 137.580  1.00313.87           C
ATOM    465  C   GLY 2  62     139.634 209.960 138.779  1.00313.87           C
ATOM    466  O   GLY 2  62     138.932 208.951 138.769  1.00313.87           O
ATOM    467  H   GLY 2  62     141.343 208.579 136.852  1.00  0.00           H
ATOM    468 1HA  GLY 2  62     141.437 210.735 137.922  1.00  0.00           H
ATOM    469 2HA  GLY 2  62     139.978 211.209 137.074  1.00  0.00           H
ATOM    470  N   VAL 2  63     139.702 210.776 139.829  1.00305.93           N
ATOM    471  CA  VAL 2  63     139.048 210.428 141.085  1.00305.93           C
ATOM    472  C   VAL 2  63     137.569 210.755 140.936  1.00305.93           C
ATOM    473  O   VAL 2  63     137.105 211.837 141.310  1.00305.93           O
ATOM    474  CB  VAL 2  63     139.684 211.164 142.279  1.00305.93           C
ATOM    475  CG1 VAL 2  63     139.021 210.744 143.591  1.00305.93           C
ATOM    476  CG2 VAL 2  63     141.183 210.905 142.326  1.00305.93           C
ATOM    477  H   VAL 2  63     140.212 211.646 139.764  1.00  0.00           H
ATOM    478  HA  VAL 2  63     139.161 209.356 141.249  1.00  0.00           H
ATOM    479  HB  VAL 2  63     139.507 212.235 142.171  1.00  0.00           H
ATOM    480 1HG1 VAL 2  63     139.487 211.277 144.422  1.00  0.00           H
ATOM    481 2HG1 VAL 2  63     137.959 210.985 143.556  1.00  0.00           H
ATOM    482 3HG1 VAL 2  63     139.148 209.671 143.734  1.00  0.00           H
ATOM    483 1HG2 VAL 2  63     141.617 211.432 143.174  1.00  0.00           H
ATOM    484 2HG2 VAL 2  63     141.363 209.835 142.432  1.00  0.00           H
ATOM    485 3HG2 VAL 2  63     141.642 211.261 141.403  1.00  0.00           H
ATOM    486  N   THR 2  64     136.833 209.821 140.343  1.00299.98           N
ATOM    487  CA  THR 2  64     135.395 209.942 140.134  1.00299.98           C
ATOM    488  C   THR 2  64     134.752 208.692 140.727  1.00299.98           C
ATOM    489  O   THR 2  64     135.433 207.782 141.221  1.00299.98           O
ATOM    490  CB  THR 2  64     135.029 210.099 138.649  1.00299.98           C
ATOM    491  OG1 THR 2  64     135.318 208.879 137.959  1.00299.98           O
ATOM    492  CG2 THR 2  64     135.782 211.255 137.991  1.00299.98           C
ATOM    493  H   THR 2  64     137.307 208.987 140.026  1.00  0.00           H
ATOM    494  HA  THR 2  64     135.044 210.832 140.658  1.00  0.00           H
ATOM    495  HB  THR 2  64     133.960 210.288 138.555  1.00  0.00           H
ATOM    496  HG1 THR 2  64     135.630 208.222 138.586  1.00  0.00           H
ATOM    497 1HG2 THR 2  64     135.492 211.329 136.943  1.00  0.00           H
ATOM    498 2HG2 THR 2  64     135.537 212.187 138.502  1.00  0.00           H
ATOM    499 3HG2 THR 2  64     136.854 211.076 138.058  1.00  0.00           H
ATOM    500  N   GLU 2  65     133.421 208.656 140.716  1.00300.64           N
ATOM    501  CA  GLU 2  65     132.699 207.497 141.224  1.00300.64           C
ATOM    502  C   GLU 2  65     133.081 206.250 140.429  1.00300.64           C
ATOM    503  O   GLU 2  65     133.352 206.317 139.227  1.00300.64           O
ATOM    504  CB  GLU 2  65     131.187 207.763 141.195  1.00300.64           C
ATOM    505  CG  GLU 2  65     130.557 208.145 139.841  1.00300.64           C
ATOM    506  CD  GLU 2  65     130.076 206.961 139.017  1.00300.64           C
ATOM    507  OE1 GLU 2  65     130.044 205.829 139.546  1.00300.64           O
ATOM    508  OE2 GLU 2  65     129.732 207.165 137.834  1.00300.64           O
ATOM    509  H   GLU 2  65     132.900 209.439 140.351  1.00  0.00           H
ATOM    510  HA  GLU 2  65     133.006 207.323 142.255  1.00  0.00           H
ATOM    511 1HB  GLU 2  65     130.655 206.875 141.538  1.00  0.00           H
ATOM    512 2HB  GLU 2  65     130.946 208.575 141.882  1.00  0.00           H
ATOM    513 1HG  GLU 2  65     129.706 208.802 140.019  1.00  0.00           H
ATOM    514 2HG  GLU 2  65     131.290 208.698 139.254  1.00  0.00           H
ATOM    515  N   SER 2  66     133.163 205.128 141.121  1.00299.55           N
ATOM    516  CA  SER 2  66     133.339 203.828 140.483  1.00299.55           C
ATOM    517  C   SER 2  66     132.322 202.800 140.947  1.00299.55           C
ATOM    518  O   SER 2  66     132.428 201.628 140.575  1.00299.55           O
ATOM    519  CB  SER 2  66     134.761 203.307 140.742  1.00299.55           C
ATOM    520  OG  SER 2  66     134.986 203.113 142.127  1.00299.55           O
ATOM    521  H   SER 2  66     133.100 205.176 142.128  1.00  0.00           H
ATOM    522  HA  SER 2  66     133.196 203.949 139.408  1.00  0.00           H
ATOM    523 1HB  SER 2  66     134.906 202.366 140.212  1.00  0.00           H
ATOM    524 2HB  SER 2  66     135.486 204.018 140.349  1.00  0.00           H
ATOM    525  HG  SER 2  66     134.138 203.255 142.555  1.00  0.00           H
ATOM    526  N   VAL 2  67     131.341 203.208 141.750  1.00305.39           N
ATOM    527  CA  VAL 2  67     130.356 202.275 142.281  1.00305.39           C
ATOM    528  C   VAL 2  67     129.011 202.405 141.565  1.00305.39           C
ATOM    529  O   VAL 2  67     128.284 201.409 141.437  1.00305.39           O
ATOM    530  CB  VAL 2  67     130.223 202.492 143.804  1.00305.39           C
ATOM    531  CG1 VAL 2  67     129.508 203.806 144.119  1.00305.39           C
ATOM    532  CG2 VAL 2  67     129.584 201.291 144.515  1.00305.39           C
ATOM    533  H   VAL 2  67     131.276 204.185 141.996  1.00  0.00           H
ATOM    534  HA  VAL 2  67     130.705 201.259 142.091  1.00  0.00           H
ATOM    535  HB  VAL 2  67     131.215 202.652 144.228  1.00  0.00           H
ATOM    536 1HG1 VAL 2  67     129.431 203.929 145.199  1.00  0.00           H
ATOM    537 2HG1 VAL 2  67     130.074 204.638 143.699  1.00  0.00           H
ATOM    538 3HG1 VAL 2  67     128.509 203.790 143.685  1.00  0.00           H
ATOM    539 1HG2 VAL 2  67     129.514 201.494 145.583  1.00  0.00           H
ATOM    540 2HG2 VAL 2  67     128.586 201.118 144.112  1.00  0.00           H
ATOM    541 3HG2 VAL 2  67     130.199 200.405 144.355  1.00  0.00           H
ATOM    542  N   ALA 2  68     128.682 203.591 141.052  1.00316.51           N
ATOM    543  CA  ALA 2  68     127.385 203.798 140.415  1.00316.51           C
ATOM    544  C   ALA 2  68     127.409 203.391 138.945  1.00316.51           C
ATOM    545  O   ALA 2  68     126.458 202.772 138.449  1.00316.51           O
ATOM    546  CB  ALA 2  68     126.956 205.261 140.559  1.00316.51           C
ATOM    547  H   ALA 2  68     129.334 204.360 141.102  1.00  0.00           H
ATOM    548  HA  ALA 2  68     126.656 203.163 140.917  1.00  0.00           H
ATOM    549 1HB  ALA 2  68     125.988 205.406 140.081  1.00  0.00           H
ATOM    550 2HB  ALA 2  68     126.880 205.515 141.618  1.00  0.00           H
ATOM    551 3HB  ALA 2  68     127.695 205.905 140.085  1.00  0.00           H
ATOM    552  N   ASN 2  69     128.482 203.734 138.229  1.00311.68           N
ATOM    553  CA  ASN 2  69     128.599 203.312 136.836  1.00311.68           C
ATOM    554  C   ASN 2  69     128.955 201.832 136.723  1.00311.68           C
ATOM    555  O   ASN 2  69     128.259 201.066 136.045  1.00311.68           O
ATOM    556  CB  ASN 2  69     129.604 204.205 136.091  1.00311.68           C
ATOM    557  CG  ASN 2  69     131.018 204.148 136.668  1.00311.68           C
ATOM    558  OD1 ASN 2  69     131.246 203.628 137.762  1.00311.68           O
ATOM    559  ND2 ASN 2  69     131.976 204.687 135.923  1.00311.68           N
ATOM    560  H   ASN 2  69     129.220 204.288 138.639  1.00  0.00           H
ATOM    561  HA  ASN 2  69     127.621 203.411 136.359  1.00  0.00           H
ATOM    562 1HB  ASN 2  69     129.650 203.908 135.042  1.00  0.00           H
ATOM    563 2HB  ASN 2  69     129.263 205.241 136.123  1.00  0.00           H
ATOM    564 1HD2 ASN 2  69     132.923 204.680 136.246  1.00  0.00           H
ATOM    565 2HD2 ASN 2  69     131.752 205.097 135.041  1.00  0.00           H
ATOM    566  N   CYS 2  70     130.035 201.406 137.378  1.00293.04           N
ATOM    567  CA  CYS 2  70     130.518 200.036 137.298  1.00293.04           C
ATOM    568  C   CYS 2  70     130.310 199.376 138.653  1.00293.04           C
ATOM    569  O   CYS 2  70     130.276 200.064 139.678  1.00293.04           O
ATOM    570  CB  CYS 2  70     131.999 199.981 136.914  1.00293.04           C
ATOM    571  SG  CYS 2  70     132.510 200.776 135.355  1.00293.04           S
ATOM    572  H   CYS 2  70     130.534 202.072 137.951  1.00  0.00           H
ATOM    573  HA  CYS 2  70     129.949 199.513 136.527  1.00  0.00           H
ATOM    574 1HB  CYS 2  70     132.596 200.448 137.698  1.00  0.00           H
ATOM    575 2HB  CYS 2  70     132.317 198.941 136.837  1.00  0.00           H
ATOM    576  N   HIS 2  71     130.162 198.054 138.657  1.00257.26           N
ATOM    577  CA  HIS 2  71     130.077 197.321 139.914  1.00257.26           C
ATOM    578  C   HIS 2  71     131.445 197.271 140.584  1.00257.26           C
ATOM    579  O   HIS 2  71     132.426 196.817 139.987  1.00257.26           O
ATOM    580  CB  HIS 2  71     129.549 195.907 139.671  1.00257.26           C
ATOM    581  CG  HIS 2  71     129.181 195.170 140.923  1.00257.26           C
ATOM    582  ND1 HIS 2  71     128.096 195.514 141.701  1.00257.26           N
ATOM    583  CD2 HIS 2  71     129.762 194.113 141.536  1.00257.26           C
ATOM    584  CE1 HIS 2  71     128.024 194.698 142.736  1.00257.26           C
ATOM    585  NE2 HIS 2  71     129.023 193.837 142.661  1.00257.26           N
ATOM    586  H   HIS 2  71     130.106 197.547 137.786  1.00  0.00           H
ATOM    587  HA  HIS 2  71     129.387 197.830 140.587  1.00  0.00           H
ATOM    588 1HB  HIS 2  71     128.664 195.953 139.034  1.00  0.00           H
ATOM    589 2HB  HIS 2  71     130.302 195.323 139.143  1.00  0.00           H
ATOM    590  HD2 HIS 2  71     130.652 193.578 141.200  1.00  0.00           H
ATOM    591  HE1 HIS 2  71     127.267 194.728 143.520  1.00  0.00           H
ATOM    592  HE2 HIS 2  71     129.215 193.095 143.320  1.00  0.00           H
ATOM    593  N   PHE 2  72     131.508 197.741 141.827  1.00263.13           N
ATOM    594  CA  PHE 2  72     132.743 197.733 142.596  1.00263.13           C
ATOM    595  C   PHE 2  72     132.403 197.590 144.070  1.00263.13           C
ATOM    596  O   PHE 2  72     131.486 198.251 144.566  1.00263.13           O
ATOM    597  CB  PHE 2  72     133.562 199.008 142.361  1.00263.13           C
ATOM    598  CG  PHE 2  72     134.850 199.052 143.136  1.00263.13           C
ATOM    599  CD1 PHE 2  72     135.912 198.231 142.785  1.00263.13           C
ATOM    600  CD2 PHE 2  72     135.004 199.922 144.210  1.00263.13           C
ATOM    601  CE1 PHE 2  72     137.102 198.268 143.494  1.00263.13           C
ATOM    602  CE2 PHE 2  72     136.191 199.961 144.923  1.00263.13           C
ATOM    603  CZ  PHE 2  72     137.241 199.134 144.564  1.00263.13           C
ATOM    604  H   PHE 2  72     130.669 198.114 142.247  1.00  0.00           H
ATOM    605  HA  PHE 2  72     133.344 196.881 142.277  1.00  0.00           H
ATOM    606 1HB  PHE 2  72     133.799 199.099 141.303  1.00  0.00           H
ATOM    607 2HB  PHE 2  72     132.969 199.879 142.639  1.00  0.00           H
ATOM    608  HD1 PHE 2  72     135.804 197.552 141.939  1.00  0.00           H
ATOM    609  HD2 PHE 2  72     134.176 200.573 144.491  1.00  0.00           H
ATOM    610  HE1 PHE 2  72     137.926 197.615 143.209  1.00  0.00           H
ATOM    611  HE2 PHE 2  72     136.298 200.642 145.767  1.00  0.00           H
ATOM    612  HZ  PHE 2  72     138.174 199.164 145.125  1.00  0.00           H
ATOM    613  N   ASN 2  73     133.144 196.736 144.764  1.00265.01           N
ATOM    614  CA  ASN 2  73     132.945 196.487 146.182  1.00265.01           C
ATOM    615  C   ASN 2  73     134.322 196.335 146.814  1.00265.01           C
ATOM    616  O   ASN 2  73     135.077 195.426 146.454  1.00265.01           O
ATOM    617  CB  ASN 2  73     132.087 195.232 146.394  1.00265.01           C
ATOM    618  CG  ASN 2  73     131.813 194.920 147.869  1.00265.01           C
ATOM    619  OD1 ASN 2  73     132.315 195.579 148.780  1.00265.01           O
ATOM    620  ND2 ASN 2  73     130.995 193.898 148.098  1.00265.01           N
ATOM    621  H   ASN 2  73     133.877 196.242 144.276  1.00  0.00           H
ATOM    622  HA  ASN 2  73     132.422 197.341 146.615  1.00  0.00           H
ATOM    623 1HB  ASN 2  73     131.130 195.355 145.885  1.00  0.00           H
ATOM    624 2HB  ASN 2  73     132.586 194.371 145.949  1.00  0.00           H
ATOM    625 1HD2 ASN 2  73     130.771 193.638 149.039  1.00  0.00           H
ATOM    626 2HD2 ASN 2  73     130.603 193.389 147.333  1.00  0.00           H
ATOM    627  N   HIS 2  74     134.657 197.248 147.730  1.00281.00           N
ATOM    628  CA  HIS 2  74     135.890 197.106 148.498  1.00281.00           C
ATOM    629  C   HIS 2  74     136.007 195.708 149.095  1.00281.00           C
ATOM    630  O   HIS 2  74     137.070 195.082 149.022  1.00281.00           O
ATOM    631  CB  HIS 2  74     135.957 198.168 149.591  1.00281.00           C
ATOM    632  CG  HIS 2  74     137.142 198.033 150.494  1.00281.00           C
ATOM    633  ND1 HIS 2  74     137.162 197.180 151.576  1.00281.00           N
ATOM    634  CD2 HIS 2  74     138.354 198.640 150.474  1.00281.00           C
ATOM    635  CE1 HIS 2  74     138.330 197.269 152.185  1.00281.00           C
ATOM    636  NE2 HIS 2  74     139.073 198.148 151.537  1.00281.00           N
ATOM    637  H   HIS 2  74     134.062 198.045 147.901  1.00  0.00           H
ATOM    638  HA  HIS 2  74     136.747 197.239 147.838  1.00  0.00           H
ATOM    639 1HB  HIS 2  74     135.988 199.158 149.134  1.00  0.00           H
ATOM    640 2HB  HIS 2  74     135.056 198.119 150.202  1.00  0.00           H
ATOM    641  HD2 HIS 2  74     138.694 199.382 149.751  1.00  0.00           H
ATOM    642  HE1 HIS 2  74     138.630 196.712 153.073  1.00  0.00           H
ATOM    643  HE2 HIS 2  74     140.015 198.417 151.777  1.00  0.00           H
ATOM    644  N   SER 2  75     134.923 195.204 149.685  1.00277.40           N
ATOM    645  CA  SER 2  75     134.947 193.921 150.390  1.00277.40           C
ATOM    646  C   SER 2  75     134.658 192.799 149.392  1.00277.40           C
ATOM    647  O   SER 2  75     133.684 192.053 149.497  1.00277.40           O
ATOM    648  CB  SER 2  75     133.944 193.923 151.535  1.00277.40           C
ATOM    649  OG  SER 2  75     132.642 194.232 151.067  1.00277.40           O
ATOM    650  H   SER 2  75     134.061 195.727 149.645  1.00  0.00           H
ATOM    651  HA  SER 2  75     135.945 193.770 150.800  1.00  0.00           H
ATOM    652 1HB  SER 2  75     133.940 192.945 152.016  1.00  0.00           H
ATOM    653 2HB  SER 2  75     134.249 194.654 152.284  1.00  0.00           H
ATOM    654  HG  SER 2  75     132.763 194.687 150.230  1.00  0.00           H
ATOM    655  N   SER 2  76     135.541 192.692 148.403  1.00275.32           N
ATOM    656  CA  SER 2  76     135.395 191.697 147.350  1.00275.32           C
ATOM    657  C   SER 2  76     136.755 191.465 146.703  1.00275.32           C
ATOM    658  O   SER 2  76     137.729 192.169 146.980  1.00275.32           O
ATOM    659  CB  SER 2  76     134.359 192.132 146.313  1.00275.32           C
ATOM    660  OG  SER 2  76     134.821 193.242 145.562  1.00275.32           O
ATOM    661  H   SER 2  76     136.334 193.318 148.382  1.00  0.00           H
ATOM    662  HA  SER 2  76     135.055 190.764 147.801  1.00  0.00           H
ATOM    663 1HB  SER 2  76     134.146 191.301 145.641  1.00  0.00           H
ATOM    664 2HB  SER 2  76     133.429 192.394 146.815  1.00  0.00           H
ATOM    665  HG  SER 2  76     135.646 193.514 145.972  1.00  0.00           H
ATOM    666  N   LYS 2  77     136.807 190.458 145.837  1.00249.09           N
ATOM    667  CA  LYS 2  77     138.010 190.091 145.106  1.00249.09           C
ATOM    668  C   LYS 2  77     138.161 191.008 143.904  1.00249.09           C
ATOM    669  O   LYS 2  77     137.162 191.455 143.332  1.00249.09           O
ATOM    670  CB  LYS 2  77     137.937 188.634 144.644  1.00249.09           C
ATOM    671  CG  LYS 2  77     137.685 187.603 145.738  1.00249.09           C
ATOM    672  CD  LYS 2  77     138.791 187.542 146.782  1.00249.09           C
ATOM    673  CE  LYS 2  77     138.574 186.353 147.707  1.00249.09           C
ATOM    674  NZ  LYS 2  77     139.555 186.292 148.823  1.00249.09           N
ATOM    675  H   LYS 2  77     135.959 189.931 145.687  1.00  0.00           H
ATOM    676  HA  LYS 2  77     138.866 190.201 145.772  1.00  0.00           H
ATOM    677 1HB  LYS 2  77     137.138 188.524 143.910  1.00  0.00           H
ATOM    678 2HB  LYS 2  77     138.871 188.361 144.154  1.00  0.00           H
ATOM    679 1HG  LYS 2  77     136.753 187.837 146.253  1.00  0.00           H
ATOM    680 2HG  LYS 2  77     137.595 186.613 145.291  1.00  0.00           H
ATOM    681 1HD  LYS 2  77     139.758 187.447 146.285  1.00  0.00           H
ATOM    682 2HD  LYS 2  77     138.791 188.462 147.366  1.00  0.00           H
ATOM    683 1HE  LYS 2  77     137.574 186.404 148.136  1.00  0.00           H
ATOM    684 2HE  LYS 2  77     138.653 185.428 147.137  1.00  0.00           H
ATOM    685 1HZ  LYS 2  77     139.361 185.485 149.399  1.00  0.00           H
ATOM    686 2HZ  LYS 2  77     140.490 186.219 148.446  1.00  0.00           H
ATOM    687 3HZ  LYS 2  77     139.482 187.129 149.382  1.00  0.00           H
ATOM    688  N   THR 2  78     139.405 191.288 143.519  1.00237.47           N
ATOM    689  CA  THR 2  78     139.693 192.059 142.311  1.00237.47           C
ATOM    690  C   THR 2  78     140.684 191.277 141.452  1.00237.47           C
ATOM    691  O   THR 2  78     141.854 191.125 141.819  1.00237.47           O
ATOM    692  CB  THR 2  78     140.238 193.445 142.651  1.00237.47           C
ATOM    693  OG1 THR 2  78     141.376 193.309 143.504  1.00237.47           O
ATOM    694  CG2 THR 2  78     139.183 194.299 143.348  1.00237.47           C
ATOM    695  H   THR 2  78     140.172 190.954 144.085  1.00  0.00           H
ATOM    696  HA  THR 2  78     138.765 192.186 141.752  1.00  0.00           H
ATOM    697  HB  THR 2  78     140.548 193.948 141.736  1.00  0.00           H
ATOM    698  HG1 THR 2  78     141.561 192.377 143.646  1.00  0.00           H
ATOM    699 1HG2 THR 2  78     139.601 195.279 143.577  1.00  0.00           H
ATOM    700 2HG2 THR 2  78     138.319 194.416 142.694  1.00  0.00           H
ATOM    701 3HG2 THR 2  78     138.875 193.812 144.273  1.00  0.00           H
ATOM    702  N   PHE 2  79     140.212 190.779 140.310  1.00227.17           N
ATOM    703  CA  PHE 2  79     140.997 189.923 139.421  1.00227.17           C
ATOM    704  C   PHE 2  79     141.241 190.711 138.139  1.00227.17           C
ATOM    705  O   PHE 2  79     140.288 191.130 137.475  1.00227.17           O
ATOM    706  CB  PHE 2  79     140.321 188.575 139.103  1.00227.17           C
ATOM    707  CG  PHE 2  79     140.077 187.631 140.292  1.00227.17           C
ATOM    708  CD1 PHE 2  79     140.759 187.734 141.505  1.00227.17           C
ATOM    709  CD2 PHE 2  79     139.276 186.516 140.103  1.00227.17           C
ATOM    710  CE1 PHE 2  79     140.543 186.834 142.527  1.00227.17           C
ATOM    711  CE2 PHE 2  79     139.052 185.610 141.127  1.00227.17           C
ATOM    712  CZ  PHE 2  79     139.694 185.768 142.338  1.00227.17           C
ATOM    713  H   PHE 2  79     139.263 191.011 140.057  1.00  0.00           H
ATOM    714  HA  PHE 2  79     141.947 189.697 139.908  1.00  0.00           H
ATOM    715 1HB  PHE 2  79     139.351 188.755 138.642  1.00  0.00           H
ATOM    716 2HB  PHE 2  79     140.927 188.025 138.385  1.00  0.00           H
ATOM    717  HD1 PHE 2  79     141.477 188.543 141.645  1.00  0.00           H
ATOM    718  HD2 PHE 2  79     138.768 186.390 139.145  1.00  0.00           H
ATOM    719  HE1 PHE 2  79     141.046 186.967 143.485  1.00  0.00           H
ATOM    720  HE2 PHE 2  79     138.370 184.774 140.978  1.00  0.00           H
ATOM    721  HZ  PHE 2  79     139.531 185.050 143.141  1.00  0.00           H
ATOM    722  N   VAL 2  80     142.508 190.911 137.791  1.00201.92           N
ATOM    723  CA  VAL 2  80     142.888 191.743 136.657  1.00201.92           C
ATOM    724  C   VAL 2  80     143.691 190.914 135.659  1.00201.92           C
ATOM    725  O   VAL 2  80     144.518 190.063 136.034  1.00201.92           O
ATOM    726  CB  VAL 2  80     143.649 193.007 137.122  1.00201.92           C
ATOM    727  CG1 VAL 2  80     142.752 193.863 137.998  1.00201.92           C
ATOM    728  CG2 VAL 2  80     144.926 192.677 137.879  1.00201.92           C
ATOM    729  H   VAL 2  80     143.231 190.466 138.338  1.00  0.00           H
ATOM    730  HA  VAL 2  80     141.980 192.060 136.141  1.00  0.00           H
ATOM    731  HB  VAL 2  80     143.918 193.600 136.247  1.00  0.00           H
ATOM    732 1HG1 VAL 2  80     143.297 194.750 138.321  1.00  0.00           H
ATOM    733 2HG1 VAL 2  80     141.870 194.164 137.432  1.00  0.00           H
ATOM    734 3HG1 VAL 2  80     142.444 193.290 138.873  1.00  0.00           H
ATOM    735 1HG2 VAL 2  80     145.419 193.600 138.181  1.00  0.00           H
ATOM    736 2HG2 VAL 2  80     144.682 192.089 138.764  1.00  0.00           H
ATOM    737 3HG2 VAL 2  80     145.592 192.102 137.236  1.00  0.00           H
ATOM    738  N   VAL 2  81     143.388 191.115 134.377  1.00183.42           N
ATOM    739  CA  VAL 2  81     144.056 190.418 133.289  1.00183.42           C
ATOM    740  C   VAL 2  81     144.510 191.431 132.247  1.00183.42           C
ATOM    741  O   VAL 2  81     143.935 192.511 132.097  1.00183.42           O
ATOM    742  CB  VAL 2  81     143.162 189.340 132.638  1.00183.42           C
ATOM    743  CG1 VAL 2  81     142.801 188.256 133.639  1.00183.42           C
ATOM    744  CG2 VAL 2  81     141.904 189.968 132.081  1.00183.42           C
ATOM    745  H   VAL 2  81     142.662 191.782 134.162  1.00  0.00           H
ATOM    746  HA  VAL 2  81     144.938 189.917 133.687  1.00  0.00           H
ATOM    747  HB  VAL 2  81     143.714 188.863 131.828  1.00  0.00           H
ATOM    748 1HG1 VAL 2  81     142.172 187.509 133.156  1.00  0.00           H
ATOM    749 2HG1 VAL 2  81     143.712 187.782 134.005  1.00  0.00           H
ATOM    750 3HG1 VAL 2  81     142.260 188.699 134.475  1.00  0.00           H
ATOM    751 1HG2 VAL 2  81     141.283 189.196 131.626  1.00  0.00           H
ATOM    752 2HG2 VAL 2  81     141.349 190.449 132.888  1.00  0.00           H
ATOM    753 3HG2 VAL 2  81     142.169 190.712 131.330  1.00  0.00           H
ATOM    754  N   ILE 2  82     145.563 191.064 131.524  1.00185.77           N
ATOM    755  CA  ILE 2  82     146.091 191.866 130.426  1.00185.77           C
ATOM    756  C   ILE 2  82     145.965 191.038 129.162  1.00185.77           C
ATOM    757  O   ILE 2  82     146.466 189.908 129.105  1.00185.77           O
ATOM    758  CB  ILE 2  82     147.561 192.315 130.600  1.00185.77           C
ATOM    759  CG1 ILE 2  82     147.866 193.082 131.899  1.00185.77           C
ATOM    760  CG2 ILE 2  82     148.014 193.132 129.401  1.00185.77           C
ATOM    761  CD1 ILE 2  82     148.495 192.285 133.024  1.00185.77           C
ATOM    762  H   ILE 2  82     146.011 190.189 131.755  1.00  0.00           H
ATOM    763  HA  ILE 2  82     145.496 192.774 130.345  1.00  0.00           H
ATOM    764  HB  ILE 2  82     148.200 191.438 130.692  1.00  0.00           H
ATOM    765 1HG1 ILE 2  82     148.543 193.908 131.682  1.00  0.00           H
ATOM    766 2HG1 ILE 2  82     146.945 193.510 132.295  1.00  0.00           H
ATOM    767 1HG2 ILE 2  82     149.050 193.441 129.541  1.00  0.00           H
ATOM    768 2HG2 ILE 2  82     147.935 192.528 128.498  1.00  0.00           H
ATOM    769 3HG2 ILE 2  82     147.383 194.016 129.304  1.00  0.00           H
ATOM    770 1HD1 ILE 2  82     148.661 192.937 133.883  1.00  0.00           H
ATOM    771 2HD1 ILE 2  82     147.828 191.471 133.310  1.00  0.00           H
ATOM    772 3HD1 ILE 2  82     149.447 191.875 132.692  1.00  0.00           H
ATOM    773  N   HIS 2  83     145.305 191.593 128.153  1.00225.84           N
ATOM    774  CA  HIS 2  83     145.249 190.932 126.859  1.00225.84           C
ATOM    775  C   HIS 2  83     146.644 191.001 126.243  1.00225.84           C
ATOM    776  O   HIS 2  83     147.230 192.081 126.124  1.00225.84           O
ATOM    777  CB  HIS 2  83     144.206 191.617 125.973  1.00225.84           C
ATOM    778  CG  HIS 2  83     144.139 191.103 124.568  1.00225.84           C
ATOM    779  ND1 HIS 2  83     143.757 191.899 123.511  1.00225.84           N
ATOM    780  CD2 HIS 2  83     144.234 189.846 124.070  1.00225.84           C
ATOM    781  CE1 HIS 2  83     143.735 191.177 122.405  1.00225.84           C
ATOM    782  NE2 HIS 2  83     144.021 189.926 122.717  1.00225.84           N
ATOM    783  H   HIS 2  83     144.834 192.477 128.274  1.00  0.00           H
ATOM    784  HA  HIS 2  83     144.958 189.891 126.994  1.00  0.00           H
ATOM    785 1HB  HIS 2  83     143.216 191.498 126.417  1.00  0.00           H
ATOM    786 2HB  HIS 2  83     144.415 192.686 125.924  1.00  0.00           H
ATOM    787  HD2 HIS 2  83     144.489 188.948 124.633  1.00  0.00           H
ATOM    788  HE1 HIS 2  83     143.518 191.549 121.404  1.00  0.00           H
ATOM    789  HE2 HIS 2  83     144.075 189.154 122.069  1.00  0.00           H
ATOM    790  N   GLY 2  84     147.180 189.844 125.847  1.00213.18           N
ATOM    791  CA  GLY 2  84     148.469 189.771 125.198  1.00213.18           C
ATOM    792  C   GLY 2  84     148.390 189.979 123.695  1.00213.18           C
ATOM    793  O   GLY 2  84     147.489 190.638 123.173  1.00213.18           O
ATOM    794  H   GLY 2  84     146.661 188.993 126.009  1.00  0.00           H
ATOM    795 1HA  GLY 2  84     149.133 190.525 125.622  1.00  0.00           H
ATOM    796 2HA  GLY 2  84     148.920 188.798 125.394  1.00  0.00           H
ATOM    797  N   TRP 2  85     149.390 189.431 123.006  1.00228.67           N
ATOM    798  CA  TRP 2  85     149.591 189.583 121.566  1.00228.67           C
ATOM    799  C   TRP 2  85     148.403 189.102 120.748  1.00228.67           C
ATOM    800  O   TRP 2  85     147.803 188.063 121.046  1.00228.67           O
ATOM    801  CB  TRP 2  85     150.845 188.811 121.147  1.00228.67           C
ATOM    802  CG  TRP 2  85     151.169 188.828 119.663  1.00228.67           C
ATOM    803  CD1 TRP 2  85     151.130 187.752 118.825  1.00228.67           C
ATOM    804  CD2 TRP 2  85     151.667 189.927 118.871  1.00228.67           C
ATOM    805  NE1 TRP 2  85     151.513 188.116 117.559  1.00228.67           N
ATOM    806  CE2 TRP 2  85     151.853 189.442 117.560  1.00228.67           C
ATOM    807  CE3 TRP 2  85     151.953 191.273 119.133  1.00228.67           C
ATOM    808  CZ2 TRP 2  85     152.309 190.250 116.519  1.00228.67           C
ATOM    809  CZ3 TRP 2  85     152.402 192.075 118.097  1.00228.67           C
ATOM    810  CH2 TRP 2  85     152.577 191.561 116.808  1.00228.67           C
ATOM    811  H   TRP 2  85     150.046 188.876 123.538  1.00  0.00           H
ATOM    812  HA  TRP 2  85     149.731 190.641 121.345  1.00  0.00           H
ATOM    813 1HB  TRP 2  85     151.713 189.217 121.667  1.00  0.00           H
ATOM    814 2HB  TRP 2  85     150.745 187.767 121.441  1.00  0.00           H
ATOM    815  HD1 TRP 2  85     150.837 186.746 119.116  1.00  0.00           H
ATOM    816  HE1 TRP 2  85     151.540 187.507 116.755  1.00  0.00           H
ATOM    817  HE3 TRP 2  85     151.822 191.682 120.136  1.00  0.00           H
ATOM    818  HZ2 TRP 2  85     152.448 189.868 115.509  1.00  0.00           H
ATOM    819  HZ3 TRP 2  85     152.617 193.122 118.313  1.00  0.00           H
ATOM    820  HH2 TRP 2  85     152.937 192.221 116.018  1.00  0.00           H
ATOM    821  N   THR 2  86     148.057 189.867 119.712  1.00250.22           N
ATOM    822  CA  THR 2  86     146.932 189.571 118.829  1.00250.22           C
ATOM    823  C   THR 2  86     147.406 189.677 117.381  1.00250.22           C
ATOM    824  O   THR 2  86     148.368 190.396 117.085  1.00250.22           O
ATOM    825  CB  THR 2  86     145.742 190.492 119.124  1.00250.22           C
ATOM    826  OG1 THR 2  86     144.612 190.108 118.327  1.00250.22           O
ATOM    827  CG2 THR 2  86     146.085 191.973 118.916  1.00250.22           C
ATOM    828  H   THR 2  86     148.613 190.693 119.541  1.00  0.00           H
ATOM    829  HA  THR 2  86     146.619 188.540 119.001  1.00  0.00           H
ATOM    830  HB  THR 2  86     145.424 190.358 120.158  1.00  0.00           H
ATOM    831  HG1 THR 2  86     144.866 189.396 117.736  1.00  0.00           H
ATOM    832 1HG2 THR 2  86     145.210 192.585 119.138  1.00  0.00           H
ATOM    833 2HG2 THR 2  86     146.901 192.255 119.581  1.00  0.00           H
ATOM    834 3HG2 THR 2  86     146.387 192.135 117.882  1.00  0.00           H
ATOM    835  N   VAL 2  87     146.779 188.897 116.495  1.00270.87           N
ATOM    836  CA  VAL 2  87     147.224 188.815 115.102  1.00270.87           C
ATOM    837  C   VAL 2  87     146.840 190.087 114.348  1.00270.87           C
ATOM    838  O   VAL 2  87     147.640 190.648 113.589  1.00270.87           O
ATOM    839  CB  VAL 2  87     146.656 187.545 114.434  1.00270.87           C
ATOM    840  CG1 VAL 2  87     146.964 187.476 112.936  1.00270.87           C
ATOM    841  CG2 VAL 2  87     147.173 186.305 115.135  1.00270.87           C
ATOM    842  H   VAL 2  87     145.982 188.352 116.789  1.00  0.00           H
ATOM    843  HA  VAL 2  87     148.313 188.761 115.089  1.00  0.00           H
ATOM    844  HB  VAL 2  87     145.567 187.568 114.499  1.00  0.00           H
ATOM    845 1HG1 VAL 2  87     146.541 186.562 112.519  1.00  0.00           H
ATOM    846 2HG1 VAL 2  87     146.529 188.340 112.435  1.00  0.00           H
ATOM    847 3HG1 VAL 2  87     148.045 187.475 112.786  1.00  0.00           H
ATOM    848 1HG2 VAL 2  87     146.764 185.418 114.654  1.00  0.00           H
ATOM    849 2HG2 VAL 2  87     148.262 186.282 115.075  1.00  0.00           H
ATOM    850 3HG2 VAL 2  87     146.868 186.324 116.181  1.00  0.00           H
ATOM    851  N   THR 2  88     145.612 190.563 114.551  1.00268.52           N
ATOM    852  CA  THR 2  88     145.053 191.625 113.734  1.00268.52           C
ATOM    853  C   THR 2  88     144.243 192.581 114.606  1.00268.52           C
ATOM    854  O   THR 2  88     144.284 192.528 115.836  1.00268.52           O
ATOM    855  CB  THR 2  88     144.185 191.053 112.612  1.00268.52           C
ATOM    856  OG1 THR 2  88     143.803 192.105 111.714  1.00268.52           O
ATOM    857  CG2 THR 2  88     142.942 190.403 113.186  1.00268.52           C
ATOM    858  H   THR 2  88     145.055 190.172 115.298  1.00  0.00           H
ATOM    859  HA  THR 2  88     145.874 192.185 113.284  1.00  0.00           H
ATOM    860  HB  THR 2  88     144.755 190.310 112.056  1.00  0.00           H
ATOM    861  HG1 THR 2  88     144.168 192.937 112.023  1.00  0.00           H
ATOM    862 1HG2 THR 2  88     142.335 190.000 112.375  1.00  0.00           H
ATOM    863 2HG2 THR 2  88     143.231 189.596 113.859  1.00  0.00           H
ATOM    864 3HG2 THR 2  88     142.364 191.145 113.736  1.00  0.00           H
ATOM    865  N   GLY 2  89     143.490 193.464 113.958  1.00261.19           N
ATOM    866  CA  GLY 2  89     142.792 194.498 114.691  1.00261.19           C
ATOM    867  C   GLY 2  89     141.484 193.959 115.225  1.00261.19           C
ATOM    868  O   GLY 2  89     140.405 194.323 114.749  1.00261.19           O
ATOM    869  H   GLY 2  89     143.397 193.425 112.953  1.00  0.00           H
ATOM    870 1HA  GLY 2  89     143.420 194.850 115.511  1.00  0.00           H
ATOM    871 2HA  GLY 2  89     142.612 195.350 114.036  1.00  0.00           H
ATOM    872  N   MET 2  90     141.580 193.077 116.217  1.00252.34           N
ATOM    873  CA  MET 2  90     140.408 192.469 116.834  1.00252.34           C
ATOM    874  C   MET 2  90     140.584 192.505 118.344  1.00252.34           C
ATOM    875  O   MET 2  90     141.712 192.595 118.839  1.00252.34           O
ATOM    876  CB  MET 2  90     140.192 191.038 116.279  1.00252.34           C
ATOM    877  CG  MET 2  90     141.288 189.956 116.463  1.00252.34           C
ATOM    878  SD  MET 2  90     141.458 189.051 118.022  1.00252.34           S
ATOM    879  CE  MET 2  90     140.004 188.005 117.961  1.00252.34           C
ATOM    880  H   MET 2  90     142.498 192.823 116.551  1.00  0.00           H
ATOM    881  HA  MET 2  90     139.536 193.075 116.589  1.00  0.00           H
ATOM    882 1HB  MET 2  90     139.299 190.605 116.728  1.00  0.00           H
ATOM    883 2HB  MET 2  90     140.028 191.085 115.203  1.00  0.00           H
ATOM    884 1HG  MET 2  90     141.153 189.173 115.719  1.00  0.00           H
ATOM    885 2HG  MET 2  90     142.269 190.404 116.312  1.00  0.00           H
ATOM    886 1HE  MET 2  90     139.966 187.384 118.857  1.00  0.00           H
ATOM    887 2HE  MET 2  90     139.110 188.628 117.912  1.00  0.00           H
ATOM    888 3HE  MET 2  90     140.051 187.367 117.079  1.00  0.00           H
ATOM    889  N   TYR 2  91     139.467 192.516 119.066  1.00247.45           N
ATOM    890  CA  TYR 2  91     139.508 192.391 120.515  1.00247.45           C
ATOM    891  C   TYR 2  91     139.477 190.913 120.869  1.00247.45           C
ATOM    892  O   TYR 2  91     139.058 190.091 120.047  1.00247.45           O
ATOM    893  CB  TYR 2  91     138.334 193.122 121.162  1.00247.45           C
ATOM    894  CG  TYR 2  91     138.433 193.201 122.667  1.00247.45           C
ATOM    895  CD1 TYR 2  91     139.301 194.100 123.275  1.00247.45           C
ATOM    896  CD2 TYR 2  91     137.666 192.373 123.480  1.00247.45           C
ATOM    897  CE1 TYR 2  91     139.401 194.177 124.649  1.00247.45           C
ATOM    898  CE2 TYR 2  91     137.759 192.443 124.859  1.00247.45           C
ATOM    899  CZ  TYR 2  91     138.630 193.346 125.436  1.00247.45           C
ATOM    900  OH  TYR 2  91     138.732 193.425 126.806  1.00247.45           O
ATOM    901  H   TYR 2  91     138.573 192.612 118.606  1.00  0.00           H
ATOM    902  HA  TYR 2  91     140.434 192.840 120.875  1.00  0.00           H
ATOM    903 1HB  TYR 2  91     138.276 194.137 120.767  1.00  0.00           H
ATOM    904 2HB  TYR 2  91     137.404 192.617 120.904  1.00  0.00           H
ATOM    905  HD1 TYR 2  91     139.918 194.760 122.663  1.00  0.00           H
ATOM    906  HD2 TYR 2  91     136.978 191.656 123.034  1.00  0.00           H
ATOM    907  HE1 TYR 2  91     140.089 194.888 125.107  1.00  0.00           H
ATOM    908  HE2 TYR 2  91     137.149 191.787 125.481  1.00  0.00           H
ATOM    909  HH  TYR 2  91     138.123 192.801 127.208  1.00  0.00           H
ATOM    910  N   GLU 2  92     139.965 190.587 122.072  1.00225.16           N
ATOM    911  CA  GLU 2  92     140.042 189.223 122.595  1.00225.16           C
ATOM    912  C   GLU 2  92     138.724 188.473 122.445  1.00225.16           C
ATOM    913  O   GLU 2  92     137.673 188.948 122.880  1.00225.16           O
ATOM    914  CB  GLU 2  92     140.467 189.254 124.064  1.00225.16           C
ATOM    915  CG  GLU 2  92     140.677 187.876 124.663  1.00225.16           C
ATOM    916  CD  GLU 2  92     141.309 187.931 126.037  1.00225.16           C
ATOM    917  OE1 GLU 2  92     140.564 187.825 127.036  1.00225.16           O
ATOM    918  OE2 GLU 2  92     142.546 188.074 126.119  1.00225.16           O
ATOM    919  H   GLU 2  92     140.297 191.352 122.642  1.00  0.00           H
ATOM    920  HA  GLU 2  92     140.789 188.674 122.020  1.00  0.00           H
ATOM    921 1HB  GLU 2  92     141.397 189.815 124.161  1.00  0.00           H
ATOM    922 2HB  GLU 2  92     139.709 189.773 124.650  1.00  0.00           H
ATOM    923 1HG  GLU 2  92     139.713 187.372 124.735  1.00  0.00           H
ATOM    924 2HG  GLU 2  92     141.310 187.293 123.995  1.00  0.00           H
ATOM    925  N   SER 2  93     138.790 187.302 121.811  1.00233.76           N
ATOM    926  CA  SER 2  93     137.623 186.450 121.605  1.00233.76           C
ATOM    927  C   SER 2  93     137.414 185.419 122.705  1.00233.76           C
ATOM    928  O   SER 2  93     136.435 184.669 122.640  1.00233.76           O
ATOM    929  CB  SER 2  93     137.743 185.734 120.262  1.00233.76           C
ATOM    930  OG  SER 2  93     138.839 184.835 120.267  1.00233.76           O
ATOM    931  H   SER 2  93     139.687 186.999 121.462  1.00  0.00           H
ATOM    932  HA  SER 2  93     136.733 187.079 121.596  1.00  0.00           H
ATOM    933 1HB  SER 2  93     136.821 185.189 120.056  1.00  0.00           H
ATOM    934 2HB  SER 2  93     137.872 186.469 119.468  1.00  0.00           H
ATOM    935  HG  SER 2  93     139.171 184.828 121.168  1.00  0.00           H
ATOM    936  N   TRP 2  94     138.301 185.340 123.691  1.00235.67           N
ATOM    937  CA  TRP 2  94     138.179 184.368 124.766  1.00235.67           C
ATOM    938  C   TRP 2  94     137.293 184.847 125.905  1.00235.67           C
ATOM    939  O   TRP 2  94     136.905 184.031 126.748  1.00235.67           O
ATOM    940  CB  TRP 2  94     139.567 183.986 125.299  1.00235.67           C
ATOM    941  CG  TRP 2  94     140.541 183.443 124.267  1.00235.67           C
ATOM    942  CD1 TRP 2  94     141.634 184.089 123.773  1.00235.67           C
ATOM    943  CD2 TRP 2  94     140.577 182.114 123.702  1.00235.67           C
ATOM    944  NE1 TRP 2  94     142.308 183.284 122.890  1.00235.67           N
ATOM    945  CE2 TRP 2  94     141.685 182.065 122.831  1.00235.67           C
ATOM    946  CE3 TRP 2  94     139.765 180.976 123.822  1.00235.67           C
ATOM    947  CZ2 TRP 2  94     142.005 180.927 122.090  1.00235.67           C
ATOM    948  CZ3 TRP 2  94     140.084 179.848 123.083  1.00235.67           C
ATOM    949  CH2 TRP 2  94     141.194 179.832 122.230  1.00235.67           C
ATOM    950  H   TRP 2  94     139.085 185.977 123.691  1.00  0.00           H
ATOM    951  HA  TRP 2  94     137.696 183.474 124.370  1.00  0.00           H
ATOM    952 1HB  TRP 2  94     140.035 184.859 125.756  1.00  0.00           H
ATOM    953 2HB  TRP 2  94     139.463 183.227 126.075  1.00  0.00           H
ATOM    954  HD1 TRP 2  94     141.934 185.100 124.042  1.00  0.00           H
ATOM    955  HE1 TRP 2  94     143.130 183.545 122.364  1.00  0.00           H
ATOM    956  HE3 TRP 2  94     138.901 180.980 124.486  1.00  0.00           H
ATOM    957  HZ2 TRP 2  94     142.866 180.893 121.423  1.00  0.00           H
ATOM    958  HZ3 TRP 2  94     139.447 178.969 123.183  1.00  0.00           H
ATOM    959  HH2 TRP 2  94     141.414 178.928 121.664  1.00  0.00           H
ATOM    960  N   VAL 2  95     136.961 186.144 125.945  1.00219.33           N
ATOM    961  CA  VAL 2  95     136.226 186.691 127.094  1.00219.33           C
ATOM    962  C   VAL 2  95     134.889 186.022 127.432  1.00219.33           C
ATOM    963  O   VAL 2  95     134.556 185.994 128.627  1.00219.33           O
ATOM    964  CB  VAL 2  95     136.124 188.217 126.982  1.00219.33           C
ATOM    965  CG1 VAL 2  95     137.510 188.837 127.036  1.00219.33           C
ATOM    966  CG2 VAL 2  95     135.396 188.682 125.733  1.00219.33           C
ATOM    967  H   VAL 2  95     137.214 186.759 125.185  1.00  0.00           H
ATOM    968  HA  VAL 2  95     136.772 186.441 128.005  1.00  0.00           H
ATOM    969  HB  VAL 2  95     135.580 188.600 127.846  1.00  0.00           H
ATOM    970 1HG1 VAL 2  95     137.428 189.921 126.956  1.00  0.00           H
ATOM    971 2HG1 VAL 2  95     137.988 188.579 127.981  1.00  0.00           H
ATOM    972 3HG1 VAL 2  95     138.110 188.458 126.209  1.00  0.00           H
ATOM    973 1HG2 VAL 2  95     135.360 189.771 125.717  1.00  0.00           H
ATOM    974 2HG2 VAL 2  95     135.925 188.323 124.850  1.00  0.00           H
ATOM    975 3HG2 VAL 2  95     134.382 188.284 125.735  1.00  0.00           H
ATOM    976  N   PRO 2  96     134.057 185.509 126.488  1.00247.20           N
ATOM    977  CA  PRO 2  96     132.805 184.884 126.969  1.00247.20           C
ATOM    978  C   PRO 2  96     133.034 183.746 127.945  1.00247.20           C
ATOM    979  O   PRO 2  96     132.502 183.788 129.064  1.00247.20           O
ATOM    980  CB  PRO 2  96     132.133 184.375 125.684  1.00247.20           C
ATOM    981  CG  PRO 2  96     132.648 185.205 124.598  1.00247.20           C
ATOM    982  CD  PRO 2  96     134.064 185.417 124.957  1.00247.20           C
ATOM    983  HA  PRO 2  96     132.182 185.649 127.455  1.00  0.00           H
ATOM    984 1HB  PRO 2  96     132.368 183.310 125.533  1.00  0.00           H
ATOM    985 2HB  PRO 2  96     131.040 184.452 125.776  1.00  0.00           H
ATOM    986 1HG  PRO 2  96     132.523 184.690 123.634  1.00  0.00           H
ATOM    987 2HG  PRO 2  96     132.077 186.143 124.533  1.00  0.00           H
ATOM    988 1HD  PRO 2  96     134.662 184.560 124.615  1.00  0.00           H
ATOM    989 2HD  PRO 2  96     134.423 186.350 124.497  1.00  0.00           H
ATOM    990  N   LYS 2  97     133.826 182.742 127.553  1.00234.62           N
ATOM    991  CA  LYS 2  97     134.032 181.577 128.403  1.00234.62           C
ATOM    992  C   LYS 2  97     134.822 181.939 129.654  1.00234.62           C
ATOM    993  O   LYS 2  97     134.688 181.256 130.679  1.00234.62           O
ATOM    994  CB  LYS 2  97     134.721 180.461 127.608  1.00234.62           C
ATOM    995  CG  LYS 2  97     136.123 180.784 127.107  1.00234.62           C
ATOM    996  CD  LYS 2  97     136.745 179.607 126.377  1.00234.62           C
ATOM    997  CE  LYS 2  97     135.937 179.243 125.144  1.00234.62           C
ATOM    998  NZ  LYS 2  97     135.949 180.345 124.141  1.00234.62           N
ATOM    999  H   LYS 2  97     134.292 182.787 126.657  1.00  0.00           H
ATOM   1000  HA  LYS 2  97     133.060 181.218 128.742  1.00  0.00           H
ATOM   1001 1HB  LYS 2  97     134.796 179.567 128.227  1.00  0.00           H
ATOM   1002 2HB  LYS 2  97     134.117 180.208 126.737  1.00  0.00           H
ATOM   1003 1HG  LYS 2  97     136.080 181.635 126.426  1.00  0.00           H
ATOM   1004 2HG  LYS 2  97     136.759 181.048 127.951  1.00  0.00           H
ATOM   1005 1HD  LYS 2  97     137.763 179.862 126.076  1.00  0.00           H
ATOM   1006 2HD  LYS 2  97     136.788 178.746 127.044  1.00  0.00           H
ATOM   1007 1HE  LYS 2  97     136.351 178.343 124.690  1.00  0.00           H
ATOM   1008 2HE  LYS 2  97     134.906 179.036 125.434  1.00  0.00           H
ATOM   1009 1HZ  LYS 2  97     135.405 180.075 123.335  1.00  0.00           H
ATOM   1010 2HZ  LYS 2  97     135.553 181.179 124.552  1.00  0.00           H
ATOM   1011 3HZ  LYS 2  97     136.901 180.532 123.858  1.00  0.00           H
ATOM   1012  N   LEU 2  98     135.580 183.045 129.606  1.00198.72           N
ATOM   1013  CA  LEU 2  98     136.352 183.502 130.760  1.00198.72           C
ATOM   1014  C   LEU 2  98     135.448 184.037 131.860  1.00198.72           C
ATOM   1015  O   LEU 2  98     135.475 183.524 132.984  1.00198.72           O
ATOM   1016  CB  LEU 2  98     137.367 184.572 130.353  1.00198.72           C
ATOM   1017  CG  LEU 2  98     138.582 184.117 129.548  1.00198.72           C
ATOM   1018  CD1 LEU 2  98     139.428 185.296 129.080  1.00198.72           C
ATOM   1019  CD2 LEU 2  98     139.404 183.166 130.402  1.00198.72           C
ATOM   1020  H   LEU 2  98     135.616 183.576 128.748  1.00  0.00           H
ATOM   1021  HA  LEU 2  98     136.896 182.652 131.170  1.00  0.00           H
ATOM   1022 1HB  LEU 2  98     136.857 185.326 129.755  1.00  0.00           H
ATOM   1023 2HB  LEU 2  98     137.748 185.052 131.256  1.00  0.00           H
ATOM   1024  HG  LEU 2  98     138.250 183.607 128.643  1.00  0.00           H
ATOM   1025 1HD1 LEU 2  98     140.282 184.929 128.510  1.00  0.00           H
ATOM   1026 2HD1 LEU 2  98     138.824 185.947 128.446  1.00  0.00           H
ATOM   1027 3HD1 LEU 2  98     139.782 185.856 129.944  1.00  0.00           H
ATOM   1028 1HD2 LEU 2  98     140.276 182.832 129.838  1.00  0.00           H
ATOM   1029 2HD2 LEU 2  98     139.732 183.680 131.306  1.00  0.00           H
ATOM   1030 3HD2 LEU 2  98     138.796 182.304 130.674  1.00  0.00           H
ATOM   1031  N   VAL 2  99     134.591 185.013 131.527  1.00208.89           N
ATOM   1032  CA  VAL 2  99     133.705 185.618 132.521  1.00208.89           C
ATOM   1033  C   VAL 2  99     132.652 184.621 132.994  1.00208.89           C
ATOM   1034  O   VAL 2  99     132.256 184.651 134.168  1.00208.89           O
ATOM   1035  CB  VAL 2  99     133.079 186.925 131.984  1.00208.89           C
ATOM   1036  CG1 VAL 2  99     134.169 187.913 131.594  1.00208.89           C
ATOM   1037  CG2 VAL 2  99     132.128 186.685 130.806  1.00208.89           C
ATOM   1038  H   VAL 2  99     134.555 185.338 130.571  1.00  0.00           H
ATOM   1039  HA  VAL 2  99     134.291 185.858 133.408  1.00  0.00           H
ATOM   1040  HB  VAL 2  99     132.513 187.402 132.785  1.00  0.00           H
ATOM   1041 1HG1 VAL 2  99     133.713 188.829 131.219  1.00  0.00           H
ATOM   1042 2HG1 VAL 2  99     134.780 188.144 132.468  1.00  0.00           H
ATOM   1043 3HG1 VAL 2  99     134.796 187.475 130.818  1.00  0.00           H
ATOM   1044 1HG2 VAL 2  99     131.716 187.638 130.471  1.00  0.00           H
ATOM   1045 2HG2 VAL 2  99     132.674 186.217 129.987  1.00  0.00           H
ATOM   1046 3HG2 VAL 2  99     131.315 186.031 131.122  1.00  0.00           H
ATOM   1047  N   ALA 2 100     132.256 183.671 132.134  1.00225.96           N
ATOM   1048  CA  ALA 2 100     131.379 182.591 132.568  1.00225.96           C
ATOM   1049  C   ALA 2 100     132.083 181.678 133.563  1.00225.96           C
ATOM   1050  O   ALA 2 100     131.542 181.394 134.636  1.00225.96           O
ATOM   1051  CB  ALA 2 100     130.889 181.796 131.360  1.00225.96           C
ATOM   1052  H   ALA 2 100     132.565 183.698 131.173  1.00  0.00           H
ATOM   1053  HA  ALA 2 100     130.520 183.034 133.074  1.00  0.00           H
ATOM   1054 1HB  ALA 2 100     130.234 180.992 131.695  1.00  0.00           H
ATOM   1055 2HB  ALA 2 100     130.339 182.455 130.688  1.00  0.00           H
ATOM   1056 3HB  ALA 2 100     131.743 181.373 130.833  1.00  0.00           H
ATOM   1057  N   ALA 2 101     133.305 181.240 133.237  1.00215.79           N
ATOM   1058  CA  ALA 2 101     134.069 180.399 134.150  1.00215.79           C
ATOM   1059  C   ALA 2 101     134.388 181.115 135.460  1.00215.79           C
ATOM   1060  O   ALA 2 101     134.447 180.473 136.516  1.00215.79           O
ATOM   1061  CB  ALA 2 101     135.349 179.929 133.458  1.00215.79           C
ATOM   1062  H   ALA 2 101     133.709 181.493 132.347  1.00  0.00           H
ATOM   1063  HA  ALA 2 101     133.458 179.533 134.405  1.00  0.00           H
ATOM   1064 1HB  ALA 2 101     135.921 179.300 134.140  1.00  0.00           H
ATOM   1065 2HB  ALA 2 101     135.091 179.357 132.566  1.00  0.00           H
ATOM   1066 3HB  ALA 2 101     135.946 180.793 133.173  1.00  0.00           H
ATOM   1067  N   LEU 2 102     134.594 182.438 135.423  1.00219.48           N
ATOM   1068  CA  LEU 2 102     134.980 183.108 136.669  1.00219.48           C
ATOM   1069  C   LEU 2 102     133.789 183.319 137.596  1.00219.48           C
ATOM   1070  O   LEU 2 102     133.878 182.978 138.781  1.00219.48           O
ATOM   1071  CB  LEU 2 102     135.714 184.453 136.483  1.00219.48           C
ATOM   1072  CG  LEU 2 102     137.163 184.863 136.143  1.00219.48           C
ATOM   1073  CD1 LEU 2 102     137.604 184.649 134.712  1.00219.48           C
ATOM   1074  CD2 LEU 2 102     137.405 186.318 136.542  1.00219.48           C
ATOM   1075  H   LEU 2 102     134.494 182.987 134.580  1.00  0.00           H
ATOM   1076  HA  LEU 2 102     135.662 182.456 137.214  1.00  0.00           H
ATOM   1077 1HB  LEU 2 102     135.227 185.006 135.682  1.00  0.00           H
ATOM   1078 2HB  LEU 2 102     135.623 185.029 137.403  1.00  0.00           H
ATOM   1079  HG  LEU 2 102     137.859 184.223 136.686  1.00  0.00           H
ATOM   1080 1HD1 LEU 2 102     138.638 184.973 134.596  1.00  0.00           H
ATOM   1081 2HD1 LEU 2 102     137.527 183.590 134.462  1.00  0.00           H
ATOM   1082 3HD1 LEU 2 102     136.965 185.226 134.044  1.00  0.00           H
ATOM   1083 1HD2 LEU 2 102     138.432 186.596 136.299  1.00  0.00           H
ATOM   1084 2HD2 LEU 2 102     136.716 186.964 135.999  1.00  0.00           H
ATOM   1085 3HD2 LEU 2 102     137.242 186.433 137.614  1.00  0.00           H
ATOM   1086  N   TYR 2 103     132.676 183.871 137.102  1.00231.16           N
ATOM   1087  CA  TYR 2 103     131.626 184.278 138.028  1.00231.16           C
ATOM   1088  C   TYR 2 103     130.917 183.073 138.641  1.00231.16           C
ATOM   1089  O   TYR 2 103     130.430 183.153 139.777  1.00231.16           O
ATOM   1090  CB  TYR 2 103     130.636 185.214 137.333  1.00231.16           C
ATOM   1091  CG  TYR 2 103     131.146 186.638 137.264  1.00231.16           C
ATOM   1092  CD1 TYR 2 103     131.311 187.392 138.421  1.00231.16           C
ATOM   1093  CD2 TYR 2 103     131.478 187.226 136.048  1.00231.16           C
ATOM   1094  CE1 TYR 2 103     131.786 188.690 138.370  1.00231.16           C
ATOM   1095  CE2 TYR 2 103     131.955 188.524 135.984  1.00231.16           C
ATOM   1096  CZ  TYR 2 103     132.106 189.250 137.150  1.00231.16           C
ATOM   1097  OH  TYR 2 103     132.577 190.543 137.097  1.00231.16           O
ATOM   1098  H   TYR 2 103     132.541 184.013 136.112  1.00  0.00           H
ATOM   1099  HA  TYR 2 103     132.085 184.811 138.860  1.00  0.00           H
ATOM   1100 1HB  TYR 2 103     130.444 184.855 136.321  1.00  0.00           H
ATOM   1101 2HB  TYR 2 103     129.687 185.202 137.869  1.00  0.00           H
ATOM   1102  HD1 TYR 2 103     131.065 186.960 139.393  1.00  0.00           H
ATOM   1103  HD2 TYR 2 103     131.363 186.664 135.121  1.00  0.00           H
ATOM   1104  HE1 TYR 2 103     131.907 189.263 139.289  1.00  0.00           H
ATOM   1105  HE2 TYR 2 103     132.207 188.964 135.020  1.00  0.00           H
ATOM   1106  HH  TYR 2 103     132.611 190.831 136.181  1.00  0.00           H
ATOM   1107  N   LYS 2 104     130.850 181.947 137.921  1.00240.68           N
ATOM   1108  CA  LYS 2 104     130.195 180.777 138.504  1.00240.68           C
ATOM   1109  C   LYS 2 104     131.048 180.151 139.598  1.00240.68           C
ATOM   1110  O   LYS 2 104     130.539 179.347 140.389  1.00240.68           O
ATOM   1111  CB  LYS 2 104     129.855 179.728 137.438  1.00240.68           C
ATOM   1112  CG  LYS 2 104     131.025 178.974 136.824  1.00240.68           C
ATOM   1113  CD  LYS 2 104     130.522 177.824 135.961  1.00240.68           C
ATOM   1114  CE  LYS 2 104     129.486 178.286 134.954  1.00240.68           C
ATOM   1115  NZ  LYS 2 104     130.051 179.272 133.994  1.00240.68           N
ATOM   1116  H   LYS 2 104     131.236 181.882 136.990  1.00  0.00           H
ATOM   1117  HA  LYS 2 104     129.265 181.098 138.970  1.00  0.00           H
ATOM   1118 1HB  LYS 2 104     129.189 178.978 137.865  1.00  0.00           H
ATOM   1119 2HB  LYS 2 104     129.325 180.206 136.614  1.00  0.00           H
ATOM   1120 1HG  LYS 2 104     131.618 179.655 136.212  1.00  0.00           H
ATOM   1121 2HG  LYS 2 104     131.661 178.580 137.617  1.00  0.00           H
ATOM   1122 1HD  LYS 2 104     131.359 177.379 135.422  1.00  0.00           H
ATOM   1123 2HD  LYS 2 104     130.074 177.060 136.596  1.00  0.00           H
ATOM   1124 1HE  LYS 2 104     129.112 177.428 134.397  1.00  0.00           H
ATOM   1125 2HE  LYS 2 104     128.648 178.744 135.477  1.00  0.00           H
ATOM   1126 1HZ  LYS 2 104     129.334 179.556 133.341  1.00  0.00           H
ATOM   1127 2HZ  LYS 2 104     130.385 180.080 134.500  1.00  0.00           H
ATOM   1128 3HZ  LYS 2 104     130.818 178.850 133.489  1.00  0.00           H
ATOM   1129  N   ARG 2 105     132.340 180.489 139.657  1.00224.88           N
ATOM   1130  CA  ARG 2 105     133.245 179.769 140.544  1.00224.88           C
ATOM   1131  C   ARG 2 105     133.604 180.616 141.760  1.00224.88           C
ATOM   1132  O   ARG 2 105     133.564 180.130 142.895  1.00224.88           O
ATOM   1133  CB  ARG 2 105     134.508 179.358 139.781  1.00224.88           C
ATOM   1134  CG  ARG 2 105     135.530 178.576 140.601  1.00224.88           C
ATOM   1135  CD  ARG 2 105     135.038 177.169 140.932  1.00224.88           C
ATOM   1136  NE  ARG 2 105     136.007 176.405 141.708  1.00224.88           N
ATOM   1137  CZ  ARG 2 105     136.050 176.375 143.032  1.00224.88           C
ATOM   1138  NH1 ARG 2 105     135.185 177.053 143.769  1.00224.88           N
ATOM   1139  NH2 ARG 2 105     136.984 175.641 143.634  1.00224.88           N
ATOM   1140  H   ARG 2 105     132.700 181.244 139.092  1.00  0.00           H
ATOM   1141  HA  ARG 2 105     132.740 178.871 140.899  1.00  0.00           H
ATOM   1142 1HB  ARG 2 105     134.233 178.743 138.927  1.00  0.00           H
ATOM   1143 2HB  ARG 2 105     135.007 180.249 139.397  1.00  0.00           H
ATOM   1144 1HG  ARG 2 105     136.459 178.489 140.036  1.00  0.00           H
ATOM   1145 2HG  ARG 2 105     135.723 179.100 141.538  1.00  0.00           H
ATOM   1146 1HD  ARG 2 105     134.118 177.233 141.513  1.00  0.00           H
ATOM   1147 2HD  ARG 2 105     134.845 176.624 140.008  1.00  0.00           H
ATOM   1148  HE  ARG 2 105     136.692 175.861 141.199  1.00  0.00           H
ATOM   1149 1HH1 ARG 2 105     134.470 177.609 143.325  1.00  0.00           H
ATOM   1150 2HH1 ARG 2 105     135.240 177.013 144.777  1.00  0.00           H
ATOM   1151 1HH2 ARG 2 105     137.648 175.116 143.082  1.00  0.00           H
ATOM   1152 2HH2 ARG 2 105     137.028 175.610 144.642  1.00  0.00           H
ATOM   1153  N   GLU 2 106     133.940 181.880 141.545  1.00248.21           N
ATOM   1154  CA  GLU 2 106     134.353 182.775 142.623  1.00248.21           C
ATOM   1155  C   GLU 2 106     133.296 183.847 142.836  1.00248.21           C
ATOM   1156  O   GLU 2 106     133.195 184.783 142.016  1.00248.21           O
ATOM   1157  CB  GLU 2 106     135.706 183.408 142.317  1.00248.21           C
ATOM   1158  CG  GLU 2 106     136.241 184.281 143.439  1.00248.21           C
ATOM   1159  CD  GLU 2 106     136.842 183.470 144.571  1.00248.21           C
ATOM   1160  OE1 GLU 2 106     137.599 182.520 144.287  1.00248.21           O
ATOM   1161  OE2 GLU 2 106     136.551 183.783 145.744  1.00248.21           O
ATOM   1162  H   GLU 2 106     133.908 182.233 140.598  1.00  0.00           H
ATOM   1163  HA  GLU 2 106     134.444 182.192 143.539  1.00  0.00           H
ATOM   1164 1HB  GLU 2 106     136.439 182.625 142.118  1.00  0.00           H
ATOM   1165 2HB  GLU 2 106     135.628 184.020 141.418  1.00  0.00           H
ATOM   1166 1HG  GLU 2 106     137.003 184.948 143.036  1.00  0.00           H
ATOM   1167 2HG  GLU 2 106     135.428 184.895 143.825  1.00  0.00           H
ATOM   1168  N   PRO 2 107     132.490 183.752 143.890  1.00258.46           N
ATOM   1169  CA  PRO 2 107     131.471 184.776 144.132  1.00258.46           C
ATOM   1170  C   PRO 2 107     132.111 186.061 144.636  1.00258.46           C
ATOM   1171  O   PRO 2 107     133.219 186.052 145.184  1.00258.46           O
ATOM   1172  CB  PRO 2 107     130.575 184.142 145.198  1.00258.46           C
ATOM   1173  CG  PRO 2 107     131.486 183.223 145.938  1.00258.46           C
ATOM   1174  CD  PRO 2 107     132.439 182.673 144.910  1.00258.46           C
ATOM   1175  HA  PRO 2 107     130.908 184.954 143.204  1.00  0.00           H
ATOM   1176 1HB  PRO 2 107     130.142 184.924 145.839  1.00  0.00           H
ATOM   1177 2HB  PRO 2 107     129.735 183.618 144.719  1.00  0.00           H
ATOM   1178 1HG  PRO 2 107     132.011 183.769 146.736  1.00  0.00           H
ATOM   1179 2HG  PRO 2 107     130.906 182.426 146.428  1.00  0.00           H
ATOM   1180 1HD  PRO 2 107     133.422 182.503 145.374  1.00  0.00           H
ATOM   1181 2HD  PRO 2 107     132.037 181.734 144.500  1.00  0.00           H
ATOM   1182  N   ASP 2 108     131.381 187.163 144.444  1.00268.25           N
ATOM   1183  CA  ASP 2 108     131.730 188.505 144.928  1.00268.25           C
ATOM   1184  C   ASP 2 108     133.131 188.908 144.453  1.00268.25           C
ATOM   1185  O   ASP 2 108     134.076 189.048 145.228  1.00268.25           O
ATOM   1186  CB  ASP 2 108     131.604 188.608 146.453  1.00268.25           C
ATOM   1187  CG  ASP 2 108     130.175 188.443 146.934  1.00268.25           C
ATOM   1188  OD1 ASP 2 108     129.263 189.014 146.299  1.00268.25           O
ATOM   1189  OD2 ASP 2 108     129.962 187.745 147.947  1.00268.25           O
ATOM   1190  H   ASP 2 108     130.527 187.036 143.920  1.00  0.00           H
ATOM   1191  HA  ASP 2 108     131.042 189.224 144.483  1.00  0.00           H
ATOM   1192 1HB  ASP 2 108     132.221 187.842 146.923  1.00  0.00           H
ATOM   1193 2HB  ASP 2 108     131.976 189.577 146.785  1.00  0.00           H
ATOM   1194  N   SER 2 109     133.235 189.062 143.137  1.00254.20           N
ATOM   1195  CA  SER 2 109     134.473 189.465 142.485  1.00254.20           C
ATOM   1196  C   SER 2 109     134.210 190.642 141.558  1.00254.20           C
ATOM   1197  O   SER 2 109     133.103 190.798 141.034  1.00254.20           O
ATOM   1198  CB  SER 2 109     135.082 188.303 141.696  1.00254.20           C
ATOM   1199  OG  SER 2 109     135.401 187.221 142.554  1.00254.20           O
ATOM   1200  H   SER 2 109     132.415 188.892 142.573  1.00  0.00           H
ATOM   1201  HA  SER 2 109     135.185 189.769 143.253  1.00  0.00           H
ATOM   1202 1HB  SER 2 109     134.377 187.971 140.934  1.00  0.00           H
ATOM   1203 2HB  SER 2 109     135.981 188.642 141.184  1.00  0.00           H
ATOM   1204  HG  SER 2 109     135.155 187.504 143.438  1.00  0.00           H
ATOM   1205  N   ASN 2 110     135.228 191.473 141.366  1.00244.69           N
ATOM   1206  CA  ASN 2 110     135.255 192.472 140.299  1.00244.69           C
ATOM   1207  C   ASN 2 110     136.274 192.014 139.258  1.00244.69           C
ATOM   1208  O   ASN 2 110     137.444 191.784 139.569  1.00244.69           O
ATOM   1209  CB  ASN 2 110     135.589 193.855 140.851  1.00244.69           C
ATOM   1210  CG  ASN 2 110     134.550 194.358 141.832  1.00244.69           C
ATOM   1211  OD1 ASN 2 110     134.884 194.928 142.871  1.00244.69           O
ATOM   1212  ND2 ASN 2 110     133.280 194.147 141.509  1.00244.69           N
ATOM   1213  H   ASN 2 110     136.016 191.402 141.993  1.00  0.00           H
ATOM   1214  HA  ASN 2 110     134.266 192.515 139.840  1.00  0.00           H
ATOM   1215 1HB  ASN 2 110     136.559 193.823 141.351  1.00  0.00           H
ATOM   1216 2HB  ASN 2 110     135.669 194.566 140.028  1.00  0.00           H
ATOM   1217 1HD2 ASN 2 110     132.550 194.457 142.118  1.00  0.00           H
ATOM   1218 2HD2 ASN 2 110     133.052 193.678 140.656  1.00  0.00           H
ATOM   1219  N   VAL 2 111     135.822 191.883 138.017  1.00231.76           N
ATOM   1220  CA  VAL 2 111     136.639 191.368 136.926  1.00231.76           C
ATOM   1221  C   VAL 2 111     136.944 192.515 135.977  1.00231.76           C
ATOM   1222  O   VAL 2 111     136.037 193.056 135.335  1.00231.76           O
ATOM   1223  CB  VAL 2 111     135.924 190.217 136.197  1.00231.76           C
ATOM   1224  CG1 VAL 2 111     136.779 189.678 135.058  1.00231.76           C
ATOM   1225  CG2 VAL 2 111     135.566 189.114 137.180  1.00231.76           C
ATOM   1226  H   VAL 2 111     134.867 192.154 137.831  1.00  0.00           H
ATOM   1227  HA  VAL 2 111     137.571 190.983 137.343  1.00  0.00           H
ATOM   1228  HB  VAL 2 111     135.012 190.602 135.738  1.00  0.00           H
ATOM   1229 1HG1 VAL 2 111     136.251 188.865 134.559  1.00  0.00           H
ATOM   1230 2HG1 VAL 2 111     136.977 190.475 134.343  1.00  0.00           H
ATOM   1231 3HG1 VAL 2 111     137.722 189.304 135.458  1.00  0.00           H
ATOM   1232 1HG2 VAL 2 111     135.059 188.306 136.653  1.00  0.00           H
ATOM   1233 2HG2 VAL 2 111     136.475 188.731 137.644  1.00  0.00           H
ATOM   1234 3HG2 VAL 2 111     134.907 189.513 137.952  1.00  0.00           H
ATOM   1235  N   ILE 2 112     138.216 192.907 135.901  1.00226.97           N
ATOM   1236  CA  ILE 2 112     138.637 194.102 135.179  1.00226.97           C
ATOM   1237  C   ILE 2 112     139.681 193.693 134.147  1.00226.97           C
ATOM   1238  O   ILE 2 112     140.630 192.968 134.465  1.00226.97           O
ATOM   1239  CB  ILE 2 112     139.199 195.228 136.093  1.00226.97           C
ATOM   1240  CG1 ILE 2 112     138.228 195.716 137.192  1.00226.97           C
ATOM   1241  CG2 ILE 2 112     139.642 196.428 135.263  1.00226.97           C
ATOM   1242  CD1 ILE 2 112     138.369 195.096 138.592  1.00226.97           C
ATOM   1243  H   ILE 2 112     138.913 192.344 136.367  1.00  0.00           H
ATOM   1244  HA  ILE 2 112     137.771 194.516 134.663  1.00  0.00           H
ATOM   1245  HB  ILE 2 112     140.057 194.850 136.649  1.00  0.00           H
ATOM   1246 1HG1 ILE 2 112     138.337 196.792 137.322  1.00  0.00           H
ATOM   1247 2HG1 ILE 2 112     137.201 195.529 136.879  1.00  0.00           H
ATOM   1248 1HG2 ILE 2 112     140.032 197.203 135.923  1.00  0.00           H
ATOM   1249 2HG2 ILE 2 112     140.420 196.121 134.566  1.00  0.00           H
ATOM   1250 3HG2 ILE 2 112     138.791 196.820 134.707  1.00  0.00           H
ATOM   1251 1HD1 ILE 2 112     137.624 195.531 139.259  1.00  0.00           H
ATOM   1252 2HD1 ILE 2 112     138.214 194.018 138.529  1.00  0.00           H
ATOM   1253 3HD1 ILE 2 112     139.365 195.299 138.980  1.00  0.00           H
ATOM   1254  N   VAL 2 113     139.498 194.154 132.910  1.00228.31           N
ATOM   1255  CA  VAL 2 113     140.416 193.875 131.816  1.00228.31           C
ATOM   1256  C   VAL 2 113     140.918 195.208 131.267  1.00228.31           C
ATOM   1257  O   VAL 2 113     140.167 196.187 131.163  1.00228.31           O
ATOM   1258  CB  VAL 2 113     139.736 193.000 130.720  1.00228.31           C
ATOM   1259  CG1 VAL 2 113     138.431 193.613 130.230  1.00228.31           C
ATOM   1260  CG2 VAL 2 113     140.682 192.672 129.552  1.00228.31           C
ATOM   1261  H   VAL 2 113     138.682 194.722 132.736  1.00  0.00           H
ATOM   1262  HA  VAL 2 113     141.269 193.323 132.212  1.00  0.00           H
ATOM   1263  HB  VAL 2 113     139.410 192.061 131.167  1.00  0.00           H
ATOM   1264 1HG1 VAL 2 113     137.992 192.971 129.467  1.00  0.00           H
ATOM   1265 2HG1 VAL 2 113     137.739 193.710 131.066  1.00  0.00           H
ATOM   1266 3HG1 VAL 2 113     138.629 194.597 129.805  1.00  0.00           H
ATOM   1267 1HG2 VAL 2 113     140.156 192.060 128.819  1.00  0.00           H
ATOM   1268 2HG2 VAL 2 113     141.014 193.597 129.082  1.00  0.00           H
ATOM   1269 3HG2 VAL 2 113     141.546 192.124 129.928  1.00  0.00           H
ATOM   1270  N   VAL 2 114     142.215 195.259 130.973  1.00217.67           N
ATOM   1271  CA  VAL 2 114     142.821 196.405 130.316  1.00217.67           C
ATOM   1272  C   VAL 2 114     142.901 196.131 128.823  1.00217.67           C
ATOM   1273  O   VAL 2 114     143.162 195.010 128.372  1.00217.67           O
ATOM   1274  CB  VAL 2 114     144.214 196.750 130.888  1.00217.67           C
ATOM   1275  CG1 VAL 2 114     144.118 197.039 132.373  1.00217.67           C
ATOM   1276  CG2 VAL 2 114     145.198 195.618 130.631  1.00217.67           C
ATOM   1277  H   VAL 2 114     142.795 194.469 131.219  1.00  0.00           H
ATOM   1278  HA  VAL 2 114     142.178 197.273 130.469  1.00  0.00           H
ATOM   1279  HB  VAL 2 114     144.580 197.656 130.406  1.00  0.00           H
ATOM   1280 1HG1 VAL 2 114     145.107 197.281 132.762  1.00  0.00           H
ATOM   1281 2HG1 VAL 2 114     143.447 197.883 132.536  1.00  0.00           H
ATOM   1282 3HG1 VAL 2 114     143.730 196.161 132.889  1.00  0.00           H
ATOM   1283 1HG2 VAL 2 114     146.172 195.882 131.041  1.00  0.00           H
ATOM   1284 2HG2 VAL 2 114     144.837 194.707 131.109  1.00  0.00           H
ATOM   1285 3HG2 VAL 2 114     145.290 195.452 129.558  1.00  0.00           H
ATOM   1286  N   ASP 2 115     142.646 197.179 128.047  1.00222.67           N
ATOM   1287  CA  ASP 2 115     142.554 197.084 126.595  1.00222.67           C
ATOM   1288  C   ASP 2 115     143.968 197.179 126.045  1.00222.67           C
ATOM   1289  O   ASP 2 115     144.580 198.249 126.051  1.00222.67           O
ATOM   1290  CB  ASP 2 115     141.674 198.190 126.033  1.00222.67           C
ATOM   1291  CG  ASP 2 115     141.420 198.044 124.547  1.00222.67           C
ATOM   1292  OD1 ASP 2 115     141.983 197.119 123.928  1.00222.67           O
ATOM   1293  OD2 ASP 2 115     140.664 198.865 123.989  1.00222.67           O
ATOM   1294  H   ASP 2 115     142.509 198.076 128.491  1.00  0.00           H
ATOM   1295  HA  ASP 2 115     142.106 196.124 126.338  1.00  0.00           H
ATOM   1296 1HB  ASP 2 115     140.716 198.191 126.551  1.00  0.00           H
ATOM   1297 2HB  ASP 2 115     142.146 199.157 126.213  1.00  0.00           H
ATOM   1298  N   TRP 2 116     144.490 196.053 125.564  1.00221.93           N
ATOM   1299  CA  TRP 2 116     145.832 196.085 125.011  1.00221.93           C
ATOM   1300  C   TRP 2 116     145.867 196.848 123.687  1.00221.93           C
ATOM   1301  O   TRP 2 116     146.891 197.465 123.379  1.00221.93           O
ATOM   1302  CB  TRP 2 116     146.358 194.647 124.890  1.00221.93           C
ATOM   1303  CG  TRP 2 116     147.452 194.398 123.891  1.00221.93           C
ATOM   1304  CD1 TRP 2 116     147.399 193.595 122.792  1.00221.93           C
ATOM   1305  CD2 TRP 2 116     148.787 194.919 123.942  1.00221.93           C
ATOM   1306  NE1 TRP 2 116     148.609 193.597 122.142  1.00221.93           N
ATOM   1307  CE2 TRP 2 116     149.478 194.406 122.827  1.00221.93           C
ATOM   1308  CE3 TRP 2 116     149.463 195.777 124.815  1.00221.93           C
ATOM   1309  CZ2 TRP 2 116     150.807 194.724 122.562  1.00221.93           C
ATOM   1310  CZ3 TRP 2 116     150.781 196.093 124.548  1.00221.93           C
ATOM   1311  CH2 TRP 2 116     151.439 195.568 123.434  1.00221.93           C
ATOM   1312  H   TRP 2 116     143.981 195.180 125.572  1.00  0.00           H
ATOM   1313  HA  TRP 2 116     146.472 196.648 125.690  1.00  0.00           H
ATOM   1314 1HB  TRP 2 116     146.743 194.317 125.855  1.00  0.00           H
ATOM   1315 2HB  TRP 2 116     145.540 193.981 124.620  1.00  0.00           H
ATOM   1316  HD1 TRP 2 116     146.523 193.032 122.474  1.00  0.00           H
ATOM   1317  HE1 TRP 2 116     148.824 193.086 121.298  1.00  0.00           H
ATOM   1318  HE3 TRP 2 116     148.957 196.190 125.687  1.00  0.00           H
ATOM   1319  HZ2 TRP 2 116     151.338 194.326 121.698  1.00  0.00           H
ATOM   1320  HZ3 TRP 2 116     151.296 196.767 125.235  1.00  0.00           H
ATOM   1321  HH2 TRP 2 116     152.481 195.839 123.259  1.00  0.00           H
ATOM   1322  N   LEU 2 117     144.739 196.904 122.953  1.00222.03           N
ATOM   1323  CA  LEU 2 117     144.716 197.308 121.543  1.00222.03           C
ATOM   1324  C   LEU 2 117     145.241 198.716 121.295  1.00222.03           C
ATOM   1325  O   LEU 2 117     145.608 199.019 120.153  1.00222.03           O
ATOM   1326  CB  LEU 2 117     143.308 197.248 120.938  1.00222.03           C
ATOM   1327  CG  LEU 2 117     142.683 196.003 120.306  1.00222.03           C
ATOM   1328  CD1 LEU 2 117     142.839 194.806 121.191  1.00222.03           C
ATOM   1329  CD2 LEU 2 117     141.216 196.228 119.973  1.00222.03           C
ATOM   1330  H   LEU 2 117     143.871 196.655 123.407  1.00  0.00           H
ATOM   1331  HA  LEU 2 117     145.349 196.624 120.978  1.00  0.00           H
ATOM   1332 1HB  LEU 2 117     142.587 197.516 121.710  1.00  0.00           H
ATOM   1333 2HB  LEU 2 117     143.242 197.985 120.138  1.00  0.00           H
ATOM   1334  HG  LEU 2 117     143.213 195.757 119.385  1.00  0.00           H
ATOM   1335 1HD1 LEU 2 117     142.384 193.939 120.712  1.00  0.00           H
ATOM   1336 2HD1 LEU 2 117     143.899 194.613 121.358  1.00  0.00           H
ATOM   1337 3HD1 LEU 2 117     142.348 194.993 122.145  1.00  0.00           H
ATOM   1338 1HD2 LEU 2 117     140.801 195.325 119.525  1.00  0.00           H
ATOM   1339 2HD2 LEU 2 117     140.667 196.466 120.886  1.00  0.00           H
ATOM   1340 3HD2 LEU 2 117     141.125 197.057 119.270  1.00  0.00           H
ATOM   1341  N   SER 2 118     145.260 199.584 122.309  1.00245.70           N
ATOM   1342  CA  SER 2 118     145.729 200.951 122.110  1.00245.70           C
ATOM   1343  C   SER 2 118     147.179 200.981 121.645  1.00245.70           C
ATOM   1344  O   SER 2 118     147.621 201.972 121.050  1.00245.70           O
ATOM   1345  CB  SER 2 118     145.565 201.755 123.402  1.00245.70           C
ATOM   1346  OG  SER 2 118     146.410 201.256 124.424  1.00245.70           O
ATOM   1347  H   SER 2 118     144.948 199.300 123.228  1.00  0.00           H
ATOM   1348  HA  SER 2 118     145.126 201.413 121.327  1.00  0.00           H
ATOM   1349 1HB  SER 2 118     145.800 202.801 123.211  1.00  0.00           H
ATOM   1350 2HB  SER 2 118     144.528 201.707 123.730  1.00  0.00           H
ATOM   1351  HG  SER 2 118     146.955 200.582 124.012  1.00  0.00           H
ATOM   1352  N   ARG 2 119     147.934 199.916 121.906  1.00239.38           N
ATOM   1353  CA  ARG 2 119     149.330 199.834 121.505  1.00239.38           C
ATOM   1354  C   ARG 2 119     149.645 198.446 120.949  1.00239.38           C
ATOM   1355  O   ARG 2 119     150.768 197.947 121.078  1.00239.38           O
ATOM   1356  CB  ARG 2 119     150.233 200.207 122.682  1.00239.38           C
ATOM   1357  CG  ARG 2 119     150.269 201.703 122.975  1.00239.38           C
ATOM   1358  CD  ARG 2 119     151.346 202.077 123.995  1.00239.38           C
ATOM   1359  NE  ARG 2 119     150.993 201.734 125.370  1.00239.38           N
ATOM   1360  CZ  ARG 2 119     150.351 202.533 126.216  1.00239.38           C
ATOM   1361  NH1 ARG 2 119     150.022 203.773 125.888  1.00239.38           N
ATOM   1362  NH2 ARG 2 119     150.051 202.084 127.430  1.00239.38           N
ATOM   1363  H   ARG 2 119     147.517 199.139 122.398  1.00  0.00           H
ATOM   1364  HA  ARG 2 119     149.499 200.541 120.693  1.00  0.00           H
ATOM   1365 1HB  ARG 2 119     149.895 199.691 123.578  1.00  0.00           H
ATOM   1366 2HB  ARG 2 119     151.252 199.875 122.478  1.00  0.00           H
ATOM   1367 1HG  ARG 2 119     150.476 202.250 122.055  1.00  0.00           H
ATOM   1368 2HG  ARG 2 119     149.304 202.018 123.376  1.00  0.00           H
ATOM   1369 1HD  ARG 2 119     152.270 201.552 123.756  1.00  0.00           H
ATOM   1370 2HD  ARG 2 119     151.519 203.151 123.963  1.00  0.00           H
ATOM   1371  HE  ARG 2 119     151.256 200.818 125.708  1.00  0.00           H
ATOM   1372 1HH1 ARG 2 119     150.260 204.134 124.975  1.00  0.00           H
ATOM   1373 2HH1 ARG 2 119     149.536 204.358 126.551  1.00  0.00           H
ATOM   1374 1HH2 ARG 2 119     150.310 201.145 127.701  1.00  0.00           H
ATOM   1375 2HH2 ARG 2 119     149.564 202.681 128.082  1.00  0.00           H
ATOM   1376  N   ALA 2 120     148.654 197.804 120.320  1.00247.63           N
ATOM   1377  CA  ALA 2 120     148.805 196.468 119.746  1.00247.63           C
ATOM   1378  C   ALA 2 120     149.213 196.470 118.283  1.00247.63           C
ATOM   1379  O   ALA 2 120     149.970 195.593 117.854  1.00247.63           O
ATOM   1380  CB  ALA 2 120     147.502 195.672 119.862  1.00247.63           C
ATOM   1381  H   ALA 2 120     147.763 198.274 120.244  1.00  0.00           H
ATOM   1382  HA  ALA 2 120     149.583 195.946 120.304  1.00  0.00           H
ATOM   1383 1HB  ALA 2 120     147.640 194.682 119.428  1.00  0.00           H
ATOM   1384 2HB  ALA 2 120     147.229 195.572 120.913  1.00  0.00           H
ATOM   1385 3HB  ALA 2 120     146.708 196.194 119.330  1.00  0.00           H
ATOM   1386  N   GLN 2 121     148.723 197.434 117.500  1.00264.52           N
ATOM   1387  CA  GLN 2 121     148.813 197.383 116.042  1.00264.52           C
ATOM   1388  C   GLN 2 121     150.138 197.933 115.527  1.00264.52           C
ATOM   1389  O   GLN 2 121     150.180 198.961 114.844  1.00264.52           O
ATOM   1390  CB  GLN 2 121     147.642 198.148 115.423  1.00264.52           C
ATOM   1391  CG  GLN 2 121     146.283 197.606 115.827  1.00264.52           C
ATOM   1392  CD  GLN 2 121     146.085 196.169 115.388  1.00264.52           C
ATOM   1393  OE1 GLN 2 121     146.039 195.875 114.196  1.00264.52           O
ATOM   1394  NE2 GLN 2 121     145.964 195.267 116.355  1.00264.52           N
ATOM   1395  H   GLN 2 121     148.274 198.225 117.938  1.00  0.00           H
ATOM   1396  HA  GLN 2 121     148.760 196.340 115.729  1.00  0.00           H
ATOM   1397 1HB  GLN 2 121     147.695 199.196 115.718  1.00  0.00           H
ATOM   1398 2HB  GLN 2 121     147.718 198.110 114.336  1.00  0.00           H
ATOM   1399 1HG  GLN 2 121     146.194 197.648 116.913  1.00  0.00           H
ATOM   1400 2HG  GLN 2 121     145.508 198.216 115.365  1.00  0.00           H
ATOM   1401 1HE2 GLN 2 121     145.831 194.302 116.124  1.00  0.00           H
ATOM   1402 2HE2 GLN 2 121     146.006 195.550 117.313  1.00  0.00           H
ATOM   1403  N   GLN 2 122     151.218 197.235 115.860  1.00261.06           N
ATOM   1404  CA  GLN 2 122     152.582 197.589 115.490  1.00261.06           C
ATOM   1405  C   GLN 2 122     153.322 196.275 115.261  1.00261.06           C
ATOM   1406  O   GLN 2 122     152.866 195.202 115.670  1.00261.06           O
ATOM   1407  CB  GLN 2 122     153.288 198.452 116.554  1.00261.06           C
ATOM   1408  CG  GLN 2 122     152.918 199.934 116.686  1.00261.06           C
ATOM   1409  CD  GLN 2 122     151.667 200.166 117.507  1.00261.06           C
ATOM   1410  OE1 GLN 2 122     151.451 199.513 118.525  1.00261.06           O
ATOM   1411  NE2 GLN 2 122     150.850 201.123 117.082  1.00261.06           N
ATOM   1412  H   GLN 2 122     151.056 196.404 116.409  1.00  0.00           H
ATOM   1413  HA  GLN 2 122     152.553 198.168 114.567  1.00  0.00           H
ATOM   1414 1HB  GLN 2 122     153.114 198.026 117.542  1.00  0.00           H
ATOM   1415 2HB  GLN 2 122     154.364 198.441 116.378  1.00  0.00           H
ATOM   1416 1HG  GLN 2 122     153.740 200.461 117.170  1.00  0.00           H
ATOM   1417 2HG  GLN 2 122     152.747 200.345 115.691  1.00  0.00           H
ATOM   1418 1HE2 GLN 2 122     150.008 201.322 117.585  1.00  0.00           H
ATOM   1419 2HE2 GLN 2 122     151.077 201.646 116.260  1.00  0.00           H
ATOM   1420  N   HIS 2 123     154.468 196.349 114.595  1.00249.88           N
ATOM   1421  CA  HIS 2 123     155.306 195.176 114.424  1.00249.88           C
ATOM   1422  C   HIS 2 123     155.635 194.542 115.777  1.00249.88           C
ATOM   1423  O   HIS 2 123     155.668 195.211 116.812  1.00249.88           O
ATOM   1424  CB  HIS 2 123     156.586 195.543 113.676  1.00249.88           C
ATOM   1425  CG  HIS 2 123     157.372 194.360 113.210  1.00249.88           C
ATOM   1426  ND1 HIS 2 123     156.781 193.253 112.640  1.00249.88           N
ATOM   1427  CD2 HIS 2 123     158.705 194.121 113.200  1.00249.88           C
ATOM   1428  CE1 HIS 2 123     157.714 192.375 112.318  1.00249.88           C
ATOM   1429  NE2 HIS 2 123     158.889 192.879 112.647  1.00249.88           N
ATOM   1430  H   HIS 2 123     154.768 197.230 114.200  1.00  0.00           H
ATOM   1431  HA  HIS 2 123     154.771 194.429 113.838  1.00  0.00           H
ATOM   1432 1HB  HIS 2 123     156.337 196.152 112.806  1.00  0.00           H
ATOM   1433 2HB  HIS 2 123     157.226 196.144 114.323  1.00  0.00           H
ATOM   1434  HD2 HIS 2 123     159.485 194.788 113.569  1.00  0.00           H
ATOM   1435  HE1 HIS 2 123     157.542 191.401 111.859  1.00  0.00           H
ATOM   1436  HE2 HIS 2 123     159.784 192.427 112.515  1.00  0.00           H
ATOM   1437  N   TYR 2 124     155.849 193.220 115.746  1.00241.96           N
ATOM   1438  CA  TYR 2 124     156.018 192.445 116.977  1.00241.96           C
ATOM   1439  C   TYR 2 124     157.081 193.019 117.924  1.00241.96           C
ATOM   1440  O   TYR 2 124     156.714 193.413 119.047  1.00241.96           O
ATOM   1441  CB  TYR 2 124     156.231 190.968 116.597  1.00241.96           C
ATOM   1442  CG  TYR 2 124     156.506 189.972 117.700  1.00241.96           C
ATOM   1443  CD1 TYR 2 124     155.516 189.610 118.605  1.00241.96           C
ATOM   1444  CD2 TYR 2 124     157.736 189.322 117.773  1.00241.96           C
ATOM   1445  CE1 TYR 2 124     155.762 188.671 119.594  1.00241.96           C
ATOM   1446  CE2 TYR 2 124     157.989 188.378 118.751  1.00241.96           C
ATOM   1447  CZ  TYR 2 124     157.000 188.056 119.660  1.00241.96           C
ATOM   1448  OH  TYR 2 124     157.253 187.122 120.638  1.00241.96           O
ATOM   1449  H   TYR 2 124     155.893 192.745 114.856  1.00  0.00           H
ATOM   1450  HA  TYR 2 124     155.112 192.542 117.576  1.00  0.00           H
ATOM   1451 1HB  TYR 2 124     155.347 190.596 116.077  1.00  0.00           H
ATOM   1452 2HB  TYR 2 124     157.074 190.886 115.911  1.00  0.00           H
ATOM   1453  HD1 TYR 2 124     154.527 190.068 118.545  1.00  0.00           H
ATOM   1454  HD2 TYR 2 124     158.519 189.556 117.053  1.00  0.00           H
ATOM   1455  HE1 TYR 2 124     154.974 188.399 120.296  1.00  0.00           H
ATOM   1456  HE2 TYR 2 124     158.965 187.894 118.801  1.00  0.00           H
ATOM   1457  HH  TYR 2 124     158.130 186.752 120.507  1.00  0.00           H
ATOM   1458  N   PRO 2 125     158.378 193.127 117.562  1.00248.53           N
ATOM   1459  CA  PRO 2 125     159.320 193.721 118.532  1.00248.53           C
ATOM   1460  C   PRO 2 125     158.976 195.151 118.918  1.00248.53           C
ATOM   1461  O   PRO 2 125     159.372 195.597 120.000  1.00248.53           O
ATOM   1462  CB  PRO 2 125     160.677 193.646 117.818  1.00248.53           C
ATOM   1463  CG  PRO 2 125     160.359 193.498 116.404  1.00248.53           C
ATOM   1464  CD  PRO 2 125     159.117 192.684 116.358  1.00248.53           C
ATOM   1465  HA  PRO 2 125     159.329 193.111 119.448  1.00  0.00           H
ATOM   1466 1HB  PRO 2 125     161.260 194.557 118.022  1.00  0.00           H
ATOM   1467 2HB  PRO 2 125     161.260 192.797 118.207  1.00  0.00           H
ATOM   1468 1HG  PRO 2 125     160.223 194.485 115.939  1.00  0.00           H
ATOM   1469 2HG  PRO 2 125     161.192 193.010 115.876  1.00  0.00           H
ATOM   1470 1HD  PRO 2 125     158.561 192.916 115.438  1.00  0.00           H
ATOM   1471 2HD  PRO 2 125     159.376 191.616 116.397  1.00  0.00           H
ATOM   1472  N   VAL 2 126     158.252 195.888 118.074  1.00248.71           N
ATOM   1473  CA  VAL 2 126     157.846 197.243 118.435  1.00248.71           C
ATOM   1474  C   VAL 2 126     156.814 197.203 119.565  1.00248.71           C
ATOM   1475  O   VAL 2 126     156.900 197.961 120.543  1.00248.71           O
ATOM   1476  CB  VAL 2 126     157.346 197.977 117.172  1.00248.71           C
ATOM   1477  CG1 VAL 2 126     156.773 199.342 117.479  1.00248.71           C
ATOM   1478  CG2 VAL 2 126     158.469 198.086 116.149  1.00248.71           C
ATOM   1479  H   VAL 2 126     157.977 195.514 117.176  1.00  0.00           H
ATOM   1480  HA  VAL 2 126     158.714 197.769 118.836  1.00  0.00           H
ATOM   1481  HB  VAL 2 126     156.517 197.414 116.741  1.00  0.00           H
ATOM   1482 1HG1 VAL 2 126     156.436 199.812 116.553  1.00  0.00           H
ATOM   1483 2HG1 VAL 2 126     155.928 199.238 118.159  1.00  0.00           H
ATOM   1484 3HG1 VAL 2 126     157.540 199.963 117.941  1.00  0.00           H
ATOM   1485 1HG2 VAL 2 126     158.105 198.604 115.261  1.00  0.00           H
ATOM   1486 2HG2 VAL 2 126     159.301 198.644 116.579  1.00  0.00           H
ATOM   1487 3HG2 VAL 2 126     158.808 197.087 115.872  1.00  0.00           H
ATOM   1488  N   SER 2 127     155.856 196.273 119.474  1.00229.81           N
ATOM   1489  CA  SER 2 127     154.895 196.069 120.556  1.00229.81           C
ATOM   1490  C   SER 2 127     155.596 195.678 121.853  1.00229.81           C
ATOM   1491  O   SER 2 127     155.195 196.114 122.946  1.00229.81           O
ATOM   1492  CB  SER 2 127     153.881 194.999 120.148  1.00229.81           C
ATOM   1493  OG  SER 2 127     153.050 195.458 119.096  1.00229.81           O
ATOM   1494  H   SER 2 127     155.793 195.700 118.645  1.00  0.00           H
ATOM   1495  HA  SER 2 127     154.368 197.007 120.733  1.00  0.00           H
ATOM   1496 1HB  SER 2 127     154.409 194.100 119.831  1.00  0.00           H
ATOM   1497 2HB  SER 2 127     153.269 194.732 121.008  1.00  0.00           H
ATOM   1498  HG  SER 2 127     153.421 196.298 118.813  1.00  0.00           H
ATOM   1499  N   ALA 2 128     156.660 194.870 121.750  1.00228.28           N
ATOM   1500  CA  ALA 2 128     157.435 194.500 122.934  1.00228.28           C
ATOM   1501  C   ALA 2 128     157.951 195.727 123.681  1.00228.28           C
ATOM   1502  O   ALA 2 128     157.992 195.733 124.916  1.00228.28           O
ATOM   1503  CB  ALA 2 128     158.600 193.593 122.539  1.00228.28           C
ATOM   1504  H   ALA 2 128     156.938 194.508 120.848  1.00  0.00           H
ATOM   1505  HA  ALA 2 128     156.777 193.958 123.613  1.00  0.00           H
ATOM   1506 1HB  ALA 2 128     159.169 193.324 123.429  1.00  0.00           H
ATOM   1507 2HB  ALA 2 128     158.213 192.688 122.068  1.00  0.00           H
ATOM   1508 3HB  ALA 2 128     159.247 194.118 121.839  1.00  0.00           H
ATOM   1509  N   GLY 2 129     158.362 196.761 122.946  1.00223.77           N
ATOM   1510  CA  GLY 2 129     158.843 197.978 123.581  1.00223.77           C
ATOM   1511  C   GLY 2 129     157.762 198.695 124.370  1.00223.77           C
ATOM   1512  O   GLY 2 129     158.047 199.622 125.131  1.00223.77           O
ATOM   1513  H   GLY 2 129     158.343 196.707 121.938  1.00  0.00           H
ATOM   1514 1HA  GLY 2 129     159.669 197.738 124.251  1.00  0.00           H
ATOM   1515 2HA  GLY 2 129     159.233 198.655 122.821  1.00  0.00           H
ATOM   1516  N   TYR 2 130     156.508 198.293 124.186  1.00223.74           N
ATOM   1517  CA  TYR 2 130     155.407 198.966 124.877  1.00223.74           C
ATOM   1518  C   TYR 2 130     154.924 198.211 126.114  1.00223.74           C
ATOM   1519  O   TYR 2 130     153.925 198.630 126.726  1.00223.74           O
ATOM   1520  CB  TYR 2 130     154.229 199.197 123.925  1.00223.74           C
ATOM   1521  CG  TYR 2 130     154.529 200.098 122.741  1.00223.74           C
ATOM   1522  CD1 TYR 2 130     155.310 201.241 122.883  1.00223.74           C
ATOM   1523  CD2 TYR 2 130     153.977 199.838 121.494  1.00223.74           C
ATOM   1524  CE1 TYR 2 130     155.566 202.075 121.812  1.00223.74           C
ATOM   1525  CE2 TYR 2 130     154.221 200.673 120.417  1.00223.74           C
ATOM   1526  CZ  TYR 2 130     155.021 201.785 120.581  1.00223.74           C
ATOM   1527  OH  TYR 2 130     155.269 202.612 119.510  1.00223.74           O
ATOM   1528  H   TYR 2 130     156.302 197.521 123.568  1.00  0.00           H
ATOM   1529  HA  TYR 2 130     155.761 199.934 125.231  1.00  0.00           H
ATOM   1530 1HB  TYR 2 130     153.886 198.240 123.530  1.00  0.00           H
ATOM   1531 2HB  TYR 2 130     153.401 199.642 124.474  1.00  0.00           H
ATOM   1532  HD1 TYR 2 130     155.734 201.495 123.855  1.00  0.00           H
ATOM   1533  HD2 TYR 2 130     153.338 198.967 121.352  1.00  0.00           H
ATOM   1534  HE1 TYR 2 130     156.181 202.964 121.949  1.00  0.00           H
ATOM   1535  HE2 TYR 2 130     153.782 200.451 119.445  1.00  0.00           H
ATOM   1536  HH  TYR 2 130     154.856 202.247 118.723  1.00  0.00           H
ATOM   1537  N   THR 2 131     155.588 197.099 126.459  1.00208.93           N
ATOM   1538  CA  THR 2 131     155.224 196.343 127.661  1.00208.93           C
ATOM   1539  C   THR 2 131     155.491 197.120 128.947  1.00208.93           C
ATOM   1540  O   THR 2 131     154.802 196.906 129.949  1.00208.93           O
ATOM   1541  CB  THR 2 131     155.967 195.010 127.717  1.00208.93           C
ATOM   1542  OG1 THR 2 131     157.377 195.234 127.592  1.00208.93           O
ATOM   1543  CG2 THR 2 131     155.478 194.076 126.648  1.00208.93           C
ATOM   1544  H   THR 2 131     156.353 196.773 125.885  1.00  0.00           H
ATOM   1545  HA  THR 2 131     154.153 196.139 127.630  1.00  0.00           H
ATOM   1546  HB  THR 2 131     155.809 194.547 128.690  1.00  0.00           H
ATOM   1547  HG1 THR 2 131     157.530 196.033 127.082  1.00  0.00           H
ATOM   1548 1HG2 THR 2 131     156.023 193.134 126.710  1.00  0.00           H
ATOM   1549 2HG2 THR 2 131     154.413 193.889 126.787  1.00  0.00           H
ATOM   1550 3HG2 THR 2 131     155.642 194.526 125.669  1.00  0.00           H
ATOM   1551  N   LYS 2 132     156.484 198.014 128.964  1.00222.15           N
ATOM   1552  CA  LYS 2 132     156.597 198.859 130.151  1.00222.15           C
ATOM   1553  C   LYS 2 132     155.450 199.853 130.283  1.00222.15           C
ATOM   1554  O   LYS 2 132     155.045 200.157 131.409  1.00222.15           O
ATOM   1555  CB  LYS 2 132     157.945 199.587 130.226  1.00222.15           C
ATOM   1556  CG  LYS 2 132     159.183 198.715 130.411  1.00222.15           C
ATOM   1557  CD  LYS 2 132     160.437 199.534 130.674  1.00222.15           C
ATOM   1558  CE  LYS 2 132     160.865 200.322 129.473  1.00222.15           C
ATOM   1559  NZ  LYS 2 132     161.385 199.387 128.444  1.00222.15           N
ATOM   1560  H   LYS 2 132     157.146 198.132 128.210  1.00  0.00           H
ATOM   1561  HA  LYS 2 132     156.515 198.224 131.036  1.00  0.00           H
ATOM   1562 1HB  LYS 2 132     158.100 200.159 129.310  1.00  0.00           H
ATOM   1563 2HB  LYS 2 132     157.932 200.293 131.055  1.00  0.00           H
ATOM   1564 1HG  LYS 2 132     159.030 198.041 131.254  1.00  0.00           H
ATOM   1565 2HG  LYS 2 132     159.344 198.116 129.514  1.00  0.00           H
ATOM   1566 1HD  LYS 2 132     160.253 200.229 131.495  1.00  0.00           H
ATOM   1567 2HD  LYS 2 132     161.252 198.870 130.958  1.00  0.00           H
ATOM   1568 1HE  LYS 2 132     160.016 200.882 129.082  1.00  0.00           H
ATOM   1569 2HE  LYS 2 132     161.639 201.034 129.762  1.00  0.00           H
ATOM   1570 1HZ  LYS 2 132     161.677 199.910 127.630  1.00  0.00           H
ATOM   1571 2HZ  LYS 2 132     162.174 198.879 128.818  1.00  0.00           H
ATOM   1572 3HZ  LYS 2 132     160.659 198.736 128.182  1.00  0.00           H
ATOM   1573  N   LEU 2 133     154.876 200.334 129.177  1.00227.77           N
ATOM   1574  CA  LEU 2 133     153.783 201.296 129.308  1.00227.77           C
ATOM   1575  C   LEU 2 133     152.499 200.623 129.786  1.00227.77           C
ATOM   1576  O   LEU 2 133     151.833 201.127 130.701  1.00227.77           O
ATOM   1577  CB  LEU 2 133     153.548 202.033 127.992  1.00227.77           C
ATOM   1578  CG  LEU 2 133     154.666 202.945 127.497  1.00227.77           C
ATOM   1579  CD1 LEU 2 133     154.330 203.432 126.107  1.00227.77           C
ATOM   1580  CD2 LEU 2 133     154.858 204.116 128.445  1.00227.77           C
ATOM   1581  H   LEU 2 133     155.175 200.051 128.255  1.00  0.00           H
ATOM   1582  HA  LEU 2 133     154.054 202.027 130.069  1.00  0.00           H
ATOM   1583 1HB  LEU 2 133     153.367 201.299 127.210  1.00  0.00           H
ATOM   1584 2HB  LEU 2 133     152.655 202.652 128.095  1.00  0.00           H
ATOM   1585  HG  LEU 2 133     155.597 202.381 127.439  1.00  0.00           H
ATOM   1586 1HD1 LEU 2 133     155.127 204.084 125.748  1.00  0.00           H
ATOM   1587 2HD1 LEU 2 133     154.231 202.578 125.437  1.00  0.00           H
ATOM   1588 3HD1 LEU 2 133     153.392 203.985 126.132  1.00  0.00           H
ATOM   1589 1HD2 LEU 2 133     155.660 204.756 128.076  1.00  0.00           H
ATOM   1590 2HD2 LEU 2 133     153.934 204.692 128.505  1.00  0.00           H
ATOM   1591 3HD2 LEU 2 133     155.117 203.743 129.436  1.00  0.00           H
ATOM   1592  N   VAL 2 134     152.143 199.474 129.203  1.00226.88           N
ATOM   1593  CA  VAL 2 134     150.919 198.822 129.670  1.00226.88           C
ATOM   1594  C   VAL 2 134     151.135 198.144 131.024  1.00226.88           C
ATOM   1595  O   VAL 2 134     150.184 198.012 131.809  1.00226.88           O
ATOM   1596  CB  VAL 2 134     150.351 197.849 128.614  1.00226.88           C
ATOM   1597  CG1 VAL 2 134     149.993 198.604 127.344  1.00226.88           C
ATOM   1598  CG2 VAL 2 134     151.299 196.708 128.309  1.00226.88           C
ATOM   1599  H   VAL 2 134     152.678 199.042 128.463  1.00  0.00           H
ATOM   1600  HA  VAL 2 134     150.168 199.590 129.859  1.00  0.00           H
ATOM   1601  HB  VAL 2 134     149.418 197.426 128.987  1.00  0.00           H
ATOM   1602 1HG1 VAL 2 134     149.594 197.908 126.606  1.00  0.00           H
ATOM   1603 2HG1 VAL 2 134     149.243 199.362 127.570  1.00  0.00           H
ATOM   1604 3HG1 VAL 2 134     150.886 199.084 126.942  1.00  0.00           H
ATOM   1605 1HG2 VAL 2 134     150.852 196.054 127.562  1.00  0.00           H
ATOM   1606 2HG2 VAL 2 134     152.239 197.109 127.927  1.00  0.00           H
ATOM   1607 3HG2 VAL 2 134     151.492 196.141 129.220  1.00  0.00           H
ATOM   1608  N   GLY 2 135     152.377 197.756 131.337  1.00221.82           N
ATOM   1609  CA  GLY 2 135     152.700 197.342 132.692  1.00221.82           C
ATOM   1610  C   GLY 2 135     152.446 198.438 133.711  1.00221.82           C
ATOM   1611  O   GLY 2 135     151.873 198.184 134.769  1.00221.82           O
ATOM   1612  H   GLY 2 135     153.102 197.748 130.634  1.00  0.00           H
ATOM   1613 1HA  GLY 2 135     152.107 196.467 132.957  1.00  0.00           H
ATOM   1614 2HA  GLY 2 135     153.748 197.048 132.743  1.00  0.00           H
ATOM   1615  N   GLN 2 136     152.862 199.668 133.401  1.00244.46           N
ATOM   1616  CA  GLN 2 136     152.595 200.797 134.291  1.00244.46           C
ATOM   1617  C   GLN 2 136     151.097 201.058 134.426  1.00244.46           C
ATOM   1618  O   GLN 2 136     150.610 201.377 135.517  1.00244.46           O
ATOM   1619  CB  GLN 2 136     153.307 202.050 133.786  1.00244.46           C
ATOM   1620  CG  GLN 2 136     154.816 202.019 133.945  1.00244.46           C
ATOM   1621  CD  GLN 2 136     155.501 203.161 133.221  1.00244.46           C
ATOM   1622  OE1 GLN 2 136     154.893 203.840 132.392  1.00244.46           O
ATOM   1623  NE2 GLN 2 136     156.773 203.379 133.529  1.00244.46           N
ATOM   1624  H   GLN 2 136     153.370 199.828 132.542  1.00  0.00           H
ATOM   1625  HA  GLN 2 136     152.976 200.553 135.283  1.00  0.00           H
ATOM   1626 1HB  GLN 2 136     153.085 202.194 132.730  1.00  0.00           H
ATOM   1627 2HB  GLN 2 136     152.933 202.922 134.322  1.00  0.00           H
ATOM   1628 1HG  GLN 2 136     155.062 202.092 135.004  1.00  0.00           H
ATOM   1629 2HG  GLN 2 136     155.195 201.082 133.537  1.00  0.00           H
ATOM   1630 1HE2 GLN 2 136     157.277 204.120 133.083  1.00  0.00           H
ATOM   1631 2HE2 GLN 2 136     157.229 202.803 134.209  1.00  0.00           H
ATOM   1632  N   ASP 2 137     150.357 200.934 133.321  1.00262.11           N
ATOM   1633  CA  ASP 2 137     148.925 201.223 133.344  1.00262.11           C
ATOM   1634  C   ASP 2 137     148.168 200.233 134.232  1.00262.11           C
ATOM   1635  O   ASP 2 137     147.353 200.630 135.076  1.00262.11           O
ATOM   1636  CB  ASP 2 137     148.371 201.202 131.918  1.00262.11           C
ATOM   1637  CG  ASP 2 137     148.818 202.401 131.103  1.00262.11           C
ATOM   1638  OD1 ASP 2 137     149.406 203.338 131.682  1.00262.11           O
ATOM   1639  OD2 ASP 2 137     148.581 202.406 129.877  1.00262.11           O
ATOM   1640  H   ASP 2 137     150.786 200.637 132.457  1.00  0.00           H
ATOM   1641  HA  ASP 2 137     148.778 202.217 133.768  1.00  0.00           H
ATOM   1642 1HB  ASP 2 137     148.700 200.293 131.414  1.00  0.00           H
ATOM   1643 2HB  ASP 2 137     147.282 201.184 131.950  1.00  0.00           H
ATOM   1644  N   VAL 2 138     148.460 198.936 134.090  1.00248.05           N
ATOM   1645  CA  VAL 2 138     147.784 197.943 134.925  1.00248.05           C
ATOM   1646  C   VAL 2 138     148.276 198.025 136.378  1.00248.05           C
ATOM   1647  O   VAL 2 138     147.484 197.868 137.323  1.00248.05           O
ATOM   1648  CB  VAL 2 138     147.945 196.539 134.296  1.00248.05           C
ATOM   1649  CG1 VAL 2 138     149.363 196.023 134.434  1.00248.05           C
ATOM   1650  CG2 VAL 2 138     146.900 195.532 134.812  1.00248.05           C
ATOM   1651  H   VAL 2 138     149.143 198.627 133.412  1.00  0.00           H
ATOM   1652  HA  VAL 2 138     146.724 198.193 134.971  1.00  0.00           H
ATOM   1653  HB  VAL 2 138     147.832 196.620 133.215  1.00  0.00           H
ATOM   1654 1HG1 VAL 2 138     149.436 195.034 133.979  1.00  0.00           H
ATOM   1655 2HG1 VAL 2 138     150.049 196.705 133.930  1.00  0.00           H
ATOM   1656 3HG1 VAL 2 138     149.626 195.957 135.490  1.00  0.00           H
ATOM   1657 1HG2 VAL 2 138     147.061 194.565 134.336  1.00  0.00           H
ATOM   1658 2HG2 VAL 2 138     146.998 195.426 135.892  1.00  0.00           H
ATOM   1659 3HG2 VAL 2 138     145.899 195.891 134.573  1.00  0.00           H
ATOM   1660  N   ALA 2 139     149.564 198.323 136.576  1.00260.60           N
ATOM   1661  CA  ALA 2 139     150.095 198.549 137.915  1.00260.60           C
ATOM   1662  C   ALA 2 139     149.436 199.750 138.580  1.00260.60           C
ATOM   1663  O   ALA 2 139     149.079 199.699 139.766  1.00260.60           O
ATOM   1664  CB  ALA 2 139     151.606 198.731 137.842  1.00260.60           C
ATOM   1665  H   ALA 2 139     150.185 198.395 135.783  1.00  0.00           H
ATOM   1666  HA  ALA 2 139     149.868 197.672 138.522  1.00  0.00           H
ATOM   1667 1HB  ALA 2 139     152.002 198.899 138.844  1.00  0.00           H
ATOM   1668 2HB  ALA 2 139     152.062 197.835 137.419  1.00  0.00           H
ATOM   1669 3HB  ALA 2 139     151.839 199.588 137.212  1.00  0.00           H
ATOM   1670  N   LYS 2 140     149.239 200.827 137.818  1.00266.92           N
ATOM   1671  CA  LYS 2 140     148.557 202.004 138.350  1.00266.92           C
ATOM   1672  C   LYS 2 140     147.171 201.640 138.876  1.00266.92           C
ATOM   1673  O   LYS 2 140     146.837 201.976 140.023  1.00266.92           O
ATOM   1674  CB  LYS 2 140     148.499 203.088 137.265  1.00266.92           C
ATOM   1675  CG  LYS 2 140     148.190 204.515 137.722  1.00266.92           C
ATOM   1676  CD  LYS 2 140     146.734 204.912 137.538  1.00266.92           C
ATOM   1677  CE  LYS 2 140     146.580 206.421 137.547  1.00266.92           C
ATOM   1678  NZ  LYS 2 140     145.165 206.811 137.335  1.00266.92           N
ATOM   1679  H   LYS 2 140     149.563 200.836 136.863  1.00  0.00           H
ATOM   1680  HA  LYS 2 140     149.123 202.378 139.202  1.00  0.00           H
ATOM   1681 1HB  LYS 2 140     149.456 203.131 136.743  1.00  0.00           H
ATOM   1682 2HB  LYS 2 140     147.737 202.827 136.530  1.00  0.00           H
ATOM   1683 1HG  LYS 2 140     148.433 204.620 138.780  1.00  0.00           H
ATOM   1684 2HG  LYS 2 140     148.800 205.219 137.156  1.00  0.00           H
ATOM   1685 1HD  LYS 2 140     146.366 204.518 136.590  1.00  0.00           H
ATOM   1686 2HD  LYS 2 140     146.136 204.487 138.344  1.00  0.00           H
ATOM   1687 1HE  LYS 2 140     146.924 206.816 138.501  1.00  0.00           H
ATOM   1688 2HE  LYS 2 140     147.195 206.853 136.757  1.00  0.00           H
ATOM   1689 1HZ  LYS 2 140     145.088 207.818 137.344  1.00  0.00           H
ATOM   1690 2HZ  LYS 2 140     144.848 206.457 136.443  1.00  0.00           H
ATOM   1691 3HZ  LYS 2 140     144.595 206.422 138.072  1.00  0.00           H
ATOM   1692  N   PHE 2 141     146.380 200.918 138.067  1.00261.91           N
ATOM   1693  CA  PHE 2 141     145.056 200.474 138.501  1.00261.91           C
ATOM   1694  C   PHE 2 141     145.133 199.632 139.771  1.00261.91           C
ATOM   1695  O   PHE 2 141     144.427 199.916 140.741  1.00261.91           O
ATOM   1696  CB  PHE 2 141     144.346 199.696 137.386  1.00261.91           C
ATOM   1697  CG  PHE 2 141     142.971 199.171 137.769  1.00261.91           C
ATOM   1698  CD1 PHE 2 141     142.778 197.844 138.151  1.00261.91           C
ATOM   1699  CD2 PHE 2 141     141.873 200.012 137.756  1.00261.91           C
ATOM   1700  CE1 PHE 2 141     141.530 197.373 138.505  1.00261.91           C
ATOM   1701  CE2 PHE 2 141     140.615 199.540 138.113  1.00261.91           C
ATOM   1702  CZ  PHE 2 141     140.450 198.219 138.486  1.00261.91           C
ATOM   1703  H   PHE 2 141     146.702 200.675 137.141  1.00  0.00           H
ATOM   1704  HA  PHE 2 141     144.458 201.354 138.743  1.00  0.00           H
ATOM   1705 1HB  PHE 2 141     144.229 200.338 136.513  1.00  0.00           H
ATOM   1706 2HB  PHE 2 141     144.959 198.847 137.088  1.00  0.00           H
ATOM   1707  HD1 PHE 2 141     143.631 197.165 138.169  1.00  0.00           H
ATOM   1708  HD2 PHE 2 141     142.001 201.054 137.461  1.00  0.00           H
ATOM   1709  HE1 PHE 2 141     141.405 196.332 138.801  1.00  0.00           H
ATOM   1710  HE2 PHE 2 141     139.758 200.213 138.097  1.00  0.00           H
ATOM   1711  HZ  PHE 2 141     139.463 197.850 138.764  1.00  0.00           H
ATOM   1712  N   MET 2 142     145.978 198.591 139.796  1.00263.58           N
ATOM   1713  CA  MET 2 142     145.931 197.784 141.016  1.00263.58           C
ATOM   1714  C   MET 2 142     146.498 198.541 142.213  1.00263.58           C
ATOM   1715  O   MET 2 142     146.246 198.135 143.352  1.00263.58           O
ATOM   1716  CB  MET 2 142     146.599 196.397 140.899  1.00263.58           C
ATOM   1717  CG  MET 2 142     148.005 196.240 140.353  1.00263.58           C
ATOM   1718  SD  MET 2 142     149.253 196.754 141.530  1.00263.58           S
ATOM   1719  CE  MET 2 142     149.085 195.515 142.810  1.00263.58           C
ATOM   1720  H   MET 2 142     146.620 198.335 139.060  1.00  0.00           H
ATOM   1721  HA  MET 2 142     144.887 197.605 141.272  1.00  0.00           H
ATOM   1722 1HB  MET 2 142     146.644 195.931 141.882  1.00  0.00           H
ATOM   1723 2HB  MET 2 142     145.994 195.754 140.259  1.00  0.00           H
ATOM   1724 1HG  MET 2 142     148.180 195.195 140.094  1.00  0.00           H
ATOM   1725 2HG  MET 2 142     148.114 196.837 139.449  1.00  0.00           H
ATOM   1726 1HE  MET 2 142     149.803 195.714 143.605  1.00  0.00           H
ATOM   1727 2HE  MET 2 142     148.073 195.547 143.217  1.00  0.00           H
ATOM   1728 3HE  MET 2 142     149.276 194.528 142.388  1.00  0.00           H
ATOM   1729  N   ASN 2 143     147.242 199.627 141.992  1.00273.06           N
ATOM   1730  CA  ASN 2 143     147.613 200.481 143.113  1.00273.06           C
ATOM   1731  C   ASN 2 143     146.651 201.648 143.328  1.00273.06           C
ATOM   1732  O   ASN 2 143     146.768 202.333 144.348  1.00273.06           O
ATOM   1733  CB  ASN 2 143     149.032 201.015 142.919  1.00273.06           C
ATOM   1734  CG  ASN 2 143     150.083 199.930 143.041  1.00273.06           C
ATOM   1735  OD1 ASN 2 143     149.994 199.058 143.905  1.00273.06           O
ATOM   1736  ND2 ASN 2 143     151.084 199.974 142.170  1.00273.06           N
ATOM   1737  H   ASN 2 143     147.554 199.872 141.063  1.00  0.00           H
ATOM   1738  HA  ASN 2 143     147.584 199.884 144.026  1.00  0.00           H
ATOM   1739 1HB  ASN 2 143     149.115 201.478 141.934  1.00  0.00           H
ATOM   1740 2HB  ASN 2 143     149.234 201.788 143.661  1.00  0.00           H
ATOM   1741 1HD2 ASN 2 143     151.807 199.284 142.203  1.00  0.00           H
ATOM   1742 2HD2 ASN 2 143     151.116 200.698 141.481  1.00  0.00           H
ATOM   1743  N   TRP 2 144     145.734 201.904 142.390  1.00276.34           N
ATOM   1744  CA  TRP 2 144     144.820 203.043 142.519  1.00276.34           C
ATOM   1745  C   TRP 2 144     143.881 202.889 143.721  1.00276.34           C
ATOM   1746  O   TRP 2 144     143.742 203.814 144.532  1.00276.34           O
ATOM   1747  CB  TRP 2 144     144.030 203.204 141.216  1.00276.34           C
ATOM   1748  CG  TRP 2 144     143.014 204.319 141.154  1.00276.34           C
ATOM   1749  CD1 TRP 2 144     142.837 205.343 142.045  1.00276.34           C
ATOM   1750  CD2 TRP 2 144     142.012 204.493 140.144  1.00276.34           C
ATOM   1751  NE1 TRP 2 144     141.797 206.144 141.644  1.00276.34           N
ATOM   1752  CE2 TRP 2 144     141.277 205.647 140.479  1.00276.34           C
ATOM   1753  CE3 TRP 2 144     141.673 203.791 138.985  1.00276.34           C
ATOM   1754  CZ2 TRP 2 144     140.216 206.107 139.704  1.00276.34           C
ATOM   1755  CZ3 TRP 2 144     140.624 204.254 138.210  1.00276.34           C
ATOM   1756  CH2 TRP 2 144     139.911 205.401 138.573  1.00276.34           C
ATOM   1757  H   TRP 2 144     145.664 201.307 141.579  1.00  0.00           H
ATOM   1758  HA  TRP 2 144     145.411 203.942 142.695  1.00  0.00           H
ATOM   1759 1HB  TRP 2 144     144.721 203.375 140.390  1.00  0.00           H
ATOM   1760 2HB  TRP 2 144     143.487 202.284 141.004  1.00  0.00           H
ATOM   1761  HD1 TRP 2 144     143.433 205.498 142.943  1.00  0.00           H
ATOM   1762  HE1 TRP 2 144     141.468 206.967 142.129  1.00  0.00           H
ATOM   1763  HE3 TRP 2 144     142.226 202.897 138.696  1.00  0.00           H
ATOM   1764  HZ2 TRP 2 144     139.643 206.993 139.975  1.00  0.00           H
ATOM   1765  HZ3 TRP 2 144     140.367 203.699 137.307  1.00  0.00           H
ATOM   1766  HH2 TRP 2 144     139.093 205.739 137.936  1.00  0.00           H
ATOM   1767  N   MET 2 145     143.211 201.739 143.854  1.00269.06           N
ATOM   1768  CA  MET 2 145     142.327 201.595 145.010  1.00269.06           C
ATOM   1769  C   MET 2 145     143.087 201.432 146.321  1.00269.06           C
ATOM   1770  O   MET 2 145     142.480 201.557 147.393  1.00269.06           O
ATOM   1771  CB  MET 2 145     141.300 200.452 144.817  1.00269.06           C
ATOM   1772  CG  MET 2 145     141.768 198.981 144.649  1.00269.06           C
ATOM   1773  SD  MET 2 145     142.669 198.462 143.184  1.00269.06           S
ATOM   1774  CE  MET 2 145     141.400 198.798 141.983  1.00269.06           C
ATOM   1775  H   MET 2 145     143.290 200.976 143.196  1.00  0.00           H
ATOM   1776  HA  MET 2 145     141.773 202.525 145.139  1.00  0.00           H
ATOM   1777 1HB  MET 2 145     140.624 200.425 145.671  1.00  0.00           H
ATOM   1778 2HB  MET 2 145     140.698 200.649 143.930  1.00  0.00           H
ATOM   1779 1HG  MET 2 145     142.427 198.713 145.474  1.00  0.00           H
ATOM   1780 2HG  MET 2 145     140.903 198.319 144.675  1.00  0.00           H
ATOM   1781 1HE  MET 2 145     141.762 198.540 140.987  1.00  0.00           H
ATOM   1782 2HE  MET 2 145     140.514 198.203 142.213  1.00  0.00           H
ATOM   1783 3HE  MET 2 145     141.142 199.857 142.012  1.00  0.00           H
ATOM   1784  N   ALA 2 146     144.401 201.195 146.260  1.00280.48           N
ATOM   1785  CA  ALA 2 146     145.179 200.964 147.473  1.00280.48           C
ATOM   1786  C   ALA 2 146     145.101 202.152 148.426  1.00280.48           C
ATOM   1787  O   ALA 2 146     145.083 201.965 149.648  1.00280.48           O
ATOM   1788  CB  ALA 2 146     146.633 200.662 147.110  1.00280.48           C
ATOM   1789  H   ALA 2 146     144.867 201.175 145.364  1.00  0.00           H
ATOM   1790  HA  ALA 2 146     144.755 200.104 147.990  1.00  0.00           H
ATOM   1791 1HB  ALA 2 146     147.207 200.491 148.021  1.00  0.00           H
ATOM   1792 2HB  ALA 2 146     146.673 199.772 146.483  1.00  0.00           H
ATOM   1793 3HB  ALA 2 146     147.055 201.507 146.568  1.00  0.00           H
ATOM   1794  N   ASP 2 147     145.047 203.376 147.893  1.00297.63           N
ATOM   1795  CA  ASP 2 147     144.952 204.568 148.719  1.00297.63           C
ATOM   1796  C   ASP 2 147     143.748 205.444 148.405  1.00297.63           C
ATOM   1797  O   ASP 2 147     143.644 206.531 148.983  1.00297.63           O
ATOM   1798  CB  ASP 2 147     146.225 205.425 148.605  1.00297.63           C
ATOM   1799  CG  ASP 2 147     146.458 205.947 147.205  1.00297.63           C
ATOM   1800  OD1 ASP 2 147     145.652 205.634 146.314  1.00297.63           O
ATOM   1801  OD2 ASP 2 147     147.457 206.669 146.997  1.00297.63           O
ATOM   1802  H   ASP 2 147     145.074 203.475 146.888  1.00  0.00           H
ATOM   1803  HA  ASP 2 147     144.839 204.260 149.758  1.00  0.00           H
ATOM   1804 1HB  ASP 2 147     146.155 206.274 149.286  1.00  0.00           H
ATOM   1805 2HB  ASP 2 147     147.091 204.835 148.905  1.00  0.00           H
ATOM   1806  N   GLU 2 148     142.845 205.021 147.509  1.00285.11           N
ATOM   1807  CA  GLU 2 148     141.555 205.701 147.418  1.00285.11           C
ATOM   1808  C   GLU 2 148     140.534 205.080 148.363  1.00285.11           C
ATOM   1809  O   GLU 2 148     139.785 205.796 149.038  1.00285.11           O
ATOM   1810  CB  GLU 2 148     141.011 205.661 145.995  1.00285.11           C
ATOM   1811  CG  GLU 2 148     139.729 206.464 145.838  1.00285.11           C
ATOM   1812  CD  GLU 2 148     139.240 206.522 144.410  1.00285.11           C
ATOM   1813  OE1 GLU 2 148     139.838 205.843 143.554  1.00285.11           O
ATOM   1814  OE2 GLU 2 148     138.260 207.248 144.146  1.00285.11           O
ATOM   1815  H   GLU 2 148     143.036 204.243 146.893  1.00  0.00           H
ATOM   1816  HA  GLU 2 148     141.693 206.744 147.703  1.00  0.00           H
ATOM   1817 1HB  GLU 2 148     141.760 206.054 145.307  1.00  0.00           H
ATOM   1818 2HB  GLU 2 148     140.816 204.626 145.708  1.00  0.00           H
ATOM   1819 1HG  GLU 2 148     138.953 206.014 146.457  1.00  0.00           H
ATOM   1820 2HG  GLU 2 148     139.901 207.477 146.199  1.00  0.00           H
ATOM   1821  N   PHE 2 149     140.489 203.750 148.424  1.00288.42           N
ATOM   1822  CA  PHE 2 149     139.489 203.038 149.204  1.00288.42           C
ATOM   1823  C   PHE 2 149     140.069 202.285 150.388  1.00288.42           C
ATOM   1824  O   PHE 2 149     139.313 201.572 151.061  1.00288.42           O
ATOM   1825  CB  PHE 2 149     138.719 202.050 148.313  1.00288.42           C
ATOM   1826  CG  PHE 2 149     137.949 202.707 147.204  1.00288.42           C
ATOM   1827  CD1 PHE 2 149     136.693 203.249 147.438  1.00288.42           C
ATOM   1828  CD2 PHE 2 149     138.481 202.787 145.926  1.00288.42           C
ATOM   1829  CE1 PHE 2 149     135.982 203.855 146.416  1.00288.42           C
ATOM   1830  CE2 PHE 2 149     137.777 203.392 144.899  1.00288.42           C
ATOM   1831  CZ  PHE 2 149     136.525 203.926 145.145  1.00288.42           C
ATOM   1832  H   PHE 2 149     141.177 203.222 147.906  1.00  0.00           H
ATOM   1833  HA  PHE 2 149     138.786 203.765 149.610  1.00  0.00           H
ATOM   1834 1HB  PHE 2 149     139.415 201.340 147.869  1.00  0.00           H
ATOM   1835 2HB  PHE 2 149     138.017 201.483 148.924  1.00  0.00           H
ATOM   1836  HD1 PHE 2 149     136.268 203.193 148.441  1.00  0.00           H
ATOM   1837  HD2 PHE 2 149     139.469 202.365 145.735  1.00  0.00           H
ATOM   1838  HE1 PHE 2 149     134.996 204.276 146.614  1.00  0.00           H
ATOM   1839  HE2 PHE 2 149     138.206 203.448 143.899  1.00  0.00           H
ATOM   1840  HZ  PHE 2 149     135.969 204.400 144.338  1.00  0.00           H
ATOM   1841  N   ASN 2 150     141.378 202.429 150.651  1.00305.35           N
ATOM   1842  CA  ASN 2 150     142.133 201.643 151.638  1.00305.35           C
ATOM   1843  C   ASN 2 150     142.047 200.146 151.341  1.00305.35           C
ATOM   1844  O   ASN 2 150     141.791 199.324 152.225  1.00305.35           O
ATOM   1845  CB  ASN 2 150     141.687 201.957 153.069  1.00305.35           C
ATOM   1846  CG  ASN 2 150     141.926 203.405 153.446  1.00305.35           C
ATOM   1847  OD1 ASN 2 150     143.007 203.948 153.219  1.00305.35           O
ATOM   1848  ND2 ASN 2 150     140.913 204.041 154.022  1.00305.35           N
ATOM   1849  H   ASN 2 150     141.858 203.139 150.116  1.00  0.00           H
ATOM   1850  HA  ASN 2 150     143.191 201.897 151.548  1.00  0.00           H
ATOM   1851 1HB  ASN 2 150     140.624 201.736 153.176  1.00  0.00           H
ATOM   1852 2HB  ASN 2 150     142.227 201.317 153.768  1.00  0.00           H
ATOM   1853 1HD2 ASN 2 150     141.013 204.999 154.293  1.00  0.00           H
ATOM   1854 2HD2 ASN 2 150     140.051 203.564 154.184  1.00  0.00           H
ATOM   1855  N   TYR 2 151     142.243 199.804 150.072  1.00286.51           N
ATOM   1856  CA  TYR 2 151     142.183 198.412 149.650  1.00286.51           C
ATOM   1857  C   TYR 2 151     143.348 197.630 150.255  1.00286.51           C
ATOM   1858  O   TYR 2 151     144.495 198.090 150.205  1.00286.51           O
ATOM   1859  CB  TYR 2 151     142.223 198.321 148.125  1.00286.51           C
ATOM   1860  CG  TYR 2 151     141.757 196.991 147.579  1.00286.51           C
ATOM   1861  CD1 TYR 2 151     140.413 196.638 147.618  1.00286.51           C
ATOM   1862  CD2 TYR 2 151     142.658 196.093 147.020  1.00286.51           C
ATOM   1863  CE1 TYR 2 151     139.978 195.423 147.118  1.00286.51           C
ATOM   1864  CE2 TYR 2 151     142.233 194.874 146.516  1.00286.51           C
ATOM   1865  CZ  TYR 2 151     140.891 194.545 146.570  1.00286.51           C
ATOM   1866  OH  TYR 2 151     140.463 193.337 146.070  1.00286.51           O
ATOM   1867  H   TYR 2 151     142.436 200.518 149.384  1.00  0.00           H
ATOM   1868  HA  TYR 2 151     141.246 197.983 150.004  1.00  0.00           H
ATOM   1869 1HB  TYR 2 151     141.594 199.103 147.697  1.00  0.00           H
ATOM   1870 2HB  TYR 2 151     143.241 198.492 147.777  1.00  0.00           H
ATOM   1871  HD1 TYR 2 151     139.681 197.322 148.047  1.00  0.00           H
ATOM   1872  HD2 TYR 2 151     143.719 196.340 146.974  1.00  0.00           H
ATOM   1873  HE1 TYR 2 151     138.920 195.165 147.158  1.00  0.00           H
ATOM   1874  HE2 TYR 2 151     142.955 194.182 146.082  1.00  0.00           H
ATOM   1875  HH  TYR 2 151     140.976 193.114 145.290  1.00  0.00           H
ATOM   1876  N   PRO 2 152     143.088 196.460 150.848  1.00286.49           N
ATOM   1877  CA  PRO 2 152     144.166 195.728 151.535  1.00286.49           C
ATOM   1878  C   PRO 2 152     145.214 195.152 150.599  1.00286.49           C
ATOM   1879  O   PRO 2 152     146.339 194.906 151.054  1.00286.49           O
ATOM   1880  CB  PRO 2 152     143.414 194.618 152.280  1.00286.49           C
ATOM   1881  CG  PRO 2 152     142.146 194.453 151.515  1.00286.49           C
ATOM   1882  CD  PRO 2 152     141.773 195.830 151.037  1.00286.49           C
ATOM   1883  HA  PRO 2 152     144.668 196.405 152.243  1.00  0.00           H
ATOM   1884 1HB  PRO 2 152     144.021 193.700 152.298  1.00  0.00           H
ATOM   1885 2HB  PRO 2 152     143.245 194.912 153.327  1.00  0.00           H
ATOM   1886 1HG  PRO 2 152     142.293 193.754 150.680  1.00  0.00           H
ATOM   1887 2HG  PRO 2 152     141.367 194.018 152.160  1.00  0.00           H
ATOM   1888 1HD  PRO 2 152     141.212 195.752 150.094  1.00  0.00           H
ATOM   1889 2HD  PRO 2 152     141.170 196.336 151.805  1.00  0.00           H
ATOM   1890  N   LEU 2 153     144.869 194.946 149.318  1.00267.02           N
ATOM   1891  CA  LEU 2 153     145.743 194.366 148.287  1.00267.02           C
ATOM   1892  C   LEU 2 153     146.321 193.024 148.749  1.00267.02           C
ATOM   1893  O   LEU 2 153     147.496 192.711 148.539  1.00267.02           O
ATOM   1894  CB  LEU 2 153     146.839 195.359 147.868  1.00267.02           C
ATOM   1895  CG  LEU 2 153     148.003 194.934 146.964  1.00267.02           C
ATOM   1896  CD1 LEU 2 153     147.479 194.355 145.661  1.00267.02           C
ATOM   1897  CD2 LEU 2 153     148.922 196.111 146.699  1.00267.02           C
ATOM   1898  H   LEU 2 153     143.929 195.219 149.070  1.00  0.00           H
ATOM   1899  HA  LEU 2 153     145.137 194.135 147.411  1.00  0.00           H
ATOM   1900 1HB  LEU 2 153     146.371 196.191 147.342  1.00  0.00           H
ATOM   1901 2HB  LEU 2 153     147.317 195.748 148.768  1.00  0.00           H
ATOM   1902  HG  LEU 2 153     148.573 194.143 147.451  1.00  0.00           H
ATOM   1903 1HD1 LEU 2 153     148.317 194.058 145.032  1.00  0.00           H
ATOM   1904 2HD1 LEU 2 153     146.859 193.483 145.875  1.00  0.00           H
ATOM   1905 3HD1 LEU 2 153     146.883 195.105 145.144  1.00  0.00           H
ATOM   1906 1HD2 LEU 2 153     149.743 195.793 146.055  1.00  0.00           H
ATOM   1907 2HD2 LEU 2 153     148.362 196.905 146.205  1.00  0.00           H
ATOM   1908 3HD2 LEU 2 153     149.322 196.480 147.642  1.00  0.00           H
ATOM   1909  N   GLY 2 154     145.488 192.240 149.425  1.00269.19           N
ATOM   1910  CA  GLY 2 154     145.852 190.899 149.832  1.00269.19           C
ATOM   1911  C   GLY 2 154     144.892 189.897 149.231  1.00269.19           C
ATOM   1912  O   GLY 2 154     144.861 188.725 149.615  1.00269.19           O
ATOM   1913  H   GLY 2 154     144.572 192.593 149.659  1.00  0.00           H
ATOM   1914 1HA  GLY 2 154     146.872 190.686 149.512  1.00  0.00           H
ATOM   1915 2HA  GLY 2 154     145.837 190.834 150.919  1.00  0.00           H
ATOM   1916  N   ASN 2 155     144.098 190.373 148.270  1.00276.28           N
ATOM   1917  CA  ASN 2 155     143.021 189.598 147.672  1.00276.28           C
ATOM   1918  C   ASN 2 155     142.937 189.852 146.174  1.00276.28           C
ATOM   1919  O   ASN 2 155     141.849 190.105 145.642  1.00276.28           O
ATOM   1920  CB  ASN 2 155     141.680 189.924 148.331  1.00276.28           C
ATOM   1921  CG  ASN 2 155     141.384 191.408 148.336  1.00276.28           C
ATOM   1922  OD1 ASN 2 155     142.282 192.233 148.155  1.00276.28           O
ATOM   1923  ND2 ASN 2 155     140.118 191.759 148.537  1.00276.28           N
ATOM   1924  H   ASN 2 155     144.260 191.317 147.952  1.00  0.00           H
ATOM   1925  HA  ASN 2 155     143.231 188.537 147.824  1.00  0.00           H
ATOM   1926 1HB  ASN 2 155     140.878 189.406 147.804  1.00  0.00           H
ATOM   1927 2HB  ASN 2 155     141.682 189.562 149.360  1.00  0.00           H
ATOM   1928 1HD2 ASN 2 155     139.864 192.727 148.550  1.00  0.00           H
ATOM   1929 2HD2 ASN 2 155     139.420 191.058 148.674  1.00  0.00           H
ATOM   1930  N   VAL 2 156     144.071 189.794 145.481  1.00267.62           N
ATOM   1931  CA  VAL 2 156     144.143 190.148 144.074  1.00267.62           C
ATOM   1932  C   VAL 2 156     144.694 188.952 143.305  1.00267.62           C
ATOM   1933  O   VAL 2 156     145.271 188.021 143.874  1.00267.62           O
ATOM   1934  CB  VAL 2 156     145.002 191.409 143.834  1.00267.62           C
ATOM   1935  CG1 VAL 2 156     144.451 192.590 144.625  1.00267.62           C
ATOM   1936  CG2 VAL 2 156     146.449 191.163 144.197  1.00267.62           C
ATOM   1937  H   VAL 2 156     144.909 189.492 145.956  1.00  0.00           H
ATOM   1938  HA  VAL 2 156     143.134 190.359 143.718  1.00  0.00           H
ATOM   1939  HB  VAL 2 156     144.945 191.682 142.781  1.00  0.00           H
ATOM   1940 1HG1 VAL 2 156     145.069 193.470 144.444  1.00  0.00           H
ATOM   1941 2HG1 VAL 2 156     143.428 192.794 144.307  1.00  0.00           H
ATOM   1942 3HG1 VAL 2 156     144.461 192.353 145.688  1.00  0.00           H
ATOM   1943 1HG2 VAL 2 156     147.029 192.067 144.018  1.00  0.00           H
ATOM   1944 2HG2 VAL 2 156     146.519 190.889 145.251  1.00  0.00           H
ATOM   1945 3HG2 VAL 2 156     146.844 190.352 143.586  1.00  0.00           H
ATOM   1946  N   HIS 2 157     144.477 188.974 141.993  1.00246.79           N
ATOM   1947  CA  HIS 2 157     145.066 187.988 141.100  1.00246.79           C
ATOM   1948  C   HIS 2 157     145.405 188.694 139.798  1.00246.79           C
ATOM   1949  O   HIS 2 157     144.533 189.263 139.140  1.00246.79           O
ATOM   1950  CB  HIS 2 157     144.099 186.813 140.867  1.00246.79           C
ATOM   1951  CG  HIS 2 157     144.700 185.633 140.165  1.00246.79           C
ATOM   1952  ND1 HIS 2 157     143.935 184.575 139.722  1.00246.79           N
ATOM   1953  CD2 HIS 2 157     145.984 185.309 139.878  1.00246.79           C
ATOM   1954  CE1 HIS 2 157     144.717 183.668 139.163  1.00246.79           C
ATOM   1955  NE2 HIS 2 157     145.965 184.092 139.242  1.00246.79           N
ATOM   1956  H   HIS 2 157     143.886 189.696 141.606  1.00  0.00           H
ATOM   1957  HA  HIS 2 157     145.976 187.590 141.549  1.00  0.00           H
ATOM   1958 1HB  HIS 2 157     143.712 186.465 141.826  1.00  0.00           H
ATOM   1959 2HB  HIS 2 157     143.249 187.152 140.275  1.00  0.00           H
ATOM   1960  HD2 HIS 2 157     146.865 185.913 140.094  1.00  0.00           H
ATOM   1961  HE1 HIS 2 157     144.387 182.732 138.714  1.00  0.00           H
ATOM   1962  HE2 HIS 2 157     146.777 183.604 138.892  1.00  0.00           H
ATOM   1963  N   LEU 2 158     146.682 188.669 139.438  1.00217.98           N
ATOM   1964  CA  LEU 2 158     147.189 189.306 138.234  1.00217.98           C
ATOM   1965  C   LEU 2 158     147.679 188.203 137.309  1.00217.98           C
ATOM   1966  O   LEU 2 158     148.474 187.362 137.732  1.00217.98           O
ATOM   1967  CB  LEU 2 158     148.325 190.266 138.605  1.00217.98           C
ATOM   1968  CG  LEU 2 158     149.182 190.995 137.575  1.00217.98           C
ATOM   1969  CD1 LEU 2 158     148.324 191.955 136.796  1.00217.98           C
ATOM   1970  CD2 LEU 2 158     150.332 191.722 138.252  1.00217.98           C
ATOM   1971  H   LEU 2 158     147.325 188.178 140.042  1.00  0.00           H
ATOM   1972  HA  LEU 2 158     146.379 189.871 137.775  1.00  0.00           H
ATOM   1973 1HB  LEU 2 158     147.915 191.073 139.210  1.00  0.00           H
ATOM   1974 2HB  LEU 2 158     149.056 189.725 139.207  1.00  0.00           H
ATOM   1975  HG  LEU 2 158     149.590 190.274 136.866  1.00  0.00           H
ATOM   1976 1HD1 LEU 2 158     148.936 192.475 136.060  1.00  0.00           H
ATOM   1977 2HD1 LEU 2 158     147.534 191.404 136.285  1.00  0.00           H
ATOM   1978 3HD1 LEU 2 158     147.879 192.681 137.476  1.00  0.00           H
ATOM   1979 1HD2 LEU 2 158     150.932 192.235 137.498  1.00  0.00           H
ATOM   1980 2HD2 LEU 2 158     149.936 192.451 138.959  1.00  0.00           H
ATOM   1981 3HD2 LEU 2 158     150.955 191.002 138.783  1.00  0.00           H
ATOM   1982  N   LEU 2 159     147.206 188.179 136.064  1.00179.17           N
ATOM   1983  CA  LEU 2 159     147.698 187.139 135.165  1.00179.17           C
ATOM   1984  C   LEU 2 159     147.535 187.572 133.716  1.00179.17           C
ATOM   1985  O   LEU 2 159     146.819 188.518 133.411  1.00179.17           O
ATOM   1986  CB  LEU 2 159     146.983 185.799 135.390  1.00179.17           C
ATOM   1987  CG  LEU 2 159     145.479 185.684 135.149  1.00179.17           C
ATOM   1988  CD1 LEU 2 159     145.085 184.219 135.151  1.00179.17           C
ATOM   1989  CD2 LEU 2 159     144.690 186.429 136.215  1.00179.17           C
ATOM   1990  H   LEU 2 159     146.527 188.844 135.722  1.00  0.00           H
ATOM   1991  HA  LEU 2 159     148.760 186.988 135.359  1.00  0.00           H
ATOM   1992 1HB  LEU 2 159     147.438 185.050 134.744  1.00  0.00           H
ATOM   1993 2HB  LEU 2 159     147.134 185.494 136.426  1.00  0.00           H
ATOM   1994  HG  LEU 2 159     145.232 186.110 134.175  1.00  0.00           H
ATOM   1995 1HD1 LEU 2 159     144.012 184.130 134.979  1.00  0.00           H
ATOM   1996 2HD1 LEU 2 159     145.623 183.696 134.360  1.00  0.00           H
ATOM   1997 3HD1 LEU 2 159     145.334 183.776 136.115  1.00  0.00           H
ATOM   1998 1HD2 LEU 2 159     143.623 186.329 136.014  1.00  0.00           H
ATOM   1999 2HD2 LEU 2 159     144.916 186.008 137.195  1.00  0.00           H
ATOM   2000 3HD2 LEU 2 159     144.965 187.483 136.200  1.00  0.00           H
ATOM   2001  N   GLY 2 160     148.197 186.851 132.821  1.00182.28           N
ATOM   2002  CA  GLY 2 160     148.107 187.173 131.408  1.00182.28           C
ATOM   2003  C   GLY 2 160     148.988 186.257 130.590  1.00182.28           C
ATOM   2004  O   GLY 2 160     149.604 185.323 131.108  1.00182.28           O
ATOM   2005  H   GLY 2 160     148.770 186.071 133.113  1.00  0.00           H
ATOM   2006 1HA  GLY 2 160     147.072 187.082 131.080  1.00  0.00           H
ATOM   2007 2HA  GLY 2 160     148.404 188.209 131.252  1.00  0.00           H
ATOM   2008  N   TYR 2 161     149.065 186.565 129.296  1.00217.67           N
ATOM   2009  CA  TYR 2 161     149.849 185.762 128.369  1.00217.67           C
ATOM   2010  C   TYR 2 161     150.702 186.650 127.474  1.00217.67           C
ATOM   2011  O   TYR 2 161     150.436 187.845 127.312  1.00217.67           O
ATOM   2012  CB  TYR 2 161     148.953 184.842 127.525  1.00217.67           C
ATOM   2013  CG  TYR 2 161     148.243 185.497 126.364  1.00217.67           C
ATOM   2014  CD1 TYR 2 161     147.052 186.194 126.555  1.00217.67           C
ATOM   2015  CD2 TYR 2 161     148.774 185.447 125.085  1.00217.67           C
ATOM   2016  CE1 TYR 2 161     146.400 186.793 125.495  1.00217.67           C
ATOM   2017  CE2 TYR 2 161     148.135 186.059 124.023  1.00217.67           C
ATOM   2018  CZ  TYR 2 161     146.949 186.726 124.233  1.00217.67           C
ATOM   2019  OH  TYR 2 161     146.313 187.330 123.172  1.00217.67           O
ATOM   2020  H   TYR 2 161     148.567 187.372 128.948  1.00  0.00           H
ATOM   2021  HA  TYR 2 161     150.532 185.137 128.945  1.00  0.00           H
ATOM   2022 1HB  TYR 2 161     149.551 184.026 127.117  1.00  0.00           H
ATOM   2023 2HB  TYR 2 161     148.187 184.400 128.160  1.00  0.00           H
ATOM   2024  HD1 TYR 2 161     146.621 186.273 127.554  1.00  0.00           H
ATOM   2025  HD2 TYR 2 161     149.710 184.919 124.903  1.00  0.00           H
ATOM   2026  HE1 TYR 2 161     145.469 187.335 125.664  1.00  0.00           H
ATOM   2027  HE2 TYR 2 161     148.570 186.010 123.024  1.00  0.00           H
ATOM   2028  HH  TYR 2 161     146.916 187.384 122.428  1.00  0.00           H
ATOM   2029  N   SER 2 162     151.729 186.024 126.889  1.00219.26           N
ATOM   2030  CA  SER 2 162     152.672 186.599 125.909  1.00219.26           C
ATOM   2031  C   SER 2 162     153.113 187.970 126.416  1.00219.26           C
ATOM   2032  O   SER 2 162     153.705 188.051 127.505  1.00219.26           O
ATOM   2033  CB  SER 2 162     152.046 186.578 124.518  1.00219.26           C
ATOM   2034  OG  SER 2 162     150.932 187.449 124.450  1.00219.26           O
ATOM   2035  H   SER 2 162     151.838 185.060 127.171  1.00  0.00           H
ATOM   2036  HA  SER 2 162     153.576 185.989 125.902  1.00  0.00           H
ATOM   2037 1HB  SER 2 162     152.791 186.878 123.781  1.00  0.00           H
ATOM   2038 2HB  SER 2 162     151.734 185.564 124.275  1.00  0.00           H
ATOM   2039  HG  SER 2 162     150.691 187.644 125.359  1.00  0.00           H
ATOM   2040  N   LEU 2 163     152.855 189.055 125.685  1.00230.64           N
ATOM   2041  CA  LEU 2 163     153.259 190.382 126.131  1.00230.64           C
ATOM   2042  C   LEU 2 163     152.500 190.834 127.371  1.00230.64           C
ATOM   2043  O   LEU 2 163     153.033 191.634 128.150  1.00230.64           O
ATOM   2044  CB  LEU 2 163     153.056 191.404 125.008  1.00230.64           C
ATOM   2045  CG  LEU 2 163     153.852 191.343 123.704  1.00230.64           C
ATOM   2046  CD1 LEU 2 163     153.358 192.418 122.754  1.00230.64           C
ATOM   2047  CD2 LEU 2 163     155.332 191.548 123.958  1.00230.64           C
ATOM   2048  H   LEU 2 163     152.370 188.958 124.805  1.00  0.00           H
ATOM   2049  HA  LEU 2 163     154.316 190.353 126.389  1.00  0.00           H
ATOM   2050 1HB  LEU 2 163     152.015 191.369 124.692  1.00  0.00           H
ATOM   2051 2HB  LEU 2 163     153.262 192.399 125.403  1.00  0.00           H
ATOM   2052  HG  LEU 2 163     153.709 190.368 123.236  1.00  0.00           H
ATOM   2053 1HD1 LEU 2 163     153.927 192.372 121.825  1.00  0.00           H
ATOM   2054 2HD1 LEU 2 163     152.301 192.258 122.540  1.00  0.00           H
ATOM   2055 3HD1 LEU 2 163     153.493 193.398 123.212  1.00  0.00           H
ATOM   2056 1HD2 LEU 2 163     155.874 191.498 123.013  1.00  0.00           H
ATOM   2057 2HD2 LEU 2 163     155.491 192.523 124.418  1.00  0.00           H
ATOM   2058 3HD2 LEU 2 163     155.698 190.768 124.627  1.00  0.00           H
ATOM   2059  N   GLY 2 164     151.268 190.349 127.557  1.00230.20           N
ATOM   2060  CA  GLY 2 164     150.519 190.677 128.758  1.00230.20           C
ATOM   2061  C   GLY 2 164     151.105 190.043 130.005  1.00230.20           C
ATOM   2062  O   GLY 2 164     151.166 190.676 131.062  1.00230.20           O
ATOM   2063  H   GLY 2 164     150.846 189.751 126.861  1.00  0.00           H
ATOM   2064 1HA  GLY 2 164     150.494 191.759 128.890  1.00  0.00           H
ATOM   2065 2HA  GLY 2 164     149.487 190.344 128.645  1.00  0.00           H
ATOM   2066  N   ALA 2 165     151.562 188.793 129.891  1.00218.17           N
ATOM   2067  CA  ALA 2 165     152.288 188.164 130.990  1.00218.17           C
ATOM   2068  C   ALA 2 165     153.550 188.940 131.345  1.00218.17           C
ATOM   2069  O   ALA 2 165     153.878 189.080 132.530  1.00218.17           O
ATOM   2070  CB  ALA 2 165     152.639 186.720 130.631  1.00218.17           C
ATOM   2071  H   ALA 2 165     151.410 188.271 129.040  1.00  0.00           H
ATOM   2072  HA  ALA 2 165     151.641 188.165 131.867  1.00  0.00           H
ATOM   2073 1HB  ALA 2 165     153.181 186.262 131.458  1.00  0.00           H
ATOM   2074 2HB  ALA 2 165     151.724 186.160 130.441  1.00  0.00           H
ATOM   2075 3HB  ALA 2 165     153.263 186.709 129.739  1.00  0.00           H
ATOM   2076  N   HIS 2 166     154.252 189.469 130.340  1.00225.97           N
ATOM   2077  CA  HIS 2 166     155.415 190.312 130.600  1.00225.97           C
ATOM   2078  C   HIS 2 166     155.017 191.583 131.343  1.00225.97           C
ATOM   2079  O   HIS 2 166     155.658 191.961 132.334  1.00225.97           O
ATOM   2080  CB  HIS 2 166     156.103 190.659 129.283  1.00225.97           C
ATOM   2081  CG  HIS 2 166     157.534 191.058 129.440  1.00225.97           C
ATOM   2082  ND1 HIS 2 166     158.547 190.132 129.565  1.00225.97           N
ATOM   2083  CD2 HIS 2 166     158.121 192.273 129.521  1.00225.97           C
ATOM   2084  CE1 HIS 2 166     159.700 190.761 129.692  1.00225.97           C
ATOM   2085  NE2 HIS 2 166     159.470 192.061 129.677  1.00225.97           N
ATOM   2086  H   HIS 2 166     153.980 189.287 129.384  1.00  0.00           H
ATOM   2087  HA  HIS 2 166     156.123 189.772 131.227  1.00  0.00           H
ATOM   2088 1HB  HIS 2 166     156.059 189.802 128.611  1.00  0.00           H
ATOM   2089 2HB  HIS 2 166     155.572 191.480 128.801  1.00  0.00           H
ATOM   2090  HD2 HIS 2 166     157.620 193.240 129.472  1.00  0.00           H
ATOM   2091  HE1 HIS 2 166     160.677 190.287 129.790  1.00  0.00           H
ATOM   2092  HE2 HIS 2 166     160.169 192.786 129.766  1.00  0.00           H
ATOM   2093  N   ALA 2 167     153.954 192.247 130.880  1.00218.00           N
ATOM   2094  CA  ALA 2 167     153.439 193.420 131.580  1.00218.00           C
ATOM   2095  C   ALA 2 167     153.018 193.083 133.004  1.00218.00           C
ATOM   2096  O   ALA 2 167     153.252 193.881 133.921  1.00218.00           O
ATOM   2097  CB  ALA 2 167     152.267 194.024 130.807  1.00218.00           C
ATOM   2098  H   ALA 2 167     153.496 191.938 130.035  1.00  0.00           H
ATOM   2099  HA  ALA 2 167     154.240 194.157 131.640  1.00  0.00           H
ATOM   2100 1HB  ALA 2 167     151.893 194.899 131.339  1.00  0.00           H
ATOM   2101 2HB  ALA 2 167     152.601 194.320 129.813  1.00  0.00           H
ATOM   2102 3HB  ALA 2 167     151.473 193.286 130.717  1.00  0.00           H
ATOM   2103  N   ALA 2 168     152.407 191.912 133.203  1.00225.42           N
ATOM   2104  CA  ALA 2 168     152.049 191.469 134.549  1.00225.42           C
ATOM   2105  C   ALA 2 168     153.282 191.335 135.432  1.00225.42           C
ATOM   2106  O   ALA 2 168     153.266 191.746 136.596  1.00225.42           O
ATOM   2107  CB  ALA 2 168     151.294 190.144 134.476  1.00225.42           C
ATOM   2108  H   ALA 2 168     152.186 191.320 132.416  1.00  0.00           H
ATOM   2109  HA  ALA 2 168     151.402 192.226 134.993  1.00  0.00           H
ATOM   2110 1HB  ALA 2 168     151.030 189.820 135.483  1.00  0.00           H
ATOM   2111 2HB  ALA 2 168     150.386 190.275 133.888  1.00  0.00           H
ATOM   2112 3HB  ALA 2 168     151.925 189.392 134.006  1.00  0.00           H
ATOM   2113  N   GLY 2 169     154.359 190.756 134.894  1.00232.38           N
ATOM   2114  CA  GLY 2 169     155.619 190.723 135.620  1.00232.38           C
ATOM   2115  C   GLY 2 169     156.123 192.105 135.992  1.00232.38           C
ATOM   2116  O   GLY 2 169     156.488 192.350 137.144  1.00232.38           O
ATOM   2117  H   GLY 2 169     154.309 190.336 133.977  1.00  0.00           H
ATOM   2118 1HA  GLY 2 169     155.498 190.137 136.532  1.00  0.00           H
ATOM   2119 2HA  GLY 2 169     156.375 190.225 135.015  1.00  0.00           H
ATOM   2120  N   ILE 2 170     156.141 193.026 135.021  1.00247.40           N
ATOM   2121  CA  ILE 2 170     156.596 194.396 135.274  1.00247.40           C
ATOM   2122  C   ILE 2 170     155.767 195.038 136.388  1.00247.40           C
ATOM   2123  O   ILE 2 170     156.308 195.641 137.329  1.00247.40           O
ATOM   2124  CB  ILE 2 170     156.539 195.219 133.975  1.00247.40           C
ATOM   2125  CG1 ILE 2 170     157.585 194.717 132.978  1.00247.40           C
ATOM   2126  CG2 ILE 2 170     156.750 196.705 134.242  1.00247.40           C
ATOM   2127  CD1 ILE 2 170     157.406 195.266 131.581  1.00247.40           C
ATOM   2128  H   ILE 2 170     155.834 192.773 134.093  1.00  0.00           H
ATOM   2129  HA  ILE 2 170     157.628 194.359 135.624  1.00  0.00           H
ATOM   2130  HB  ILE 2 170     155.565 195.090 133.504  1.00  0.00           H
ATOM   2131 1HG1 ILE 2 170     158.581 194.988 133.329  1.00  0.00           H
ATOM   2132 2HG1 ILE 2 170     157.544 193.628 132.926  1.00  0.00           H
ATOM   2133 1HG2 ILE 2 170     156.705 197.254 133.301  1.00  0.00           H
ATOM   2134 2HG2 ILE 2 170     155.972 197.067 134.912  1.00  0.00           H
ATOM   2135 3HG2 ILE 2 170     157.727 196.857 134.703  1.00  0.00           H
ATOM   2136 1HD1 ILE 2 170     158.183 194.864 130.931  1.00  0.00           H
ATOM   2137 2HD1 ILE 2 170     156.427 194.975 131.199  1.00  0.00           H
ATOM   2138 3HD1 ILE 2 170     157.478 196.352 131.605  1.00  0.00           H
ATOM   2139  N   ALA 2 171     154.440 194.887 136.307  1.00230.07           N
ATOM   2140  CA  ALA 2 171     153.547 195.427 137.327  1.00230.07           C
ATOM   2141  C   ALA 2 171     153.853 194.852 138.704  1.00230.07           C
ATOM   2142  O   ALA 2 171     153.834 195.583 139.702  1.00230.07           O
ATOM   2143  CB  ALA 2 171     152.095 195.152 136.950  1.00230.07           C
ATOM   2144  H   ALA 2 171     154.046 194.388 135.522  1.00  0.00           H
ATOM   2145  HA  ALA 2 171     153.703 196.504 137.378  1.00  0.00           H
ATOM   2146 1HB  ALA 2 171     151.436 195.557 137.718  1.00  0.00           H
ATOM   2147 2HB  ALA 2 171     151.872 195.623 135.993  1.00  0.00           H
ATOM   2148 3HB  ALA 2 171     151.938 194.077 136.870  1.00  0.00           H
ATOM   2149  N   GLY 2 172     154.157 193.552 138.774  1.00234.71           N
ATOM   2150  CA  GLY 2 172     154.516 192.936 140.041  1.00234.71           C
ATOM   2151  C   GLY 2 172     155.759 193.534 140.664  1.00234.71           C
ATOM   2152  O   GLY 2 172     155.857 193.630 141.891  1.00234.71           O
ATOM   2153  H   GLY 2 172     154.137 192.986 137.938  1.00  0.00           H
ATOM   2154 1HA  GLY 2 172     153.690 193.038 140.743  1.00  0.00           H
ATOM   2155 2HA  GLY 2 172     154.680 191.869 139.891  1.00  0.00           H
ATOM   2156  N   SER 2 173     156.730 193.932 139.834  1.00257.36           N
ATOM   2157  CA  SER 2 173     157.949 194.541 140.350  1.00257.36           C
ATOM   2158  C   SER 2 173     157.749 196.016 140.668  1.00257.36           C
ATOM   2159  O   SER 2 173     158.442 196.560 141.535  1.00257.36           O
ATOM   2160  CB  SER 2 173     159.085 194.372 139.342  1.00257.36           C
ATOM   2161  OG  SER 2 173     158.842 195.128 138.170  1.00257.36           O
ATOM   2162  H   SER 2 173     156.624 193.812 138.837  1.00  0.00           H
ATOM   2163  HA  SER 2 173     158.223 194.036 141.278  1.00  0.00           H
ATOM   2164 1HB  SER 2 173     160.024 194.690 139.795  1.00  0.00           H
ATOM   2165 2HB  SER 2 173     159.188 193.319 139.083  1.00  0.00           H
ATOM   2166  HG  SER 2 173     157.900 195.311 138.163  1.00  0.00           H
ATOM   2167  N   LEU 2 174     156.813 196.679 139.985  1.00254.17           N
ATOM   2168  CA  LEU 2 174     156.640 198.111 140.199  1.00254.17           C
ATOM   2169  C   LEU 2 174     156.097 198.441 141.590  1.00254.17           C
ATOM   2170  O   LEU 2 174     156.345 199.555 142.070  1.00254.17           O
ATOM   2171  CB  LEU 2 174     155.727 198.689 139.098  1.00254.17           C
ATOM   2172  CG  LEU 2 174     155.428 200.185 138.861  1.00254.17           C
ATOM   2173  CD1 LEU 2 174     155.040 200.404 137.406  1.00254.17           C
ATOM   2174  CD2 LEU 2 174     154.362 200.793 139.779  1.00254.17           C
ATOM   2175  H   LEU 2 174     156.219 196.205 139.319  1.00  0.00           H
ATOM   2176  HA  LEU 2 174     157.616 198.590 140.141  1.00  0.00           H
ATOM   2177 1HB  LEU 2 174     156.113 198.376 138.129  1.00  0.00           H
ATOM   2178 2HB  LEU 2 174     154.728 198.272 139.221  1.00  0.00           H
ATOM   2179  HG  LEU 2 174     156.337 200.767 139.015  1.00  0.00           H
ATOM   2180 1HD1 LEU 2 174     154.829 201.461 137.241  1.00  0.00           H
ATOM   2181 2HD1 LEU 2 174     155.861 200.093 136.760  1.00  0.00           H
ATOM   2182 3HD1 LEU 2 174     154.153 199.817 137.174  1.00  0.00           H
ATOM   2183 1HD2 LEU 2 174     154.227 201.846 139.532  1.00  0.00           H
ATOM   2184 2HD2 LEU 2 174     153.419 200.265 139.642  1.00  0.00           H
ATOM   2185 3HD2 LEU 2 174     154.682 200.703 140.818  1.00  0.00           H
ATOM   2186  N   THR 2 175     155.419 197.487 142.250  1.00256.20           N
ATOM   2187  CA  THR 2 175     154.680 197.722 143.496  1.00256.20           C
ATOM   2188  C   THR 2 175     155.566 198.005 144.705  1.00256.20           C
ATOM   2189  O   THR 2 175     156.688 197.497 144.807  1.00256.20           O
ATOM   2190  CB  THR 2 175     153.792 196.517 143.815  1.00256.20           C
ATOM   2191  OG1 THR 2 175     154.597 195.336 143.913  1.00256.20           O
ATOM   2192  CG2 THR 2 175     152.701 196.334 142.778  1.00256.20           C
ATOM   2193  H   THR 2 175     155.430 196.559 141.851  1.00  0.00           H
ATOM   2194  HA  THR 2 175     154.048 198.601 143.363  1.00  0.00           H
ATOM   2195  HB  THR 2 175     153.325 196.658 144.788  1.00  0.00           H
ATOM   2196  HG1 THR 2 175     155.462 195.506 143.533  1.00  0.00           H
ATOM   2197 1HG2 THR 2 175     152.092 195.467 143.039  1.00  0.00           H
ATOM   2198 2HG2 THR 2 175     152.073 197.223 142.749  1.00  0.00           H
ATOM   2199 3HG2 THR 2 175     153.152 196.176 141.799  1.00  0.00           H
ATOM   2200  N   ASN 2 176     155.050 198.838 145.614  1.00251.27           N
ATOM   2201  CA  ASN 2 176     155.680 199.032 146.916  1.00251.27           C
ATOM   2202  C   ASN 2 176     155.189 197.994 147.916  1.00251.27           C
ATOM   2203  O   ASN 2 176     155.961 197.497 148.746  1.00251.27           O
ATOM   2204  CB  ASN 2 176     155.392 200.446 147.420  1.00251.27           C
ATOM   2205  CG  ASN 2 176     156.090 201.512 146.599  1.00251.27           C
ATOM   2206  OD1 ASN 2 176     157.297 201.720 146.723  1.00251.27           O
ATOM   2207  ND2 ASN 2 176     155.331 202.186 145.741  1.00251.27           N
ATOM   2208  H   ASN 2 176     154.205 199.346 145.396  1.00  0.00           H
ATOM   2209  HA  ASN 2 176     156.758 198.906 146.801  1.00  0.00           H
ATOM   2210 1HB  ASN 2 176     154.317 200.631 147.393  1.00  0.00           H
ATOM   2211 2HB  ASN 2 176     155.715 200.535 148.457  1.00  0.00           H
ATOM   2212 1HD2 ASN 2 176     155.736 202.902 145.171  1.00  0.00           H
ATOM   2213 2HD2 ASN 2 176     154.356 201.980 145.666  1.00  0.00           H
ATOM   2214  N   LYS 2 177     153.907 197.652 147.849  1.00237.84           N
ATOM   2215  CA  LYS 2 177     153.334 196.575 148.642  1.00237.84           C
ATOM   2216  C   LYS 2 177     153.289 195.329 147.773  1.00237.84           C
ATOM   2217  O   LYS 2 177     152.405 195.199 146.918  1.00237.84           O
ATOM   2218  CB  LYS 2 177     151.935 196.933 149.147  1.00237.84           C
ATOM   2219  CG  LYS 2 177     151.322 195.873 150.044  1.00237.84           C
ATOM   2220  CD  LYS 2 177     150.086 196.387 150.755  1.00237.84           C
ATOM   2221  CE  LYS 2 177     149.663 195.445 151.868  1.00237.84           C
ATOM   2222  NZ  LYS 2 177     148.922 194.265 151.342  1.00237.84           N
ATOM   2223  H   LYS 2 177     153.312 198.168 147.218  1.00  0.00           H
ATOM   2224  HA  LYS 2 177     153.973 196.404 149.508  1.00  0.00           H
ATOM   2225 1HB  LYS 2 177     151.978 197.869 149.704  1.00  0.00           H
ATOM   2226 2HB  LYS 2 177     151.271 197.088 148.297  1.00  0.00           H
ATOM   2227 1HG  LYS 2 177     151.047 195.003 149.445  1.00  0.00           H
ATOM   2228 2HG  LYS 2 177     152.053 195.560 150.790  1.00  0.00           H
ATOM   2229 1HD  LYS 2 177     150.293 197.372 151.178  1.00  0.00           H
ATOM   2230 2HD  LYS 2 177     149.269 196.484 150.040  1.00  0.00           H
ATOM   2231 1HE  LYS 2 177     150.544 195.096 152.403  1.00  0.00           H
ATOM   2232 2HE  LYS 2 177     149.024 195.976 152.572  1.00  0.00           H
ATOM   2233 1HZ  LYS 2 177     148.658 193.663 152.110  1.00  0.00           H
ATOM   2234 2HZ  LYS 2 177     148.091 194.576 150.859  1.00  0.00           H
ATOM   2235 3HZ  LYS 2 177     149.512 193.753 150.702  1.00  0.00           H
ATOM   2236  N   LYS 2 178     154.246 194.429 147.980  1.00252.36           N
ATOM   2237  CA  LYS 2 178     154.448 193.322 147.053  1.00252.36           C
ATOM   2238  C   LYS 2 178     153.174 192.500 146.895  1.00252.36           C
ATOM   2239  O   LYS 2 178     152.553 192.097 147.881  1.00252.36           O
ATOM   2240  CB  LYS 2 178     155.602 192.438 147.535  1.00252.36           C
ATOM   2241  CG  LYS 2 178     156.027 191.290 146.592  1.00252.36           C
ATOM   2242  CD  LYS 2 178     156.464 191.685 145.164  1.00252.36           C
ATOM   2243  CE  LYS 2 178     157.607 192.714 145.085  1.00252.36           C
ATOM   2244  NZ  LYS 2 178     158.119 192.860 143.694  1.00252.36           N
ATOM   2245  H   LYS 2 178     154.844 194.507 148.791  1.00  0.00           H
ATOM   2246  HA  LYS 2 178     154.704 193.733 146.076  1.00  0.00           H
ATOM   2247 1HB  LYS 2 178     156.487 193.051 147.702  1.00  0.00           H
ATOM   2248 2HB  LYS 2 178     155.337 191.980 148.488  1.00  0.00           H
ATOM   2249 1HG  LYS 2 178     156.871 190.754 147.029  1.00  0.00           H
ATOM   2250 2HG  LYS 2 178     155.199 190.592 146.473  1.00  0.00           H
ATOM   2251 1HD  LYS 2 178     156.800 190.795 144.627  1.00  0.00           H
ATOM   2252 2HD  LYS 2 178     155.616 192.111 144.628  1.00  0.00           H
ATOM   2253 1HE  LYS 2 178     157.249 193.682 145.435  1.00  0.00           H
ATOM   2254 2HE  LYS 2 178     158.426 192.399 145.733  1.00  0.00           H
ATOM   2255 1HZ  LYS 2 178     158.865 193.540 143.679  1.00  0.00           H
ATOM   2256 2HZ  LYS 2 178     158.468 191.970 143.368  1.00  0.00           H
ATOM   2257 3HZ  LYS 2 178     157.370 193.169 143.091  1.00  0.00           H
ATOM   2258  N   VAL 2 179     152.788 192.264 145.638  1.00260.91           N
ATOM   2259  CA  VAL 2 179     151.663 191.390 145.343  1.00260.91           C
ATOM   2260  C   VAL 2 179     151.975 189.975 145.833  1.00260.91           C
ATOM   2261  O   VAL 2 179     153.108 189.483 145.719  1.00260.91           O
ATOM   2262  CB  VAL 2 179     151.340 191.447 143.834  1.00260.91           C
ATOM   2263  CG1 VAL 2 179     152.451 190.843 142.987  1.00260.91           C
ATOM   2264  CG2 VAL 2 179     149.989 190.816 143.509  1.00260.91           C
ATOM   2265  H   VAL 2 179     153.286 192.700 144.876  1.00  0.00           H
ATOM   2266  HA  VAL 2 179     150.795 191.739 145.904  1.00  0.00           H
ATOM   2267  HB  VAL 2 179     151.319 192.490 143.515  1.00  0.00           H
ATOM   2268 1HG1 VAL 2 179     152.180 190.906 141.933  1.00  0.00           H
ATOM   2269 2HG1 VAL 2 179     153.377 191.392 143.157  1.00  0.00           H
ATOM   2270 3HG1 VAL 2 179     152.591 189.798 143.263  1.00  0.00           H
ATOM   2271 1HG2 VAL 2 179     149.805 190.880 142.437  1.00  0.00           H
ATOM   2272 2HG2 VAL 2 179     149.993 189.770 143.815  1.00  0.00           H
ATOM   2273 3HG2 VAL 2 179     149.201 191.347 144.044  1.00  0.00           H
ATOM   2274  N   ASN 2 180     150.976 189.331 146.436  1.00255.39           N
ATOM   2275  CA  ASN 2 180     151.153 187.990 146.979  1.00255.39           C
ATOM   2276  C   ASN 2 180     151.109 186.893 145.925  1.00255.39           C
ATOM   2277  O   ASN 2 180     151.696 185.827 146.137  1.00255.39           O
ATOM   2278  CB  ASN 2 180     150.086 187.705 148.040  1.00255.39           C
ATOM   2279  CG  ASN 2 180     148.677 187.827 147.494  1.00255.39           C
ATOM   2280  OD1 ASN 2 180     148.303 188.858 146.937  1.00255.39           O
ATOM   2281  ND2 ASN 2 180     147.888 186.771 147.651  1.00255.39           N
ATOM   2282  H   ASN 2 180     150.075 189.780 146.519  1.00  0.00           H
ATOM   2283  HA  ASN 2 180     152.137 187.934 147.447  1.00  0.00           H
ATOM   2284 1HB  ASN 2 180     150.225 186.698 148.434  1.00  0.00           H
ATOM   2285 2HB  ASN 2 180     150.203 188.401 148.871  1.00  0.00           H
ATOM   2286 1HD2 ASN 2 180     146.947 186.795 147.310  1.00  0.00           H
ATOM   2287 2HD2 ASN 2 180     148.233 185.952 148.108  1.00  0.00           H
ATOM   2288  N   ARG 2 181     150.434 187.112 144.798  1.00244.77           N
ATOM   2289  CA  ARG 2 181     150.307 186.048 143.815  1.00244.77           C
ATOM   2290  C   ARG 2 181     150.474 186.618 142.413  1.00244.77           C
ATOM   2291  O   ARG 2 181     149.933 187.681 142.096  1.00244.77           O
ATOM   2292  CB  ARG 2 181     148.941 185.367 143.940  1.00244.77           C
ATOM   2293  CG  ARG 2 181     148.765 184.516 145.188  1.00244.77           C
ATOM   2294  CD  ARG 2 181     149.461 183.176 145.103  1.00244.77           C
ATOM   2295  NE  ARG 2 181     148.754 182.250 144.228  1.00244.77           N
ATOM   2296  CZ  ARG 2 181     149.355 181.425 143.384  1.00244.77           C
ATOM   2297  NH1 ARG 2 181     150.672 181.327 143.337  1.00244.77           N
ATOM   2298  NH2 ARG 2 181     148.615 180.668 142.578  1.00244.77           N
ATOM   2299  H   ARG 2 181     150.007 188.008 144.611  1.00  0.00           H
ATOM   2300  HA  ARG 2 181     151.086 185.309 144.002  1.00  0.00           H
ATOM   2301 1HB  ARG 2 181     148.155 186.121 143.940  1.00  0.00           H
ATOM   2302 2HB  ARG 2 181     148.774 184.723 143.076  1.00  0.00           H
ATOM   2303 1HG  ARG 2 181     149.174 185.044 146.049  1.00  0.00           H
ATOM   2304 2HG  ARG 2 181     147.703 184.324 145.350  1.00  0.00           H
ATOM   2305 1HD  ARG 2 181     150.468 183.314 144.711  1.00  0.00           H
ATOM   2306 2HD  ARG 2 181     149.516 182.732 146.095  1.00  0.00           H
ATOM   2307  HE  ARG 2 181     147.744 182.240 144.271  1.00  0.00           H
ATOM   2308 1HH1 ARG 2 181     151.243 181.888 143.953  1.00  0.00           H
ATOM   2309 2HH1 ARG 2 181     151.108 180.691 142.685  1.00  0.00           H
ATOM   2310 1HH2 ARG 2 181     147.607 180.727 142.615  1.00  0.00           H
ATOM   2311 2HH2 ARG 2 181     149.060 180.035 141.929  1.00  0.00           H
ATOM   2312  N   ILE 2 182     151.215 185.890 141.573  1.00215.56           N
ATOM   2313  CA  ILE 2 182     151.132 186.057 140.124  1.00215.56           C
ATOM   2314  C   ILE 2 182     151.245 184.701 139.430  1.00215.56           C
ATOM   2315  O   ILE 2 182     152.093 183.864 139.779  1.00215.56           O
ATOM   2316  CB  ILE 2 182     152.185 187.065 139.607  1.00215.56           C
ATOM   2317  CG1 ILE 2 182     152.002 187.371 138.114  1.00215.56           C
ATOM   2318  CG2 ILE 2 182     153.586 186.595 139.888  1.00215.56           C
ATOM   2319  CD1 ILE 2 182     152.835 188.539 137.622  1.00215.56           C
ATOM   2320  H   ILE 2 182     151.851 185.203 141.954  1.00  0.00           H
ATOM   2321  HA  ILE 2 182     150.144 186.443 139.877  1.00  0.00           H
ATOM   2322  HB  ILE 2 182     152.039 188.027 140.097  1.00  0.00           H
ATOM   2323 1HG1 ILE 2 182     152.267 186.492 137.528  1.00  0.00           H
ATOM   2324 2HG1 ILE 2 182     150.954 187.592 137.915  1.00  0.00           H
ATOM   2325 1HG2 ILE 2 182     154.298 187.329 139.510  1.00  0.00           H
ATOM   2326 2HG2 ILE 2 182     153.721 186.479 140.963  1.00  0.00           H
ATOM   2327 3HG2 ILE 2 182     153.755 185.638 139.396  1.00  0.00           H
ATOM   2328 1HD1 ILE 2 182     152.651 188.695 136.559  1.00  0.00           H
ATOM   2329 2HD1 ILE 2 182     152.560 189.440 138.174  1.00  0.00           H
ATOM   2330 3HD1 ILE 2 182     153.891 188.326 137.780  1.00  0.00           H
ATOM   2331  N   THR 2 183     150.362 184.466 138.460  1.00216.74           N
ATOM   2332  CA  THR 2 183     150.291 183.219 137.702  1.00216.74           C
ATOM   2333  C   THR 2 183     150.316 183.573 136.223  1.00216.74           C
ATOM   2334  O   THR 2 183     149.278 183.879 135.633  1.00216.74           O
ATOM   2335  CB  THR 2 183     149.036 182.432 138.041  1.00216.74           C
ATOM   2336  OG1 THR 2 183     147.887 183.241 137.770  1.00216.74           O
ATOM   2337  CG2 THR 2 183     149.030 182.035 139.495  1.00216.74           C
ATOM   2338  H   THR 2 183     149.710 185.207 138.249  1.00  0.00           H
ATOM   2339  HA  THR 2 183     151.156 182.607 137.961  1.00  0.00           H
ATOM   2340  HB  THR 2 183     148.994 181.533 137.426  1.00  0.00           H
ATOM   2341  HG1 THR 2 183     148.167 184.081 137.400  1.00  0.00           H
ATOM   2342 1HG2 THR 2 183     148.123 181.473 139.715  1.00  0.00           H
ATOM   2343 2HG2 THR 2 183     149.901 181.416 139.707  1.00  0.00           H
ATOM   2344 3HG2 THR 2 183     149.061 182.929 140.116  1.00  0.00           H
ATOM   2345  N   GLY 2 184     151.500 183.544 135.623  1.00187.00           N
ATOM   2346  CA  GLY 2 184     151.621 183.970 134.249  1.00187.00           C
ATOM   2347  C   GLY 2 184     151.397 182.802 133.305  1.00187.00           C
ATOM   2348  O   GLY 2 184     151.633 181.643 133.646  1.00187.00           O
ATOM   2349  H   GLY 2 184     152.325 183.227 136.114  1.00  0.00           H
ATOM   2350 1HA  GLY 2 184     150.893 184.757 134.046  1.00  0.00           H
ATOM   2351 2HA  GLY 2 184     152.609 184.397 134.085  1.00  0.00           H
ATOM   2352  N   LEU 2 185     150.904 183.118 132.117  1.00179.03           N
ATOM   2353  CA  LEU 2 185     150.871 182.169 131.010  1.00179.03           C
ATOM   2354  C   LEU 2 185     152.079 182.432 130.125  1.00179.03           C
ATOM   2355  O   LEU 2 185     152.707 183.489 130.245  1.00179.03           O
ATOM   2356  CB  LEU 2 185     149.557 182.241 130.228  1.00179.03           C
ATOM   2357  CG  LEU 2 185     148.210 182.012 130.921  1.00179.03           C
ATOM   2358  CD1 LEU 2 185     147.064 182.328 129.975  1.00179.03           C
ATOM   2359  CD2 LEU 2 185     148.076 180.576 131.423  1.00179.03           C
ATOM   2360  H   LEU 2 185     150.540 184.049 131.977  1.00  0.00           H
ATOM   2361  HA  LEU 2 185     150.964 181.161 131.416  1.00  0.00           H
ATOM   2362 1HB  LEU 2 185     149.474 183.229 129.778  1.00  0.00           H
ATOM   2363 2HB  LEU 2 185     149.587 181.502 129.428  1.00  0.00           H
ATOM   2364  HG  LEU 2 185     148.120 182.686 131.774  1.00  0.00           H
ATOM   2365 1HD1 LEU 2 185     146.115 182.159 130.484  1.00  0.00           H
ATOM   2366 2HD1 LEU 2 185     147.127 183.370 129.662  1.00  0.00           H
ATOM   2367 3HD1 LEU 2 185     147.126 181.681 129.100  1.00  0.00           H
ATOM   2368 1HD2 LEU 2 185     147.108 180.451 131.910  1.00  0.00           H
ATOM   2369 2HD2 LEU 2 185     148.151 179.887 130.582  1.00  0.00           H
ATOM   2370 3HD2 LEU 2 185     148.871 180.364 132.138  1.00  0.00           H
ATOM   2371  N   ASP 2 186     152.446 181.454 129.291  1.00224.23           N
ATOM   2372  CA  ASP 2 186     153.672 181.514 128.504  1.00224.23           C
ATOM   2373  C   ASP 2 186     153.931 182.946 128.049  1.00224.23           C
ATOM   2374  O   ASP 2 186     153.109 183.509 127.310  1.00224.23           O
ATOM   2375  CB  ASP 2 186     153.562 180.593 127.297  1.00224.23           C
ATOM   2376  CG  ASP 2 186     154.859 180.477 126.534  1.00224.23           C
ATOM   2377  OD1 ASP 2 186     155.831 179.937 127.104  1.00224.23           O
ATOM   2378  OD2 ASP 2 186     154.909 180.926 125.371  1.00224.23           O
ATOM   2379  H   ASP 2 186     151.846 180.646 129.208  1.00  0.00           H
ATOM   2380  HA  ASP 2 186     154.501 181.179 129.128  1.00  0.00           H
ATOM   2381 1HB  ASP 2 186     153.257 179.599 127.624  1.00  0.00           H
ATOM   2382 2HB  ASP 2 186     152.791 180.966 126.623  1.00  0.00           H
ATOM   2383  N   PRO 2 187     155.030 183.567 128.460  1.00229.04           N
ATOM   2384  CA  PRO 2 187     155.278 184.972 128.130  1.00229.04           C
ATOM   2385  C   PRO 2 187     155.887 185.103 126.738  1.00229.04           C
ATOM   2386  O   PRO 2 187     156.089 184.125 126.021  1.00229.04           O
ATOM   2387  CB  PRO 2 187     156.255 185.409 129.218  1.00229.04           C
ATOM   2388  CG  PRO 2 187     157.008 184.165 129.552  1.00229.04           C
ATOM   2389  CD  PRO 2 187     156.055 183.002 129.399  1.00229.04           C
ATOM   2390  HA  PRO 2 187     154.334 185.531 128.199  1.00  0.00           H
ATOM   2391 1HB  PRO 2 187     156.904 186.212 128.840  1.00  0.00           H
ATOM   2392 2HB  PRO 2 187     155.704 185.819 130.077  1.00  0.00           H
ATOM   2393 1HG  PRO 2 187     157.877 184.056 128.886  1.00  0.00           H
ATOM   2394 2HG  PRO 2 187     157.400 184.223 130.578  1.00  0.00           H
ATOM   2395 1HD  PRO 2 187     156.590 182.144 128.966  1.00  0.00           H
ATOM   2396 2HD  PRO 2 187     155.633 182.741 130.381  1.00  0.00           H
ATOM   2397  N   ALA 2 188     156.189 186.342 126.367  1.00242.38           N
ATOM   2398  CA  ALA 2 188     156.833 186.610 125.092  1.00242.38           C
ATOM   2399  C   ALA 2 188     158.205 185.942 125.038  1.00242.38           C
ATOM   2400  O   ALA 2 188     158.840 185.680 126.064  1.00242.38           O
ATOM   2401  CB  ALA 2 188     156.924 188.113 124.850  1.00242.38           C
ATOM   2402  H   ALA 2 188     155.967 187.115 126.978  1.00  0.00           H
ATOM   2403  HA  ALA 2 188     156.226 186.163 124.305  1.00  0.00           H
ATOM   2404 1HB  ALA 2 188     157.409 188.299 123.892  1.00  0.00           H
ATOM   2405 2HB  ALA 2 188     155.923 188.542 124.839  1.00  0.00           H
ATOM   2406 3HB  ALA 2 188     157.508 188.574 125.646  1.00  0.00           H
ATOM   2407  N   GLY 2 189     158.671 185.653 123.826  1.00242.80           N
ATOM   2408  CA  GLY 2 189     159.932 184.981 123.626  1.00242.80           C
ATOM   2409  C   GLY 2 189     161.157 185.870 123.714  1.00242.80           C
ATOM   2410  O   GLY 2 189     161.291 186.715 124.605  1.00242.80           O
ATOM   2411  H   GLY 2 189     158.120 185.914 123.022  1.00  0.00           H
ATOM   2412 1HA  GLY 2 189     160.045 184.190 124.367  1.00  0.00           H
ATOM   2413 2HA  GLY 2 189     159.939 184.506 122.646  1.00  0.00           H
ATOM   2414  N   PRO 2 190     162.089 185.670 122.771  1.00243.41           N
ATOM   2415  CA  PRO 2 190     163.380 186.382 122.822  1.00243.41           C
ATOM   2416  C   PRO 2 190     163.325 187.865 122.487  1.00243.41           C
ATOM   2417  O   PRO 2 190     164.367 188.412 122.100  1.00243.41           O
ATOM   2418  CB  PRO 2 190     164.232 185.624 121.797  1.00243.41           C
ATOM   2419  CG  PRO 2 190     163.240 185.064 120.837  1.00243.41           C
ATOM   2420  CD  PRO 2 190     162.051 184.667 121.661  1.00243.41           C
ATOM   2421  HA  PRO 2 190     163.805 186.290 123.832  1.00  0.00           H
ATOM   2422 1HB  PRO 2 190     164.946 186.311 121.320  1.00  0.00           H
ATOM   2423 2HB  PRO 2 190     164.822 184.845 122.301  1.00  0.00           H
ATOM   2424 1HG  PRO 2 190     162.981 185.817 120.077  1.00  0.00           H
ATOM   2425 2HG  PRO 2 190     163.674 184.207 120.300  1.00  0.00           H
ATOM   2426 1HD  PRO 2 190     161.137 184.758 121.055  1.00  0.00           H
ATOM   2427 2HD  PRO 2 190     162.179 183.634 122.016  1.00  0.00           H
ATOM   2428  N   ASN 2 191     162.165 188.524 122.578  1.00247.12           N
ATOM   2429  CA  ASN 2 191     162.148 189.984 122.516  1.00247.12           C
ATOM   2430  C   ASN 2 191     162.871 190.597 123.707  1.00247.12           C
ATOM   2431  O   ASN 2 191     163.385 191.719 123.623  1.00247.12           O
ATOM   2432  CB  ASN 2 191     160.715 190.515 122.461  1.00247.12           C
ATOM   2433  CG  ASN 2 191     160.065 190.317 121.114  1.00247.12           C
ATOM   2434  OD1 ASN 2 191     160.741 190.202 120.091  1.00247.12           O
ATOM   2435  ND2 ASN 2 191     158.739 190.338 121.098  1.00247.12           N
ATOM   2436  H   ASN 2 191     161.294 188.025 122.690  1.00  0.00           H
ATOM   2437  HA  ASN 2 191     162.665 190.299 121.607  1.00  0.00           H
ATOM   2438 1HB  ASN 2 191     160.112 190.011 123.217  1.00  0.00           H
ATOM   2439 2HB  ASN 2 191     160.712 191.580 122.697  1.00  0.00           H
ATOM   2440 1HD2 ASN 2 191     158.248 190.213 120.235  1.00  0.00           H
ATOM   2441 2HD2 ASN 2 191     158.231 190.479 121.946  1.00  0.00           H
ATOM   2442  N   PHE 2 192     162.923 189.879 124.819  1.00247.01           N
ATOM   2443  CA  PHE 2 192     163.448 190.397 126.077  1.00247.01           C
ATOM   2444  C   PHE 2 192     164.606 189.502 126.503  1.00247.01           C
ATOM   2445  O   PHE 2 192     164.431 188.549 127.266  1.00247.01           O
ATOM   2446  CB  PHE 2 192     162.355 190.469 127.147  1.00247.01           C
ATOM   2447  CG  PHE 2 192     161.147 191.283 126.749  1.00247.01           C
ATOM   2448  CD1 PHE 2 192     161.132 192.668 126.901  1.00247.01           C
ATOM   2449  CD2 PHE 2 192     160.028 190.663 126.216  1.00247.01           C
ATOM   2450  CE1 PHE 2 192     160.026 193.411 126.533  1.00247.01           C
ATOM   2451  CE2 PHE 2 192     158.916 191.401 125.853  1.00247.01           C
ATOM   2452  CZ  PHE 2 192     158.916 192.774 126.008  1.00247.01           C
ATOM   2453  H   PHE 2 192     162.579 188.929 124.782  1.00  0.00           H
ATOM   2454  HA  PHE 2 192     163.825 191.406 125.905  1.00  0.00           H
ATOM   2455 1HB  PHE 2 192     162.016 189.462 127.387  1.00  0.00           H
ATOM   2456 2HB  PHE 2 192     162.766 190.903 128.057  1.00  0.00           H
ATOM   2457  HD1 PHE 2 192     162.009 193.167 127.315  1.00  0.00           H
ATOM   2458  HD2 PHE 2 192     160.026 189.580 126.093  1.00  0.00           H
ATOM   2459  HE1 PHE 2 192     160.031 194.493 126.658  1.00  0.00           H
ATOM   2460  HE2 PHE 2 192     158.039 190.900 125.444  1.00  0.00           H
ATOM   2461  HZ  PHE 2 192     158.041 193.354 125.719  1.00  0.00           H
ATOM   2462  N   GLU 2 193     165.795 189.818 125.999  1.00263.27           N
ATOM   2463  CA  GLU 2 193     167.015 189.089 126.322  1.00263.27           C
ATOM   2464  C   GLU 2 193     167.987 190.057 126.974  1.00263.27           C
ATOM   2465  O   GLU 2 193     168.109 191.205 126.528  1.00263.27           O
ATOM   2466  CB  GLU 2 193     167.629 188.465 125.068  1.00263.27           C
ATOM   2467  CG  GLU 2 193     166.781 187.377 124.434  1.00263.27           C
ATOM   2468  CD  GLU 2 193     166.920 186.043 125.142  1.00263.27           C
ATOM   2469  OE1 GLU 2 193     168.067 185.627 125.404  1.00263.27           O
ATOM   2470  OE2 GLU 2 193     165.882 185.412 125.436  1.00263.27           O
ATOM   2471  H   GLU 2 193     165.844 190.601 125.364  1.00  0.00           H
ATOM   2472  HA  GLU 2 193     166.765 188.288 127.018  1.00  0.00           H
ATOM   2473 1HB  GLU 2 193     167.795 189.241 124.320  1.00  0.00           H
ATOM   2474 2HB  GLU 2 193     168.600 188.035 125.314  1.00  0.00           H
ATOM   2475 1HG  GLU 2 193     165.736 187.683 124.459  1.00  0.00           H
ATOM   2476 2HG  GLU 2 193     167.073 187.264 123.391  1.00  0.00           H
ATOM   2477  N   TYR 2 194     168.697 189.573 128.003  1.00273.44           N
ATOM   2478  CA  TYR 2 194     169.688 190.337 128.778  1.00273.44           C
ATOM   2479  C   TYR 2 194     169.076 191.582 129.421  1.00273.44           C
ATOM   2480  O   TYR 2 194     169.765 192.564 129.708  1.00273.44           O
ATOM   2481  CB  TYR 2 194     170.919 190.701 127.935  1.00273.44           C
ATOM   2482  CG  TYR 2 194     171.585 189.541 127.218  1.00273.44           C
ATOM   2483  CD1 TYR 2 194     172.434 188.677 127.901  1.00273.44           C
ATOM   2484  CD2 TYR 2 194     171.412 189.345 125.850  1.00273.44           C
ATOM   2485  CE1 TYR 2 194     173.055 187.621 127.251  1.00273.44           C
ATOM   2486  CE2 TYR 2 194     172.026 188.294 125.193  1.00273.44           C
ATOM   2487  CZ  TYR 2 194     172.849 187.438 125.897  1.00273.44           C
ATOM   2488  OH  TYR 2 194     173.465 186.397 125.247  1.00273.44           O
ATOM   2489  H   TYR 2 194     168.519 188.609 128.246  1.00  0.00           H
ATOM   2490  HA  TYR 2 194     170.024 189.721 129.612  1.00  0.00           H
ATOM   2491 1HB  TYR 2 194     170.638 191.433 127.177  1.00  0.00           H
ATOM   2492 2HB  TYR 2 194     171.672 191.164 128.572  1.00  0.00           H
ATOM   2493  HD1 TYR 2 194     172.621 188.824 128.965  1.00  0.00           H
ATOM   2494  HD2 TYR 2 194     170.783 190.028 125.278  1.00  0.00           H
ATOM   2495  HE1 TYR 2 194     173.716 186.954 127.803  1.00  0.00           H
ATOM   2496  HE2 TYR 2 194     171.859 188.147 124.125  1.00  0.00           H
ATOM   2497  HH  TYR 2 194     173.196 186.391 124.325  1.00  0.00           H
ATOM   2498  N   ALA 2 195     167.766 191.540 129.647  1.00232.17           N
ATOM   2499  CA  ALA 2 195     167.051 192.679 130.196  1.00232.17           C
ATOM   2500  C   ALA 2 195     167.398 192.871 131.672  1.00232.17           C
ATOM   2501  O   ALA 2 195     167.704 191.922 132.399  1.00232.17           O
ATOM   2502  CB  ALA 2 195     165.544 192.502 130.018  1.00232.17           C
ATOM   2503  H   ALA 2 195     167.255 190.695 129.433  1.00  0.00           H
ATOM   2504  HA  ALA 2 195     167.366 193.571 129.653  1.00  0.00           H
ATOM   2505 1HB  ALA 2 195     165.024 193.365 130.435  1.00  0.00           H
ATOM   2506 2HB  ALA 2 195     165.311 192.416 128.957  1.00  0.00           H
ATOM   2507 3HB  ALA 2 195     165.220 191.599 130.536  1.00  0.00           H
ATOM   2508  N   GLU 2 196     167.352 194.125 132.113  1.00233.11           N
ATOM   2509  CA  GLU 2 196     167.460 194.419 133.531  1.00233.11           C
ATOM   2510  C   GLU 2 196     166.169 194.040 134.252  1.00233.11           C
ATOM   2511  O   GLU 2 196     165.086 194.003 133.664  1.00233.11           O
ATOM   2512  CB  GLU 2 196     167.782 195.898 133.765  1.00233.11           C
ATOM   2513  CG  GLU 2 196     166.724 196.879 133.274  1.00233.11           C
ATOM   2514  CD  GLU 2 196     166.920 197.303 131.828  1.00233.11           C
ATOM   2515  OE1 GLU 2 196     167.888 196.842 131.186  1.00233.11           O
ATOM   2516  OE2 GLU 2 196     166.097 198.101 131.330  1.00233.11           O
ATOM   2517  H   GLU 2 196     167.241 194.887 131.459  1.00  0.00           H
ATOM   2518  HA  GLU 2 196     168.271 193.821 133.948  1.00  0.00           H
ATOM   2519 1HB  GLU 2 196     167.922 196.076 134.831  1.00  0.00           H
ATOM   2520 2HB  GLU 2 196     168.717 196.151 133.266  1.00  0.00           H
ATOM   2521 1HG  GLU 2 196     165.742 196.417 133.371  1.00  0.00           H
ATOM   2522 2HG  GLU 2 196     166.743 197.764 133.908  1.00  0.00           H
ATOM   2523  N   ALA 2 197     166.313 193.761 135.552  1.00220.43           N
ATOM   2524  CA  ALA 2 197     165.205 193.245 136.356  1.00220.43           C
ATOM   2525  C   ALA 2 197     163.866 193.979 136.203  1.00220.43           C
ATOM   2526  O   ALA 2 197     162.844 193.279 136.087  1.00220.43           O
ATOM   2527  CB  ALA 2 197     165.634 193.178 137.831  1.00220.43           C
ATOM   2528  H   ALA 2 197     167.211 193.909 135.990  1.00  0.00           H
ATOM   2529  HA  ALA 2 197     164.968 192.241 136.001  1.00  0.00           H
ATOM   2530 1HB  ALA 2 197     164.810 192.793 138.432  1.00  0.00           H
ATOM   2531 2HB  ALA 2 197     166.495 192.516 137.929  1.00  0.00           H
ATOM   2532 3HB  ALA 2 197     165.902 194.175 138.177  1.00  0.00           H
ATOM   2533  N   PRO 2 198     163.763 195.325 136.235  1.00226.36           N
ATOM   2534  CA  PRO 2 198     162.413 195.922 136.161  1.00226.36           C
ATOM   2535  C   PRO 2 198     161.648 195.585 134.890  1.00226.36           C
ATOM   2536  O   PRO 2 198     160.426 195.776 134.851  1.00226.36           O
ATOM   2537  CB  PRO 2 198     162.678 197.430 136.265  1.00226.36           C
ATOM   2538  CG  PRO 2 198     163.969 197.547 136.929  1.00226.36           C
ATOM   2539  CD  PRO 2 198     164.783 196.400 136.445  1.00226.36           C
ATOM   2540  HA  PRO 2 198     161.816 195.572 137.016  1.00  0.00           H
ATOM   2541 1HB  PRO 2 198     162.683 197.881 135.262  1.00  0.00           H
ATOM   2542 2HB  PRO 2 198     161.871 197.915 136.833  1.00  0.00           H
ATOM   2543 1HG  PRO 2 198     164.436 198.513 136.684  1.00  0.00           H
ATOM   2544 2HG  PRO 2 198     163.838 197.525 138.021  1.00  0.00           H
ATOM   2545 1HD  PRO 2 198     165.282 196.675 135.504  1.00  0.00           H
ATOM   2546 2HD  PRO 2 198     165.523 196.125 137.211  1.00  0.00           H
ATOM   2547  N   SER 2 199     162.320 195.089 133.851  1.00227.03           N
ATOM   2548  CA  SER 2 199     161.683 194.841 132.566  1.00227.03           C
ATOM   2549  C   SER 2 199     161.629 193.361 132.208  1.00227.03           C
ATOM   2550  O   SER 2 199     161.512 193.024 131.025  1.00227.03           O
ATOM   2551  CB  SER 2 199     162.405 195.610 131.459  1.00227.03           C
ATOM   2552  OG  SER 2 199     163.766 195.227 131.386  1.00227.03           O
ATOM   2553  H   SER 2 199     163.302 194.878 133.963  1.00  0.00           H
ATOM   2554  HA  SER 2 199     160.650 195.190 132.618  1.00  0.00           H
ATOM   2555 1HB  SER 2 199     161.916 195.418 130.504  1.00  0.00           H
ATOM   2556 2HB  SER 2 199     162.333 196.680 131.653  1.00  0.00           H
ATOM   2557  HG  SER 2 199     163.950 194.750 132.198  1.00  0.00           H
ATOM   2558  N   ARG 2 200     161.707 192.472 133.196  1.00206.51           N
ATOM   2559  CA  ARG 2 200     161.647 191.040 132.937  1.00206.51           C
ATOM   2560  C   ARG 2 200     160.916 190.366 134.086  1.00206.51           C
ATOM   2561  O   ARG 2 200     160.732 190.943 135.159  1.00206.51           O
ATOM   2562  CB  ARG 2 200     163.047 190.445 132.760  1.00206.51           C
ATOM   2563  CG  ARG 2 200     163.971 190.665 133.937  1.00206.51           C
ATOM   2564  CD  ARG 2 200     165.386 190.268 133.582  1.00206.51           C
ATOM   2565  NE  ARG 2 200     165.553 188.821 133.580  1.00206.51           N
ATOM   2566  CZ  ARG 2 200     166.656 188.195 133.197  1.00206.51           C
ATOM   2567  NH1 ARG 2 200     167.712 188.861 132.758  1.00206.51           N
ATOM   2568  NH2 ARG 2 200     166.701 186.867 133.249  1.00206.51           N
ATOM   2569  H   ARG 2 200     161.810 192.797 134.147  1.00  0.00           H
ATOM   2570  HA  ARG 2 200     161.089 190.879 132.014  1.00  0.00           H
ATOM   2571 1HB  ARG 2 200     162.967 189.371 132.593  1.00  0.00           H
ATOM   2572 2HB  ARG 2 200     163.518 190.879 131.878  1.00  0.00           H
ATOM   2573 1HG  ARG 2 200     163.959 191.718 134.217  1.00  0.00           H
ATOM   2574 2HG  ARG 2 200     163.636 190.060 134.780  1.00  0.00           H
ATOM   2575 1HD  ARG 2 200     165.631 190.643 132.589  1.00  0.00           H
ATOM   2576 2HD  ARG 2 200     166.075 190.693 134.310  1.00  0.00           H
ATOM   2577  HE  ARG 2 200     164.774 188.257 133.893  1.00  0.00           H
ATOM   2578 1HH1 ARG 2 200     167.688 189.869 132.711  1.00  0.00           H
ATOM   2579 2HH1 ARG 2 200     168.540 188.361 132.472  1.00  0.00           H
ATOM   2580 1HH2 ARG 2 200     165.899 186.347 133.580  1.00  0.00           H
ATOM   2581 2HH2 ARG 2 200     167.534 186.378 132.960  1.00  0.00           H
ATOM   2582  N   LEU 2 201     160.494 189.127 133.843  1.00201.44           N
ATOM   2583  CA  LEU 2 201     159.926 188.300 134.896  1.00201.44           C
ATOM   2584  C   LEU 2 201     161.043 187.812 135.807  1.00201.44           C
ATOM   2585  O   LEU 2 201     162.104 187.390 135.343  1.00201.44           O
ATOM   2586  CB  LEU 2 201     159.170 187.096 134.316  1.00201.44           C
ATOM   2587  CG  LEU 2 201     157.695 187.046 133.868  1.00201.44           C
ATOM   2588  CD1 LEU 2 201     156.756 187.220 135.056  1.00201.44           C
ATOM   2589  CD2 LEU 2 201     157.312 187.987 132.715  1.00201.44           C
ATOM   2590  H   LEU 2 201     160.569 188.751 132.909  1.00  0.00           H
ATOM   2591  HA  LEU 2 201     159.219 188.902 135.465  1.00  0.00           H
ATOM   2592 1HB  LEU 2 201     159.681 186.767 133.411  1.00  0.00           H
ATOM   2593 2HB  LEU 2 201     159.202 186.282 135.041  1.00  0.00           H
ATOM   2594  HG  LEU 2 201     157.452 186.038 133.530  1.00  0.00           H
ATOM   2595 1HD1 LEU 2 201     155.722 187.181 134.712  1.00  0.00           H
ATOM   2596 2HD1 LEU 2 201     156.928 186.420 135.777  1.00  0.00           H
ATOM   2597 3HD1 LEU 2 201     156.944 188.182 135.531  1.00  0.00           H
ATOM   2598 1HD2 LEU 2 201     156.253 187.866 132.486  1.00  0.00           H
ATOM   2599 2HD2 LEU 2 201     157.504 189.019 133.010  1.00  0.00           H
ATOM   2600 3HD2 LEU 2 201     157.905 187.744 131.835  1.00  0.00           H
ATOM   2601  N   SER 2 202     160.809 187.882 137.110  1.00203.99           N
ATOM   2602  CA  SER 2 202     161.760 187.349 138.074  1.00203.99           C
ATOM   2603  C   SER 2 202     160.980 186.778 139.246  1.00203.99           C
ATOM   2604  O   SER 2 202     159.830 187.169 139.477  1.00203.99           O
ATOM   2605  CB  SER 2 202     162.742 188.434 138.537  1.00203.99           C
ATOM   2606  OG  SER 2 202     163.539 188.903 137.464  1.00203.99           O
ATOM   2607  H   SER 2 202     159.959 188.312 137.445  1.00  0.00           H
ATOM   2608  HA  SER 2 202     162.329 186.552 137.593  1.00  0.00           H
ATOM   2609 1HB  SER 2 202     162.186 189.266 138.968  1.00  0.00           H
ATOM   2610 2HB  SER 2 202     163.385 188.031 139.319  1.00  0.00           H
ATOM   2611  HG  SER 2 202     163.323 188.348 136.710  1.00  0.00           H
ATOM   2612  N   PRO 2 203     161.556 185.811 139.974  1.00229.54           N
ATOM   2613  CA  PRO 2 203     160.865 185.281 141.165  1.00229.54           C
ATOM   2614  C   PRO 2 203     160.426 186.343 142.161  1.00229.54           C
ATOM   2615  O   PRO 2 203     159.444 186.126 142.880  1.00229.54           O
ATOM   2616  CB  PRO 2 203     161.902 184.329 141.776  1.00229.54           C
ATOM   2617  CG  PRO 2 203     162.781 183.952 140.643  1.00229.54           C
ATOM   2618  CD  PRO 2 203     162.886 185.169 139.776  1.00229.54           C
ATOM   2619  HA  PRO 2 203     159.967 184.730 140.846  1.00  0.00           H
ATOM   2620 1HB  PRO 2 203     162.449 184.839 142.584  1.00  0.00           H
ATOM   2621 2HB  PRO 2 203     161.398 183.461 142.227  1.00  0.00           H
ATOM   2622 1HG  PRO 2 203     163.765 183.631 141.016  1.00  0.00           H
ATOM   2623 2HG  PRO 2 203     162.353 183.098 140.099  1.00  0.00           H
ATOM   2624 1HD  PRO 2 203     163.708 185.805 140.134  1.00  0.00           H
ATOM   2625 2HD  PRO 2 203     163.056 184.864 138.733  1.00  0.00           H
ATOM   2626  N   ASP 2 204     161.109 187.485 142.228  1.00246.52           N
ATOM   2627  CA  ASP 2 204     160.723 188.510 143.193  1.00246.52           C
ATOM   2628  C   ASP 2 204     159.559 189.373 142.718  1.00246.52           C
ATOM   2629  O   ASP 2 204     159.260 190.387 143.360  1.00246.52           O
ATOM   2630  CB  ASP 2 204     161.935 189.381 143.571  1.00246.52           C
ATOM   2631  CG  ASP 2 204     162.490 190.204 142.406  1.00246.52           C
ATOM   2632  OD1 ASP 2 204     161.954 190.162 141.282  1.00246.52           O
ATOM   2633  OD2 ASP 2 204     163.495 190.912 142.629  1.00246.52           O
ATOM   2634  H   ASP 2 204     161.896 187.656 141.618  1.00  0.00           H
ATOM   2635  HA  ASP 2 204     160.355 188.016 144.093  1.00  0.00           H
ATOM   2636 1HB  ASP 2 204     161.655 190.068 144.370  1.00  0.00           H
ATOM   2637 2HB  ASP 2 204     162.736 188.746 143.951  1.00  0.00           H
ATOM   2638  N   ASP 2 205     158.904 188.998 141.615  1.00215.60           N
ATOM   2639  CA  ASP 2 205     157.690 189.680 141.180  1.00215.60           C
ATOM   2640  C   ASP 2 205     156.523 189.449 142.128  1.00215.60           C
ATOM   2641  O   ASP 2 205     155.532 190.186 142.063  1.00215.60           O
ATOM   2642  CB  ASP 2 205     157.299 189.209 139.781  1.00215.60           C
ATOM   2643  CG  ASP 2 205     158.268 189.674 138.724  1.00215.60           C
ATOM   2644  OD1 ASP 2 205     159.047 190.610 138.998  1.00215.60           O
ATOM   2645  OD2 ASP 2 205     158.257 189.095 137.620  1.00215.60           O
ATOM   2646  H   ASP 2 205     159.257 188.225 141.069  1.00  0.00           H
ATOM   2647  HA  ASP 2 205     157.888 190.752 141.148  1.00  0.00           H
ATOM   2648 1HB  ASP 2 205     157.254 188.120 139.764  1.00  0.00           H
ATOM   2649 2HB  ASP 2 205     156.304 189.581 139.536  1.00  0.00           H
ATOM   2650  N   ALA 2 206     156.611 188.441 142.992  1.00237.80           N
ATOM   2651  CA  ALA 2 206     155.572 188.154 143.967  1.00237.80           C
ATOM   2652  C   ALA 2 206     156.151 187.266 145.056  1.00237.80           C
ATOM   2653  O   ALA 2 206     157.273 186.765 144.948  1.00237.80           O
ATOM   2654  CB  ALA 2 206     154.363 187.478 143.321  1.00237.80           C
ATOM   2655  H   ALA 2 206     157.434 187.856 142.963  1.00  0.00           H
ATOM   2656  HA  ALA 2 206     155.245 189.099 144.400  1.00  0.00           H
ATOM   2657 1HB  ALA 2 206     153.608 187.279 144.080  1.00  0.00           H
ATOM   2658 2HB  ALA 2 206     153.946 188.133 142.556  1.00  0.00           H
ATOM   2659 3HB  ALA 2 206     154.673 186.539 142.864  1.00  0.00           H
ATOM   2660  N   ASP 2 207     155.369 187.081 146.120  1.00250.42           N
ATOM   2661  CA  ASP 2 207     155.699 186.058 147.102  1.00250.42           C
ATOM   2662  C   ASP 2 207     155.712 184.668 146.480  1.00250.42           C
ATOM   2663  O   ASP 2 207     156.428 183.784 146.959  1.00250.42           O
ATOM   2664  CB  ASP 2 207     154.713 186.111 148.269  1.00250.42           C
ATOM   2665  CG  ASP 2 207     154.955 187.294 149.184  1.00250.42           C
ATOM   2666  OD1 ASP 2 207     155.996 187.965 149.024  1.00250.42           O
ATOM   2667  OD2 ASP 2 207     154.106 187.555 150.060  1.00250.42           O
ATOM   2668  H   ASP 2 207     154.543 187.646 146.257  1.00  0.00           H
ATOM   2669  HA  ASP 2 207     156.703 186.253 147.482  1.00  0.00           H
ATOM   2670 1HB  ASP 2 207     153.695 186.169 147.882  1.00  0.00           H
ATOM   2671 2HB  ASP 2 207     154.790 185.194 148.852  1.00  0.00           H
ATOM   2672  N   PHE 2 208     154.941 184.461 145.411  1.00223.05           N
ATOM   2673  CA  PHE 2 208     154.885 183.167 144.744  1.00223.05           C
ATOM   2674  C   PHE 2 208     154.587 183.435 143.275  1.00223.05           C
ATOM   2675  O   PHE 2 208     153.501 183.919 142.941  1.00223.05           O
ATOM   2676  CB  PHE 2 208     153.802 182.281 145.382  1.00223.05           C
ATOM   2677  CG  PHE 2 208     153.852 180.827 144.970  1.00223.05           C
ATOM   2678  CD1 PHE 2 208     154.948 180.289 144.302  1.00223.05           C
ATOM   2679  CD2 PHE 2 208     152.786 179.992 145.269  1.00223.05           C
ATOM   2680  CE1 PHE 2 208     154.974 178.957 143.940  1.00223.05           C
ATOM   2681  CE2 PHE 2 208     152.806 178.660 144.909  1.00223.05           C
ATOM   2682  CZ  PHE 2 208     153.900 178.142 144.240  1.00223.05           C
ATOM   2683  H   PHE 2 208     154.382 185.222 145.055  1.00  0.00           H
ATOM   2684  HA  PHE 2 208     155.853 182.676 144.860  1.00  0.00           H
ATOM   2685 1HB  PHE 2 208     153.893 182.321 146.467  1.00  0.00           H
ATOM   2686 2HB  PHE 2 208     152.817 182.666 145.121  1.00  0.00           H
ATOM   2687  HD1 PHE 2 208     155.795 180.932 144.066  1.00  0.00           H
ATOM   2688  HD2 PHE 2 208     151.923 180.401 145.795  1.00  0.00           H
ATOM   2689  HE1 PHE 2 208     155.841 178.552 143.418  1.00  0.00           H
ATOM   2690  HE2 PHE 2 208     151.961 178.015 145.151  1.00  0.00           H
ATOM   2691  HZ  PHE 2 208     153.914 177.093 143.950  1.00  0.00           H
ATOM   2692  N   VAL 2 209     155.544 183.121 142.406  1.00213.54           N
ATOM   2693  CA  VAL 2 209     155.443 183.392 140.977  1.00213.54           C
ATOM   2694  C   VAL 2 209     155.308 182.056 140.259  1.00213.54           C
ATOM   2695  O   VAL 2 209     156.210 181.215 140.341  1.00213.54           O
ATOM   2696  CB  VAL 2 209     156.681 184.159 140.466  1.00213.54           C
ATOM   2697  CG1 VAL 2 209     156.598 184.405 138.962  1.00213.54           C
ATOM   2698  CG2 VAL 2 209     156.906 185.441 141.249  1.00213.54           C
ATOM   2699  H   VAL 2 209     156.376 182.672 142.764  1.00  0.00           H
ATOM   2700  HA  VAL 2 209     154.562 184.010 140.803  1.00  0.00           H
ATOM   2701  HB  VAL 2 209     157.559 183.524 140.574  1.00  0.00           H
ATOM   2702 1HG1 VAL 2 209     157.485 184.947 138.634  1.00  0.00           H
ATOM   2703 2HG1 VAL 2 209     156.542 183.451 138.439  1.00  0.00           H
ATOM   2704 3HG1 VAL 2 209     155.710 184.996 138.739  1.00  0.00           H
ATOM   2705 1HG2 VAL 2 209     157.786 185.954 140.861  1.00  0.00           H
ATOM   2706 2HG2 VAL 2 209     156.034 186.088 141.147  1.00  0.00           H
ATOM   2707 3HG2 VAL 2 209     157.060 185.204 142.301  1.00  0.00           H
ATOM   2708  N   ASP 2 210     154.189 181.855 139.557  1.00213.48           N
ATOM   2709  CA  ASP 2 210     154.008 180.662 138.742  1.00213.48           C
ATOM   2710  C   ASP 2 210     154.018 181.039 137.269  1.00213.48           C
ATOM   2711  O   ASP 2 210     153.722 182.176 136.901  1.00213.48           O
ATOM   2712  CB  ASP 2 210     152.703 179.932 139.085  1.00213.48           C
ATOM   2713  CG  ASP 2 210     152.565 179.658 140.566  1.00213.48           C
ATOM   2714  OD1 ASP 2 210     153.554 179.219 141.185  1.00213.48           O
ATOM   2715  OD2 ASP 2 210     151.467 179.889 141.113  1.00213.48           O
ATOM   2716  H   ASP 2 210     153.452 182.544 139.591  1.00  0.00           H
ATOM   2717  HA  ASP 2 210     154.836 179.979 138.937  1.00  0.00           H
ATOM   2718 1HB  ASP 2 210     151.854 180.532 138.756  1.00  0.00           H
ATOM   2719 2HB  ASP 2 210     152.662 178.985 138.547  1.00  0.00           H
ATOM   2720  N   VAL 2 211     154.353 180.063 136.423  1.00197.70           N
ATOM   2721  CA  VAL 2 211     154.182 180.209 134.981  1.00197.70           C
ATOM   2722  C   VAL 2 211     153.779 178.861 134.397  1.00197.70           C
ATOM   2723  O   VAL 2 211     154.225 177.807 134.860  1.00197.70           O
ATOM   2724  CB  VAL 2 211     155.465 180.789 134.330  1.00197.70           C
ATOM   2725  CG1 VAL 2 211     156.651 179.866 134.515  1.00197.70           C
ATOM   2726  CG2 VAL 2 211     155.236 181.099 132.852  1.00197.70           C
ATOM   2727  H   VAL 2 211     154.734 179.202 136.787  1.00  0.00           H
ATOM   2728  HA  VAL 2 211     153.358 180.902 134.798  1.00  0.00           H
ATOM   2729  HB  VAL 2 211     155.740 181.708 134.847  1.00  0.00           H
ATOM   2730 1HG1 VAL 2 211     157.532 180.307 134.046  1.00  0.00           H
ATOM   2731 2HG1 VAL 2 211     156.840 179.726 135.580  1.00  0.00           H
ATOM   2732 3HG1 VAL 2 211     156.439 178.902 134.054  1.00  0.00           H
ATOM   2733 1HG2 VAL 2 211     156.150 181.505 132.420  1.00  0.00           H
ATOM   2734 2HG2 VAL 2 211     154.959 180.184 132.327  1.00  0.00           H
ATOM   2735 3HG2 VAL 2 211     154.432 181.830 132.755  1.00  0.00           H
ATOM   2736  N   LEU 2 212     152.890 178.897 133.398  1.00195.20           N
ATOM   2737  CA  LEU 2 212     152.495 177.715 132.625  1.00195.20           C
ATOM   2738  C   LEU 2 212     153.138 177.810 131.244  1.00195.20           C
ATOM   2739  O   LEU 2 212     152.779 178.688 130.454  1.00195.20           O
ATOM   2740  CB  LEU 2 212     150.977 177.617 132.496  1.00195.20           C
ATOM   2741  CG  LEU 2 212     150.016 177.619 133.689  1.00195.20           C
ATOM   2742  CD1 LEU 2 212     148.607 177.350 133.195  1.00195.20           C
ATOM   2743  CD2 LEU 2 212     150.391 176.584 134.724  1.00195.20           C
ATOM   2744  H   LEU 2 212     152.475 179.791 133.175  1.00  0.00           H
ATOM   2745  HA  LEU 2 212     152.850 176.827 133.147  1.00  0.00           H
ATOM   2746 1HB  LEU 2 212     150.626 178.450 131.890  1.00  0.00           H
ATOM   2747 2HB  LEU 2 212     150.732 176.689 131.977  1.00  0.00           H
ATOM   2748  HG  LEU 2 212     150.032 178.599 134.167  1.00  0.00           H
ATOM   2749 1HD1 LEU 2 212     147.920 177.351 134.041  1.00  0.00           H
ATOM   2750 2HD1 LEU 2 212     148.314 178.128 132.489  1.00  0.00           H
ATOM   2751 3HD1 LEU 2 212     148.574 176.380 132.702  1.00  0.00           H
ATOM   2752 1HD2 LEU 2 212     149.683 176.623 135.551  1.00  0.00           H
ATOM   2753 2HD2 LEU 2 212     150.367 175.592 134.272  1.00  0.00           H
ATOM   2754 3HD2 LEU 2 212     151.395 176.788 135.096  1.00  0.00           H
ATOM   2755  N   HIS 2 213     154.071 176.909 130.944  1.00200.34           N
ATOM   2756  CA  HIS 2 213     154.778 176.944 129.662  1.00200.34           C
ATOM   2757  C   HIS 2 213     154.075 176.040 128.660  1.00200.34           C
ATOM   2758  O   HIS 2 213     154.481 174.902 128.420  1.00200.34           O
ATOM   2759  CB  HIS 2 213     156.240 176.544 129.820  1.00200.34           C
ATOM   2760  CG  HIS 2 213     157.065 177.527 130.582  1.00200.34           C
ATOM   2761  ND1 HIS 2 213     158.221 177.174 131.244  1.00200.34           N
ATOM   2762  CD2 HIS 2 213     156.936 178.864 130.742  1.00200.34           C
ATOM   2763  CE1 HIS 2 213     158.752 178.246 131.800  1.00200.34           C
ATOM   2764  NE2 HIS 2 213     157.993 179.288 131.507  1.00200.34           N
ATOM   2765  H   HIS 2 213     154.297 176.186 131.611  1.00  0.00           H
ATOM   2766  HA  HIS 2 213     154.755 177.958 129.262  1.00  0.00           H
ATOM   2767 1HB  HIS 2 213     156.300 175.584 130.334  1.00  0.00           H
ATOM   2768 2HB  HIS 2 213     156.690 176.417 128.836  1.00  0.00           H
ATOM   2769  HD2 HIS 2 213     156.134 179.488 130.343  1.00  0.00           H
ATOM   2770  HE1 HIS 2 213     159.662 178.270 132.399  1.00  0.00           H
ATOM   2771  HE2 HIS 2 213     158.162 180.240 131.795  1.00  0.00           H
ATOM   2772  N   THR 2 214     153.002 176.561 128.064  1.00204.41           N
ATOM   2773  CA  THR 2 214     152.129 175.730 127.244  1.00204.41           C
ATOM   2774  C   THR 2 214     152.863 175.198 126.018  1.00204.41           C
ATOM   2775  O   THR 2 214     152.777 174.004 125.702  1.00204.41           O
ATOM   2776  CB  THR 2 214     150.895 176.533 126.828  1.00204.41           C
ATOM   2777  OG1 THR 2 214     150.154 176.907 127.995  1.00204.41           O
ATOM   2778  CG2 THR 2 214     149.986 175.726 125.908  1.00204.41           C
ATOM   2779  H   THR 2 214     152.784 177.541 128.176  1.00  0.00           H
ATOM   2780  HA  THR 2 214     151.811 174.872 127.837  1.00  0.00           H
ATOM   2781  HB  THR 2 214     151.210 177.435 126.303  1.00  0.00           H
ATOM   2782  HG1 THR 2 214     150.593 176.561 128.777  1.00  0.00           H
ATOM   2783 1HG2 THR 2 214     149.121 176.328 125.632  1.00  0.00           H
ATOM   2784 2HG2 THR 2 214     150.534 175.444 125.009  1.00  0.00           H
ATOM   2785 3HG2 THR 2 214     149.652 174.827 126.424  1.00  0.00           H
ATOM   2786  N   PHE 2 215     153.624 176.057 125.341  1.00225.12           N
ATOM   2787  CA  PHE 2 215     154.239 175.736 124.054  1.00225.12           C
ATOM   2788  C   PHE 2 215     155.674 176.261 124.083  1.00225.12           C
ATOM   2789  O   PHE 2 215     155.908 177.472 124.066  1.00225.12           O
ATOM   2790  CB  PHE 2 215     153.381 176.335 122.916  1.00225.12           C
ATOM   2791  CG  PHE 2 215     153.831 175.982 121.505  1.00225.12           C
ATOM   2792  CD1 PHE 2 215     154.903 176.611 120.880  1.00225.12           C
ATOM   2793  CD2 PHE 2 215     153.180 174.968 120.822  1.00225.12           C
ATOM   2794  CE1 PHE 2 215     155.277 176.265 119.594  1.00225.12           C
ATOM   2795  CE2 PHE 2 215     153.557 174.613 119.538  1.00225.12           C
ATOM   2796  CZ  PHE 2 215     154.611 175.258 118.927  1.00225.12           C
ATOM   2797  H   PHE 2 215     153.775 176.971 125.744  1.00  0.00           H
ATOM   2798  HA  PHE 2 215     154.272 174.651 123.948  1.00  0.00           H
ATOM   2799 1HB  PHE 2 215     152.352 175.998 123.021  1.00  0.00           H
ATOM   2800 2HB  PHE 2 215     153.381 177.421 122.993  1.00  0.00           H
ATOM   2801  HD1 PHE 2 215     155.452 177.385 121.416  1.00  0.00           H
ATOM   2802  HD2 PHE 2 215     152.347 174.458 121.305  1.00  0.00           H
ATOM   2803  HE1 PHE 2 215     156.100 176.788 119.106  1.00  0.00           H
ATOM   2804  HE2 PHE 2 215     153.022 173.824 119.009  1.00  0.00           H
ATOM   2805  HZ  PHE 2 215     154.914 174.975 117.920  1.00  0.00           H
ATOM   2806  N   THR 2 216     156.632 175.336 124.126  1.00239.30           N
ATOM   2807  CA  THR 2 216     158.052 175.657 124.125  1.00239.30           C
ATOM   2808  C   THR 2 216     158.770 175.087 122.907  1.00239.30           C
ATOM   2809  O   THR 2 216     159.992 175.227 122.796  1.00239.30           O
ATOM   2810  CB  THR 2 216     158.716 175.145 125.403  1.00239.30           C
ATOM   2811  OG1 THR 2 216     158.551 173.724 125.496  1.00239.30           O
ATOM   2812  CG2 THR 2 216     158.098 175.801 126.621  1.00239.30           C
ATOM   2813  H   THR 2 216     156.346 174.368 124.162  1.00  0.00           H
ATOM   2814  HA  THR 2 216     158.162 176.740 124.084  1.00  0.00           H
ATOM   2815  HB  THR 2 216     159.782 175.373 125.376  1.00  0.00           H
ATOM   2816  HG1 THR 2 216     157.836 173.448 124.917  1.00  0.00           H
ATOM   2817 1HG2 THR 2 216     158.583 175.426 127.522  1.00  0.00           H
ATOM   2818 2HG2 THR 2 216     158.232 176.882 126.560  1.00  0.00           H
ATOM   2819 3HG2 THR 2 216     157.034 175.569 126.658  1.00  0.00           H
ATOM   2820  N   ARG 2 217     158.037 174.440 122.005  1.00248.84           N
ATOM   2821  CA  ARG 2 217     158.613 173.805 120.828  1.00248.84           C
ATOM   2822  C   ARG 2 217     159.329 174.834 119.958  1.00248.84           C
ATOM   2823  O   ARG 2 217     158.822 175.930 119.709  1.00248.84           O
ATOM   2824  CB  ARG 2 217     157.503 173.100 120.041  1.00248.84           C
ATOM   2825  CG  ARG 2 217     157.925 172.243 118.857  1.00248.84           C
ATOM   2826  CD  ARG 2 217     156.701 171.665 118.163  1.00248.84           C
ATOM   2827  NE  ARG 2 217     157.052 170.713 117.116  1.00248.84           N
ATOM   2828  CZ  ARG 2 217     156.176 170.157 116.292  1.00248.84           C
ATOM   2829  NH1 ARG 2 217     154.887 170.437 116.362  1.00248.84           N
ATOM   2830  NH2 ARG 2 217     156.608 169.299 115.369  1.00248.84           N
ATOM   2831  H   ARG 2 217     157.038 174.392 122.151  1.00  0.00           H
ATOM   2832  HA  ARG 2 217     159.346 173.067 121.157  1.00  0.00           H
ATOM   2833 1HB  ARG 2 217     156.942 172.446 120.708  1.00  0.00           H
ATOM   2834 2HB  ARG 2 217     156.806 173.842 119.650  1.00  0.00           H
ATOM   2835 1HG  ARG 2 217     158.483 172.854 118.146  1.00  0.00           H
ATOM   2836 2HG  ARG 2 217     158.556 171.425 119.206  1.00  0.00           H
ATOM   2837 1HD  ARG 2 217     156.079 171.148 118.892  1.00  0.00           H
ATOM   2838 2HD  ARG 2 217     156.130 172.472 117.705  1.00  0.00           H
ATOM   2839  HE  ARG 2 217     158.027 170.461 117.016  1.00  0.00           H
ATOM   2840 1HH1 ARG 2 217     154.549 171.088 117.056  1.00  0.00           H
ATOM   2841 2HH1 ARG 2 217     154.239 170.000 115.722  1.00  0.00           H
ATOM   2842 1HH2 ARG 2 217     157.592 169.079 115.305  1.00  0.00           H
ATOM   2843 2HH2 ARG 2 217     155.952 168.868 114.735  1.00  0.00           H
ATOM   2844  N   GLY 2 218     160.532 174.478 119.504  1.00262.72           N
ATOM   2845  CA  GLY 2 218     161.306 175.351 118.647  1.00262.72           C
ATOM   2846  C   GLY 2 218     162.482 175.993 119.353  1.00262.72           C
ATOM   2847  O   GLY 2 218     162.605 175.995 120.582  1.00262.72           O
ATOM   2848  H   GLY 2 218     160.913 173.579 119.764  1.00  0.00           H
ATOM   2849 1HA  GLY 2 218     161.679 174.786 117.793  1.00  0.00           H
ATOM   2850 2HA  GLY 2 218     160.664 176.139 118.255  1.00  0.00           H
ATOM   2851  N   SER 2 219     163.379 176.537 118.534  1.00268.25           N
ATOM   2852  CA  SER 2 219     164.584 177.167 119.050  1.00268.25           C
ATOM   2853  C   SER 2 219     164.228 178.383 119.906  1.00268.25           C
ATOM   2854  O   SER 2 219     163.330 179.150 119.549  1.00268.25           O
ATOM   2855  CB  SER 2 219     165.497 177.592 117.901  1.00268.25           C
ATOM   2856  OG  SER 2 219     166.593 178.355 118.375  1.00268.25           O
ATOM   2857  H   SER 2 219     163.224 176.514 117.535  1.00  0.00           H
ATOM   2858  HA  SER 2 219     165.116 176.444 119.669  1.00  0.00           H
ATOM   2859 1HB  SER 2 219     165.865 176.707 117.383  1.00  0.00           H
ATOM   2860 2HB  SER 2 219     164.927 178.179 117.182  1.00  0.00           H
ATOM   2861  HG  SER 2 219     166.598 178.245 119.329  1.00  0.00           H
ATOM   2862  N   PRO 2 220     164.888 178.558 121.056  1.00266.55           N
ATOM   2863  CA  PRO 2 220     164.630 179.754 121.877  1.00266.55           C
ATOM   2864  C   PRO 2 220     164.952 181.058 121.169  1.00266.55           C
ATOM   2865  O   PRO 2 220     164.481 182.119 121.597  1.00266.55           O
ATOM   2866  CB  PRO 2 220     165.533 179.537 123.101  1.00266.55           C
ATOM   2867  CG  PRO 2 220     166.603 178.609 122.623  1.00266.55           C
ATOM   2868  CD  PRO 2 220     165.927 177.688 121.654  1.00266.55           C
ATOM   2869  HA  PRO 2 220     163.570 179.770 122.170  1.00  0.00           H
ATOM   2870 1HB  PRO 2 220     165.933 180.501 123.448  1.00  0.00           H
ATOM   2871 2HB  PRO 2 220     164.946 179.115 123.931  1.00  0.00           H
ATOM   2872 1HG  PRO 2 220     167.418 179.179 122.154  1.00  0.00           H
ATOM   2873 2HG  PRO 2 220     167.042 178.067 123.473  1.00  0.00           H
ATOM   2874 1HD  PRO 2 220     166.658 177.342 120.906  1.00  0.00           H
ATOM   2875 2HD  PRO 2 220     165.496 176.835 122.197  1.00  0.00           H
ATOM   2876  N   GLY 2 221     165.743 181.011 120.097  1.00261.93           N
ATOM   2877  CA  GLY 2 221     166.102 182.213 119.369  1.00261.93           C
ATOM   2878  C   GLY 2 221     165.097 182.665 118.335  1.00261.93           C
ATOM   2879  O   GLY 2 221     165.291 183.717 117.723  1.00261.93           O
ATOM   2880  H   GLY 2 221     166.101 180.120 119.783  1.00  0.00           H
ATOM   2881 1HA  GLY 2 221     166.244 183.034 120.072  1.00  0.00           H
ATOM   2882 2HA  GLY 2 221     167.052 182.058 118.859  1.00  0.00           H
ATOM   2883  N   ARG 2 222     164.033 181.894 118.117  1.00265.91           N
ATOM   2884  CA  ARG 2 222     163.025 182.217 117.116  1.00265.91           C
ATOM   2885  C   ARG 2 222     161.611 182.165 117.681  1.00265.91           C
ATOM   2886  O   ARG 2 222     160.787 183.031 117.374  1.00265.91           O
ATOM   2887  CB  ARG 2 222     163.147 181.264 115.919  1.00265.91           C
ATOM   2888  CG  ARG 2 222     164.397 181.459 115.076  1.00265.91           C
ATOM   2889  CD  ARG 2 222     164.377 180.628 113.786  1.00265.91           C
ATOM   2890  NE  ARG 2 222     164.552 179.196 114.010  1.00265.91           N
ATOM   2891  CZ  ARG 2 222     163.596 178.286 113.880  1.00265.91           C
ATOM   2892  NH1 ARG 2 222     162.372 178.617 113.497  1.00265.91           N
ATOM   2893  NH2 ARG 2 222     163.875 177.011 114.131  1.00265.91           N
ATOM   2894  H   ARG 2 222     163.925 181.055 118.670  1.00  0.00           H
ATOM   2895  HA  ARG 2 222     163.194 183.238 116.771  1.00  0.00           H
ATOM   2896 1HB  ARG 2 222     163.144 180.234 116.272  1.00  0.00           H
ATOM   2897 2HB  ARG 2 222     162.283 181.388 115.265  1.00  0.00           H
ATOM   2898 1HG  ARG 2 222     164.486 182.508 114.795  1.00  0.00           H
ATOM   2899 2HG  ARG 2 222     165.274 181.161 115.651  1.00  0.00           H
ATOM   2900 1HD  ARG 2 222     163.421 180.764 113.281  1.00  0.00           H
ATOM   2901 2HD  ARG 2 222     165.184 180.955 113.132  1.00  0.00           H
ATOM   2902  HE  ARG 2 222     165.470 178.871 114.284  1.00  0.00           H
ATOM   2903 1HH1 ARG 2 222     162.148 179.581 113.297  1.00  0.00           H
ATOM   2904 2HH1 ARG 2 222     161.662 177.904 113.405  1.00  0.00           H
ATOM   2905 1HH2 ARG 2 222     164.808 176.744 114.419  1.00  0.00           H
ATOM   2906 2HH2 ARG 2 222     163.157 176.308 114.036  1.00  0.00           H
ATOM   2907  N   SER 2 223     161.311 181.167 118.505  1.00255.19           N
ATOM   2908  CA  SER 2 223     159.939 180.890 118.899  1.00255.19           C
ATOM   2909  C   SER 2 223     159.499 181.787 120.049  1.00255.19           C
ATOM   2910  O   SER 2 223     160.276 182.135 120.943  1.00255.19           O
ATOM   2911  CB  SER 2 223     159.784 179.421 119.294  1.00255.19           C
ATOM   2912  OG  SER 2 223     158.501 179.177 119.846  1.00255.19           O
ATOM   2913  H   SER 2 223     162.053 180.585 118.866  1.00  0.00           H
ATOM   2914  HA  SER 2 223     159.287 181.092 118.048  1.00  0.00           H
ATOM   2915 1HB  SER 2 223     159.932 178.791 118.418  1.00  0.00           H
ATOM   2916 2HB  SER 2 223     160.551 179.158 120.021  1.00  0.00           H
ATOM   2917  HG  SER 2 223     158.177 180.028 120.149  1.00  0.00           H
ATOM   2918  N   ILE 2 224     158.223 182.160 120.013  1.00241.38           N
ATOM   2919  CA  ILE 2 224     157.563 182.803 121.144  1.00241.38           C
ATOM   2920  C   ILE 2 224     157.527 181.836 122.323  1.00241.38           C
ATOM   2921  O   ILE 2 224     157.365 180.621 122.151  1.00241.38           O
ATOM   2922  CB  ILE 2 224     156.157 183.287 120.726  1.00241.38           C
ATOM   2923  CG1 ILE 2 224     155.554 184.256 121.748  1.00241.38           C
ATOM   2924  CG2 ILE 2 224     155.221 182.113 120.421  1.00241.38           C
ATOM   2925  CD1 ILE 2 224     154.336 184.992 121.238  1.00241.38           C
ATOM   2926  H   ILE 2 224     157.698 181.991 119.168  1.00  0.00           H
ATOM   2927  HA  ILE 2 224     158.157 183.664 121.447  1.00  0.00           H
ATOM   2928  HB  ILE 2 224     156.235 183.903 119.831  1.00  0.00           H
ATOM   2929 1HG1 ILE 2 224     155.273 183.708 122.647  1.00  0.00           H
ATOM   2930 2HG1 ILE 2 224     156.304 184.993 122.038  1.00  0.00           H
ATOM   2931 1HG2 ILE 2 224     154.242 182.494 120.132  1.00  0.00           H
ATOM   2932 2HG2 ILE 2 224     155.634 181.520 119.607  1.00  0.00           H
ATOM   2933 3HG2 ILE 2 224     155.119 181.488 121.309  1.00  0.00           H
ATOM   2934 1HD1 ILE 2 224     153.963 185.661 122.013  1.00  0.00           H
ATOM   2935 2HD1 ILE 2 224     154.606 185.575 120.356  1.00  0.00           H
ATOM   2936 3HD1 ILE 2 224     153.560 184.275 120.974  1.00  0.00           H
ATOM   2937  N   GLY 2 225     157.724 182.368 123.527  1.00228.38           N
ATOM   2938  CA  GLY 2 225     157.800 181.548 124.719  1.00228.38           C
ATOM   2939  C   GLY 2 225     159.215 181.387 125.233  1.00228.38           C
ATOM   2940  O   GLY 2 225     160.175 181.727 124.535  1.00228.38           O
ATOM   2941  H   GLY 2 225     157.822 183.369 123.612  1.00  0.00           H
ATOM   2942 1HA  GLY 2 225     157.188 181.990 125.505  1.00  0.00           H
ATOM   2943 2HA  GLY 2 225     157.388 180.562 124.509  1.00  0.00           H
ATOM   2944  N   ILE 2 226     159.361 180.874 126.452  1.00216.40           N
ATOM   2945  CA  ILE 2 226     160.661 180.762 127.103  1.00216.40           C
ATOM   2946  C   ILE 2 226     160.900 179.312 127.514  1.00216.40           C
ATOM   2947  O   ILE 2 226     159.982 178.480 127.500  1.00216.40           O
ATOM   2948  CB  ILE 2 226     160.782 181.745 128.291  1.00216.40           C
ATOM   2949  CG1 ILE 2 226     159.779 181.447 129.415  1.00216.40           C
ATOM   2950  CG2 ILE 2 226     160.620 183.178 127.801  1.00216.40           C
ATOM   2951  CD1 ILE 2 226     160.003 182.255 130.672  1.00216.40           C
ATOM   2952  H   ILE 2 226     158.537 180.553 126.940  1.00  0.00           H
ATOM   2953  HA  ILE 2 226     161.434 181.008 126.377  1.00  0.00           H
ATOM   2954  HB  ILE 2 226     161.761 181.634 128.756  1.00  0.00           H
ATOM   2955 1HG1 ILE 2 226     158.768 181.645 129.062  1.00  0.00           H
ATOM   2956 2HG1 ILE 2 226     159.831 180.391 129.680  1.00  0.00           H
ATOM   2957 1HG2 ILE 2 226     160.706 183.863 128.645  1.00  0.00           H
ATOM   2958 2HG2 ILE 2 226     161.397 183.403 127.071  1.00  0.00           H
ATOM   2959 3HG2 ILE 2 226     159.641 183.297 127.337  1.00  0.00           H
ATOM   2960 1HD1 ILE 2 226     159.254 181.986 131.417  1.00  0.00           H
ATOM   2961 2HD1 ILE 2 226     160.998 182.047 131.067  1.00  0.00           H
ATOM   2962 3HD1 ILE 2 226     159.918 183.316 130.443  1.00  0.00           H
ATOM   2963  N   GLN 2 227     162.162 178.985 127.774  1.00239.57           N
ATOM   2964  CA  GLN 2 227     162.547 177.635 128.183  1.00239.57           C
ATOM   2965  C   GLN 2 227     163.346 177.676 129.485  1.00239.57           C
ATOM   2966  O   GLN 2 227     164.348 176.981 129.652  1.00239.57           O
ATOM   2967  CB  GLN 2 227     163.341 176.946 127.071  1.00239.57           C
ATOM   2968  CG  GLN 2 227     162.556 176.605 125.800  1.00239.57           C
ATOM   2969  CD  GLN 2 227     162.366 177.789 124.866  1.00239.57           C
ATOM   2970  OE1 GLN 2 227     162.842 178.890 125.139  1.00239.57           O
ATOM   2971  NE2 GLN 2 227     161.665 177.565 123.762  1.00239.57           N
ATOM   2972  H   GLN 2 227     162.874 179.695 127.683  1.00  0.00           H
ATOM   2973  HA  GLN 2 227     161.642 177.060 128.375  1.00  0.00           H
ATOM   2974 1HB  GLN 2 227     164.174 177.581 126.772  1.00  0.00           H
ATOM   2975 2HB  GLN 2 227     163.759 176.013 127.448  1.00  0.00           H
ATOM   2976 1HG  GLN 2 227     163.094 175.832 125.251  1.00  0.00           H
ATOM   2977 2HG  GLN 2 227     161.568 176.244 126.082  1.00  0.00           H
ATOM   2978 1HE2 GLN 2 227     161.507 178.307 123.109  1.00  0.00           H
ATOM   2979 2HE2 GLN 2 227     161.293 176.654 123.580  1.00  0.00           H
ATOM   2980  N   LYS 2 228     162.893 178.504 130.423  1.00210.18           N
ATOM   2981  CA  LYS 2 228     163.635 178.701 131.660  1.00210.18           C
ATOM   2982  C   LYS 2 228     162.659 178.877 132.812  1.00210.18           C
ATOM   2983  O   LYS 2 228     161.607 179.504 132.637  1.00210.18           O
ATOM   2984  CB  LYS 2 228     164.567 179.922 131.574  1.00210.18           C
ATOM   2985  CG  LYS 2 228     163.870 181.250 131.316  1.00210.18           C
ATOM   2986  CD  LYS 2 228     164.879 182.347 131.032  1.00210.18           C
ATOM   2987  CE  LYS 2 228     164.194 183.665 130.713  1.00210.18           C
ATOM   2988  NZ  LYS 2 228     165.165 184.717 130.304  1.00210.18           N
ATOM   2989  H   LYS 2 228     162.028 179.005 130.283  1.00  0.00           H
ATOM   2990  HA  LYS 2 228     164.248 177.818 131.841  1.00  0.00           H
ATOM   2991 1HB  LYS 2 228     165.126 180.020 132.505  1.00  0.00           H
ATOM   2992 2HB  LYS 2 228     165.290 179.771 130.772  1.00  0.00           H
ATOM   2993 1HG  LYS 2 228     163.200 181.150 130.462  1.00  0.00           H
ATOM   2994 2HG  LYS 2 228     163.278 181.525 132.189  1.00  0.00           H
ATOM   2995 1HD  LYS 2 228     165.523 182.484 131.902  1.00  0.00           H
ATOM   2996 2HD  LYS 2 228     165.500 182.059 130.184  1.00  0.00           H
ATOM   2997 1HE  LYS 2 228     163.478 183.518 129.907  1.00  0.00           H
ATOM   2998 2HE  LYS 2 228     163.653 184.016 131.592  1.00  0.00           H
ATOM   2999 1HZ  LYS 2 228     164.670 185.574 130.103  1.00  0.00           H
ATOM   3000 2HZ  LYS 2 228     165.825 184.877 131.052  1.00  0.00           H
ATOM   3001 3HZ  LYS 2 228     165.661 184.414 129.478  1.00  0.00           H
ATOM   3002  N   PRO 2 229     162.982 178.355 134.006  1.00204.23           N
ATOM   3003  CA  PRO 2 229     162.092 178.528 135.173  1.00204.23           C
ATOM   3004  C   PRO 2 229     162.201 179.930 135.775  1.00204.23           C
ATOM   3005  O   PRO 2 229     162.765 180.173 136.842  1.00204.23           O
ATOM   3006  CB  PRO 2 229     162.571 177.427 136.120  1.00204.23           C
ATOM   3007  CG  PRO 2 229     164.032 177.301 135.817  1.00204.23           C
ATOM   3008  CD  PRO 2 229     164.162 177.522 134.323  1.00204.23           C
ATOM   3009  HA  PRO 2 229     161.050 178.360 134.862  1.00  0.00           H
ATOM   3010 1HB  PRO 2 229     162.373 177.715 137.163  1.00  0.00           H
ATOM   3011 2HB  PRO 2 229     162.012 176.498 135.930  1.00  0.00           H
ATOM   3012 1HG  PRO 2 229     164.605 178.040 136.395  1.00  0.00           H
ATOM   3013 2HG  PRO 2 229     164.398 176.308 136.119  1.00  0.00           H
ATOM   3014 1HD  PRO 2 229     165.103 178.051 134.111  1.00  0.00           H
ATOM   3015 2HD  PRO 2 229     164.136 176.553 133.803  1.00  0.00           H
ATOM   3016  N   VAL 2 230     161.628 180.887 135.043  1.00199.09           N
ATOM   3017  CA  VAL 2 230     161.715 182.295 135.414  1.00199.09           C
ATOM   3018  C   VAL 2 230     161.058 182.556 136.770  1.00199.09           C
ATOM   3019  O   VAL 2 230     161.476 183.460 137.508  1.00199.09           O
ATOM   3020  CB  VAL 2 230     161.118 183.149 134.271  1.00199.09           C
ATOM   3021  CG1 VAL 2 230     159.596 183.035 134.209  1.00199.09           C
ATOM   3022  CG2 VAL 2 230     161.575 184.597 134.343  1.00199.09           C
ATOM   3023  H   VAL 2 230     161.119 180.628 134.208  1.00  0.00           H
ATOM   3024  HA  VAL 2 230     162.765 182.553 135.549  1.00  0.00           H
ATOM   3025  HB  VAL 2 230     161.437 182.734 133.315  1.00  0.00           H
ATOM   3026 1HG1 VAL 2 230     159.218 183.651 133.392  1.00  0.00           H
ATOM   3027 2HG1 VAL 2 230     159.315 181.996 134.039  1.00  0.00           H
ATOM   3028 3HG1 VAL 2 230     159.167 183.380 135.149  1.00  0.00           H
ATOM   3029 1HG2 VAL 2 230     161.132 185.158 133.521  1.00  0.00           H
ATOM   3030 2HG2 VAL 2 230     161.259 185.031 135.291  1.00  0.00           H
ATOM   3031 3HG2 VAL 2 230     162.660 184.641 134.268  1.00  0.00           H
ATOM   3032  N   GLY 2 231     160.060 181.757 137.151  1.00206.58           N
ATOM   3033  CA  GLY 2 231     159.389 181.911 138.421  1.00206.58           C
ATOM   3034  C   GLY 2 231     159.816 180.884 139.453  1.00206.58           C
ATOM   3035  O   GLY 2 231     160.917 180.332 139.414  1.00206.58           O
ATOM   3036  H   GLY 2 231     159.769 181.020 136.526  1.00  0.00           H
ATOM   3037 1HA  GLY 2 231     159.585 182.906 138.818  1.00  0.00           H
ATOM   3038 2HA  GLY 2 231     158.312 181.830 138.274  1.00  0.00           H
ATOM   3039  N   HIS 2 232     158.918 180.656 140.419  1.00219.37           N
ATOM   3040  CA  HIS 2 232     159.178 179.671 141.466  1.00219.37           C
ATOM   3041  C   HIS 2 232     158.944 178.258 140.950  1.00219.37           C
ATOM   3042  O   HIS 2 232     159.718 177.338 141.242  1.00219.37           O
ATOM   3043  CB  HIS 2 232     158.288 179.941 142.680  1.00219.37           C
ATOM   3044  CG  HIS 2 232     158.718 181.112 143.503  1.00219.37           C
ATOM   3045  ND1 HIS 2 232     158.186 182.372 143.337  1.00219.37           N
ATOM   3046  CD2 HIS 2 232     159.621 181.213 144.505  1.00219.37           C
ATOM   3047  CE1 HIS 2 232     158.746 183.199 144.202  1.00219.37           C
ATOM   3048  NE2 HIS 2 232     159.622 182.523 144.921  1.00219.37           N
ATOM   3049  H   HIS 2 232     158.049 181.168 140.432  1.00  0.00           H
ATOM   3050  HA  HIS 2 232     160.218 179.743 141.783  1.00  0.00           H
ATOM   3051 1HB  HIS 2 232     157.264 180.118 142.348  1.00  0.00           H
ATOM   3052 2HB  HIS 2 232     158.276 179.062 143.324  1.00  0.00           H
ATOM   3053  HD2 HIS 2 232     160.238 180.408 144.907  1.00  0.00           H
ATOM   3054  HE1 HIS 2 232     158.521 184.261 144.305  1.00  0.00           H
ATOM   3055  HE2 HIS 2 232     160.201 182.901 145.656  1.00  0.00           H
ATOM   3056  N   VAL 2 233     157.876 178.069 140.179  1.00199.69           N
ATOM   3057  CA  VAL 2 233     157.562 176.798 139.547  1.00199.69           C
ATOM   3058  C   VAL 2 233     157.157 177.073 138.107  1.00199.69           C
ATOM   3059  O   VAL 2 233     156.716 178.176 137.764  1.00199.69           O
ATOM   3060  CB  VAL 2 233     156.456 176.013 140.296  1.00199.69           C
ATOM   3061  CG1 VAL 2 233     156.907 175.648 141.702  1.00199.69           C
ATOM   3062  CG2 VAL 2 233     155.166 176.816 140.365  1.00199.69           C
ATOM   3063  H   VAL 2 233     157.261 178.857 140.033  1.00  0.00           H
ATOM   3064  HA  VAL 2 233     158.462 176.180 139.548  1.00  0.00           H
ATOM   3065  HB  VAL 2 233     156.263 175.079 139.767  1.00  0.00           H
ATOM   3066 1HG1 VAL 2 233     156.113 175.098 142.209  1.00  0.00           H
ATOM   3067 2HG1 VAL 2 233     157.801 175.027 141.647  1.00  0.00           H
ATOM   3068 3HG1 VAL 2 233     157.130 176.557 142.260  1.00  0.00           H
ATOM   3069 1HG2 VAL 2 233     154.407 176.241 140.895  1.00  0.00           H
ATOM   3070 2HG2 VAL 2 233     155.348 177.752 140.894  1.00  0.00           H
ATOM   3071 3HG2 VAL 2 233     154.817 177.032 139.355  1.00  0.00           H
ATOM   3072  N   ASP 2 234     157.352 176.076 137.251  1.00212.97           N
ATOM   3073  CA  ASP 2 234     156.932 176.177 135.864  1.00212.97           C
ATOM   3074  C   ASP 2 234     156.352 174.844 135.413  1.00212.97           C
ATOM   3075  O   ASP 2 234     156.957 173.788 135.602  1.00212.97           O
ATOM   3076  CB  ASP 2 234     158.089 176.627 134.953  1.00212.97           C
ATOM   3077  CG  ASP 2 234     159.194 175.593 134.820  1.00212.97           C
ATOM   3078  OD1 ASP 2 234     158.992 174.414 135.181  1.00212.97           O
ATOM   3079  OD2 ASP 2 234     160.285 175.972 134.349  1.00212.97           O
ATOM   3080  H   ASP 2 234     157.800 175.229 137.570  1.00  0.00           H
ATOM   3081  HA  ASP 2 234     156.138 176.921 135.796  1.00  0.00           H
ATOM   3082 1HB  ASP 2 234     157.702 176.845 133.957  1.00  0.00           H
ATOM   3083 2HB  ASP 2 234     158.523 177.547 135.344  1.00  0.00           H
ATOM   3084  N   ILE 2 235     155.160 174.906 134.829  1.00192.50           N
ATOM   3085  CA  ILE 2 235     154.411 173.725 134.421  1.00192.50           C
ATOM   3086  C   ILE 2 235     154.667 173.474 132.944  1.00192.50           C
ATOM   3087  O   ILE 2 235     154.551 174.388 132.119  1.00192.50           O
ATOM   3088  CB  ILE 2 235     152.901 173.891 134.702  1.00192.50           C
ATOM   3089  CG1 ILE 2 235     152.657 174.358 136.141  1.00192.50           C
ATOM   3090  CG2 ILE 2 235     152.145 172.590 134.462  1.00192.50           C
ATOM   3091  CD1 ILE 2 235     153.265 173.461 137.199  1.00192.50           C
ATOM   3092  H   ILE 2 235     154.763 175.821 134.664  1.00  0.00           H
ATOM   3093  HA  ILE 2 235     154.772 172.872 134.996  1.00  0.00           H
ATOM   3094  HB  ILE 2 235     152.490 174.656 134.044  1.00  0.00           H
ATOM   3095 1HG1 ILE 2 235     153.066 175.359 136.272  1.00  0.00           H
ATOM   3096 2HG1 ILE 2 235     151.584 174.418 136.328  1.00  0.00           H
ATOM   3097 1HG2 ILE 2 235     151.086 172.741 134.670  1.00  0.00           H
ATOM   3098 2HG2 ILE 2 235     152.271 172.283 133.426  1.00  0.00           H
ATOM   3099 3HG2 ILE 2 235     152.536 171.815 135.121  1.00  0.00           H
ATOM   3100 1HD1 ILE 2 235     153.046 173.863 138.188  1.00  0.00           H
ATOM   3101 2HD1 ILE 2 235     152.842 172.459 137.113  1.00  0.00           H
ATOM   3102 3HD1 ILE 2 235     154.344 173.413 137.059  1.00  0.00           H
ATOM   3103  N   TYR 2 236     155.016 172.230 132.610  1.00202.46           N
ATOM   3104  CA  TYR 2 236     155.214 171.789 131.234  1.00202.46           C
ATOM   3105  C   TYR 2 236     154.156 170.730 130.939  1.00202.46           C
ATOM   3106  O   TYR 2 236     154.413 169.526 131.088  1.00202.46           O
ATOM   3107  CB  TYR 2 236     156.617 171.226 131.022  1.00202.46           C
ATOM   3108  CG  TYR 2 236     157.693 172.257 130.769  1.00202.46           C
ATOM   3109  CD1 TYR 2 236     158.182 173.050 131.799  1.00202.46           C
ATOM   3110  CD2 TYR 2 236     158.234 172.424 129.498  1.00202.46           C
ATOM   3111  CE1 TYR 2 236     159.173 173.989 131.566  1.00202.46           C
ATOM   3112  CE2 TYR 2 236     159.222 173.360 129.257  1.00202.46           C
ATOM   3113  CZ  TYR 2 236     159.686 174.139 130.294  1.00202.46           C
ATOM   3114  OH  TYR 2 236     160.672 175.071 130.058  1.00202.46           O
ATOM   3115  H   TYR 2 236     155.148 171.570 133.363  1.00  0.00           H
ATOM   3116  HA  TYR 2 236     155.089 172.647 130.573  1.00  0.00           H
ATOM   3117 1HB  TYR 2 236     156.915 170.650 131.900  1.00  0.00           H
ATOM   3118 2HB  TYR 2 236     156.612 170.545 130.171  1.00  0.00           H
ATOM   3119  HD1 TYR 2 236     157.786 172.939 132.809  1.00  0.00           H
ATOM   3120  HD2 TYR 2 236     157.879 171.810 128.670  1.00  0.00           H
ATOM   3121  HE1 TYR 2 236     159.545 174.603 132.385  1.00  0.00           H
ATOM   3122  HE2 TYR 2 236     159.626 173.479 128.251  1.00  0.00           H
ATOM   3123  HH  TYR 2 236     160.909 175.055 129.128  1.00  0.00           H
ATOM   3124  N   PRO 2 237     152.953 171.141 130.531  1.00188.02           N
ATOM   3125  CA  PRO 2 237     151.925 170.153 130.185  1.00188.02           C
ATOM   3126  C   PRO 2 237     152.238 169.435 128.878  1.00188.02           C
ATOM   3127  O   PRO 2 237     152.581 170.061 127.871  1.00188.02           O
ATOM   3128  CB  PRO 2 237     150.653 170.999 130.086  1.00188.02           C
ATOM   3129  CG  PRO 2 237     151.151 172.345 129.677  1.00188.02           C
ATOM   3130  CD  PRO 2 237     152.488 172.527 130.372  1.00188.02           C
ATOM   3131  HA  PRO 2 237     151.844 169.415 130.997  1.00  0.00           H
ATOM   3132 1HB  PRO 2 237     149.961 170.555 129.355  1.00  0.00           H
ATOM   3133 2HB  PRO 2 237     150.132 171.010 131.055  1.00  0.00           H
ATOM   3134 1HG  PRO 2 237     151.249 172.396 128.583  1.00  0.00           H
ATOM   3135 2HG  PRO 2 237     150.430 173.122 129.969  1.00  0.00           H
ATOM   3136 1HD  PRO 2 237     153.160 173.112 129.727  1.00  0.00           H
ATOM   3137 2HD  PRO 2 237     152.336 173.034 131.336  1.00  0.00           H
ATOM   3138  N   ASN 2 238     152.108 168.102 128.927  1.00206.23           N
ATOM   3139  CA  ASN 2 238     152.380 167.184 127.811  1.00206.23           C
ATOM   3140  C   ASN 2 238     153.843 167.311 127.379  1.00206.23           C
ATOM   3141  O   ASN 2 238     154.228 167.010 126.247  1.00206.23           O
ATOM   3142  CB  ASN 2 238     151.392 167.414 126.653  1.00206.23           C
ATOM   3143  CG  ASN 2 238     151.048 166.138 125.888  1.00206.23           C
ATOM   3144  OD1 ASN 2 238     151.211 166.057 124.671  1.00206.23           O
ATOM   3145  ND2 ASN 2 238     150.566 165.134 126.612  1.00206.23           N
ATOM   3146  H   ASN 2 238     151.798 167.725 129.810  1.00  0.00           H
ATOM   3147  HA  ASN 2 238     152.260 166.160 128.169  1.00  0.00           H
ATOM   3148 1HB  ASN 2 238     150.467 167.841 127.043  1.00  0.00           H
ATOM   3149 2HB  ASN 2 238     151.814 168.134 125.952  1.00  0.00           H
ATOM   3150 1HD2 ASN 2 238     150.322 164.271 126.169  1.00  0.00           H
ATOM   3151 2HD2 ASN 2 238     150.447 165.241 127.598  1.00  0.00           H
ATOM   3152  N   GLY 2 239     154.665 167.836 128.286  1.00215.02           N
ATOM   3153  CA  GLY 2 239     156.073 168.032 128.025  1.00215.02           C
ATOM   3154  C   GLY 2 239     156.433 169.356 127.382  1.00215.02           C
ATOM   3155  O   GLY 2 239     157.621 169.596 127.130  1.00215.02           O
ATOM   3156  H   GLY 2 239     154.290 168.104 129.184  1.00  0.00           H
ATOM   3157 1HA  GLY 2 239     156.629 167.958 128.960  1.00  0.00           H
ATOM   3158 2HA  GLY 2 239     156.436 167.240 127.371  1.00  0.00           H
ATOM   3159  N   GLY 2 240     155.455 170.218 127.099  1.00214.49           N
ATOM   3160  CA  GLY 2 240     155.717 171.515 126.516  1.00214.49           C
ATOM   3161  C   GLY 2 240     155.957 171.524 125.025  1.00214.49           C
ATOM   3162  O   GLY 2 240     156.398 172.552 124.493  1.00214.49           O
ATOM   3163  H   GLY 2 240     154.502 169.952 127.299  1.00  0.00           H
ATOM   3164 1HA  GLY 2 240     154.875 172.179 126.715  1.00  0.00           H
ATOM   3165 2HA  GLY 2 240     156.593 171.957 126.990  1.00  0.00           H
ATOM   3166  N   THR 2 241     155.697 170.418 124.329  1.00229.94           N
ATOM   3167  CA  THR 2 241     155.990 170.354 122.900  1.00229.94           C
ATOM   3168  C   THR 2 241     154.727 170.566 122.077  1.00229.94           C
ATOM   3169  O   THR 2 241     154.478 171.669 121.575  1.00229.94           O
ATOM   3170  CB  THR 2 241     156.634 169.011 122.556  1.00229.94           C
ATOM   3171  OG1 THR 2 241     155.762 167.946 122.955  1.00229.94           O
ATOM   3172  CG2 THR 2 241     157.966 168.863 123.275  1.00229.94           C
ATOM   3173  H   THR 2 241     155.294 169.612 124.785  1.00  0.00           H
ATOM   3174  HA  THR 2 241     156.690 171.154 122.655  1.00  0.00           H
ATOM   3175  HB  THR 2 241     156.799 168.951 121.480  1.00  0.00           H
ATOM   3176  HG1 THR 2 241     154.996 168.312 123.403  1.00  0.00           H
ATOM   3177 1HG2 THR 2 241     158.412 167.902 123.021  1.00  0.00           H
ATOM   3178 2HG2 THR 2 241     158.635 169.667 122.971  1.00  0.00           H
ATOM   3179 3HG2 THR 2 241     157.804 168.913 124.352  1.00  0.00           H
ATOM   3180  N   PHE 2 242     153.913 169.519 121.943  1.00230.27           N
ATOM   3181  CA  PHE 2 242     152.605 169.588 121.308  1.00230.27           C
ATOM   3182  C   PHE 2 242     151.787 168.387 121.755  1.00230.27           C
ATOM   3183  O   PHE 2 242     152.350 167.345 122.105  1.00230.27           O
ATOM   3184  CB  PHE 2 242     152.715 169.627 119.771  1.00230.27           C
ATOM   3185  CG  PHE 2 242     153.326 168.393 119.159  1.00230.27           C
ATOM   3186  CD1 PHE 2 242     154.703 168.267 119.044  1.00230.27           C
ATOM   3187  CD2 PHE 2 242     152.520 167.369 118.674  1.00230.27           C
ATOM   3188  CE1 PHE 2 242     155.269 167.139 118.478  1.00230.27           C
ATOM   3189  CE2 PHE 2 242     153.080 166.237 118.106  1.00230.27           C
ATOM   3190  CZ  PHE 2 242     154.455 166.124 118.006  1.00230.27           C
ATOM   3191  H   PHE 2 242     154.238 168.635 122.310  1.00  0.00           H
ATOM   3192  HA  PHE 2 242     152.109 170.503 121.635  1.00  0.00           H
ATOM   3193 1HB  PHE 2 242     151.724 169.760 119.339  1.00  0.00           H
ATOM   3194 2HB  PHE 2 242     153.318 170.484 119.472  1.00  0.00           H
ATOM   3195  HD1 PHE 2 242     155.343 169.073 119.406  1.00  0.00           H
ATOM   3196  HD2 PHE 2 242     151.436 167.461 118.753  1.00  0.00           H
ATOM   3197  HE1 PHE 2 242     156.352 167.051 118.404  1.00  0.00           H
ATOM   3198  HE2 PHE 2 242     152.438 165.437 117.737  1.00  0.00           H
ATOM   3199  HZ  PHE 2 242     154.897 165.236 117.555  1.00  0.00           H
ATOM   3200  N   GLN 2 243     150.473 168.546 121.769  1.00218.13           N
ATOM   3201  CA  GLN 2 243     149.595 167.403 121.977  1.00218.13           C
ATOM   3202  C   GLN 2 243     149.430 166.650 120.661  1.00218.13           C
ATOM   3203  O   GLN 2 243     149.219 167.276 119.618  1.00218.13           O
ATOM   3204  CB  GLN 2 243     148.239 167.858 122.516  1.00218.13           C
ATOM   3205  CG  GLN 2 243     147.380 166.737 123.078  1.00218.13           C
ATOM   3206  CD  GLN 2 243     146.133 167.249 123.769  1.00218.13           C
ATOM   3207  OE1 GLN 2 243     145.837 168.443 123.737  1.00218.13           O
ATOM   3208  NE2 GLN 2 243     145.393 166.344 124.401  1.00218.13           N
ATOM   3209  H   GLN 2 243     150.066 169.461 121.634  1.00  0.00           H
ATOM   3210  HA  GLN 2 243     150.055 166.742 122.711  1.00  0.00           H
ATOM   3211 1HB  GLN 2 243     148.390 168.593 123.306  1.00  0.00           H
ATOM   3212 2HB  GLN 2 243     147.676 168.343 121.718  1.00  0.00           H
ATOM   3213 1HG  GLN 2 243     147.072 166.085 122.261  1.00  0.00           H
ATOM   3214 2HG  GLN 2 243     147.965 166.174 123.805  1.00  0.00           H
ATOM   3215 1HE2 GLN 2 243     144.557 166.622 124.875  1.00  0.00           H
ATOM   3216 2HE2 GLN 2 243     145.670 165.382 124.402  1.00  0.00           H
ATOM   3217  N   PRO 2 244     149.516 165.313 120.666  1.00231.19           N
ATOM   3218  CA  PRO 2 244     149.403 164.561 119.411  1.00231.19           C
ATOM   3219  C   PRO 2 244     148.005 164.541 118.807  1.00231.19           C
ATOM   3220  O   PRO 2 244     147.849 164.210 117.626  1.00231.19           O
ATOM   3221  CB  PRO 2 244     149.844 163.157 119.831  1.00231.19           C
ATOM   3222  CG  PRO 2 244     149.506 163.125 121.287  1.00231.19           C
ATOM   3223  CD  PRO 2 244     149.812 164.521 121.819  1.00231.19           C
ATOM   3224  HA  PRO 2 244     150.091 164.990 118.668  1.00  0.00           H
ATOM   3225 1HB  PRO 2 244     149.308 162.400 119.239  1.00  0.00           H
ATOM   3226 2HB  PRO 2 244     150.917 163.023 119.627  1.00  0.00           H
ATOM   3227 1HG  PRO 2 244     148.448 162.857 121.425  1.00  0.00           H
ATOM   3228 2HG  PRO 2 244     150.098 162.353 121.799  1.00  0.00           H
ATOM   3229 1HD  PRO 2 244     149.149 164.743 122.669  1.00  0.00           H
ATOM   3230 2HD  PRO 2 244     150.866 164.574 122.125  1.00  0.00           H
ATOM   3231  N   GLY 2 245     146.984 164.882 119.594  1.00236.64           N
ATOM   3232  CA  GLY 2 245     145.634 164.958 119.067  1.00236.64           C
ATOM   3233  C   GLY 2 245     145.450 165.988 117.973  1.00236.64           C
ATOM   3234  O   GLY 2 245     145.000 165.629 116.878  1.00236.64           O
ATOM   3235  H   GLY 2 245     147.144 165.092 120.569  1.00  0.00           H
ATOM   3236 1HA  GLY 2 245     145.344 163.985 118.667  1.00  0.00           H
ATOM   3237 2HA  GLY 2 245     144.941 165.192 119.873  1.00  0.00           H
ATOM   3238  N   CYS 2 246     145.789 167.250 118.252  1.00260.58           N
ATOM   3239  CA  CYS 2 246     145.662 168.396 117.340  1.00260.58           C
ATOM   3240  C   CYS 2 246     144.295 168.481 116.660  1.00260.58           C
ATOM   3241  O   CYS 2 246     143.312 167.923 117.146  1.00260.58           O
ATOM   3242  CB  CYS 2 246     146.774 168.372 116.282  1.00260.58           C
ATOM   3243  SG  CYS 2 246     148.439 168.601 116.945  1.00260.58           S
ATOM   3244  H   CYS 2 246     146.162 167.398 119.180  1.00  0.00           H
ATOM   3245  HA  CYS 2 246     145.758 169.313 117.923  1.00  0.00           H
ATOM   3246 1HB  CYS 2 246     146.751 167.420 115.752  1.00  0.00           H
ATOM   3247 2HB  CYS 2 246     146.595 169.158 115.549  1.00  0.00           H
ATOM   3248  HG  CYS 2 246     149.067 168.509 115.776  1.00  0.00           H
ATOM   3249  N   VAL 2 267     139.940 174.397 115.325  1.00233.39           N
ATOM   3250  CA  VAL 2 267     141.028 174.728 116.234  1.00233.39           C
ATOM   3251  C   VAL 2 267     142.334 174.151 115.706  1.00233.39           C
ATOM   3252  O   VAL 2 267     142.355 173.495 114.664  1.00233.39           O
ATOM   3253  CB  VAL 2 267     140.741 174.219 117.654  1.00233.39           C
ATOM   3254  CG1 VAL 2 267     139.474 174.865 118.199  1.00233.39           C
ATOM   3255  CG2 VAL 2 267     140.621 172.703 117.662  1.00233.39           C
ATOM   3256  H   VAL 2 267     139.279 175.117 115.066  1.00  0.00           H
ATOM   3257  HA  VAL 2 267     141.128 175.813 116.273  1.00  0.00           H
ATOM   3258  HB  VAL 2 267     141.559 174.518 118.310  1.00  0.00           H
ATOM   3259 1HG1 VAL 2 267     139.282 174.496 119.208  1.00  0.00           H
ATOM   3260 2HG1 VAL 2 267     139.602 175.947 118.228  1.00  0.00           H
ATOM   3261 3HG1 VAL 2 267     138.632 174.615 117.555  1.00  0.00           H
ATOM   3262 1HG2 VAL 2 267     140.419 172.359 118.676  1.00  0.00           H
ATOM   3263 2HG2 VAL 2 267     139.806 172.399 117.005  1.00  0.00           H
ATOM   3264 3HG2 VAL 2 267     141.555 172.263 117.309  1.00  0.00           H
ATOM   3265  N   LYS 2 268     143.428 174.397 116.429  1.00212.50           N
ATOM   3266  CA  LYS 2 268     144.746 173.988 115.972  1.00212.50           C
ATOM   3267  C   LYS 2 268     145.646 173.449 117.079  1.00212.50           C
ATOM   3268  O   LYS 2 268     146.672 172.837 116.764  1.00212.50           O
ATOM   3269  CB  LYS 2 268     145.419 175.151 115.219  1.00212.50           C
ATOM   3270  CG  LYS 2 268     145.783 176.404 115.996  1.00212.50           C
ATOM   3271  CD  LYS 2 268     146.394 177.434 115.055  1.00212.50           C
ATOM   3272  CE  LYS 2 268     146.795 178.701 115.771  1.00212.50           C
ATOM   3273  NZ  LYS 2 268     147.378 179.716 114.852  1.00212.50           N
ATOM   3274  H   LYS 2 268     143.341 174.877 117.313  1.00  0.00           H
ATOM   3275  HA  LYS 2 268     144.630 173.144 115.291  1.00  0.00           H
ATOM   3276 1HB  LYS 2 268     146.350 174.803 114.770  1.00  0.00           H
ATOM   3277 2HB  LYS 2 268     144.769 175.485 114.411  1.00  0.00           H
ATOM   3278 1HG  LYS 2 268     144.887 176.817 116.463  1.00  0.00           H
ATOM   3279 2HG  LYS 2 268     146.497 176.152 116.780  1.00  0.00           H
ATOM   3280 1HD  LYS 2 268     147.280 177.011 114.579  1.00  0.00           H
ATOM   3281 2HD  LYS 2 268     145.674 177.690 114.279  1.00  0.00           H
ATOM   3282 1HE  LYS 2 268     145.924 179.135 116.257  1.00  0.00           H
ATOM   3283 2HE  LYS 2 268     147.533 178.468 116.538  1.00  0.00           H
ATOM   3284 1HZ  LYS 2 268     147.629 180.542 115.377  1.00  0.00           H
ATOM   3285 2HZ  LYS 2 268     148.202 179.336 114.407  1.00  0.00           H
ATOM   3286 3HZ  LYS 2 268     146.699 179.961 114.145  1.00  0.00           H
ATOM   3287  N   CYS 2 269     145.294 173.669 118.355  1.00216.26           N
ATOM   3288  CA  CYS 2 269     146.048 173.189 119.523  1.00216.26           C
ATOM   3289  C   CYS 2 269     147.493 173.674 119.558  1.00216.26           C
ATOM   3290  O   CYS 2 269     148.415 172.881 119.764  1.00216.26           O
ATOM   3291  CB  CYS 2 269     146.009 171.659 119.608  1.00216.26           C
ATOM   3292  SG  CYS 2 269     146.795 170.966 121.077  1.00216.26           S
ATOM   3293  H   CYS 2 269     144.449 174.203 118.500  1.00  0.00           H
ATOM   3294  HA  CYS 2 269     145.587 173.596 120.423  1.00  0.00           H
ATOM   3295 1HB  CYS 2 269     144.973 171.321 119.595  1.00  0.00           H
ATOM   3296 2HB  CYS 2 269     146.504 171.234 118.735  1.00  0.00           H
ATOM   3297  HG  CYS 2 269     146.872 169.721 120.618  1.00  0.00           H
ATOM   3298  N   SER 2 270     147.718 174.967 119.372  1.00210.37           N
ATOM   3299  CA  SER 2 270     149.061 175.500 119.550  1.00210.37           C
ATOM   3300  C   SER 2 270     149.212 176.350 120.796  1.00210.37           C
ATOM   3301  O   SER 2 270     150.178 176.171 121.542  1.00210.37           O
ATOM   3302  CB  SER 2 270     149.459 176.324 118.327  1.00210.37           C
ATOM   3303  OG  SER 2 270     149.553 175.505 117.178  1.00210.37           O
ATOM   3304  H   SER 2 270     146.971 175.593 119.107  1.00  0.00           H
ATOM   3305  HA  SER 2 270     149.754 174.664 119.653  1.00  0.00           H
ATOM   3306 1HB  SER 2 270     148.720 177.108 118.161  1.00  0.00           H
ATOM   3307 2HB  SER 2 270     150.416 176.811 118.511  1.00  0.00           H
ATOM   3308  HG  SER 2 270     149.455 174.602 117.488  1.00  0.00           H
ATOM   3309  N   HIS 2 271     148.297 177.289 121.056  1.00237.46           N
ATOM   3310  CA  HIS 2 271     148.352 178.010 122.320  1.00237.46           C
ATOM   3311  C   HIS 2 271     147.022 178.045 123.043  1.00237.46           C
ATOM   3312  O   HIS 2 271     146.959 178.603 124.144  1.00237.46           O
ATOM   3313  CB  HIS 2 271     148.802 179.466 122.149  1.00237.46           C
ATOM   3314  CG  HIS 2 271     147.917 180.295 121.274  1.00237.46           C
ATOM   3315  ND1 HIS 2 271     148.016 180.313 119.900  1.00237.46           N
ATOM   3316  CD2 HIS 2 271     146.915 181.148 121.591  1.00237.46           C
ATOM   3317  CE1 HIS 2 271     147.118 181.154 119.412  1.00237.46           C
ATOM   3318  NE2 HIS 2 271     146.432 181.665 120.416  1.00237.46           N
ATOM   3319  H   HIS 2 271     147.567 177.511 120.396  1.00  0.00           H
ATOM   3320  HA  HIS 2 271     149.071 177.528 122.982  1.00  0.00           H
ATOM   3321 1HB  HIS 2 271     148.850 179.951 123.125  1.00  0.00           H
ATOM   3322 2HB  HIS 2 271     149.805 179.489 121.723  1.00  0.00           H
ATOM   3323  HD2 HIS 2 271     146.556 181.377 122.595  1.00  0.00           H
ATOM   3324  HE1 HIS 2 271     146.969 181.386 118.359  1.00  0.00           H
ATOM   3325  HE2 HIS 2 271     145.675 182.329 120.338  1.00  0.00           H
ATOM   3326  N   GLU 2 272     145.954 177.507 122.438  1.00230.78           N
ATOM   3327  CA  GLU 2 272     144.649 177.538 123.088  1.00230.78           C
ATOM   3328  C   GLU 2 272     144.676 176.776 124.408  1.00230.78           C
ATOM   3329  O   GLU 2 272     143.878 177.060 125.312  1.00230.78           O
ATOM   3330  CB  GLU 2 272     143.578 176.989 122.141  1.00230.78           C
ATOM   3331  CG  GLU 2 272     143.761 175.537 121.716  1.00230.78           C
ATOM   3332  CD  GLU 2 272     142.947 175.183 120.489  1.00230.78           C
ATOM   3333  OE1 GLU 2 272     141.837 174.634 120.650  1.00230.78           O
ATOM   3334  OE2 GLU 2 272     143.412 175.459 119.362  1.00230.78           O
ATOM   3335  H   GLU 2 272     146.040 177.076 121.528  1.00  0.00           H
ATOM   3336  HA  GLU 2 272     144.407 178.573 123.332  1.00  0.00           H
ATOM   3337 1HB  GLU 2 272     142.599 177.067 122.614  1.00  0.00           H
ATOM   3338 2HB  GLU 2 272     143.552 177.591 121.232  1.00  0.00           H
ATOM   3339 1HG  GLU 2 272     144.815 175.361 121.505  1.00  0.00           H
ATOM   3340 2HG  GLU 2 272     143.471 174.889 122.541  1.00  0.00           H
ATOM   3341  N   ARG 2 273     145.605 175.826 124.548  1.00216.17           N
ATOM   3342  CA  ARG 2 273     145.663 175.010 125.755  1.00216.17           C
ATOM   3343  C   ARG 2 273     145.962 175.875 126.972  1.00216.17           C
ATOM   3344  O   ARG 2 273     145.479 175.580 128.069  1.00216.17           O
ATOM   3345  CB  ARG 2 273     146.705 173.906 125.592  1.00216.17           C
ATOM   3346  CG  ARG 2 273     146.367 172.909 124.495  1.00216.17           C
ATOM   3347  CD  ARG 2 273     145.022 172.244 124.759  1.00216.17           C
ATOM   3348  NE  ARG 2 273     144.697 171.237 123.753  1.00216.17           N
ATOM   3349  CZ  ARG 2 273     143.502 170.684 123.604  1.00216.17           C
ATOM   3350  NH1 ARG 2 273     142.486 171.013 124.385  1.00216.17           N
ATOM   3351  NH2 ARG 2 273     143.323 169.776 122.650  1.00216.17           N
ATOM   3352  H   ARG 2 273     146.278 175.665 123.813  1.00  0.00           H
ATOM   3353  HA  ARG 2 273     144.685 174.552 125.910  1.00  0.00           H
ATOM   3354 1HB  ARG 2 273     147.673 174.350 125.365  1.00  0.00           H
ATOM   3355 2HB  ARG 2 273     146.807 173.361 126.530  1.00  0.00           H
ATOM   3356 1HG  ARG 2 273     146.318 173.425 123.536  1.00  0.00           H
ATOM   3357 2HG  ARG 2 273     147.136 172.137 124.453  1.00  0.00           H
ATOM   3358 1HD  ARG 2 273     145.043 171.754 125.732  1.00  0.00           H
ATOM   3359 2HD  ARG 2 273     144.235 172.996 124.748  1.00  0.00           H
ATOM   3360  HE  ARG 2 273     145.435 170.941 123.128  1.00  0.00           H
ATOM   3361 1HH1 ARG 2 273     142.612 171.699 125.115  1.00  0.00           H
ATOM   3362 2HH1 ARG 2 273     141.585 170.577 124.251  1.00  0.00           H
ATOM   3363 1HH2 ARG 2 273     144.092 169.515 122.050  1.00  0.00           H
ATOM   3364 2HH2 ARG 2 273     142.417 169.347 122.525  1.00  0.00           H
ATOM   3365  N   SER 2 274     146.591 177.037 126.745  1.00193.85           N
ATOM   3366  CA  SER 2 274     146.911 178.001 127.804  1.00193.85           C
ATOM   3367  C   SER 2 274     145.682 178.479 128.570  1.00193.85           C
ATOM   3368  O   SER 2 274     145.767 178.740 129.775  1.00193.85           O
ATOM   3369  CB  SER 2 274     147.639 179.201 127.203  1.00193.85           C
ATOM   3370  OG  SER 2 274     148.916 178.829 126.723  1.00193.85           O
ATOM   3371  H   SER 2 274     146.850 177.250 125.792  1.00  0.00           H
ATOM   3372  HA  SER 2 274     147.565 177.513 128.528  1.00  0.00           H
ATOM   3373 1HB  SER 2 274     147.047 179.616 126.387  1.00  0.00           H
ATOM   3374 2HB  SER 2 274     147.744 179.978 127.959  1.00  0.00           H
ATOM   3375  HG  SER 2 274     149.207 178.103 127.279  1.00  0.00           H
ATOM   3376  N   VAL 2 275     144.534 178.594 127.901  1.00205.34           N
ATOM   3377  CA  VAL 2 275     143.330 178.994 128.617  1.00205.34           C
ATOM   3378  C   VAL 2 275     142.440 177.778 128.924  1.00205.34           C
ATOM   3379  O   VAL 2 275     141.825 177.727 130.001  1.00205.34           O
ATOM   3380  CB  VAL 2 275     142.611 180.125 127.842  1.00205.34           C
ATOM   3381  CG1 VAL 2 275     142.000 179.631 126.560  1.00205.34           C
ATOM   3382  CG2 VAL 2 275     141.566 180.853 128.684  1.00205.34           C
ATOM   3383  H   VAL 2 275     144.479 178.408 126.910  1.00  0.00           H
ATOM   3384  HA  VAL 2 275     143.621 179.367 129.600  1.00  0.00           H
ATOM   3385  HB  VAL 2 275     143.351 180.857 127.515  1.00  0.00           H
ATOM   3386 1HG1 VAL 2 275     141.507 180.459 126.049  1.00  0.00           H
ATOM   3387 2HG1 VAL 2 275     142.781 179.224 125.918  1.00  0.00           H
ATOM   3388 3HG1 VAL 2 275     141.268 178.854 126.781  1.00  0.00           H
ATOM   3389 1HG2 VAL 2 275     141.096 181.634 128.086  1.00  0.00           H
ATOM   3390 2HG2 VAL 2 275     140.806 180.144 129.015  1.00  0.00           H
ATOM   3391 3HG2 VAL 2 275     142.046 181.302 129.553  1.00  0.00           H
ATOM   3392  N   HIS 2 276     142.392 176.766 128.038  1.00219.48           N
ATOM   3393  CA  HIS 2 276     141.477 175.637 128.268  1.00219.48           C
ATOM   3394  C   HIS 2 276     141.850 174.810 129.499  1.00219.48           C
ATOM   3395  O   HIS 2 276     140.975 174.471 130.304  1.00219.48           O
ATOM   3396  CB  HIS 2 276     141.368 174.726 127.042  1.00219.48           C
ATOM   3397  CG  HIS 2 276     140.727 175.365 125.852  1.00219.48           C
ATOM   3398  ND1 HIS 2 276     139.602 176.156 125.944  1.00219.48           N
ATOM   3399  CD2 HIS 2 276     141.061 175.340 124.540  1.00219.48           C
ATOM   3400  CE1 HIS 2 276     139.268 176.585 124.741  1.00219.48           C
ATOM   3401  NE2 HIS 2 276     140.137 176.104 123.870  1.00219.48           N
ATOM   3402  H   HIS 2 276     142.975 176.766 127.213  1.00  0.00           H
ATOM   3403  HA  HIS 2 276     140.477 176.016 128.480  1.00  0.00           H
ATOM   3404 1HB  HIS 2 276     142.364 174.393 126.746  1.00  0.00           H
ATOM   3405 2HB  HIS 2 276     140.790 173.839 127.297  1.00  0.00           H
ATOM   3406  HD2 HIS 2 276     141.904 174.809 124.097  1.00  0.00           H
ATOM   3407  HE1 HIS 2 276     138.420 177.229 124.506  1.00  0.00           H
ATOM   3408  HE2 HIS 2 276     140.127 176.267 122.873  1.00  0.00           H
ATOM   3409  N   LEU 2 277     143.135 174.461 129.666  1.00213.04           N
ATOM   3410  CA  LEU 2 277     143.483 173.676 130.852  1.00213.04           C
ATOM   3411  C   LEU 2 277     143.474 174.515 132.123  1.00213.04           C
ATOM   3412  O   LEU 2 277     143.119 174.002 133.186  1.00213.04           O
ATOM   3413  CB  LEU 2 277     144.830 172.938 130.760  1.00213.04           C
ATOM   3414  CG  LEU 2 277     145.272 171.593 130.164  1.00213.04           C
ATOM   3415  CD1 LEU 2 277     145.118 171.441 128.683  1.00213.04           C
ATOM   3416  CD2 LEU 2 277     146.718 171.331 130.562  1.00213.04           C
ATOM   3417  H   LEU 2 277     143.863 174.716 129.014  1.00  0.00           H
ATOM   3418  HA  LEU 2 277     142.719 172.912 130.996  1.00  0.00           H
ATOM   3419 1HB  LEU 2 277     145.536 173.571 130.223  1.00  0.00           H
ATOM   3420 2HB  LEU 2 277     145.210 172.781 131.768  1.00  0.00           H
ATOM   3421  HG  LEU 2 277     144.633 170.798 130.550  1.00  0.00           H
ATOM   3422 1HD1 LEU 2 277     145.461 170.452 128.381  1.00  0.00           H
ATOM   3423 2HD1 LEU 2 277     144.068 171.559 128.412  1.00  0.00           H
ATOM   3424 3HD1 LEU 2 277     145.711 172.202 128.177  1.00  0.00           H
ATOM   3425 1HD2 LEU 2 277     147.043 170.377 130.145  1.00  0.00           H
ATOM   3426 2HD2 LEU 2 277     147.353 172.130 130.176  1.00  0.00           H
ATOM   3427 3HD2 LEU 2 277     146.798 171.298 131.648  1.00  0.00           H
ATOM   3428  N   PHE 2 278     143.780 175.812 132.031  1.00190.43           N
ATOM   3429  CA  PHE 2 278     143.747 176.638 133.233  1.00190.43           C
ATOM   3430  C   PHE 2 278     142.329 176.763 133.780  1.00190.43           C
ATOM   3431  O   PHE 2 278     142.085 176.471 134.961  1.00190.43           O
ATOM   3432  CB  PHE 2 278     144.338 178.019 132.956  1.00190.43           C
ATOM   3433  CG  PHE 2 278     144.335 178.930 134.156  1.00190.43           C
ATOM   3434  CD1 PHE 2 278     145.342 178.843 135.111  1.00190.43           C
ATOM   3435  CD2 PHE 2 278     143.327 179.864 134.335  1.00190.43           C
ATOM   3436  CE1 PHE 2 278     145.346 179.674 136.217  1.00190.43           C
ATOM   3437  CE2 PHE 2 278     143.325 180.697 135.441  1.00190.43           C
ATOM   3438  CZ  PHE 2 278     144.335 180.601 136.382  1.00190.43           C
ATOM   3439  H   PHE 2 278     144.034 176.236 131.150  1.00  0.00           H
ATOM   3440  HA  PHE 2 278     144.349 176.151 134.003  1.00  0.00           H
ATOM   3441 1HB  PHE 2 278     145.365 177.912 132.611  1.00  0.00           H
ATOM   3442 2HB  PHE 2 278     143.774 178.502 132.158  1.00  0.00           H
ATOM   3443  HD1 PHE 2 278     146.138 178.109 134.979  1.00  0.00           H
ATOM   3444  HD2 PHE 2 278     142.531 179.940 133.594  1.00  0.00           H
ATOM   3445  HE1 PHE 2 278     146.144 179.595 136.954  1.00  0.00           H
ATOM   3446  HE2 PHE 2 278     142.528 181.429 135.571  1.00  0.00           H
ATOM   3447  HZ  PHE 2 278     144.332 181.256 137.253  1.00  0.00           H
ATOM   3448  N   ILE 2 279     141.371 177.169 132.936  1.00191.58           N
ATOM   3449  CA  ILE 2 279     140.034 177.448 133.458  1.00191.58           C
ATOM   3450  C   ILE 2 279     139.327 176.154 133.858  1.00191.58           C
ATOM   3451  O   ILE 2 279     138.536 176.143 134.808  1.00191.58           O
ATOM   3452  CB  ILE 2 279     139.204 178.304 132.476  1.00191.58           C
ATOM   3453  CG1 ILE 2 279     138.799 177.541 131.212  1.00191.58           C
ATOM   3454  CG2 ILE 2 279     139.963 179.576 132.120  1.00191.58           C
ATOM   3455  CD1 ILE 2 279     137.890 178.315 130.279  1.00191.58           C
ATOM   3456  H   ILE 2 279     141.548 177.287 131.949  1.00  0.00           H
ATOM   3457  HA  ILE 2 279     140.137 178.006 134.388  1.00  0.00           H
ATOM   3458  HB  ILE 2 279     138.255 178.572 132.940  1.00  0.00           H
ATOM   3459 1HG1 ILE 2 279     139.692 177.259 130.655  1.00  0.00           H
ATOM   3460 2HG1 ILE 2 279     138.286 176.620 131.492  1.00  0.00           H
ATOM   3461 1HG2 ILE 2 279     139.370 180.173 131.428  1.00  0.00           H
ATOM   3462 2HG2 ILE 2 279     140.151 180.152 133.025  1.00  0.00           H
ATOM   3463 3HG2 ILE 2 279     140.912 179.315 131.652  1.00  0.00           H
ATOM   3464 1HD1 ILE 2 279     137.651 177.702 129.410  1.00  0.00           H
ATOM   3465 2HD1 ILE 2 279     136.969 178.578 130.802  1.00  0.00           H
ATOM   3466 3HD1 ILE 2 279     138.393 179.224 129.952  1.00  0.00           H
ATOM   3467  N   ASP 2 280     139.632 175.034 133.192  1.00226.41           N
ATOM   3468  CA  ASP 2 280     139.060 173.768 133.635  1.00226.41           C
ATOM   3469  C   ASP 2 280     139.634 173.305 134.968  1.00226.41           C
ATOM   3470  O   ASP 2 280     138.892 172.753 135.786  1.00226.41           O
ATOM   3471  CB  ASP 2 280     139.248 172.682 132.574  1.00226.41           C
ATOM   3472  CG  ASP 2 280     138.314 172.855 131.397  1.00226.41           C
ATOM   3473  OD1 ASP 2 280     137.393 173.693 131.487  1.00226.41           O
ATOM   3474  OD2 ASP 2 280     138.502 172.155 130.380  1.00226.41           O
ATOM   3475  H   ASP 2 280     140.249 175.042 132.391  1.00  0.00           H
ATOM   3476  HA  ASP 2 280     137.991 173.909 133.799  1.00  0.00           H
ATOM   3477 1HB  ASP 2 280     140.276 172.701 132.213  1.00  0.00           H
ATOM   3478 2HB  ASP 2 280     139.074 171.703 133.020  1.00  0.00           H
ATOM   3479  N   SER 2 281     140.930 173.515 135.205  1.00220.39           N
ATOM   3480  CA  SER 2 281     141.514 173.089 136.469  1.00220.39           C
ATOM   3481  C   SER 2 281     140.898 173.845 137.638  1.00220.39           C
ATOM   3482  O   SER 2 281     140.740 173.285 138.728  1.00220.39           O
ATOM   3483  CB  SER 2 281     143.027 173.293 136.442  1.00220.39           C
ATOM   3484  OG  SER 2 281     143.349 174.669 136.374  1.00220.39           O
ATOM   3485  H   SER 2 281     141.518 173.966 134.519  1.00  0.00           H
ATOM   3486  HA  SER 2 281     141.305 172.027 136.608  1.00  0.00           H
ATOM   3487 1HB  SER 2 281     143.470 172.855 137.336  1.00  0.00           H
ATOM   3488 2HB  SER 2 281     143.448 172.774 135.582  1.00  0.00           H
ATOM   3489  HG  SER 2 281     142.601 175.095 135.948  1.00  0.00           H
ATOM   3490  N   LEU 2 282     140.545 175.115 137.433  1.00201.64           N
ATOM   3491  CA  LEU 2 282     139.865 175.839 138.500  1.00201.64           C
ATOM   3492  C   LEU 2 282     138.396 175.446 138.650  1.00201.64           C
ATOM   3493  O   LEU 2 282     137.877 175.484 139.771  1.00201.64           O
ATOM   3494  CB  LEU 2 282     140.028 177.355 138.307  1.00201.64           C
ATOM   3495  CG  LEU 2 282     139.401 178.253 137.228  1.00201.64           C
ATOM   3496  CD1 LEU 2 282     138.003 178.760 137.546  1.00201.64           C
ATOM   3497  CD2 LEU 2 282     140.332 179.422 136.923  1.00201.64           C
ATOM   3498  H   LEU 2 282     140.736 175.588 136.561  1.00  0.00           H
ATOM   3499  HA  LEU 2 282     140.316 175.557 139.451  1.00  0.00           H
ATOM   3500 1HB  LEU 2 282     139.688 177.859 139.211  1.00  0.00           H
ATOM   3501 2HB  LEU 2 282     141.086 177.578 138.169  1.00  0.00           H
ATOM   3502  HG  LEU 2 282     139.244 177.672 136.318  1.00  0.00           H
ATOM   3503 1HD1 LEU 2 282     137.646 179.383 136.726  1.00  0.00           H
ATOM   3504 2HD1 LEU 2 282     137.329 177.912 137.676  1.00  0.00           H
ATOM   3505 3HD1 LEU 2 282     138.028 179.347 138.464  1.00  0.00           H
ATOM   3506 1HD2 LEU 2 282     139.883 180.053 136.157  1.00  0.00           H
ATOM   3507 2HD2 LEU 2 282     140.489 180.006 137.830  1.00  0.00           H
ATOM   3508 3HD2 LEU 2 282     141.289 179.041 136.566  1.00  0.00           H
ATOM   3509  N   LEU 2 283     137.711 175.083 137.559  1.00192.40           N
ATOM   3510  CA  LEU 2 283     136.295 174.737 137.678  1.00192.40           C
ATOM   3511  C   LEU 2 283     136.108 173.345 138.269  1.00192.40           C
ATOM   3512  O   LEU 2 283     135.243 173.140 139.130  1.00192.40           O
ATOM   3513  CB  LEU 2 283     135.593 174.833 136.323  1.00192.40           C
ATOM   3514  CG  LEU 2 283     135.404 176.219 135.709  1.00192.40           C
ATOM   3515  CD1 LEU 2 283     134.875 176.108 134.286  1.00192.40           C
ATOM   3516  CD2 LEU 2 283     134.476 177.057 136.564  1.00192.40           C
ATOM   3517  H   LEU 2 283     138.152 175.043 136.651  1.00  0.00           H
ATOM   3518  HA  LEU 2 283     135.824 175.443 138.361  1.00  0.00           H
ATOM   3519 1HB  LEU 2 283     136.155 174.248 135.598  1.00  0.00           H
ATOM   3520 2HB  LEU 2 283     134.597 174.398 136.416  1.00  0.00           H
ATOM   3521  HG  LEU 2 283     136.369 176.720 135.637  1.00  0.00           H
ATOM   3522 1HD1 LEU 2 283     134.748 177.106 133.867  1.00  0.00           H
ATOM   3523 2HD1 LEU 2 283     135.585 175.547 133.678  1.00  0.00           H
ATOM   3524 3HD1 LEU 2 283     133.916 175.592 134.294  1.00  0.00           H
ATOM   3525 1HD2 LEU 2 283     134.353 178.042 136.111  1.00  0.00           H
ATOM   3526 2HD2 LEU 2 283     133.504 176.567 136.637  1.00  0.00           H
ATOM   3527 3HD2 LEU 2 283     134.902 177.168 137.562  1.00  0.00           H
ATOM   3528  N   ASN 2 284     136.908 172.377 137.827  1.00221.27           N
ATOM   3529  CA  ASN 2 284     136.728 170.981 138.221  1.00221.27           C
ATOM   3530  C   ASN 2 284     137.446 170.732 139.549  1.00221.27           C
ATOM   3531  O   ASN 2 284     138.436 170.003 139.642  1.00221.27           O
ATOM   3532  CB  ASN 2 284     137.230 170.054 137.123  1.00221.27           C
ATOM   3533  CG  ASN 2 284     136.444 170.202 135.837  1.00221.27           C
ATOM   3534  OD1 ASN 2 284     135.220 170.332 135.857  1.00221.27           O
ATOM   3535  ND2 ASN 2 284     137.145 170.185 134.710  1.00221.27           N
ATOM   3536  H   ASN 2 284     137.662 172.618 137.200  1.00  0.00           H
ATOM   3537  HA  ASN 2 284     135.663 170.798 138.374  1.00  0.00           H
ATOM   3538 1HB  ASN 2 284     138.281 170.263 136.922  1.00  0.00           H
ATOM   3539 2HB  ASN 2 284     137.162 169.019 137.462  1.00  0.00           H
ATOM   3540 1HD2 ASN 2 284     136.679 170.279 133.829  1.00  0.00           H
ATOM   3541 2HD2 ASN 2 284     138.138 170.079 134.742  1.00  0.00           H
ATOM   3542  N   GLU 2 285     136.916 171.371 140.594  1.00227.86           N
ATOM   3543  CA  GLU 2 285     137.554 171.313 141.905  1.00227.86           C
ATOM   3544  C   GLU 2 285     137.600 169.895 142.468  1.00227.86           C
ATOM   3545  O   GLU 2 285     138.407 169.616 143.363  1.00227.86           O
ATOM   3546  CB  GLU 2 285     136.837 172.256 142.876  1.00227.86           C
ATOM   3547  CG  GLU 2 285     135.432 171.828 143.274  1.00227.86           C
ATOM   3548  CD  GLU 2 285     134.785 172.790 144.249  1.00227.86           C
ATOM   3549  OE1 GLU 2 285     134.980 172.624 145.470  1.00227.86           O
ATOM   3550  OE2 GLU 2 285     134.073 173.710 143.793  1.00227.86           O
ATOM   3551  H   GLU 2 285     136.063 171.902 140.485  1.00  0.00           H
ATOM   3552  HA  GLU 2 285     138.591 171.634 141.801  1.00  0.00           H
ATOM   3553 1HB  GLU 2 285     137.421 172.351 143.791  1.00  0.00           H
ATOM   3554 2HB  GLU 2 285     136.763 173.248 142.431  1.00  0.00           H
ATOM   3555 1HG  GLU 2 285     134.815 171.762 142.378  1.00  0.00           H
ATOM   3556 2HG  GLU 2 285     135.480 170.836 143.722  1.00  0.00           H
ATOM   3557  N   GLU 2 286     136.755 168.990 141.969  1.00250.36           N
ATOM   3558  CA  GLU 2 286     136.738 167.632 142.502  1.00250.36           C
ATOM   3559  C   GLU 2 286     137.964 166.827 142.091  1.00250.36           C
ATOM   3560  O   GLU 2 286     138.254 165.803 142.720  1.00250.36           O
ATOM   3561  CB  GLU 2 286     135.462 166.889 142.071  1.00250.36           C
ATOM   3562  CG  GLU 2 286     135.249 166.555 140.564  1.00250.36           C
ATOM   3563  CD  GLU 2 286     134.522 167.604 139.709  1.00250.36           C
ATOM   3564  OE1 GLU 2 286     134.252 167.293 138.530  1.00250.36           O
ATOM   3565  OE2 GLU 2 286     134.154 168.692 140.204  1.00250.36           O
ATOM   3566  H   GLU 2 286     136.121 169.233 141.222  1.00  0.00           H
ATOM   3567  HA  GLU 2 286     136.753 167.686 143.591  1.00  0.00           H
ATOM   3568 1HB  GLU 2 286     135.408 165.930 142.587  1.00  0.00           H
ATOM   3569 2HB  GLU 2 286     134.587 167.468 142.364  1.00  0.00           H
ATOM   3570 1HG  GLU 2 286     136.219 166.394 140.097  1.00  0.00           H
ATOM   3571 2HG  GLU 2 286     134.679 165.631 140.485  1.00  0.00           H
ATOM   3572  N   ASN 2 287     138.689 167.260 141.060  1.00238.49           N
ATOM   3573  CA  ASN 2 287     139.818 166.509 140.510  1.00238.49           C
ATOM   3574  C   ASN 2 287     140.830 167.469 139.891  1.00238.49           C
ATOM   3575  O   ASN 2 287     141.027 167.489 138.668  1.00238.49           O
ATOM   3576  CB  ASN 2 287     139.329 165.450 139.518  1.00238.49           C
ATOM   3577  CG  ASN 2 287     138.724 166.052 138.259  1.00238.49           C
ATOM   3578  OD1 ASN 2 287     138.852 167.249 138.010  1.00238.49           O
ATOM   3579  ND2 ASN 2 287     138.064 165.220 137.461  1.00238.49           N
ATOM   3580  H   ASN 2 287     138.441 168.147 140.647  1.00  0.00           H
ATOM   3581  HA  ASN 2 287     140.332 166.005 141.331  1.00  0.00           H
ATOM   3582 1HB  ASN 2 287     140.162 164.807 139.231  1.00  0.00           H
ATOM   3583 2HB  ASN 2 287     138.579 164.820 139.997  1.00  0.00           H
ATOM   3584 1HD2 ASN 2 287     137.646 165.563 136.619  1.00  0.00           H
ATOM   3585 2HD2 ASN 2 287     137.984 164.254 137.701  1.00  0.00           H
ATOM   3586  N   PRO 2 288     141.484 168.298 140.709  1.00242.76           N
ATOM   3587  CA  PRO 2 288     142.456 169.252 140.164  1.00242.76           C
ATOM   3588  C   PRO 2 288     143.592 168.549 139.438  1.00242.76           C
ATOM   3589  O   PRO 2 288     143.974 167.425 139.774  1.00242.76           O
ATOM   3590  CB  PRO 2 288     142.972 169.986 141.409  1.00242.76           C
ATOM   3591  CG  PRO 2 288     141.890 169.828 142.428  1.00242.76           C
ATOM   3592  CD  PRO 2 288     141.343 168.458 142.185  1.00242.76           C
ATOM   3593  HA  PRO 2 288     141.939 169.949 139.487  1.00  0.00           H
ATOM   3594 1HB  PRO 2 288     143.925 169.547 141.736  1.00  0.00           H
ATOM   3595 2HB  PRO 2 288     143.170 171.041 141.168  1.00  0.00           H
ATOM   3596 1HG  PRO 2 288     142.301 169.944 143.441  1.00  0.00           H
ATOM   3597 2HG  PRO 2 288     141.130 170.614 142.301  1.00  0.00           H
ATOM   3598 1HD  PRO 2 288     141.948 167.719 142.731  1.00  0.00           H
ATOM   3599 2HD  PRO 2 288     140.294 168.418 142.512  1.00  0.00           H
ATOM   3600  N   SER 2 289     144.128 169.226 138.425  1.00211.12           N
ATOM   3601  CA  SER 2 289     145.311 168.727 137.738  1.00211.12           C
ATOM   3602  C   SER 2 289     146.459 168.585 138.728  1.00211.12           C
ATOM   3603  O   SER 2 289     146.670 169.458 139.576  1.00211.12           O
ATOM   3604  CB  SER 2 289     145.703 169.662 136.595  1.00211.12           C
ATOM   3605  OG  SER 2 289     144.709 169.684 135.588  1.00211.12           O
ATOM   3606  H   SER 2 289     143.713 170.096 138.121  1.00  0.00           H
ATOM   3607  HA  SER 2 289     145.081 167.745 137.320  1.00  0.00           H
ATOM   3608 1HB  SER 2 289     145.852 170.668 136.984  1.00  0.00           H
ATOM   3609 2HB  SER 2 289     146.649 169.334 136.166  1.00  0.00           H
ATOM   3610  HG  SER 2 289     144.109 168.962 135.792  1.00  0.00           H
ATOM   3611  N   LYS 2 290     147.204 167.491 138.618  1.00218.03           N
ATOM   3612  CA  LYS 2 290     148.297 167.192 139.536  1.00218.03           C
ATOM   3613  C   LYS 2 290     149.614 167.250 138.772  1.00218.03           C
ATOM   3614  O   LYS 2 290     149.873 166.411 137.902  1.00218.03           O
ATOM   3615  CB  LYS 2 290     148.101 165.824 140.184  1.00218.03           C
ATOM   3616  CG  LYS 2 290     149.141 165.479 141.235  1.00218.03           C
ATOM   3617  CD  LYS 2 290     148.943 166.296 142.499  1.00218.03           C
ATOM   3618  CE  LYS 2 290     147.746 165.797 143.291  1.00218.03           C
ATOM   3619  NZ  LYS 2 290     147.589 166.524 144.582  1.00218.03           N
ATOM   3620  H   LYS 2 290     147.001 166.846 137.868  1.00  0.00           H
ATOM   3621  HA  LYS 2 290     148.306 167.948 140.321  1.00  0.00           H
ATOM   3622 1HB  LYS 2 290     147.119 165.782 140.654  1.00  0.00           H
ATOM   3623 2HB  LYS 2 290     148.129 165.051 139.416  1.00  0.00           H
ATOM   3624 1HG  LYS 2 290     149.069 164.419 141.485  1.00  0.00           H
ATOM   3625 2HG  LYS 2 290     150.137 165.674 140.840  1.00  0.00           H
ATOM   3626 1HD  LYS 2 290     149.837 166.228 143.121  1.00  0.00           H
ATOM   3627 2HD  LYS 2 290     148.784 167.342 142.235  1.00  0.00           H
ATOM   3628 1HE  LYS 2 290     146.841 165.929 142.701  1.00  0.00           H
ATOM   3629 2HE  LYS 2 290     147.866 164.734 143.499  1.00  0.00           H
ATOM   3630 1HZ  LYS 2 290     146.785 166.164 145.076  1.00  0.00           H
ATOM   3631 2HZ  LYS 2 290     148.418 166.394 145.145  1.00  0.00           H
ATOM   3632 3HZ  LYS 2 290     147.458 167.509 144.400  1.00  0.00           H
ATOM   3633  N   ALA 2 291     150.441 168.238 139.093  1.00209.39           N
ATOM   3634  CA  ALA 2 291     151.735 168.392 138.446  1.00209.39           C
ATOM   3635  C   ALA 2 291     152.826 167.803 139.321  1.00209.39           C
ATOM   3636  O   ALA 2 291     152.857 168.026 140.528  1.00209.39           O
ATOM   3637  CB  ALA 2 291     152.014 169.865 138.139  1.00209.39           C
ATOM   3638  H   ALA 2 291     150.164 168.899 139.805  1.00  0.00           H
ATOM   3639  HA  ALA 2 291     151.714 167.837 137.509  1.00  0.00           H
ATOM   3640 1HB  ALA 2 291     152.987 169.957 137.656  1.00  0.00           H
ATOM   3641 2HB  ALA 2 291     151.241 170.250 137.474  1.00  0.00           H
ATOM   3642 3HB  ALA 2 291     152.014 170.436 139.066  1.00  0.00           H
ATOM   3643  N   TYR 2 292     153.713 167.026 138.704  1.00200.84           N
ATOM   3644  CA  TYR 2 292     154.760 166.338 139.452  1.00200.84           C
ATOM   3645  C   TYR 2 292     156.099 167.043 139.291  1.00200.84           C
ATOM   3646  O   TYR 2 292     156.460 167.450 138.185  1.00200.84           O
ATOM   3647  CB  TYR 2 292     154.873 164.873 139.015  1.00200.84           C
ATOM   3648  CG  TYR 2 292     153.624 164.060 139.269  1.00200.84           C
ATOM   3649  CD1 TYR 2 292     153.462 163.361 140.461  1.00200.84           C
ATOM   3650  CD2 TYR 2 292     152.609 163.991 138.324  1.00200.84           C
ATOM   3651  CE1 TYR 2 292     152.320 162.612 140.699  1.00200.84           C
ATOM   3652  CE2 TYR 2 292     151.466 163.245 138.553  1.00200.84           C
ATOM   3653  CZ  TYR 2 292     151.327 162.560 139.742  1.00200.84           C
ATOM   3654  OH  TYR 2 292     150.191 161.819 139.972  1.00200.84           O
ATOM   3655  H   TYR 2 292     153.664 166.906 137.701  1.00  0.00           H
ATOM   3656  HA  TYR 2 292     154.502 166.363 140.511  1.00  0.00           H
ATOM   3657 1HB  TYR 2 292     155.099 164.827 137.948  1.00  0.00           H
ATOM   3658 2HB  TYR 2 292     155.700 164.400 139.544  1.00  0.00           H
ATOM   3659  HD1 TYR 2 292     154.239 163.396 141.224  1.00  0.00           H
ATOM   3660  HD2 TYR 2 292     152.705 164.527 137.380  1.00  0.00           H
ATOM   3661  HE1 TYR 2 292     152.211 162.071 141.639  1.00  0.00           H
ATOM   3662  HE2 TYR 2 292     150.683 163.202 137.795  1.00  0.00           H
ATOM   3663  HH  TYR 2 292     149.607 161.887 139.212  1.00  0.00           H
ATOM   3664  N   ARG 2 293     156.826 167.188 140.399  1.00210.74           N
ATOM   3665  CA  ARG 2 293     158.131 167.836 140.360  1.00210.74           C
ATOM   3666  C   ARG 2 293     159.203 166.830 139.962  1.00210.74           C
ATOM   3667  O   ARG 2 293     159.243 165.711 140.482  1.00210.74           O
ATOM   3668  CB  ARG 2 293     158.468 168.448 141.720  1.00210.74           C
ATOM   3669  CG  ARG 2 293     159.775 169.232 141.740  1.00210.74           C
ATOM   3670  CD  ARG 2 293     159.990 169.981 143.049  1.00210.74           C
ATOM   3671  NE  ARG 2 293     159.036 171.066 143.238  1.00210.74           N
ATOM   3672  CZ  ARG 2 293     158.062 171.066 144.139  1.00210.74           C
ATOM   3673  NH1 ARG 2 293     157.896 170.054 144.973  1.00210.74           N
ATOM   3674  NH2 ARG 2 293     157.237 172.105 144.205  1.00210.74           N
ATOM   3675  H   ARG 2 293     156.473 166.846 141.281  1.00  0.00           H
ATOM   3676  HA  ARG 2 293     158.100 168.633 139.618  1.00  0.00           H
ATOM   3677 1HB  ARG 2 293     157.666 169.119 142.026  1.00  0.00           H
ATOM   3678 2HB  ARG 2 293     158.536 167.658 142.469  1.00  0.00           H
ATOM   3679 1HG  ARG 2 293     160.612 168.548 141.605  1.00  0.00           H
ATOM   3680 2HG  ARG 2 293     159.771 169.965 140.932  1.00  0.00           H
ATOM   3681 1HD  ARG 2 293     159.880 169.291 143.885  1.00  0.00           H
ATOM   3682 2HD  ARG 2 293     160.991 170.410 143.063  1.00  0.00           H
ATOM   3683  HE  ARG 2 293     159.122 171.878 142.638  1.00  0.00           H
ATOM   3684 1HH1 ARG 2 293     158.518 169.259 144.934  1.00  0.00           H
ATOM   3685 2HH1 ARG 2 293     157.148 170.076 145.650  1.00  0.00           H
ATOM   3686 1HH2 ARG 2 293     157.356 172.885 143.573  1.00  0.00           H
ATOM   3687 2HH2 ARG 2 293     156.493 172.116 144.887  1.00  0.00           H
ATOM   3688  N   CYS 2 294     160.073 167.229 139.041  1.00230.11           N
ATOM   3689  CA  CYS 2 294     161.047 166.312 138.469  1.00230.11           C
ATOM   3690  C   CYS 2 294     162.309 167.097 138.130  1.00230.11           C
ATOM   3691  O   CYS 2 294     162.373 168.316 138.322  1.00230.11           O
ATOM   3692  CB  CYS 2 294     160.464 165.593 137.248  1.00230.11           C
ATOM   3693  SG  CYS 2 294     161.497 164.245 136.633  1.00230.11           S
ATOM   3694  H   CYS 2 294     160.060 168.190 138.729  1.00  0.00           H
ATOM   3695  HA  CYS 2 294     161.303 165.566 139.221  1.00  0.00           H
ATOM   3696 1HB  CYS 2 294     159.485 165.184 137.499  1.00  0.00           H
ATOM   3697 2HB  CYS 2 294     160.322 166.308 136.438  1.00  0.00           H
ATOM   3698  N   ASN 2 295     163.318 166.391 137.623  1.00229.40           N
ATOM   3699  CA  ASN 2 295     164.565 167.009 137.192  1.00229.40           C
ATOM   3700  C   ASN 2 295     164.712 167.077 135.678  1.00229.40           C
ATOM   3701  O   ASN 2 295     165.510 167.873 135.176  1.00229.40           O
ATOM   3702  CB  ASN 2 295     165.759 166.248 137.779  1.00229.40           C
ATOM   3703  CG  ASN 2 295     165.802 166.314 139.293  1.00229.40           C
ATOM   3704  OD1 ASN 2 295     165.529 167.353 139.890  1.00229.40           O
ATOM   3705  ND2 ASN 2 295     166.143 165.196 139.922  1.00229.40           N
ATOM   3706  H   ASN 2 295     163.208 165.391 137.535  1.00  0.00           H
ATOM   3707  HA  ASN 2 295     164.587 168.037 137.558  1.00  0.00           H
ATOM   3708 1HB  ASN 2 295     165.710 165.202 137.473  1.00  0.00           H
ATOM   3709 2HB  ASN 2 295     166.685 166.663 137.383  1.00  0.00           H
ATOM   3710 1HD2 ASN 2 295     166.189 165.178 140.921  1.00  0.00           H
ATOM   3711 2HD2 ASN 2 295     166.355 164.371 139.398  1.00  0.00           H
ATOM   3712  N   SER 2 296     163.963 166.264 134.937  1.00226.13           N
ATOM   3713  CA  SER 2 296     164.130 166.182 133.494  1.00226.13           C
ATOM   3714  C   SER 2 296     162.828 165.699 132.873  1.00226.13           C
ATOM   3715  O   SER 2 296     161.984 165.093 133.538  1.00226.13           O
ATOM   3716  CB  SER 2 296     165.303 165.270 133.122  1.00226.13           C
ATOM   3717  OG  SER 2 296     165.063 163.936 133.529  1.00226.13           O
ATOM   3718  H   SER 2 296     163.263 165.690 135.383  1.00  0.00           H
ATOM   3719  HA  SER 2 296     164.342 167.183 133.114  1.00  0.00           H
ATOM   3720 1HB  SER 2 296     165.459 165.299 132.044  1.00  0.00           H
ATOM   3721 2HB  SER 2 296     166.213 165.637 133.594  1.00  0.00           H
ATOM   3722  HG  SER 2 296     164.207 163.943 133.966  1.00  0.00           H
ATOM   3723  N   LYS 2 297     162.669 166.001 131.581  1.00219.48           N
ATOM   3724  CA  LYS 2 297     161.555 165.469 130.800  1.00219.48           C
ATOM   3725  C   LYS 2 297     161.604 163.947 130.716  1.00219.48           C
ATOM   3726  O   LYS 2 297     160.567 163.276 130.766  1.00219.48           O
ATOM   3727  CB  LYS 2 297     161.584 166.082 129.400  1.00219.48           C
ATOM   3728  CG  LYS 2 297     161.139 167.529 129.329  1.00219.48           C
ATOM   3729  CD  LYS 2 297     161.421 168.111 127.950  1.00219.48           C
ATOM   3730  CE  LYS 2 297     160.722 167.324 126.852  1.00219.48           C
ATOM   3731  NZ  LYS 2 297     159.243 167.355 126.985  1.00219.48           N
ATOM   3732  H   LYS 2 297     163.335 166.614 131.133  1.00  0.00           H
ATOM   3733  HA  LYS 2 297     160.622 165.745 131.294  1.00  0.00           H
ATOM   3734 1HB  LYS 2 297     162.597 166.027 129.000  1.00  0.00           H
ATOM   3735 2HB  LYS 2 297     160.938 165.505 128.738  1.00  0.00           H
ATOM   3736 1HG  LYS 2 297     160.071 167.592 129.536  1.00  0.00           H
ATOM   3737 2HG  LYS 2 297     161.672 168.111 130.082  1.00  0.00           H
ATOM   3738 1HD  LYS 2 297     161.077 169.145 127.914  1.00  0.00           H
ATOM   3739 2HD  LYS 2 297     162.494 168.097 127.761  1.00  0.00           H
ATOM   3740 1HE  LYS 2 297     160.992 167.737 125.882  1.00  0.00           H
ATOM   3741 2HE  LYS 2 297     161.050 166.285 126.885  1.00  0.00           H
ATOM   3742 1HZ  LYS 2 297     158.826 166.821 126.237  1.00  0.00           H
ATOM   3743 2HZ  LYS 2 297     158.974 166.955 127.873  1.00  0.00           H
ATOM   3744 3HZ  LYS 2 297     158.920 168.311 126.936  1.00  0.00           H
ATOM   3745  N   GLU 2 298     162.808 163.386 130.604  1.00244.11           N
ATOM   3746  CA  GLU 2 298     162.939 161.943 130.456  1.00244.11           C
ATOM   3747  C   GLU 2 298     162.605 161.199 131.741  1.00244.11           C
ATOM   3748  O   GLU 2 298     161.875 160.204 131.698  1.00244.11           O
ATOM   3749  CB  GLU 2 298     164.351 161.589 129.987  1.00244.11           C
ATOM   3750  CG  GLU 2 298     164.655 162.061 128.576  1.00244.11           C
ATOM   3751  CD  GLU 2 298     163.838 161.330 127.529  1.00244.11           C
ATOM   3752  OE1 GLU 2 298     163.862 160.082 127.520  1.00244.11           O
ATOM   3753  OE2 GLU 2 298     163.171 162.005 126.717  1.00244.11           O
ATOM   3754  H   GLU 2 298     163.640 163.958 130.620  1.00  0.00           H
ATOM   3755  HA  GLU 2 298     162.225 161.605 129.706  1.00  0.00           H
ATOM   3756 1HB  GLU 2 298     165.081 162.034 130.664  1.00  0.00           H
ATOM   3757 2HB  GLU 2 298     164.486 160.508 130.026  1.00  0.00           H
ATOM   3758 1HG  GLU 2 298     164.445 163.129 128.509  1.00  0.00           H
ATOM   3759 2HG  GLU 2 298     165.715 161.914 128.375  1.00  0.00           H
ATOM   3760  N   ALA 2 299     163.132 161.656 132.882  1.00228.41           N
ATOM   3761  CA  ALA 2 299     162.868 160.980 134.149  1.00228.41           C
ATOM   3762  C   ALA 2 299     161.376 160.953 134.457  1.00228.41           C
ATOM   3763  O   ALA 2 299     160.864 159.963 134.991  1.00228.41           O
ATOM   3764  CB  ALA 2 299     163.637 161.658 135.281  1.00228.41           C
ATOM   3765  H   ALA 2 299     163.720 162.477 132.876  1.00  0.00           H
ATOM   3766  HA  ALA 2 299     163.206 159.947 134.058  1.00  0.00           H
ATOM   3767 1HB  ALA 2 299     163.431 161.143 136.220  1.00  0.00           H
ATOM   3768 2HB  ALA 2 299     164.706 161.615 135.071  1.00  0.00           H
ATOM   3769 3HB  ALA 2 299     163.325 162.698 135.361  1.00  0.00           H
ATOM   3770  N   PHE 2 300     160.668 162.039 134.138  1.00210.15           N
ATOM   3771  CA  PHE 2 300     159.220 162.051 134.300  1.00210.15           C
ATOM   3772  C   PHE 2 300     158.558 160.996 133.426  1.00210.15           C
ATOM   3773  O   PHE 2 300     157.710 160.231 133.902  1.00210.15           O
ATOM   3774  CB  PHE 2 300     158.663 163.433 133.972  1.00210.15           C
ATOM   3775  CG  PHE 2 300     157.167 163.511 134.036  1.00210.15           C
ATOM   3776  CD1 PHE 2 300     156.514 163.434 135.256  1.00210.15           C
ATOM   3777  CD2 PHE 2 300     156.414 163.641 132.879  1.00210.15           C
ATOM   3778  CE1 PHE 2 300     155.138 163.499 135.322  1.00210.15           C
ATOM   3779  CE2 PHE 2 300     155.035 163.707 132.938  1.00210.15           C
ATOM   3780  CZ  PHE 2 300     154.396 163.634 134.162  1.00210.15           C
ATOM   3781  H   PHE 2 300     161.131 162.863 133.781  1.00  0.00           H
ATOM   3782  HA  PHE 2 300     158.986 161.816 135.339  1.00  0.00           H
ATOM   3783 1HB  PHE 2 300     159.072 164.165 134.668  1.00  0.00           H
ATOM   3784 2HB  PHE 2 300     158.977 163.724 132.971  1.00  0.00           H
ATOM   3785  HD1 PHE 2 300     157.100 163.321 136.168  1.00  0.00           H
ATOM   3786  HD2 PHE 2 300     156.921 163.697 131.915  1.00  0.00           H
ATOM   3787  HE1 PHE 2 300     154.636 163.443 136.288  1.00  0.00           H
ATOM   3788  HE2 PHE 2 300     154.452 163.814 132.025  1.00  0.00           H
ATOM   3789  HZ  PHE 2 300     153.309 163.683 134.212  1.00  0.00           H
ATOM   3790  N   GLU 2 301     158.916 160.955 132.137  1.00221.61           N
ATOM   3791  CA  GLU 2 301     158.345 159.965 131.230  1.00221.61           C
ATOM   3792  C   GLU 2 301     158.708 158.545 131.650  1.00221.61           C
ATOM   3793  O   GLU 2 301     157.938 157.610 131.402  1.00221.61           O
ATOM   3794  CB  GLU 2 301     158.805 160.250 129.796  1.00221.61           C
ATOM   3795  CG  GLU 2 301     157.944 159.629 128.698  1.00221.61           C
ATOM   3796  CD  GLU 2 301     158.310 158.189 128.395  1.00221.61           C
ATOM   3797  OE1 GLU 2 301     159.479 157.813 128.619  1.00221.61           O
ATOM   3798  OE2 GLU 2 301     157.430 157.433 127.936  1.00221.61           O
ATOM   3799  H   GLU 2 301     159.592 161.616 131.781  1.00  0.00           H
ATOM   3800  HA  GLU 2 301     157.258 160.040 131.276  1.00  0.00           H
ATOM   3801 1HB  GLU 2 301     158.820 161.327 129.627  1.00  0.00           H
ATOM   3802 2HB  GLU 2 301     159.821 159.883 129.660  1.00  0.00           H
ATOM   3803 1HG  GLU 2 301     156.899 159.666 129.004  1.00  0.00           H
ATOM   3804 2HG  GLU 2 301     158.049 160.221 127.789  1.00  0.00           H
ATOM   3805  N   LYS 2 302     159.864 158.363 132.289  1.00225.12           N
ATOM   3806  CA  LYS 2 302     160.232 157.035 132.770  1.00225.12           C
ATOM   3807  C   LYS 2 302     159.509 156.694 134.065  1.00225.12           C
ATOM   3808  O   LYS 2 302     159.394 155.514 134.416  1.00225.12           O
ATOM   3809  CB  LYS 2 302     161.751 156.925 132.958  1.00225.12           C
ATOM   3810  CG  LYS 2 302     162.692 157.199 131.746  1.00225.12           C
ATOM   3811  CD  LYS 2 302     162.135 157.001 130.320  1.00225.12           C
ATOM   3812  CE  LYS 2 302     161.648 155.570 130.044  1.00225.12           C
ATOM   3813  NZ  LYS 2 302     161.079 155.438 128.675  1.00225.12           N
ATOM   3814  H   LYS 2 302     160.495 159.136 132.446  1.00  0.00           H
ATOM   3815  HA  LYS 2 302     159.923 156.299 132.026  1.00  0.00           H
ATOM   3816 1HB  LYS 2 302     162.073 157.620 133.734  1.00  0.00           H
ATOM   3817 2HB  LYS 2 302     162.004 155.919 133.296  1.00  0.00           H
ATOM   3818 1HG  LYS 2 302     163.035 158.235 131.776  1.00  0.00           H
ATOM   3819 2HG  LYS 2 302     163.563 156.546 131.805  1.00  0.00           H
ATOM   3820 1HD  LYS 2 302     161.293 157.676 130.161  1.00  0.00           H
ATOM   3821 2HD  LYS 2 302     162.909 157.236 129.591  1.00  0.00           H
ATOM   3822 1HE  LYS 2 302     162.482 154.876 130.149  1.00  0.00           H
ATOM   3823 2HE  LYS 2 302     160.884 155.298 130.771  1.00  0.00           H
ATOM   3824 1HZ  LYS 2 302     160.770 154.488 128.528  1.00  0.00           H
ATOM   3825 2HZ  LYS 2 302     160.294 156.067 128.573  1.00  0.00           H
ATOM   3826 3HZ  LYS 2 302     161.786 155.671 127.992  1.00  0.00           H
ATOM   3827  N   GLY 2 303     159.021 157.702 134.786  1.00217.16           N
ATOM   3828  CA  GLY 2 303     158.221 157.459 135.970  1.00217.16           C
ATOM   3829  C   GLY 2 303     158.959 157.505 137.293  1.00217.16           C
ATOM   3830  O   GLY 2 303     158.463 156.995 138.301  1.00217.16           O
ATOM   3831  H   GLY 2 303     159.208 158.654 134.506  1.00  0.00           H
ATOM   3832 1HA  GLY 2 303     157.418 158.195 136.025  1.00  0.00           H
ATOM   3833 2HA  GLY 2 303     157.753 156.478 135.898  1.00  0.00           H
ATOM   3834  N   LEU 2 304     160.148 158.112 137.307  1.00211.83           N
ATOM   3835  CA  LEU 2 304     160.974 158.164 138.508  1.00211.83           C
ATOM   3836  C   LEU 2 304     160.708 159.421 139.327  1.00211.83           C
ATOM   3837  O   LEU 2 304     161.341 159.623 140.370  1.00211.83           O
ATOM   3838  CB  LEU 2 304     162.467 158.077 138.168  1.00211.83           C
ATOM   3839  CG  LEU 2 304     163.149 156.753 137.790  1.00211.83           C
ATOM   3840  CD1 LEU 2 304     162.894 155.674 138.841  1.00211.83           C
ATOM   3841  CD2 LEU 2 304     162.810 156.269 136.380  1.00211.83           C
ATOM   3842  H   LEU 2 304     160.483 158.547 136.460  1.00  0.00           H
ATOM   3843  HA  LEU 2 304     160.721 157.314 139.140  1.00  0.00           H
ATOM   3844 1HB  LEU 2 304     162.669 158.730 137.320  1.00  0.00           H
ATOM   3845 2HB  LEU 2 304     163.040 158.436 139.021  1.00  0.00           H
ATOM   3846  HG  LEU 2 304     164.232 156.874 137.840  1.00  0.00           H
ATOM   3847 1HD1 LEU 2 304     163.390 154.750 138.542  1.00  0.00           H
ATOM   3848 2HD1 LEU 2 304     163.286 156.002 139.802  1.00  0.00           H
ATOM   3849 3HD1 LEU 2 304     161.821 155.496 138.927  1.00  0.00           H
ATOM   3850 1HD2 LEU 2 304     163.328 155.331 136.183  1.00  0.00           H
ATOM   3851 2HD2 LEU 2 304     161.734 156.115 136.298  1.00  0.00           H
ATOM   3852 3HD2 LEU 2 304     163.126 157.018 135.653  1.00  0.00           H
ATOM   3853  N   CYS 2 305     159.785 160.270 138.884  1.00231.38           N
ATOM   3854  CA  CYS 2 305     159.503 161.544 139.536  1.00231.38           C
ATOM   3855  C   CYS 2 305     158.060 161.598 140.016  1.00231.38           C
ATOM   3856  O   CYS 2 305     157.488 162.674 140.205  1.00231.38           O
ATOM   3857  CB  CYS 2 305     159.805 162.712 138.599  1.00231.38           C
ATOM   3858  SG  CYS 2 305     161.549 162.880 138.131  1.00231.38           S
ATOM   3859  H   CYS 2 305     159.260 160.013 138.061  1.00  0.00           H
ATOM   3860  HA  CYS 2 305     160.143 161.632 140.414  1.00  0.00           H
ATOM   3861 1HB  CYS 2 305     159.225 162.602 137.682  1.00  0.00           H
ATOM   3862 2HB  CYS 2 305     159.497 163.646 139.070  1.00  0.00           H
ATOM   3863  N   LEU 2 306     157.446 160.431 140.222  1.00218.00           N
ATOM   3864  CA  LEU 2 306     156.066 160.351 140.686  1.00218.00           C
ATOM   3865  C   LEU 2 306     155.947 159.653 142.036  1.00218.00           C
ATOM   3866  O   LEU 2 306     154.913 159.039 142.319  1.00218.00           O
ATOM   3867  CB  LEU 2 306     155.189 159.644 139.652  1.00218.00           C
ATOM   3868  CG  LEU 2 306     154.771 160.425 138.403  1.00218.00           C
ATOM   3869  CD1 LEU 2 306     155.824 160.347 137.307  1.00218.00           C
ATOM   3870  CD2 LEU 2 306     153.427 159.929 137.894  1.00218.00           C
ATOM   3871  H   LEU 2 306     157.958 159.577 140.052  1.00  0.00           H
ATOM   3872  HA  LEU 2 306     155.689 161.363 140.826  1.00  0.00           H
ATOM   3873 1HB  LEU 2 306     155.713 158.758 139.299  1.00  0.00           H
ATOM   3874 2HB  LEU 2 306     154.267 159.326 140.138  1.00  0.00           H
ATOM   3875  HG  LEU 2 306     154.689 161.485 138.648  1.00  0.00           H
ATOM   3876 1HD1 LEU 2 306     155.487 160.915 136.439  1.00  0.00           H
ATOM   3877 2HD1 LEU 2 306     156.761 160.765 137.672  1.00  0.00           H
ATOM   3878 3HD1 LEU 2 306     155.975 159.306 137.022  1.00  0.00           H
ATOM   3879 1HD2 LEU 2 306     153.144 160.494 137.007  1.00  0.00           H
ATOM   3880 2HD2 LEU 2 306     153.503 158.871 137.642  1.00  0.00           H
ATOM   3881 3HD2 LEU 2 306     152.673 160.064 138.668  1.00  0.00           H
ATOM   3882  N   SER 2 307     156.986 159.722 142.870  1.00245.19           N
ATOM   3883  CA  SER 2 307     156.905 159.145 144.210  1.00245.19           C
ATOM   3884  C   SER 2 307     156.008 159.982 145.116  1.00245.19           C
ATOM   3885  O   SER 2 307     154.981 159.496 145.605  1.00245.19           O
ATOM   3886  CB  SER 2 307     158.307 159.014 144.807  1.00245.19           C
ATOM   3887  OG  SER 2 307     158.901 160.286 144.995  1.00245.19           O
ATOM   3888  H   SER 2 307     157.841 160.176 142.581  1.00  0.00           H
ATOM   3889  HA  SER 2 307     156.460 158.152 144.133  1.00  0.00           H
ATOM   3890 1HB  SER 2 307     158.249 158.493 145.761  1.00  0.00           H
ATOM   3891 2HB  SER 2 307     158.930 158.414 144.144  1.00  0.00           H
ATOM   3892  HG  SER 2 307     158.353 160.908 144.508  1.00  0.00           H
ATOM   3893  N   CYS 2 308     156.391 161.251 145.332  1.00250.13           N
ATOM   3894  CA  CYS 2 308     155.612 162.261 146.063  1.00250.13           C
ATOM   3895  C   CYS 2 308     154.843 161.635 147.233  1.00250.13           C
ATOM   3896  O   CYS 2 308     153.642 161.849 147.408  1.00250.13           O
ATOM   3897  CB  CYS 2 308     154.687 163.046 145.120  1.00250.13           C
ATOM   3898  SG  CYS 2 308     153.826 164.502 145.816  1.00250.13           S
ATOM   3899  H   CYS 2 308     157.290 161.505 144.948  1.00  0.00           H
ATOM   3900  HA  CYS 2 308     156.306 162.965 146.524  1.00  0.00           H
ATOM   3901 1HB  CYS 2 308     155.259 163.406 144.266  1.00  0.00           H
ATOM   3902 2HB  CYS 2 308     153.911 162.383 144.738  1.00  0.00           H
ATOM   3903  N   ARG 2 309     155.533 160.808 148.021  1.00257.92           N
ATOM   3904  CA  ARG 2 309     155.120 160.618 149.409  1.00257.92           C
ATOM   3905  C   ARG 2 309     155.443 161.856 150.236  1.00257.92           C
ATOM   3906  O   ARG 2 309     154.799 162.118 151.258  1.00257.92           O
ATOM   3907  CB  ARG 2 309     155.792 159.379 149.998  1.00257.92           C
ATOM   3908  CG  ARG 2 309     155.478 158.095 149.248  1.00257.92           C
ATOM   3909  CD  ARG 2 309     153.984 157.812 149.226  1.00257.92           C
ATOM   3910  NE  ARG 2 309     153.463 157.464 150.544  1.00257.92           N
ATOM   3911  CZ  ARG 2 309     152.175 157.361 150.834  1.00257.92           C
ATOM   3912  NH1 ARG 2 309     151.241 157.570 149.920  1.00257.92           N
ATOM   3913  NH2 ARG 2 309     151.812 157.037 152.072  1.00257.92           N
ATOM   3914  H   ARG 2 309     156.339 160.308 147.675  1.00  0.00           H
ATOM   3915  HA  ARG 2 309     154.040 160.473 149.431  1.00  0.00           H
ATOM   3916 1HB  ARG 2 309     156.873 159.517 149.998  1.00  0.00           H
ATOM   3917 2HB  ARG 2 309     155.479 159.253 151.034  1.00  0.00           H
ATOM   3918 1HG  ARG 2 309     155.827 158.181 148.219  1.00  0.00           H
ATOM   3919 2HG  ARG 2 309     155.980 157.258 149.733  1.00  0.00           H
ATOM   3920 1HD  ARG 2 309     153.451 158.697 148.878  1.00  0.00           H
ATOM   3921 2HD  ARG 2 309     153.781 156.979 148.554  1.00  0.00           H
ATOM   3922  HE  ARG 2 309     154.132 157.291 151.282  1.00  0.00           H
ATOM   3923 1HH1 ARG 2 309     151.503 157.816 148.976  1.00  0.00           H
ATOM   3924 2HH1 ARG 2 309     150.265 157.486 150.166  1.00  0.00           H
ATOM   3925 1HH2 ARG 2 309     152.516 156.872 152.778  1.00  0.00           H
ATOM   3926 2HH2 ARG 2 309     150.834 156.954 152.307  1.00  0.00           H
ATOM   3927  N   LYS 2 310     156.434 162.621 149.802  1.00223.41           N
ATOM   3928  CA  LYS 2 310     156.794 163.900 150.382  1.00223.41           C
ATOM   3929  C   LYS 2 310     156.449 164.995 149.377  1.00223.41           C
ATOM   3930  O   LYS 2 310     155.921 164.724 148.294  1.00223.41           O
ATOM   3931  CB  LYS 2 310     158.276 163.915 150.783  1.00223.41           C
ATOM   3932  CG  LYS 2 310     158.750 162.802 151.755  1.00223.41           C
ATOM   3933  CD  LYS 2 310     158.176 162.795 153.198  1.00223.41           C
ATOM   3934  CE  LYS 2 310     158.712 163.911 154.122  1.00223.41           C
ATOM   3935  NZ  LYS 2 310     158.206 163.773 155.517  1.00223.41           N
ATOM   3936  H   LYS 2 310     156.962 162.273 149.015  1.00  0.00           H
ATOM   3937  HA  LYS 2 310     156.191 164.057 151.277  1.00  0.00           H
ATOM   3938 1HB  LYS 2 310     158.895 163.830 149.889  1.00  0.00           H
ATOM   3939 2HB  LYS 2 310     158.516 164.865 151.258  1.00  0.00           H
ATOM   3940 1HG  LYS 2 310     158.500 161.825 151.341  1.00  0.00           H
ATOM   3941 2HG  LYS 2 310     159.831 162.861 151.875  1.00  0.00           H
ATOM   3942 1HD  LYS 2 310     157.091 162.907 153.158  1.00  0.00           H
ATOM   3943 2HD  LYS 2 310     158.408 161.845 153.677  1.00  0.00           H
ATOM   3944 1HE  LYS 2 310     159.801 163.876 154.140  1.00  0.00           H
ATOM   3945 2HE  LYS 2 310     158.408 164.882 153.734  1.00  0.00           H
ATOM   3946 1HZ  LYS 2 310     158.579 164.519 156.086  1.00  0.00           H
ATOM   3947 2HZ  LYS 2 310     157.197 163.823 155.515  1.00  0.00           H
ATOM   3948 3HZ  LYS 2 310     158.498 162.883 155.895  1.00  0.00           H
ATOM   3949  N   ASN 2 311     156.725 166.249 149.740  1.00222.41           N
ATOM   3950  CA  ASN 2 311     156.357 167.368 148.882  1.00222.41           C
ATOM   3951  C   ASN 2 311     157.195 167.325 147.610  1.00222.41           C
ATOM   3952  O   ASN 2 311     158.224 167.998 147.502  1.00222.41           O
ATOM   3953  CB  ASN 2 311     156.544 168.695 149.630  1.00222.41           C
ATOM   3954  CG  ASN 2 311     156.029 169.906 148.851  1.00222.41           C
ATOM   3955  OD1 ASN 2 311     156.137 169.988 147.626  1.00222.41           O
ATOM   3956  ND2 ASN 2 311     155.462 170.861 149.578  1.00222.41           N
ATOM   3957  H   ASN 2 311     157.191 166.434 150.616  1.00  0.00           H
ATOM   3958  HA  ASN 2 311     155.307 167.265 148.609  1.00  0.00           H
ATOM   3959 1HB  ASN 2 311     156.020 168.651 150.586  1.00  0.00           H
ATOM   3960 2HB  ASN 2 311     157.602 168.846 149.845  1.00  0.00           H
ATOM   3961 1HD2 ASN 2 311     155.103 171.682 149.132  1.00  0.00           H
ATOM   3962 2HD2 ASN 2 311     155.392 170.760 150.570  1.00  0.00           H
ATOM   3963  N   ARG 2 312     156.747 166.522 146.641  1.00221.33           N
ATOM   3964  CA  ARG 2 312     157.353 166.452 145.319  1.00221.33           C
ATOM   3965  C   ARG 2 312     156.320 166.652 144.221  1.00221.33           C
ATOM   3966  O   ARG 2 312     156.588 166.320 143.061  1.00221.33           O
ATOM   3967  CB  ARG 2 312     158.076 165.114 145.111  1.00221.33           C
ATOM   3968  CG  ARG 2 312     159.261 164.895 146.029  1.00221.33           C
ATOM   3969  CD  ARG 2 312     160.374 165.886 145.719  1.00221.33           C
ATOM   3970  NE  ARG 2 312     161.554 165.677 146.552  1.00221.33           N
ATOM   3971  CZ  ARG 2 312     161.754 166.247 147.734  1.00221.33           C
ATOM   3972  NH1 ARG 2 312     160.887 167.105 148.248  1.00221.33           N
ATOM   3973  NH2 ARG 2 312     162.860 165.958 148.413  1.00221.33           N
ATOM   3974  H   ARG 2 312     155.949 165.938 146.847  1.00  0.00           H
ATOM   3975  HA  ARG 2 312     158.087 167.254 145.231  1.00  0.00           H
ATOM   3976 1HB  ARG 2 312     157.376 164.296 145.267  1.00  0.00           H
ATOM   3977 2HB  ARG 2 312     158.432 165.049 144.083  1.00  0.00           H
ATOM   3978 1HG  ARG 2 312     158.948 165.029 147.065  1.00  0.00           H
ATOM   3979 2HG  ARG 2 312     159.643 163.883 145.894  1.00  0.00           H
ATOM   3980 1HD  ARG 2 312     160.677 165.780 144.678  1.00  0.00           H
ATOM   3981 2HD  ARG 2 312     160.017 166.901 145.892  1.00  0.00           H
ATOM   3982  HE  ARG 2 312     162.270 165.053 146.206  1.00  0.00           H
ATOM   3983 1HH1 ARG 2 312     160.047 167.341 147.738  1.00  0.00           H
ATOM   3984 2HH1 ARG 2 312     161.065 167.523 149.150  1.00  0.00           H
ATOM   3985 1HH2 ARG 2 312     163.536 165.311 148.029  1.00  0.00           H
ATOM   3986 2HH2 ARG 2 312     163.025 166.384 149.313  1.00  0.00           H
ATOM   3987  N   CYS 2 313     155.145 167.179 144.561  1.00237.56           N
ATOM   3988  CA  CYS 2 313     154.103 167.460 143.586  1.00237.56           C
ATOM   3989  C   CYS 2 313     153.114 168.444 144.196  1.00237.56           C
ATOM   3990  O   CYS 2 313     153.122 168.683 145.406  1.00237.56           O
ATOM   3991  CB  CYS 2 313     153.397 166.176 143.130  1.00237.56           C
ATOM   3992  SG  CYS 2 313     152.492 165.291 144.413  1.00237.56           S
ATOM   3993  H   CYS 2 313     154.979 167.389 145.534  1.00  0.00           H
ATOM   3994  HA  CYS 2 313     154.563 167.923 142.712  1.00  0.00           H
ATOM   3995 1HB  CYS 2 313     152.687 166.413 142.337  1.00  0.00           H
ATOM   3996 2HB  CYS 2 313     154.131 165.485 142.716  1.00  0.00           H
ATOM   3997  N   ASN 2 314     152.274 169.017 143.338  1.00224.78           N
ATOM   3998  CA  ASN 2 314     151.259 169.973 143.764  1.00224.78           C
ATOM   3999  C   ASN 2 314     150.237 170.118 142.643  1.00224.78           C
ATOM   4000  O   ASN 2 314     150.324 169.456 141.605  1.00224.78           O
ATOM   4001  CB  ASN 2 314     151.888 171.320 144.136  1.00224.78           C
ATOM   4002  CG  ASN 2 314     151.160 172.011 145.272  1.00224.78           C
ATOM   4003  OD1 ASN 2 314     149.931 172.001 145.329  1.00224.78           O
ATOM   4004  ND2 ASN 2 314     151.914 172.620 146.179  1.00224.78           N
ATOM   4005  H   ASN 2 314     152.346 168.779 142.360  1.00  0.00           H
ATOM   4006  HA  ASN 2 314     150.755 169.574 144.646  1.00  0.00           H
ATOM   4007 1HB  ASN 2 314     152.929 171.167 144.427  1.00  0.00           H
ATOM   4008 2HB  ASN 2 314     151.885 171.977 143.266  1.00  0.00           H
ATOM   4009 1HD2 ASN 2 314     151.486 173.092 146.951  1.00  0.00           H
ATOM   4010 2HD2 ASN 2 314     152.910 172.606 146.092  1.00  0.00           H
ATOM   4011  N   ASN 2 315     149.262 170.999 142.858  1.00221.74           N
ATOM   4012  CA  ASN 2 315     148.187 171.220 141.900  1.00221.74           C
ATOM   4013  C   ASN 2 315     148.645 172.201 140.819  1.00221.74           C
ATOM   4014  O   ASN 2 315     149.708 172.820 140.911  1.00221.74           O
ATOM   4015  CB  ASN 2 315     146.936 171.706 142.625  1.00221.74           C
ATOM   4016  CG  ASN 2 315     146.352 170.654 143.545  1.00221.74           C
ATOM   4017  OD1 ASN 2 315     146.436 169.460 143.271  1.00221.74           O
ATOM   4018  ND2 ASN 2 315     145.758 171.096 144.647  1.00221.74           N
ATOM   4019  H   ASN 2 315     149.273 171.530 143.717  1.00  0.00           H
ATOM   4020  HA  ASN 2 315     147.964 170.274 141.405  1.00  0.00           H
ATOM   4021 1HB  ASN 2 315     147.177 172.593 143.213  1.00  0.00           H
ATOM   4022 2HB  ASN 2 315     146.180 171.993 141.895  1.00  0.00           H
ATOM   4023 1HD2 ASN 2 315     145.354 170.447 145.293  1.00  0.00           H
ATOM   4024 2HD2 ASN 2 315     145.715 172.077 144.833  1.00  0.00           H
ATOM   4025  N   MET 2 316     147.832 172.359 139.774  1.00194.31           N
ATOM   4026  CA  MET 2 316     148.039 173.400 138.779  1.00194.31           C
ATOM   4027  C   MET 2 316     146.801 174.289 138.749  1.00194.31           C
ATOM   4028  O   MET 2 316     145.690 173.848 139.044  1.00194.31           O
ATOM   4029  CB  MET 2 316     148.328 172.781 137.398  1.00194.31           C
ATOM   4030  CG  MET 2 316     148.583 173.754 136.245  1.00194.31           C
ATOM   4031  SD  MET 2 316     147.120 174.457 135.459  1.00194.31           S
ATOM   4032  CE  MET 2 316     146.692 173.150 134.312  1.00194.31           C
ATOM   4033  H   MET 2 316     147.046 171.732 139.674  1.00  0.00           H
ATOM   4034  HA  MET 2 316     148.898 173.999 139.078  1.00  0.00           H
ATOM   4035 1HB  MET 2 316     149.205 172.140 137.465  1.00  0.00           H
ATOM   4036 2HB  MET 2 316     147.487 172.155 137.097  1.00  0.00           H
ATOM   4037 1HG  MET 2 316     149.178 174.594 136.602  1.00  0.00           H
ATOM   4038 2HG  MET 2 316     149.145 173.248 135.460  1.00  0.00           H
ATOM   4039 1HE  MET 2 316     145.804 173.435 133.749  1.00  0.00           H
ATOM   4040 2HE  MET 2 316     147.522 172.984 133.623  1.00  0.00           H
ATOM   4041 3HE  MET 2 316     146.492 172.232 134.865  1.00  0.00           H
ATOM   4042  N   GLY 2 317     147.007 175.552 138.392  1.00209.47           N
ATOM   4043  CA  GLY 2 317     145.914 176.511 138.338  1.00209.47           C
ATOM   4044  C   GLY 2 317     145.974 177.503 139.482  1.00209.47           C
ATOM   4045  O   GLY 2 317     147.042 177.754 140.036  1.00209.47           O
ATOM   4046  H   GLY 2 317     147.940 175.856 138.154  1.00  0.00           H
ATOM   4047 1HA  GLY 2 317     145.949 177.049 137.391  1.00  0.00           H
ATOM   4048 2HA  GLY 2 317     144.963 175.980 138.372  1.00  0.00           H
ATOM   4049  N   TYR 2 318     144.823 178.091 139.812  1.00238.40           N
ATOM   4050  CA  TYR 2 318     144.785 179.136 140.827  1.00238.40           C
ATOM   4051  C   TYR 2 318     145.302 178.630 142.169  1.00238.40           C
ATOM   4052  O   TYR 2 318     146.194 179.237 142.772  1.00238.40           O
ATOM   4053  CB  TYR 2 318     143.358 179.681 140.956  1.00238.40           C
ATOM   4054  CG  TYR 2 318     143.109 180.570 142.159  1.00238.40           C
ATOM   4055  CD1 TYR 2 318     143.539 181.891 142.171  1.00238.40           C
ATOM   4056  CD2 TYR 2 318     142.398 180.100 143.263  1.00238.40           C
ATOM   4057  CE1 TYR 2 318     143.304 182.711 143.266  1.00238.40           C
ATOM   4058  CE2 TYR 2 318     142.160 180.911 144.360  1.00238.40           C
ATOM   4059  CZ  TYR 2 318     142.613 182.215 144.354  1.00238.40           C
ATOM   4060  OH  TYR 2 318     142.373 183.022 145.444  1.00238.40           O
ATOM   4061  H   TYR 2 318     143.964 177.814 139.358  1.00  0.00           H
ATOM   4062  HA  TYR 2 318     145.447 179.944 140.517  1.00  0.00           H
ATOM   4063 1HB  TYR 2 318     143.108 180.260 140.065  1.00  0.00           H
ATOM   4064 2HB  TYR 2 318     142.654 178.850 141.014  1.00  0.00           H
ATOM   4065  HD1 TYR 2 318     144.070 182.300 141.311  1.00  0.00           H
ATOM   4066  HD2 TYR 2 318     142.020 179.078 143.273  1.00  0.00           H
ATOM   4067  HE1 TYR 2 318     143.649 183.745 143.257  1.00  0.00           H
ATOM   4068  HE2 TYR 2 318     141.619 180.518 145.221  1.00  0.00           H
ATOM   4069  HH  TYR 2 318     141.889 182.527 146.108  1.00  0.00           H
ATOM   4070  N   GLU 2 319     144.755 177.517 142.652  1.00237.47           N
ATOM   4071  CA  GLU 2 319     145.001 177.045 144.010  1.00237.47           C
ATOM   4072  C   GLU 2 319     146.268 176.199 144.011  1.00237.47           C
ATOM   4073  O   GLU 2 319     146.207 174.984 143.801  1.00237.47           O
ATOM   4074  CB  GLU 2 319     143.808 176.239 144.519  1.00237.47           C
ATOM   4075  CG  GLU 2 319     143.977 175.668 145.916  1.00237.47           C
ATOM   4076  CD  GLU 2 319     144.270 176.740 146.949  1.00237.47           C
ATOM   4077  OE1 GLU 2 319     143.305 177.279 147.528  1.00237.47           O
ATOM   4078  OE2 GLU 2 319     145.456 177.055 147.176  1.00237.47           O
ATOM   4079  H   GLU 2 319     144.146 176.984 142.049  1.00  0.00           H
ATOM   4080  HA  GLU 2 319     145.140 177.912 144.658  1.00  0.00           H
ATOM   4081 1HB  GLU 2 319     142.918 176.871 144.526  1.00  0.00           H
ATOM   4082 2HB  GLU 2 319     143.613 175.408 143.843  1.00  0.00           H
ATOM   4083 1HG  GLU 2 319     143.063 175.144 146.196  1.00  0.00           H
ATOM   4084 2HG  GLU 2 319     144.789 174.943 145.904  1.00  0.00           H
ATOM   4085  N   ILE 2 320     147.419 176.839 144.219  1.00241.10           N
ATOM   4086  CA  ILE 2 320     148.712 176.160 144.286  1.00241.10           C
ATOM   4087  C   ILE 2 320     149.130 175.955 145.750  1.00241.10           C
ATOM   4088  O   ILE 2 320     150.302 175.691 146.046  1.00241.10           O
ATOM   4089  CB  ILE 2 320     149.797 176.918 143.472  1.00241.10           C
ATOM   4090  CG1 ILE 2 320     149.502 177.113 141.968  1.00241.10           C
ATOM   4091  CG2 ILE 2 320     151.059 176.065 143.254  1.00241.10           C
ATOM   4092  CD1 ILE 2 320     149.300 175.876 141.070  1.00241.10           C
ATOM   4093  H   ILE 2 320     147.382 177.842 144.336  1.00  0.00           H
ATOM   4094  HA  ILE 2 320     148.602 175.165 143.860  1.00  0.00           H
ATOM   4095  HB  ILE 2 320     150.087 177.822 144.006  1.00  0.00           H
ATOM   4096 1HG1 ILE 2 320     148.596 177.705 141.848  1.00  0.00           H
ATOM   4097 2HG1 ILE 2 320     150.317 177.671 141.506  1.00  0.00           H
ATOM   4098 1HG2 ILE 2 320     151.788 176.636 142.679  1.00  0.00           H
ATOM   4099 2HG2 ILE 2 320     151.487 175.797 144.218  1.00  0.00           H
ATOM   4100 3HG2 ILE 2 320     150.796 175.160 142.708  1.00  0.00           H
ATOM   4101 1HD1 ILE 2 320     149.104 176.197 140.046  1.00  0.00           H
ATOM   4102 2HD1 ILE 2 320     150.200 175.260 141.090  1.00  0.00           H
ATOM   4103 3HD1 ILE 2 320     148.454 175.295 141.435  1.00  0.00           H
ATOM   4104  N   ASN 2 321     148.178 176.106 146.683  1.00241.28           N
ATOM   4105  CA  ASN 2 321     148.332 175.914 148.134  1.00241.28           C
ATOM   4106  C   ASN 2 321     149.300 176.907 148.781  1.00241.28           C
ATOM   4107  O   ASN 2 321     149.654 176.736 149.955  1.00241.28           O
ATOM   4108  CB  ASN 2 321     148.737 174.474 148.487  1.00241.28           C
ATOM   4109  CG  ASN 2 321     147.624 173.478 148.237  1.00241.28           C
ATOM   4110  OD1 ASN 2 321     146.549 173.569 148.828  1.00241.28           O
ATOM   4111  ND2 ASN 2 321     147.877 172.519 147.353  1.00241.28           N
ATOM   4112  H   ASN 2 321     147.277 176.379 146.316  1.00  0.00           H
ATOM   4113  HA  ASN 2 321     147.374 176.119 148.614  1.00  0.00           H
ATOM   4114 1HB  ASN 2 321     149.608 174.185 147.898  1.00  0.00           H
ATOM   4115 2HB  ASN 2 321     149.024 174.425 149.539  1.00  0.00           H
ATOM   4116 1HD2 ASN 2 321     147.179 171.833 147.147  1.00  0.00           H
ATOM   4117 2HD2 ASN 2 321     148.765 172.483 146.895  1.00  0.00           H
ATOM   4118  N   LYS 2 322     149.716 177.937 148.026  1.00248.18           N
ATOM   4119  CA  LYS 2 322     150.585 179.029 148.492  1.00248.18           C
ATOM   4120  C   LYS 2 322     151.884 178.525 149.126  1.00248.18           C
ATOM   4121  O   LYS 2 322     152.357 179.067 150.127  1.00248.18           O
ATOM   4122  CB  LYS 2 322     149.837 179.954 149.455  1.00248.18           C
ATOM   4123  CG  LYS 2 322     148.620 180.627 148.842  1.00248.18           C
ATOM   4124  CD  LYS 2 322     147.990 181.617 149.804  1.00248.18           C
ATOM   4125  CE  LYS 2 322     147.282 180.902 150.942  1.00248.18           C
ATOM   4126  NZ  LYS 2 322     146.547 181.851 151.825  1.00248.18           N
ATOM   4127  H   LYS 2 322     149.394 177.939 147.067  1.00  0.00           H
ATOM   4128  HA  LYS 2 322     150.900 179.615 147.628  1.00  0.00           H
ATOM   4129 1HB  LYS 2 322     149.507 179.385 150.325  1.00  0.00           H
ATOM   4130 2HB  LYS 2 322     150.512 180.733 149.811  1.00  0.00           H
ATOM   4131 1HG  LYS 2 322     148.914 181.154 147.934  1.00  0.00           H
ATOM   4132 2HG  LYS 2 322     147.881 179.871 148.578  1.00  0.00           H
ATOM   4133 1HD  LYS 2 322     148.763 182.267 150.217  1.00  0.00           H
ATOM   4134 2HD  LYS 2 322     147.268 182.236 149.270  1.00  0.00           H
ATOM   4135 1HE  LYS 2 322     146.574 180.181 150.534  1.00  0.00           H
ATOM   4136 2HE  LYS 2 322     148.013 180.359 151.542  1.00  0.00           H
ATOM   4137 1HZ  LYS 2 322     146.092 181.339 152.567  1.00  0.00           H
ATOM   4138 2HZ  LYS 2 322     147.198 182.513 152.224  1.00  0.00           H
ATOM   4139 3HZ  LYS 2 322     145.852 182.346 151.284  1.00  0.00           H
ATOM   4140  N   VAL 2 323     152.465 177.484 148.543  1.00249.64           N
ATOM   4141  CA  VAL 2 323     153.690 176.878 149.057  1.00249.64           C
ATOM   4142  C   VAL 2 323     154.873 177.621 148.453  1.00249.64           C
ATOM   4143  O   VAL 2 323     155.061 177.621 147.232  1.00249.64           O
ATOM   4144  CB  VAL 2 323     153.755 175.379 148.735  1.00249.64           C
ATOM   4145  CG1 VAL 2 323     155.022 174.768 149.316  1.00249.64           C
ATOM   4146  CG2 VAL 2 323     152.521 174.668 149.269  1.00249.64           C
ATOM   4147  H   VAL 2 323     152.038 177.100 147.712  1.00  0.00           H
ATOM   4148  HA  VAL 2 323     153.704 176.994 150.142  1.00  0.00           H
ATOM   4149  HB  VAL 2 323     153.804 175.250 147.653  1.00  0.00           H
ATOM   4150 1HG1 VAL 2 323     155.054 173.704 149.080  1.00  0.00           H
ATOM   4151 2HG1 VAL 2 323     155.894 175.261 148.888  1.00  0.00           H
ATOM   4152 3HG1 VAL 2 323     155.024 174.898 150.399  1.00  0.00           H
ATOM   4153 1HG2 VAL 2 323     152.581 173.607 149.032  1.00  0.00           H
ATOM   4154 2HG2 VAL 2 323     152.467 174.797 150.351  1.00  0.00           H
ATOM   4155 3HG2 VAL 2 323     151.628 175.092 148.809  1.00  0.00           H
ATOM   4156  N   ARG 2 324     155.675 178.246 149.308  1.00250.57           N
ATOM   4157  CA  ARG 2 324     156.722 179.164 148.880  1.00250.57           C
ATOM   4158  C   ARG 2 324     158.096 178.584 149.223  1.00250.57           C
ATOM   4159  O   ARG 2 324     158.203 177.462 149.734  1.00250.57           O
ATOM   4160  CB  ARG 2 324     156.505 180.538 149.517  1.00250.57           C
ATOM   4161  CG  ARG 2 324     155.241 181.232 149.037  1.00250.57           C
ATOM   4162  CD  ARG 2 324     154.952 182.488 149.838  1.00250.57           C
ATOM   4163  NE  ARG 2 324     154.530 182.175 151.197  1.00250.57           N
ATOM   4164  CZ  ARG 2 324     154.403 183.070 152.169  1.00250.57           C
ATOM   4165  NH1 ARG 2 324     154.655 184.352 151.963  1.00250.57           N
ATOM   4166  NH2 ARG 2 324     154.012 182.669 153.374  1.00250.57           N
ATOM   4167  H   ARG 2 324     155.547 178.071 150.295  1.00  0.00           H
ATOM   4168  HA  ARG 2 324     156.671 179.266 147.796  1.00  0.00           H
ATOM   4169 1HB  ARG 2 324     156.450 180.431 150.600  1.00  0.00           H
ATOM   4170 2HB  ARG 2 324     157.357 181.181 149.294  1.00  0.00           H
ATOM   4171 1HG  ARG 2 324     155.354 181.511 147.991  1.00  0.00           H
ATOM   4172 2HG  ARG 2 324     154.392 180.555 149.143  1.00  0.00           H
ATOM   4173 1HD  ARG 2 324     155.851 183.101 149.891  1.00  0.00           H
ATOM   4174 2HD  ARG 2 324     154.156 183.053 149.353  1.00  0.00           H
ATOM   4175  HE  ARG 2 324     154.318 181.210 151.414  1.00  0.00           H
ATOM   4176 1HH1 ARG 2 324     154.951 184.669 151.051  1.00  0.00           H
ATOM   4177 2HH1 ARG 2 324     154.551 185.014 152.719  1.00  0.00           H
ATOM   4178 1HH2 ARG 2 324     153.814 181.692 153.542  1.00  0.00           H
ATOM   4179 2HH2 ARG 2 324     153.912 183.340 154.121  1.00  0.00           H
ATOM   4180  N   ALA 2 325     159.138 179.371 148.921  1.00235.11           N
ATOM   4181  CA  ALA 2 325     160.552 179.024 149.113  1.00235.11           C
ATOM   4182  C   ALA 2 325     160.976 177.884 148.184  1.00235.11           C
ATOM   4183  O   ALA 2 325     161.533 176.869 148.607  1.00235.11           O
ATOM   4184  CB  ALA 2 325     160.862 178.701 150.580  1.00235.11           C
ATOM   4185  H   ALA 2 325     158.901 180.273 148.532  1.00  0.00           H
ATOM   4186  HA  ALA 2 325     161.154 179.884 148.818  1.00  0.00           H
ATOM   4187 1HB  ALA 2 325     161.918 178.450 150.683  1.00  0.00           H
ATOM   4188 2HB  ALA 2 325     160.634 179.568 151.201  1.00  0.00           H
ATOM   4189 3HB  ALA 2 325     160.255 177.857 150.903  1.00  0.00           H
ATOM   4190  N   LYS 2 326     160.700 178.073 146.900  1.00234.71           N
ATOM   4191  CA  LYS 2 326     161.043 177.110 145.866  1.00234.71           C
ATOM   4192  C   LYS 2 326     162.436 177.393 145.311  1.00234.71           C
ATOM   4193  O   LYS 2 326     163.002 178.471 145.501  1.00234.71           O
ATOM   4194  CB  LYS 2 326     160.012 177.138 144.737  1.00234.71           C
ATOM   4195  CG  LYS 2 326     158.587 176.903 145.206  1.00234.71           C
ATOM   4196  CD  LYS 2 326     158.382 175.473 145.665  1.00234.71           C
ATOM   4197  CE  LYS 2 326     156.980 175.274 146.217  1.00234.71           C
ATOM   4198  NZ  LYS 2 326     155.938 175.608 145.208  1.00234.71           N
ATOM   4199  H   LYS 2 326     160.230 178.929 146.638  1.00  0.00           H
ATOM   4200  HA  LYS 2 326     161.046 176.113 146.309  1.00  0.00           H
ATOM   4201 1HB  LYS 2 326     160.051 178.105 144.235  1.00  0.00           H
ATOM   4202 2HB  LYS 2 326     160.260 176.375 143.999  1.00  0.00           H
ATOM   4203 1HG  LYS 2 326     158.361 177.574 146.035  1.00  0.00           H
ATOM   4204 2HG  LYS 2 326     157.896 177.115 144.391  1.00  0.00           H
ATOM   4205 1HD  LYS 2 326     158.535 174.795 144.822  1.00  0.00           H
ATOM   4206 2HD  LYS 2 326     159.108 175.230 146.440  1.00  0.00           H
ATOM   4207 1HE  LYS 2 326     156.853 174.237 146.524  1.00  0.00           H
ATOM   4208 2HE  LYS 2 326     156.841 175.909 147.092  1.00  0.00           H
ATOM   4209 1HZ  LYS 2 326     155.021 175.466 145.610  1.00  0.00           H
ATOM   4210 2HZ  LYS 2 326     156.035 176.575 144.929  1.00  0.00           H
ATOM   4211 3HZ  LYS 2 326     156.047 175.013 144.400  1.00  0.00           H
ATOM   4212  N   ARG 2 327     162.982 176.401 144.613  1.00225.74           N
ATOM   4213  CA  ARG 2 327     164.318 176.476 144.035  1.00225.74           C
ATOM   4214  C   ARG 2 327     164.280 176.405 142.511  1.00225.74           C
ATOM   4215  O   ARG 2 327     165.139 175.772 141.890  1.00225.74           O
ATOM   4216  CB  ARG 2 327     165.210 175.370 144.596  1.00225.74           C
ATOM   4217  CG  ARG 2 327     165.469 175.428 146.106  1.00225.74           C
ATOM   4218  CD  ARG 2 327     166.468 176.520 146.524  1.00225.74           C
ATOM   4219  NE  ARG 2 327     165.877 177.842 146.713  1.00225.74           N
ATOM   4220  CZ  ARG 2 327     165.277 178.257 147.822  1.00225.74           C
ATOM   4221  NH1 ARG 2 327     165.206 177.493 148.901  1.00225.74           N
ATOM   4222  NH2 ARG 2 327     164.745 179.476 147.854  1.00225.74           N
ATOM   4223  H   ARG 2 327     162.436 175.561 144.483  1.00  0.00           H
ATOM   4224  HA  ARG 2 327     164.756 177.440 144.298  1.00  0.00           H
ATOM   4225 1HB  ARG 2 327     164.763 174.399 144.383  1.00  0.00           H
ATOM   4226 2HB  ARG 2 327     166.180 175.398 144.100  1.00  0.00           H
ATOM   4227 1HG  ARG 2 327     164.535 175.628 146.629  1.00  0.00           H
ATOM   4228 2HG  ARG 2 327     165.876 174.473 146.443  1.00  0.00           H
ATOM   4229 1HD  ARG 2 327     166.934 176.245 147.470  1.00  0.00           H
ATOM   4230 2HD  ARG 2 327     167.237 176.624 145.759  1.00  0.00           H
ATOM   4231  HE  ARG 2 327     165.927 178.493 145.941  1.00  0.00           H
ATOM   4232 1HH1 ARG 2 327     165.614 176.569 148.894  1.00  0.00           H
ATOM   4233 2HH1 ARG 2 327     164.744 177.835 149.731  1.00  0.00           H
ATOM   4234 1HH2 ARG 2 327     164.800 180.073 147.041  1.00  0.00           H
ATOM   4235 2HH2 ARG 2 327     164.285 179.804 148.691  1.00  0.00           H
ATOM   4236  N   SER 2 328     163.273 177.058 141.917  1.00230.72           N
ATOM   4237  CA  SER 2 328     163.052 177.146 140.466  1.00230.72           C
ATOM   4238  C   SER 2 328     163.001 175.759 139.816  1.00230.72           C
ATOM   4239  O   SER 2 328     163.714 175.459 138.859  1.00230.72           O
ATOM   4240  CB  SER 2 328     164.104 178.038 139.794  1.00230.72           C
ATOM   4241  OG  SER 2 328     164.066 179.355 140.319  1.00230.72           O
ATOM   4242  H   SER 2 328     162.629 177.521 142.542  1.00  0.00           H
ATOM   4243  HA  SER 2 328     162.068 177.587 140.293  1.00  0.00           H
ATOM   4244 1HB  SER 2 328     165.095 177.612 139.948  1.00  0.00           H
ATOM   4245 2HB  SER 2 328     163.925 178.067 138.720  1.00  0.00           H
ATOM   4246  HG  SER 2 328     163.231 179.428 140.787  1.00  0.00           H
ATOM   4247  N   SER 2 329     162.133 174.914 140.364  1.00216.76           N
ATOM   4248  CA  SER 2 329     162.039 173.526 139.951  1.00216.76           C
ATOM   4249  C   SER 2 329     161.206 173.388 138.678  1.00216.76           C
ATOM   4250  O   SER 2 329     160.508 174.313 138.257  1.00216.76           O
ATOM   4251  CB  SER 2 329     161.435 172.676 141.068  1.00216.76           C
ATOM   4252  OG  SER 2 329     160.074 173.007 141.282  1.00216.76           O
ATOM   4253  H   SER 2 329     161.519 175.254 141.091  1.00  0.00           H
ATOM   4254  HA  SER 2 329     163.044 173.159 139.738  1.00  0.00           H
ATOM   4255 1HB  SER 2 329     161.517 171.621 140.808  1.00  0.00           H
ATOM   4256 2HB  SER 2 329     161.997 172.832 141.988  1.00  0.00           H
ATOM   4257  HG  SER 2 329     159.856 173.668 140.620  1.00  0.00           H
ATOM   4258  N   LYS 2 330     161.280 172.205 138.077  1.00223.55           N
ATOM   4259  CA  LYS 2 330     160.463 171.844 136.926  1.00223.55           C
ATOM   4260  C   LYS 2 330     159.341 170.917 137.374  1.00223.55           C
ATOM   4261  O   LYS 2 330     159.574 169.985 138.151  1.00223.55           O
ATOM   4262  CB  LYS 2 330     161.317 171.170 135.852  1.00223.55           C
ATOM   4263  CG  LYS 2 330     162.611 171.922 135.526  1.00223.55           C
ATOM   4264  CD  LYS 2 330     162.389 173.208 134.716  1.00223.55           C
ATOM   4265  CE  LYS 2 330     161.837 172.998 133.296  1.00223.55           C
ATOM   4266  NZ  LYS 2 330     162.511 171.942 132.480  1.00223.55           N
ATOM   4267  H   LYS 2 330     161.938 171.532 138.443  1.00  0.00           H
ATOM   4268  HA  LYS 2 330     160.033 172.755 136.508  1.00  0.00           H
ATOM   4269 1HB  LYS 2 330     161.582 170.164 136.177  1.00  0.00           H
ATOM   4270 2HB  LYS 2 330     160.739 171.075 134.933  1.00  0.00           H
ATOM   4271 1HG  LYS 2 330     163.118 172.195 136.452  1.00  0.00           H
ATOM   4272 2HG  LYS 2 330     163.271 171.275 134.948  1.00  0.00           H
ATOM   4273 1HD  LYS 2 330     161.684 173.853 135.242  1.00  0.00           H
ATOM   4274 2HD  LYS 2 330     163.335 173.741 134.614  1.00  0.00           H
ATOM   4275 1HE  LYS 2 330     160.784 172.727 133.352  1.00  0.00           H
ATOM   4276 2HE  LYS 2 330     161.920 173.927 132.732  1.00  0.00           H
ATOM   4277 1HZ  LYS 2 330     162.072 171.888 131.571  1.00  0.00           H
ATOM   4278 2HZ  LYS 2 330     163.488 172.172 132.369  1.00  0.00           H
ATOM   4279 3HZ  LYS 2 330     162.427 171.051 132.947  1.00  0.00           H
ATOM   4280  N   MET 2 331     158.130 171.179 136.890  1.00204.32           N
ATOM   4281  CA  MET 2 331     156.969 170.351 137.181  1.00204.32           C
ATOM   4282  C   MET 2 331     156.320 169.974 135.853  1.00204.32           C
ATOM   4283  O   MET 2 331     156.301 170.781 134.918  1.00204.32           O
ATOM   4284  CB  MET 2 331     156.011 171.122 138.094  1.00204.32           C
ATOM   4285  CG  MET 2 331     156.623 171.474 139.451  1.00204.32           C
ATOM   4286  SD  MET 2 331     155.537 172.238 140.670  1.00204.32           S
ATOM   4287  CE  MET 2 331     154.551 170.845 141.177  1.00204.32           C
ATOM   4288  H   MET 2 331     158.021 171.989 136.297  1.00  0.00           H
ATOM   4289  HA  MET 2 331     157.306 169.451 137.695  1.00  0.00           H
ATOM   4290 1HB  MET 2 331     155.705 172.045 137.603  1.00  0.00           H
ATOM   4291 2HB  MET 2 331     155.112 170.528 138.263  1.00  0.00           H
ATOM   4292 1HG  MET 2 331     157.013 170.571 139.919  1.00  0.00           H
ATOM   4293 2HG  MET 2 331     157.450 172.169 139.309  1.00  0.00           H
ATOM   4294 1HE  MET 2 331     153.832 171.163 141.932  1.00  0.00           H
ATOM   4295 2HE  MET 2 331     154.020 170.441 140.314  1.00  0.00           H
ATOM   4296 3HE  MET 2 331     155.199 170.074 141.597  1.00  0.00           H
ATOM   4297  N   TYR 2 332     155.797 168.752 135.757  1.00192.87           N
ATOM   4298  CA  TYR 2 332     155.204 168.273 134.515  1.00192.87           C
ATOM   4299  C   TYR 2 332     153.827 167.655 134.725  1.00192.87           C
ATOM   4300  O   TYR 2 332     153.548 167.041 135.764  1.00192.87           O
ATOM   4301  CB  TYR 2 332     156.126 167.246 133.849  1.00192.87           C
ATOM   4302  CG  TYR 2 332     157.535 167.743 133.615  1.00192.87           C
ATOM   4303  CD1 TYR 2 332     157.910 168.283 132.390  1.00192.87           C
ATOM   4304  CD2 TYR 2 332     158.490 167.676 134.623  1.00192.87           C
ATOM   4305  CE1 TYR 2 332     159.200 168.736 132.174  1.00192.87           C
ATOM   4306  CE2 TYR 2 332     159.782 168.130 134.416  1.00192.87           C
ATOM   4307  CZ  TYR 2 332     160.129 168.661 133.189  1.00192.87           C
ATOM   4308  OH  TYR 2 332     161.408 169.118 132.967  1.00192.87           O
ATOM   4309  H   TYR 2 332     155.811 168.142 136.562  1.00  0.00           H
ATOM   4310  HA  TYR 2 332     155.080 169.122 133.841  1.00  0.00           H
ATOM   4311 1HB  TYR 2 332     156.182 166.350 134.470  1.00  0.00           H
ATOM   4312 2HB  TYR 2 332     155.708 166.951 132.887  1.00  0.00           H
ATOM   4313  HD1 TYR 2 332     157.184 168.354 131.581  1.00  0.00           H
ATOM   4314  HD2 TYR 2 332     158.228 167.260 135.595  1.00  0.00           H
ATOM   4315  HE1 TYR 2 332     159.476 169.157 131.207  1.00  0.00           H
ATOM   4316  HE2 TYR 2 332     160.517 168.066 135.219  1.00  0.00           H
ATOM   4317  HH  TYR 2 332     161.960 168.898 133.721  1.00  0.00           H
ATOM   4318  N   LEU 2 333     152.999 167.806 133.681  1.00190.18           N
ATOM   4319  CA  LEU 2 333     151.629 167.325 133.512  1.00190.18           C
ATOM   4320  C   LEU 2 333     151.464 166.574 132.199  1.00190.18           C
ATOM   4321  O   LEU 2 333     152.219 166.777 131.243  1.00190.18           O
ATOM   4322  CB  LEU 2 333     150.592 168.457 133.523  1.00190.18           C
ATOM   4323  CG  LEU 2 333     150.308 169.375 134.693  1.00190.18           C
ATOM   4324  CD1 LEU 2 333     149.388 170.466 134.235  1.00190.18           C
ATOM   4325  CD2 LEU 2 333     149.485 168.524 135.582  1.00190.18           C
ATOM   4326  H   LEU 2 333     153.432 168.333 132.936  1.00  0.00           H
ATOM   4327  HA  LEU 2 333     151.392 166.658 134.339  1.00  0.00           H
ATOM   4328 1HB  LEU 2 333     150.836 169.160 132.728  1.00  0.00           H
ATOM   4329 2HB  LEU 2 333     149.611 168.032 133.315  1.00  0.00           H
ATOM   4330  HG  LEU 2 333     151.249 169.680 135.153  1.00  0.00           H
ATOM   4331 1HD1 LEU 2 333     149.174 171.135 135.067  1.00  0.00           H
ATOM   4332 2HD1 LEU 2 333     149.861 171.029 133.430  1.00  0.00           H
ATOM   4333 3HD1 LEU 2 333     148.458 170.028 133.873  1.00  0.00           H
ATOM   4334 1HD2 LEU 2 333     149.215 169.088 136.476  1.00  0.00           H
ATOM   4335 2HD2 LEU 2 333     148.579 168.219 135.058  1.00  0.00           H
ATOM   4336 3HD2 LEU 2 333     150.054 167.641 135.869  1.00  0.00           H
ATOM   4337  N   LYS 2 334     150.455 165.711 132.179  1.00188.97           N
ATOM   4338  CA  LYS 2 334     149.934 165.060 130.985  1.00188.97           C
ATOM   4339  C   LYS 2 334     148.540 165.606 130.701  1.00188.97           C
ATOM   4340  O   LYS 2 334     147.917 166.246 131.552  1.00188.97           O
ATOM   4341  CB  LYS 2 334     149.892 163.538 131.154  1.00188.97           C
ATOM   4342  CG  LYS 2 334     151.233 162.907 131.483  1.00188.97           C
ATOM   4343  CD  LYS 2 334     152.192 163.016 130.305  1.00188.97           C
ATOM   4344  CE  LYS 2 334     151.754 162.120 129.152  1.00188.97           C
ATOM   4345  NZ  LYS 2 334     152.828 161.953 128.130  1.00188.97           N
ATOM   4346  H   LYS 2 334     150.033 165.507 133.073  1.00  0.00           H
ATOM   4347  HA  LYS 2 334     150.594 165.293 130.149  1.00  0.00           H
ATOM   4348 1HB  LYS 2 334     149.196 163.279 131.953  1.00  0.00           H
ATOM   4349 2HB  LYS 2 334     149.522 163.080 130.237  1.00  0.00           H
ATOM   4350 1HG  LYS 2 334     151.670 163.410 132.346  1.00  0.00           H
ATOM   4351 2HG  LYS 2 334     151.090 161.856 131.731  1.00  0.00           H
ATOM   4352 1HD  LYS 2 334     152.227 164.051 129.959  1.00  0.00           H
ATOM   4353 2HD  LYS 2 334     153.192 162.723 130.622  1.00  0.00           H
ATOM   4354 1HE  LYS 2 334     151.483 161.139 129.538  1.00  0.00           H
ATOM   4355 2HE  LYS 2 334     150.877 162.550 128.668  1.00  0.00           H
ATOM   4356 1HZ  LYS 2 334     152.496 161.353 127.387  1.00  0.00           H
ATOM   4357 2HZ  LYS 2 334     153.075 162.855 127.750  1.00  0.00           H
ATOM   4358 3HZ  LYS 2 334     153.640 161.535 128.561  1.00  0.00           H
ATOM   4359  N   THR 2 335     148.044 165.352 129.491  1.00213.81           N
ATOM   4360  CA  THR 2 335     146.737 165.875 129.119  1.00213.81           C
ATOM   4361  C   THR 2 335     146.039 164.940 128.143  1.00213.81           C
ATOM   4362  O   THR 2 335     146.672 164.136 127.452  1.00213.81           O
ATOM   4363  CB  THR 2 335     146.853 167.273 128.506  1.00213.81           C
ATOM   4364  OG1 THR 2 335     145.545 167.808 128.285  1.00213.81           O
ATOM   4365  CG2 THR 2 335     147.591 167.210 127.181  1.00213.81           C
ATOM   4366  H   THR 2 335     148.561 164.799 128.823  1.00  0.00           H
ATOM   4367  HA  THR 2 335     146.124 165.948 130.018  1.00  0.00           H
ATOM   4368  HB  THR 2 335     147.398 167.926 129.188  1.00  0.00           H
ATOM   4369  HG1 THR 2 335     144.916 167.087 128.203  1.00  0.00           H
ATOM   4370 1HG2 THR 2 335     147.665 168.211 126.758  1.00  0.00           H
ATOM   4371 2HG2 THR 2 335     148.591 166.808 127.339  1.00  0.00           H
ATOM   4372 3HG2 THR 2 335     147.045 166.565 126.492  1.00  0.00           H
ATOM   4373  N   ARG 2 336     144.712 165.066 128.093  1.00199.68           N
ATOM   4374  CA  ARG 2 336     143.865 164.282 127.205  1.00199.68           C
ATOM   4375  C   ARG 2 336     143.054 165.233 126.323  1.00199.68           C
ATOM   4376  O   ARG 2 336     143.296 166.442 126.301  1.00199.68           O
ATOM   4377  CB  ARG 2 336     143.021 163.307 128.028  1.00199.68           C
ATOM   4378  CG  ARG 2 336     142.173 163.947 129.114  1.00199.68           C
ATOM   4379  CD  ARG 2 336     141.848 162.928 130.211  1.00199.68           C
ATOM   4380  NE  ARG 2 336     140.959 161.847 129.804  1.00199.68           N
ATOM   4381  CZ  ARG 2 336     139.674 161.787 130.119  1.00199.68           C
ATOM   4382  NH1 ARG 2 336     139.122 162.673 130.927  1.00199.68           N
ATOM   4383  NH2 ARG 2 336     138.938 160.784 129.648  1.00199.68           N
ATOM   4384  H   ARG 2 336     144.285 165.743 128.708  1.00  0.00           H
ATOM   4385  HA  ARG 2 336     144.504 163.715 126.529  1.00  0.00           H
ATOM   4386 1HB  ARG 2 336     142.348 162.761 127.367  1.00  0.00           H
ATOM   4387 2HB  ARG 2 336     143.672 162.576 128.507  1.00  0.00           H
ATOM   4388 1HG  ARG 2 336     142.719 164.781 129.557  1.00  0.00           H
ATOM   4389 2HG  ARG 2 336     141.241 164.312 128.681  1.00  0.00           H
ATOM   4390 1HD  ARG 2 336     142.770 162.460 130.556  1.00  0.00           H
ATOM   4391 2HD  ARG 2 336     141.363 163.432 131.045  1.00  0.00           H
ATOM   4392  HE  ARG 2 336     141.352 161.100 129.246  1.00  0.00           H
ATOM   4393 1HH1 ARG 2 336     139.682 163.416 131.320  1.00  0.00           H
ATOM   4394 2HH1 ARG 2 336     138.140 162.606 131.153  1.00  0.00           H
ATOM   4395 1HH2 ARG 2 336     139.360 160.081 129.059  1.00  0.00           H
ATOM   4396 2HH2 ARG 2 336     137.958 160.726 129.881  1.00  0.00           H
ATOM   4397  N   SER 2 337     142.106 164.699 125.552  1.00195.69           N
ATOM   4398  CA  SER 2 337     141.401 165.493 124.547  1.00195.69           C
ATOM   4399  C   SER 2 337     139.908 165.200 124.594  1.00195.69           C
ATOM   4400  O   SER 2 337     139.521 164.032 124.670  1.00195.69           O
ATOM   4401  CB  SER 2 337     141.958 165.211 123.152  1.00195.69           C
ATOM   4402  OG  SER 2 337     141.228 165.914 122.166  1.00195.69           O
ATOM   4403  H   SER 2 337     141.869 163.725 125.665  1.00  0.00           H
ATOM   4404  HA  SER 2 337     141.549 166.550 124.773  1.00  0.00           H
ATOM   4405 1HB  SER 2 337     143.006 165.505 123.114  1.00  0.00           H
ATOM   4406 2HB  SER 2 337     141.912 164.142 122.952  1.00  0.00           H
ATOM   4407  HG  SER 2 337     140.467 166.288 122.617  1.00  0.00           H
ATOM   4408  N   GLN 2 338     139.092 166.265 124.529  1.00208.17           N
ATOM   4409  CA  GLN 2 338     137.619 166.286 124.483  1.00208.17           C
ATOM   4410  C   GLN 2 338     136.948 165.797 125.767  1.00208.17           C
ATOM   4411  O   GLN 2 338     135.730 165.591 125.787  1.00208.17           O
ATOM   4412  CB  GLN 2 338     137.050 165.526 123.271  1.00208.17           C
ATOM   4413  CG  GLN 2 338     137.538 166.039 121.923  1.00208.17           C
ATOM   4414  CD  GLN 2 338     136.799 165.416 120.756  1.00208.17           C
ATOM   4415  OE1 GLN 2 338     135.572 165.312 120.766  1.00208.17           O
ATOM   4416  NE2 GLN 2 338     137.543 164.997 119.741  1.00208.17           N
ATOM   4417  H   GLN 2 338     139.596 167.140 124.512  1.00  0.00           H
ATOM   4418  HA  GLN 2 338     137.290 167.321 124.405  1.00  0.00           H
ATOM   4419 1HB  GLN 2 338     137.316 164.472 123.345  1.00  0.00           H
ATOM   4420 2HB  GLN 2 338     135.962 165.590 123.280  1.00  0.00           H
ATOM   4421 1HG  GLN 2 338     137.390 167.118 121.882  1.00  0.00           H
ATOM   4422 2HG  GLN 2 338     138.597 165.803 121.817  1.00  0.00           H
ATOM   4423 1HE2 GLN 2 338     137.110 164.577 118.942  1.00  0.00           H
ATOM   4424 2HE2 GLN 2 338     138.537 165.099 119.772  1.00  0.00           H
ATOM   4425  N   MET 2 339     137.706 165.607 126.836  1.00217.21           N
ATOM   4426  CA  MET 2 339     137.225 165.178 128.139  1.00217.21           C
ATOM   4427  C   MET 2 339     138.006 165.972 129.178  1.00217.21           C
ATOM   4428  O   MET 2 339     139.060 166.528 128.854  1.00217.21           O
ATOM   4429  CB  MET 2 339     137.366 163.656 128.361  1.00217.21           C
ATOM   4430  CG  MET 2 339     136.479 162.700 127.559  1.00217.21           C
ATOM   4431  SD  MET 2 339     136.899 162.272 125.873  1.00217.21           S
ATOM   4432  CE  MET 2 339     138.408 161.341 126.097  1.00217.21           C
ATOM   4433  H   MET 2 339     138.693 165.782 126.708  1.00  0.00           H
ATOM   4434  HA  MET 2 339     136.166 165.422 128.216  1.00  0.00           H
ATOM   4435 1HB  MET 2 339     138.389 163.350 128.144  1.00  0.00           H
ATOM   4436 2HB  MET 2 339     137.170 163.421 129.408  1.00  0.00           H
ATOM   4437 1HG  MET 2 339     136.420 161.741 128.073  1.00  0.00           H
ATOM   4438 2HG  MET 2 339     135.472 163.112 127.488  1.00  0.00           H
ATOM   4439 1HE  MET 2 339     138.781 161.012 125.126  1.00  0.00           H
ATOM   4440 2HE  MET 2 339     139.157 161.970 126.580  1.00  0.00           H
ATOM   4441 3HE  MET 2 339     138.209 160.470 126.723  1.00  0.00           H
ATOM   4442  N   PRO 2 340     137.476 166.120 130.407  1.00201.25           N
ATOM   4443  CA  PRO 2 340     138.193 166.879 131.450  1.00201.25           C
ATOM   4444  C   PRO 2 340     139.659 166.496 131.638  1.00201.25           C
ATOM   4445  O   PRO 2 340     140.026 165.320 131.652  1.00201.25           O
ATOM   4446  CB  PRO 2 340     137.374 166.588 132.710  1.00201.25           C
ATOM   4447  CG  PRO 2 340     136.019 166.365 132.200  1.00201.25           C
ATOM   4448  CD  PRO 2 340     136.186 165.598 130.925  1.00201.25           C
ATOM   4449  HA  PRO 2 340     138.167 167.950 131.202  1.00  0.00           H
ATOM   4450 1HB  PRO 2 340     137.787 165.713 133.233  1.00  0.00           H
ATOM   4451 2HB  PRO 2 340     137.438 167.438 133.405  1.00  0.00           H
ATOM   4452 1HG  PRO 2 340     135.421 165.809 132.938  1.00  0.00           H
ATOM   4453 2HG  PRO 2 340     135.510 167.327 132.038  1.00  0.00           H
ATOM   4454 1HD  PRO 2 340     136.239 164.523 131.148  1.00  0.00           H
ATOM   4455 2HD  PRO 2 340     135.343 165.815 130.253  1.00  0.00           H
ATOM   4456  N   TYR 2 341     140.493 167.522 131.792  1.00188.22           N
ATOM   4457  CA  TYR 2 341     141.948 167.391 131.755  1.00188.22           C
ATOM   4458  C   TYR 2 341     142.447 166.825 133.079  1.00188.22           C
ATOM   4459  O   TYR 2 341     143.110 167.508 133.862  1.00188.22           O
ATOM   4460  CB  TYR 2 341     142.580 168.745 131.454  1.00188.22           C
ATOM   4461  CG  TYR 2 341     142.148 169.359 130.133  1.00188.22           C
ATOM   4462  CD1 TYR 2 341     142.530 168.797 128.925  1.00188.22           C
ATOM   4463  CD2 TYR 2 341     141.390 170.530 130.100  1.00188.22           C
ATOM   4464  CE1 TYR 2 341     142.144 169.360 127.716  1.00188.22           C
ATOM   4465  CE2 TYR 2 341     140.997 171.097 128.900  1.00188.22           C
ATOM   4466  CZ  TYR 2 341     141.381 170.507 127.712  1.00188.22           C
ATOM   4467  OH  TYR 2 341     141.001 171.069 126.515  1.00188.22           O
ATOM   4468  H   TYR 2 341     140.085 168.435 131.943  1.00  0.00           H
ATOM   4469  HA  TYR 2 341     142.212 166.692 130.961  1.00  0.00           H
ATOM   4470 1HB  TYR 2 341     142.328 169.449 132.249  1.00  0.00           H
ATOM   4471 2HB  TYR 2 341     143.665 168.645 131.437  1.00  0.00           H
ATOM   4472  HD1 TYR 2 341     143.143 167.895 128.913  1.00  0.00           H
ATOM   4473  HD2 TYR 2 341     141.097 171.016 131.030  1.00  0.00           H
ATOM   4474  HE1 TYR 2 341     142.456 168.902 126.779  1.00  0.00           H
ATOM   4475  HE2 TYR 2 341     140.391 172.003 128.898  1.00  0.00           H
ATOM   4476  HH  TYR 2 341     140.378 171.781 126.681  1.00  0.00           H
ATOM   4477  N   LYS 2 342     142.130 165.557 133.333  1.00187.02           N
ATOM   4478  CA  LYS 2 342     142.640 164.843 134.500  1.00187.02           C
ATOM   4479  C   LYS 2 342     143.180 163.495 133.991  1.00187.02           C
ATOM   4480  O   LYS 2 342     142.477 162.650 133.436  1.00187.02           O
ATOM   4481  CB  LYS 2 342     141.566 164.750 135.590  1.00187.02           C
ATOM   4482  CG  LYS 2 342     141.953 163.987 136.867  1.00187.02           C
ATOM   4483  CD  LYS 2 342     142.960 164.783 137.679  1.00187.02           C
ATOM   4484  CE  LYS 2 342     143.265 164.097 138.994  1.00187.02           C
ATOM   4485  NZ  LYS 2 342     144.245 162.990 138.804  1.00187.02           N
ATOM   4486  H   LYS 2 342     141.514 165.077 132.693  1.00  0.00           H
ATOM   4487  HA  LYS 2 342     143.492 165.394 134.898  1.00  0.00           H
ATOM   4488 1HB  LYS 2 342     141.272 165.753 135.899  1.00  0.00           H
ATOM   4489 2HB  LYS 2 342     140.679 164.259 135.187  1.00  0.00           H
ATOM   4490 1HG  LYS 2 342     141.062 163.810 137.470  1.00  0.00           H
ATOM   4491 2HG  LYS 2 342     142.386 163.024 136.598  1.00  0.00           H
ATOM   4492 1HD  LYS 2 342     143.884 164.891 137.109  1.00  0.00           H
ATOM   4493 2HD  LYS 2 342     142.560 165.776 137.881  1.00  0.00           H
ATOM   4494 1HE  LYS 2 342     143.672 164.822 139.697  1.00  0.00           H
ATOM   4495 2HE  LYS 2 342     142.345 163.692 139.416  1.00  0.00           H
ATOM   4496 1HZ  LYS 2 342     144.432 162.549 139.693  1.00  0.00           H
ATOM   4497 2HZ  LYS 2 342     143.864 162.309 138.163  1.00  0.00           H
ATOM   4498 3HZ  LYS 2 342     145.104 163.363 138.427  1.00  0.00           H
ATOM   4499  N   VAL 2 343     144.503 163.342 134.054  1.00188.13           N
ATOM   4500  CA  VAL 2 343     145.146 162.080 133.701  1.00188.13           C
ATOM   4501  C   VAL 2 343     145.524 161.315 134.961  1.00188.13           C
ATOM   4502  O   VAL 2 343     145.979 161.902 135.953  1.00188.13           O
ATOM   4503  CB  VAL 2 343     146.389 162.338 132.837  1.00188.13           C
ATOM   4504  CG1 VAL 2 343     147.125 161.047 132.574  1.00188.13           C
ATOM   4505  CG2 VAL 2 343     146.013 162.989 131.540  1.00188.13           C
ATOM   4506  H   VAL 2 343     145.075 164.119 134.353  1.00  0.00           H
ATOM   4507  HA  VAL 2 343     144.439 161.480 133.126  1.00  0.00           H
ATOM   4508  HB  VAL 2 343     147.068 162.995 133.381  1.00  0.00           H
ATOM   4509 1HG1 VAL 2 343     148.004 161.248 131.962  1.00  0.00           H
ATOM   4510 2HG1 VAL 2 343     147.437 160.607 133.522  1.00  0.00           H
ATOM   4511 3HG1 VAL 2 343     146.468 160.354 132.050  1.00  0.00           H
ATOM   4512 1HG2 VAL 2 343     146.909 163.162 130.946  1.00  0.00           H
ATOM   4513 2HG2 VAL 2 343     145.332 162.338 130.990  1.00  0.00           H
ATOM   4514 3HG2 VAL 2 343     145.521 163.942 131.741  1.00  0.00           H
ATOM   4515  N   PHE 2 344     145.335 159.999 134.931  1.00185.29           N
ATOM   4516  CA  PHE 2 344     145.738 159.155 136.043  1.00185.29           C
ATOM   4517  C   PHE 2 344     147.049 158.443 135.718  1.00185.29           C
ATOM   4518  O   PHE 2 344     147.254 157.938 134.608  1.00185.29           O
ATOM   4519  CB  PHE 2 344     144.652 158.129 136.366  1.00185.29           C
ATOM   4520  CG  PHE 2 344     143.343 158.740 136.777  1.00185.29           C
ATOM   4521  CD1 PHE 2 344     143.026 158.885 138.118  1.00185.29           C
ATOM   4522  CD2 PHE 2 344     142.427 159.155 135.823  1.00185.29           C
ATOM   4523  CE1 PHE 2 344     141.821 159.443 138.502  1.00185.29           C
ATOM   4524  CE2 PHE 2 344     141.218 159.713 136.200  1.00185.29           C
ATOM   4525  CZ  PHE 2 344     140.916 159.857 137.541  1.00185.29           C
ATOM   4526  H   PHE 2 344     144.903 159.574 134.122  1.00  0.00           H
ATOM   4527  HA  PHE 2 344     145.890 159.788 136.920  1.00  0.00           H
ATOM   4528 1HB  PHE 2 344     144.474 157.501 135.494  1.00  0.00           H
ATOM   4529 2HB  PHE 2 344     144.993 157.480 137.172  1.00  0.00           H
ATOM   4530  HD1 PHE 2 344     143.739 158.556 138.873  1.00  0.00           H
ATOM   4531  HD2 PHE 2 344     142.668 159.039 134.766  1.00  0.00           H
ATOM   4532  HE1 PHE 2 344     141.585 159.555 139.560  1.00  0.00           H
ATOM   4533  HE2 PHE 2 344     140.505 160.038 135.443  1.00  0.00           H
ATOM   4534  HZ  PHE 2 344     139.965 160.296 137.839  1.00  0.00           H
ATOM   4535  N   HIS 2 345     147.926 158.382 136.718  1.00192.01           N
ATOM   4536  CA  HIS 2 345     149.310 157.971 136.528  1.00192.01           C
ATOM   4537  C   HIS 2 345     149.629 156.774 137.410  1.00192.01           C
ATOM   4538  O   HIS 2 345     149.179 156.694 138.557  1.00192.01           O
ATOM   4539  CB  HIS 2 345     150.282 159.115 136.845  1.00192.01           C
ATOM   4540  CG  HIS 2 345     150.031 160.364 136.058  1.00192.01           C
ATOM   4541  ND1 HIS 2 345     149.079 161.294 136.418  1.00192.01           N
ATOM   4542  CD2 HIS 2 345     150.611 160.840 134.931  1.00192.01           C
ATOM   4543  CE1 HIS 2 345     149.083 162.285 135.545  1.00192.01           C
ATOM   4544  NE2 HIS 2 345     150.003 162.034 134.632  1.00192.01           N
ATOM   4545  H   HIS 2 345     147.611 158.632 137.644  1.00  0.00           H
ATOM   4546  HA  HIS 2 345     149.464 157.684 135.488  1.00  0.00           H
ATOM   4547 1HB  HIS 2 345     150.217 159.365 137.905  1.00  0.00           H
ATOM   4548 2HB  HIS 2 345     151.303 158.791 136.647  1.00  0.00           H
ATOM   4549  HD2 HIS 2 345     151.411 160.361 134.364  1.00  0.00           H
ATOM   4550  HE1 HIS 2 345     148.437 163.162 135.573  1.00  0.00           H
ATOM   4551  HE2 HIS 2 345     150.227 162.622 133.841  1.00  0.00           H
ATOM   4552  N   TYR 2 346     150.401 155.843 136.857  1.00189.10           N
ATOM   4553  CA  TYR 2 346     151.072 154.803 137.624  1.00189.10           C
ATOM   4554  C   TYR 2 346     152.504 154.699 137.128  1.00189.10           C
ATOM   4555  O   TYR 2 346     152.820 155.152 136.025  1.00189.10           O
ATOM   4556  CB  TYR 2 346     150.371 153.448 137.471  1.00189.10           C
ATOM   4557  CG  TYR 2 346     148.954 153.415 137.990  1.00189.10           C
ATOM   4558  CD1 TYR 2 346     148.667 152.910 139.249  1.00189.10           C
ATOM   4559  CD2 TYR 2 346     147.900 153.888 137.216  1.00189.10           C
ATOM   4560  CE1 TYR 2 346     147.372 152.878 139.732  1.00189.10           C
ATOM   4561  CE2 TYR 2 346     146.599 153.861 137.688  1.00189.10           C
ATOM   4562  CZ  TYR 2 346     146.343 153.356 138.946  1.00189.10           C
ATOM   4563  OH  TYR 2 346     145.054 153.324 139.423  1.00189.10           O
ATOM   4564  H   TYR 2 346     150.520 155.868 135.854  1.00  0.00           H
ATOM   4565  HA  TYR 2 346     151.047 155.081 138.678  1.00  0.00           H
ATOM   4566 1HB  TYR 2 346     150.347 153.166 136.416  1.00  0.00           H
ATOM   4567 2HB  TYR 2 346     150.938 152.683 138.000  1.00  0.00           H
ATOM   4568  HD1 TYR 2 346     149.472 152.528 139.879  1.00  0.00           H
ATOM   4569  HD2 TYR 2 346     148.091 154.288 136.219  1.00  0.00           H
ATOM   4570  HE1 TYR 2 346     147.169 152.477 140.724  1.00  0.00           H
ATOM   4571  HE2 TYR 2 346     145.786 154.237 137.065  1.00  0.00           H
ATOM   4572  HH  TYR 2 346     144.491 153.858 138.857  1.00  0.00           H
ATOM   4573  N   GLN 2 347     153.376 154.093 137.932  1.00201.94           N
ATOM   4574  CA  GLN 2 347     154.674 153.676 137.421  1.00201.94           C
ATOM   4575  C   GLN 2 347     155.040 152.329 138.026  1.00201.94           C
ATOM   4576  O   GLN 2 347     154.612 151.987 139.131  1.00201.94           O
ATOM   4577  CB  GLN 2 347     155.767 154.735 137.686  1.00201.94           C
ATOM   4578  CG  GLN 2 347     156.022 155.115 139.134  1.00201.94           C
ATOM   4579  CD  GLN 2 347     157.126 154.287 139.768  1.00201.94           C
ATOM   4580  OE1 GLN 2 347     157.759 153.465 139.107  1.00201.94           O
ATOM   4581  NE2 GLN 2 347     157.379 154.519 141.050  1.00201.94           N
ATOM   4582  H   GLN 2 347     153.149 153.916 138.900  1.00  0.00           H
ATOM   4583  HA  GLN 2 347     154.592 153.540 136.342  1.00  0.00           H
ATOM   4584 1HB  GLN 2 347     156.718 154.385 137.286  1.00  0.00           H
ATOM   4585 2HB  GLN 2 347     155.512 155.658 137.164  1.00  0.00           H
ATOM   4586 1HG  GLN 2 347     156.314 156.163 139.178  1.00  0.00           H
ATOM   4587 2HG  GLN 2 347     155.107 154.958 139.706  1.00  0.00           H
ATOM   4588 1HE2 GLN 2 347     158.096 154.003 141.522  1.00  0.00           H
ATOM   4589 2HE2 GLN 2 347     156.852 155.209 141.548  1.00  0.00           H
ATOM   4590  N   VAL 2 348     155.821 151.556 137.275  1.00196.98           N
ATOM   4591  CA  VAL 2 348     156.127 150.179 137.634  1.00196.98           C
ATOM   4592  C   VAL 2 348     157.637 149.996 137.715  1.00196.98           C
ATOM   4593  O   VAL 2 348     158.420 150.721 137.099  1.00196.98           O
ATOM   4594  CB  VAL 2 348     155.515 149.168 136.641  1.00196.98           C
ATOM   4595  CG1 VAL 2 348     153.999 149.266 136.639  1.00196.98           C
ATOM   4596  CG2 VAL 2 348     156.058 149.405 135.246  1.00196.98           C
ATOM   4597  H   VAL 2 348     156.213 151.942 136.427  1.00  0.00           H
ATOM   4598  HA  VAL 2 348     155.706 149.977 138.620  1.00  0.00           H
ATOM   4599  HB  VAL 2 348     155.771 148.158 136.962  1.00  0.00           H
ATOM   4600 1HG1 VAL 2 348     153.588 148.543 135.933  1.00  0.00           H
ATOM   4601 2HG1 VAL 2 348     153.619 149.053 137.638  1.00  0.00           H
ATOM   4602 3HG1 VAL 2 348     153.700 150.272 136.343  1.00  0.00           H
ATOM   4603 1HG2 VAL 2 348     155.619 148.684 134.558  1.00  0.00           H
ATOM   4604 2HG2 VAL 2 348     155.807 150.415 134.924  1.00  0.00           H
ATOM   4605 3HG2 VAL 2 348     157.142 149.285 135.253  1.00  0.00           H
ATOM   4606  N   LYS 2 349     158.036 149.003 138.509  1.00210.60           N
ATOM   4607  CA  LYS 2 349     159.385 148.446 138.524  1.00210.60           C
ATOM   4608  C   LYS 2 349     159.255 147.075 137.868  1.00210.60           C
ATOM   4609  O   LYS 2 349     158.736 146.131 138.474  1.00210.60           O
ATOM   4610  CB  LYS 2 349     159.944 148.357 139.941  1.00210.60           C
ATOM   4611  CG  LYS 2 349     160.070 149.698 140.639  1.00210.60           C
ATOM   4612  CD  LYS 2 349     161.154 150.554 140.008  1.00210.60           C
ATOM   4613  CE  LYS 2 349     161.277 151.889 140.722  1.00210.60           C
ATOM   4614  NZ  LYS 2 349     161.783 151.727 142.113  1.00210.60           N
ATOM   4615  H   LYS 2 349     157.340 148.625 139.135  1.00  0.00           H
ATOM   4616  HA  LYS 2 349     160.037 149.100 137.945  1.00  0.00           H
ATOM   4617 1HB  LYS 2 349     159.300 147.718 140.546  1.00  0.00           H
ATOM   4618 2HB  LYS 2 349     160.931 147.895 139.914  1.00  0.00           H
ATOM   4619 1HG  LYS 2 349     159.120 150.231 140.579  1.00  0.00           H
ATOM   4620 2HG  LYS 2 349     160.312 149.541 141.690  1.00  0.00           H
ATOM   4621 1HD  LYS 2 349     162.108 150.029 140.061  1.00  0.00           H
ATOM   4622 2HD  LYS 2 349     160.914 150.730 138.960  1.00  0.00           H
ATOM   4623 1HE  LYS 2 349     161.960 152.534 140.172  1.00  0.00           H
ATOM   4624 2HE  LYS 2 349     160.302 152.375 140.757  1.00  0.00           H
ATOM   4625 1HZ  LYS 2 349     161.851 152.633 142.555  1.00  0.00           H
ATOM   4626 2HZ  LYS 2 349     161.145 151.144 142.638  1.00  0.00           H
ATOM   4627 3HZ  LYS 2 349     162.694 151.293 142.092  1.00  0.00           H
ATOM   4628  N   ILE 2 350     159.693 146.989 136.621  1.00217.70           N
ATOM   4629  CA  ILE 2 350     159.546 145.796 135.798  1.00217.70           C
ATOM   4630  C   ILE 2 350     160.909 145.130 135.654  1.00217.70           C
ATOM   4631  O   ILE 2 350     161.931 145.790 135.435  1.00217.70           O
ATOM   4632  CB  ILE 2 350     158.902 146.167 134.436  1.00217.70           C
ATOM   4633  CG1 ILE 2 350     158.645 144.932 133.567  1.00217.70           C
ATOM   4634  CG2 ILE 2 350     159.717 147.217 133.685  1.00217.70           C
ATOM   4635  CD1 ILE 2 350     157.723 145.201 132.400  1.00217.70           C
ATOM   4636  H   ILE 2 350     160.152 147.801 136.233  1.00  0.00           H
ATOM   4637  HA  ILE 2 350     158.891 145.097 136.318  1.00  0.00           H
ATOM   4638  HB  ILE 2 350     157.903 146.568 134.603  1.00  0.00           H
ATOM   4639 1HG1 ILE 2 350     159.592 144.557 133.179  1.00  0.00           H
ATOM   4640 2HG1 ILE 2 350     158.206 144.142 134.177  1.00  0.00           H
ATOM   4641 1HG2 ILE 2 350     159.231 147.445 132.737  1.00  0.00           H
ATOM   4642 2HG2 ILE 2 350     159.786 148.123 134.286  1.00  0.00           H
ATOM   4643 3HG2 ILE 2 350     160.720 146.831 133.494  1.00  0.00           H
ATOM   4644 1HD1 ILE 2 350     157.583 144.283 131.828  1.00  0.00           H
ATOM   4645 2HD1 ILE 2 350     156.757 145.546 132.772  1.00  0.00           H
ATOM   4646 3HD1 ILE 2 350     158.160 145.965 131.759  1.00  0.00           H
ATOM   4647  N   HIS 2 351     160.942 143.813 135.827  1.00242.37           N
ATOM   4648  CA  HIS 2 351     162.183 143.056 135.833  1.00242.37           C
ATOM   4649  C   HIS 2 351     162.220 142.119 134.636  1.00242.37           C
ATOM   4650  O   HIS 2 351     161.230 141.460 134.310  1.00242.37           O
ATOM   4651  CB  HIS 2 351     162.346 142.250 137.128  1.00242.37           C
ATOM   4652  CG  HIS 2 351     162.577 143.095 138.339  1.00242.37           C
ATOM   4653  ND1 HIS 2 351     161.597 143.889 138.894  1.00242.37           N
ATOM   4654  CD2 HIS 2 351     163.678 143.266 139.109  1.00242.37           C
ATOM   4655  CE1 HIS 2 351     162.084 144.515 139.950  1.00242.37           C
ATOM   4656  NE2 HIS 2 351     163.345 144.153 140.103  1.00242.37           N
ATOM   4657  H   HIS 2 351     160.068 143.325 135.958  1.00  0.00           H
ATOM   4658  HA  HIS 2 351     163.027 143.741 135.763  1.00  0.00           H
ATOM   4659 1HB  HIS 2 351     161.450 141.649 137.297  1.00  0.00           H
ATOM   4660 2HB  HIS 2 351     163.186 141.563 137.025  1.00  0.00           H
ATOM   4661  HD2 HIS 2 351     164.648 142.788 138.966  1.00  0.00           H
ATOM   4662  HE1 HIS 2 351     161.537 145.211 140.586  1.00  0.00           H
ATOM   4663  HE2 HIS 2 351     163.968 144.474 140.830  1.00  0.00           H
ATOM   4664  N   PHE 2 352     163.374 142.077 133.979  1.00216.51           N
ATOM   4665  CA  PHE 2 352     163.615 141.160 132.878  1.00216.51           C
ATOM   4666  C   PHE 2 352     164.752 140.227 133.260  1.00216.51           C
ATOM   4667  O   PHE 2 352     165.800 140.661 133.745  1.00216.51           O
ATOM   4668  CB  PHE 2 352     163.958 141.893 131.571  1.00216.51           C
ATOM   4669  CG  PHE 2 352     162.833 142.728 131.019  1.00216.51           C
ATOM   4670  CD1 PHE 2 352     162.592 144.011 131.493  1.00216.51           C
ATOM   4671  CD2 PHE 2 352     162.007 142.219 130.030  1.00216.51           C
ATOM   4672  CE1 PHE 2 352     161.557 144.770 130.984  1.00216.51           C
ATOM   4673  CE2 PHE 2 352     160.967 142.973 129.519  1.00216.51           C
ATOM   4674  CZ  PHE 2 352     160.742 144.251 129.996  1.00216.51           C
ATOM   4675  H   PHE 2 352     164.109 142.708 134.263  1.00  0.00           H
ATOM   4676  HA  PHE 2 352     162.707 140.580 132.704  1.00  0.00           H
ATOM   4677 1HB  PHE 2 352     164.813 142.548 131.735  1.00  0.00           H
ATOM   4678 2HB  PHE 2 352     164.244 141.169 130.810  1.00  0.00           H
ATOM   4679  HD1 PHE 2 352     163.232 144.418 132.277  1.00  0.00           H
ATOM   4680  HD2 PHE 2 352     162.185 141.211 129.655  1.00  0.00           H
ATOM   4681  HE1 PHE 2 352     161.384 145.777 131.361  1.00  0.00           H
ATOM   4682  HE2 PHE 2 352     160.325 142.562 128.741  1.00  0.00           H
ATOM   4683  HZ  PHE 2 352     159.923 144.846 129.595  1.00  0.00           H
ATOM   4684  N   SER 2 353     164.532 138.933 133.041  1.00244.57           N
ATOM   4685  CA  SER 2 353     165.515 137.926 133.415  1.00244.57           C
ATOM   4686  C   SER 2 353     165.539 136.838 132.353  1.00244.57           C
ATOM   4687  O   SER 2 353     164.917 136.963 131.295  1.00244.57           O
ATOM   4688  CB  SER 2 353     165.216 137.332 134.795  1.00244.57           C
ATOM   4689  OG  SER 2 353     164.025 136.570 134.774  1.00244.57           O
ATOM   4690  H   SER 2 353     163.667 138.640 132.609  1.00  0.00           H
ATOM   4691  HA  SER 2 353     166.497 138.399 133.455  1.00  0.00           H
ATOM   4692 1HB  SER 2 353     166.048 136.702 135.108  1.00  0.00           H
ATOM   4693 2HB  SER 2 353     165.123 138.136 135.524  1.00  0.00           H
ATOM   4694  HG  SER 2 353     163.644 136.700 133.901  1.00  0.00           H
ATOM   4695  N   GLY 2 354     166.267 135.767 132.654  1.00249.39           N
ATOM   4696  CA  GLY 2 354     166.425 134.670 131.721  1.00249.39           C
ATOM   4697  C   GLY 2 354     167.839 134.132 131.679  1.00249.39           C
ATOM   4698  O   GLY 2 354     168.804 134.892 131.804  1.00249.39           O
ATOM   4699  H   GLY 2 354     166.721 135.716 133.555  1.00  0.00           H
ATOM   4700 1HA  GLY 2 354     165.749 133.860 131.994  1.00  0.00           H
ATOM   4701 2HA  GLY 2 354     166.144 135.000 130.722  1.00  0.00           H
ATOM   4702  N   THR 2 355     167.977 132.819 131.513  1.00263.94           N
ATOM   4703  CA  THR 2 355     169.285 132.178 131.544  1.00263.94           C
ATOM   4704  C   THR 2 355     170.042 132.290 130.227  1.00263.94           C
ATOM   4705  O   THR 2 355     171.261 132.085 130.216  1.00263.94           O
ATOM   4706  CB  THR 2 355     169.140 130.700 131.920  1.00263.94           C
ATOM   4707  OG1 THR 2 355     168.343 130.029 130.934  1.00263.94           O
ATOM   4708  CG2 THR 2 355     168.475 130.562 133.282  1.00263.94           C
ATOM   4709  H   THR 2 355     167.155 132.252 131.363  1.00  0.00           H
ATOM   4710  HA  THR 2 355     169.896 132.674 132.298  1.00  0.00           H
ATOM   4711  HB  THR 2 355     170.125 130.235 131.952  1.00  0.00           H
ATOM   4712  HG1 THR 2 355     168.122 130.645 130.229  1.00  0.00           H
ATOM   4713 1HG2 THR 2 355     168.379 129.506 133.535  1.00  0.00           H
ATOM   4714 2HG2 THR 2 355     169.082 131.062 134.035  1.00  0.00           H
ATOM   4715 3HG2 THR 2 355     167.486 131.017 133.251  1.00  0.00           H
ATOM   4716  N   GLU 2 356     169.361 132.610 129.122  1.00258.98           N
ATOM   4717  CA  GLU 2 356     170.052 132.777 127.847  1.00258.98           C
ATOM   4718  C   GLU 2 356     170.751 134.127 127.739  1.00258.98           C
ATOM   4719  O   GLU 2 356     171.497 134.336 126.774  1.00258.98           O
ATOM   4720  CB  GLU 2 356     169.071 132.593 126.682  1.00258.98           C
ATOM   4721  CG  GLU 2 356     167.815 133.496 126.647  1.00258.98           C
ATOM   4722  CD  GLU 2 356     166.653 133.097 127.572  1.00258.98           C
ATOM   4723  OE1 GLU 2 356     166.811 132.316 128.535  1.00258.98           O
ATOM   4724  OE2 GLU 2 356     165.534 133.588 127.315  1.00258.98           O
ATOM   4725  H   GLU 2 356     168.361 132.739 129.160  1.00  0.00           H
ATOM   4726  HA  GLU 2 356     170.830 132.016 127.773  1.00  0.00           H
ATOM   4727 1HB  GLU 2 356     169.590 132.761 125.738  1.00  0.00           H
ATOM   4728 2HB  GLU 2 356     168.703 131.566 126.675  1.00  0.00           H
ATOM   4729 1HG  GLU 2 356     168.103 134.512 126.921  1.00  0.00           H
ATOM   4730 2HG  GLU 2 356     167.426 133.521 125.631  1.00  0.00           H
ATOM   4731  N   SER 2 357     170.505 135.032 128.694  1.00256.98           N
ATOM   4732  CA  SER 2 357     171.113 136.366 128.779  1.00256.98           C
ATOM   4733  C   SER 2 357     170.949 137.157 127.477  1.00256.98           C
ATOM   4734  O   SER 2 357     171.910 137.662 126.895  1.00256.98           O
ATOM   4735  CB  SER 2 357     172.587 136.279 129.196  1.00256.98           C
ATOM   4736  OG  SER 2 357     172.717 135.709 130.488  1.00256.98           O
ATOM   4737  H   SER 2 357     169.841 134.748 129.400  1.00  0.00           H
ATOM   4738  HA  SER 2 357     170.577 136.944 129.534  1.00  0.00           H
ATOM   4739 1HB  SER 2 357     173.136 135.676 128.474  1.00  0.00           H
ATOM   4740 2HB  SER 2 357     173.026 137.276 129.191  1.00  0.00           H
ATOM   4741  HG  SER 2 357     171.822 135.596 130.818  1.00  0.00           H
ATOM   4742  N   ASN 2 358     169.702 137.253 127.027  1.00260.96           N
ATOM   4743  CA  ASN 2 358     169.393 138.024 125.835  1.00260.96           C
ATOM   4744  C   ASN 2 358     169.601 139.511 126.103  1.00260.96           C
ATOM   4745  O   ASN 2 358     169.533 139.979 127.243  1.00260.96           O
ATOM   4746  CB  ASN 2 358     167.960 137.761 125.368  1.00260.96           C
ATOM   4747  CG  ASN 2 358     167.804 136.406 124.705  1.00260.96           C
ATOM   4748  OD1 ASN 2 358     168.753 135.867 124.136  1.00260.96           O
ATOM   4749  ND2 ASN 2 358     166.599 135.849 124.772  1.00260.96           N
ATOM   4750  H   ASN 2 358     168.955 136.785 127.519  1.00  0.00           H
ATOM   4751  HA  ASN 2 358     170.075 137.720 125.039  1.00  0.00           H
ATOM   4752 1HB  ASN 2 358     167.283 137.815 126.221  1.00  0.00           H
ATOM   4753 2HB  ASN 2 358     167.659 138.534 124.662  1.00  0.00           H
ATOM   4754 1HD2 ASN 2 358     166.438 134.956 124.351  1.00  0.00           H
ATOM   4755 2HD2 ASN 2 358     165.855 136.324 125.240  1.00  0.00           H
ATOM   4756  N   THR 2 359     169.851 140.254 125.031  1.00268.98           N
ATOM   4757  CA  THR 2 359     170.081 141.687 125.103  1.00268.98           C
ATOM   4758  C   THR 2 359     169.073 142.448 124.246  1.00268.98           C
ATOM   4759  O   THR 2 359     168.127 141.878 123.691  1.00268.98           O
ATOM   4760  CB  THR 2 359     171.516 142.009 124.676  1.00268.98           C
ATOM   4761  OG1 THR 2 359     171.672 141.722 123.281  1.00268.98           O
ATOM   4762  CG2 THR 2 359     172.514 141.185 125.475  1.00268.98           C
ATOM   4763  H   THR 2 359     169.882 139.795 124.132  1.00  0.00           H
ATOM   4764  HA  THR 2 359     169.939 142.009 126.135  1.00  0.00           H
ATOM   4765  HB  THR 2 359     171.716 143.068 124.842  1.00  0.00           H
ATOM   4766  HG1 THR 2 359     170.809 141.575 122.887  1.00  0.00           H
ATOM   4767 1HG2 THR 2 359     173.527 141.430 125.155  1.00  0.00           H
ATOM   4768 2HG2 THR 2 359     172.405 141.409 126.536  1.00  0.00           H
ATOM   4769 3HG2 THR 2 359     172.328 140.125 125.307  1.00  0.00           H
ATOM   4770  N   TYR 2 360     169.283 143.760 124.152  1.00261.57           N
ATOM   4771  CA  TYR 2 360     168.360 144.642 123.451  1.00261.57           C
ATOM   4772  C   TYR 2 360     168.116 144.177 122.021  1.00261.57           C
ATOM   4773  O   TYR 2 360     169.056 143.853 121.288  1.00261.57           O
ATOM   4774  CB  TYR 2 360     168.896 146.074 123.475  1.00261.57           C
ATOM   4775  CG  TYR 2 360     168.177 147.034 122.557  1.00261.57           C
ATOM   4776  CD1 TYR 2 360     166.923 147.539 122.882  1.00261.57           C
ATOM   4777  CD2 TYR 2 360     168.779 147.469 121.380  1.00261.57           C
ATOM   4778  CE1 TYR 2 360     166.273 148.423 122.035  1.00261.57           C
ATOM   4779  CE2 TYR 2 360     168.143 148.346 120.536  1.00261.57           C
ATOM   4780  CZ  TYR 2 360     166.895 148.824 120.865  1.00261.57           C
ATOM   4781  OH  TYR 2 360     166.282 149.702 120.008  1.00261.57           O
ATOM   4782  H   TYR 2 360     170.109 144.152 124.581  1.00  0.00           H
ATOM   4783  HA  TYR 2 360     167.398 144.615 123.964  1.00  0.00           H
ATOM   4784 1HB  TYR 2 360     168.828 146.471 124.490  1.00  0.00           H
ATOM   4785 2HB  TYR 2 360     169.948 146.073 123.195  1.00  0.00           H
ATOM   4786  HD1 TYR 2 360     166.439 147.242 123.812  1.00  0.00           H
ATOM   4787  HD2 TYR 2 360     169.772 147.111 121.112  1.00  0.00           H
ATOM   4788  HE1 TYR 2 360     165.291 148.812 122.302  1.00  0.00           H
ATOM   4789  HE2 TYR 2 360     168.626 148.659 119.611  1.00  0.00           H
ATOM   4790  HH  TYR 2 360     166.847 149.851 119.245  1.00  0.00           H
ATOM   4791  N   THR 2 361     166.842 144.137 121.635  1.00268.26           N
ATOM   4792  CA  THR 2 361     166.434 143.855 120.266  1.00268.26           C
ATOM   4793  C   THR 2 361     165.573 144.955 119.669  1.00268.26           C
ATOM   4794  O   THR 2 361     165.870 145.444 118.571  1.00268.26           O
ATOM   4795  CB  THR 2 361     165.677 142.521 120.217  1.00268.26           C
ATOM   4796  OG1 THR 2 361     166.530 141.469 120.691  1.00268.26           O
ATOM   4797  CG2 THR 2 361     165.230 142.206 118.797  1.00268.26           C
ATOM   4798  H   THR 2 361     166.135 144.312 122.334  1.00  0.00           H
ATOM   4799  HA  THR 2 361     167.328 143.780 119.647  1.00  0.00           H
ATOM   4800  HB  THR 2 361     164.800 142.575 120.862  1.00  0.00           H
ATOM   4801  HG1 THR 2 361     167.420 141.808 120.808  1.00  0.00           H
ATOM   4802 1HG2 THR 2 361     164.696 141.257 118.785  1.00  0.00           H
ATOM   4803 2HG2 THR 2 361     164.572 142.998 118.439  1.00  0.00           H
ATOM   4804 3HG2 THR 2 361     166.102 142.139 118.148  1.00  0.00           H
ATOM   4805  N   ASN 2 362     164.521 145.371 120.368  1.00284.25           N
ATOM   4806  CA  ASN 2 362     163.600 146.379 119.863  1.00284.25           C
ATOM   4807  C   ASN 2 362     162.962 147.101 121.039  1.00284.25           C
ATOM   4808  O   ASN 2 362     163.231 146.797 122.202  1.00284.25           O
ATOM   4809  CB  ASN 2 362     162.576 145.718 118.912  1.00284.25           C
ATOM   4810  CG  ASN 2 362     161.644 144.726 119.606  1.00284.25           C
ATOM   4811  OD1 ASN 2 362     160.801 145.087 120.433  1.00284.25           O
ATOM   4812  ND2 ASN 2 362     161.804 143.453 119.266  1.00284.25           N
ATOM   4813  H   ASN 2 362     164.359 144.970 121.281  1.00  0.00           H
ATOM   4814  HA  ASN 2 362     164.173 147.123 119.307  1.00  0.00           H
ATOM   4815 1HB  ASN 2 362     161.964 146.489 118.443  1.00  0.00           H
ATOM   4816 2HB  ASN 2 362     163.104 145.190 118.118  1.00  0.00           H
ATOM   4817 1HD2 ASN 2 362     161.227 142.748 119.681  1.00  0.00           H
ATOM   4818 2HD2 ASN 2 362     162.500 143.198 118.595  1.00  0.00           H
ATOM   4819  N   GLN 2 363     162.104 148.080 120.715  1.00270.19           N
ATOM   4820  CA  GLN 2 363     161.454 148.900 121.733  1.00270.19           C
ATOM   4821  C   GLN 2 363     159.975 148.561 121.896  1.00270.19           C
ATOM   4822  O   GLN 2 363     159.293 149.188 122.711  1.00270.19           O
ATOM   4823  CB  GLN 2 363     161.589 150.395 121.416  1.00270.19           C
ATOM   4824  CG  GLN 2 363     163.007 150.949 121.250  1.00270.19           C
ATOM   4825  CD  GLN 2 363     163.506 150.887 119.808  1.00270.19           C
ATOM   4826  OE1 GLN 2 363     163.257 149.921 119.086  1.00270.19           O
ATOM   4827  NE2 GLN 2 363     164.213 151.932 119.385  1.00270.19           N
ATOM   4828  H   GLN 2 363     161.901 148.252 119.740  1.00  0.00           H
ATOM   4829  HA  GLN 2 363     161.938 148.710 122.691  1.00  0.00           H
ATOM   4830 1HB  GLN 2 363     161.060 150.620 120.490  1.00  0.00           H
ATOM   4831 2HB  GLN 2 363     161.122 150.978 122.209  1.00  0.00           H
ATOM   4832 1HG  GLN 2 363     163.018 151.992 121.566  1.00  0.00           H
ATOM   4833 2HG  GLN 2 363     163.689 150.364 121.867  1.00  0.00           H
ATOM   4834 1HE2 GLN 2 363     164.567 151.951 118.450  1.00  0.00           H
ATOM   4835 2HE2 GLN 2 363     164.390 152.699 120.002  1.00  0.00           H
ATOM   4836  N   ALA 2 364     159.459 147.577 121.161  1.00251.02           N
ATOM   4837  CA  ALA 2 364     158.013 147.406 120.989  1.00251.02           C
ATOM   4838  C   ALA 2 364     157.460 146.632 122.183  1.00251.02           C
ATOM   4839  O   ALA 2 364     157.228 145.426 122.114  1.00251.02           O
ATOM   4840  CB  ALA 2 364     157.698 146.701 119.674  1.00251.02           C
ATOM   4841  H   ALA 2 364     160.087 146.928 120.709  1.00  0.00           H
ATOM   4842  HA  ALA 2 364     157.556 148.396 120.972  1.00  0.00           H
ATOM   4843 1HB  ALA 2 364     156.619 146.588 119.571  1.00  0.00           H
ATOM   4844 2HB  ALA 2 364     158.082 147.294 118.843  1.00  0.00           H
ATOM   4845 3HB  ALA 2 364     158.169 145.720 119.666  1.00  0.00           H
ATOM   4846  N   PHE 2 365     157.237 147.342 123.286  1.00260.10           N
ATOM   4847  CA  PHE 2 365     156.644 146.760 124.479  1.00260.10           C
ATOM   4848  C   PHE 2 365     155.317 147.451 124.762  1.00260.10           C
ATOM   4849  O   PHE 2 365     155.184 148.665 124.587  1.00260.10           O
ATOM   4850  CB  PHE 2 365     157.567 146.900 125.692  1.00260.10           C
ATOM   4851  CG  PHE 2 365     158.811 146.067 125.614  1.00260.10           C
ATOM   4852  CD1 PHE 2 365     158.868 144.815 126.201  1.00260.10           C
ATOM   4853  CD2 PHE 2 365     159.935 146.545 124.956  1.00260.10           C
ATOM   4854  CE1 PHE 2 365     160.019 144.047 126.128  1.00260.10           C
ATOM   4855  CE2 PHE 2 365     161.089 145.787 124.882  1.00260.10           C
ATOM   4856  CZ  PHE 2 365     161.130 144.536 125.469  1.00260.10           C
ATOM   4857  H   PHE 2 365     157.490 148.320 123.289  1.00  0.00           H
ATOM   4858  HA  PHE 2 365     156.478 145.697 124.300  1.00  0.00           H
ATOM   4859 1HB  PHE 2 365     157.866 147.941 125.804  1.00  0.00           H
ATOM   4860 2HB  PHE 2 365     157.028 146.616 126.595  1.00  0.00           H
ATOM   4861  HD1 PHE 2 365     157.992 144.432 126.725  1.00  0.00           H
ATOM   4862  HD2 PHE 2 365     159.901 147.533 124.494  1.00  0.00           H
ATOM   4863  HE1 PHE 2 365     160.047 143.061 126.589  1.00  0.00           H
ATOM   4864  HE2 PHE 2 365     161.966 146.174 124.362  1.00  0.00           H
ATOM   4865  HZ  PHE 2 365     162.039 143.937 125.413  1.00  0.00           H
ATOM   4866  N   GLU 2 366     154.333 146.668 125.200  1.00251.30           N
ATOM   4867  CA  GLU 2 366     152.997 147.176 125.476  1.00251.30           C
ATOM   4868  C   GLU 2 366     152.487 146.565 126.772  1.00251.30           C
ATOM   4869  O   GLU 2 366     152.918 145.478 127.167  1.00251.30           O
ATOM   4870  CB  GLU 2 366     152.009 146.867 124.333  1.00251.30           C
ATOM   4871  CG  GLU 2 366     152.353 147.483 122.979  1.00251.30           C
ATOM   4872  CD  GLU 2 366     153.282 146.614 122.147  1.00251.30           C
ATOM   4873  OE1 GLU 2 366     153.437 145.419 122.476  1.00251.30           O
ATOM   4874  OE2 GLU 2 366     153.857 147.127 121.165  1.00251.30           O
ATOM   4875  H   GLU 2 366     154.525 145.687 125.342  1.00  0.00           H
ATOM   4876  HA  GLU 2 366     153.053 148.259 125.584  1.00  0.00           H
ATOM   4877 1HB  GLU 2 366     151.944 145.788 124.190  1.00  0.00           H
ATOM   4878 2HB  GLU 2 366     151.015 147.220 124.606  1.00  0.00           H
ATOM   4879 1HG  GLU 2 366     151.432 147.646 122.421  1.00  0.00           H
ATOM   4880 2HG  GLU 2 366     152.823 148.452 123.143  1.00  0.00           H
ATOM   4881  N   ILE 2 367     151.564 147.263 127.429  1.00207.15           N
ATOM   4882  CA  ILE 2 367     150.995 146.816 128.694  1.00207.15           C
ATOM   4883  C   ILE 2 367     149.589 147.398 128.820  1.00207.15           C
ATOM   4884  O   ILE 2 367     149.274 148.445 128.246  1.00207.15           O
ATOM   4885  CB  ILE 2 367     151.914 147.211 129.885  1.00207.15           C
ATOM   4886  CG1 ILE 2 367     151.557 146.459 131.175  1.00207.15           C
ATOM   4887  CG2 ILE 2 367     151.928 148.719 130.108  1.00207.15           C
ATOM   4888  CD1 ILE 2 367     152.613 146.546 132.246  1.00207.15           C
ATOM   4889  H   ILE 2 367     151.251 148.136 127.030  1.00  0.00           H
ATOM   4890  HA  ILE 2 367     150.909 145.730 128.668  1.00  0.00           H
ATOM   4891  HB  ILE 2 367     152.934 146.884 129.681  1.00  0.00           H
ATOM   4892 1HG1 ILE 2 367     150.627 146.855 131.581  1.00  0.00           H
ATOM   4893 2HG1 ILE 2 367     151.391 145.405 130.948  1.00  0.00           H
ATOM   4894 1HG2 ILE 2 367     152.580 148.956 130.948  1.00  0.00           H
ATOM   4895 2HG2 ILE 2 367     152.297 149.215 129.212  1.00  0.00           H
ATOM   4896 3HG2 ILE 2 367     150.917 149.064 130.324  1.00  0.00           H
ATOM   4897 1HD1 ILE 2 367     152.286 145.989 133.126  1.00  0.00           H
ATOM   4898 2HD1 ILE 2 367     153.546 146.121 131.874  1.00  0.00           H
ATOM   4899 3HD1 ILE 2 367     152.771 147.589 132.517  1.00  0.00           H
ATOM   4900  N   SER 2 368     148.725 146.680 129.535  1.00198.34           N
ATOM   4901  CA  SER 2 368     147.409 147.169 129.910  1.00198.34           C
ATOM   4902  C   SER 2 368     147.152 146.862 131.378  1.00198.34           C
ATOM   4903  O   SER 2 368     147.689 145.906 131.940  1.00198.34           O
ATOM   4904  CB  SER 2 368     146.313 146.543 129.041  1.00198.34           C
ATOM   4905  OG  SER 2 368     146.555 146.788 127.668  1.00198.34           O
ATOM   4906  H   SER 2 368     149.006 145.754 129.825  1.00  0.00           H
ATOM   4907  HA  SER 2 368     147.387 148.250 129.762  1.00  0.00           H
ATOM   4908 1HB  SER 2 368     146.275 145.470 129.221  1.00  0.00           H
ATOM   4909 2HB  SER 2 368     145.346 146.957 129.323  1.00  0.00           H
ATOM   4910  HG  SER 2 368     147.291 147.404 127.633  1.00  0.00           H
ATOM   4911  N   LEU 2 369     146.334 147.698 132.007  1.00188.63           N
ATOM   4912  CA  LEU 2 369     146.078 147.565 133.430  1.00188.63           C
ATOM   4913  C   LEU 2 369     144.578 147.464 133.665  1.00188.63           C
ATOM   4914  O   LEU 2 369     143.802 148.271 133.150  1.00188.63           O
ATOM   4915  CB  LEU 2 369     146.666 148.752 134.206  1.00188.63           C
ATOM   4916  CG  LEU 2 369     146.506 148.844 135.726  1.00188.63           C
ATOM   4917  CD1 LEU 2 369     147.234 147.720 136.438  1.00188.63           C
ATOM   4918  CD2 LEU 2 369     146.995 150.192 136.224  1.00188.63           C
ATOM   4919  H   LEU 2 369     145.878 148.439 131.493  1.00  0.00           H
ATOM   4920  HA  LEU 2 369     146.556 146.652 133.783  1.00  0.00           H
ATOM   4921 1HB  LEU 2 369     147.740 148.783 134.031  1.00  0.00           H
ATOM   4922 2HB  LEU 2 369     146.229 149.672 133.817  1.00  0.00           H
ATOM   4923  HG  LEU 2 369     145.454 148.727 135.988  1.00  0.00           H
ATOM   4924 1HD1 LEU 2 369     147.094 147.821 137.515  1.00  0.00           H
ATOM   4925 2HD1 LEU 2 369     146.833 146.761 136.111  1.00  0.00           H
ATOM   4926 3HD1 LEU 2 369     148.296 147.768 136.205  1.00  0.00           H
ATOM   4927 1HD2 LEU 2 369     146.875 150.245 137.307  1.00  0.00           H
ATOM   4928 2HD2 LEU 2 369     148.048 150.313 135.970  1.00  0.00           H
ATOM   4929 3HD2 LEU 2 369     146.414 150.986 135.755  1.00  0.00           H
ATOM   4930  N   TYR 2 370     144.184 146.466 134.451  1.00192.51           N
ATOM   4931  CA  TYR 2 370     142.791 146.214 134.786  1.00192.51           C
ATOM   4932  C   TYR 2 370     142.610 146.421 136.281  1.00192.51           C
ATOM   4933  O   TYR 2 370     143.441 145.981 137.080  1.00192.51           O
ATOM   4934  CB  TYR 2 370     142.359 144.794 134.396  1.00192.51           C
ATOM   4935  CG  TYR 2 370     142.291 144.538 132.906  1.00192.51           C
ATOM   4936  CD1 TYR 2 370     143.445 144.416 132.141  1.00192.51           C
ATOM   4937  CD2 TYR 2 370     141.066 144.401 132.267  1.00192.51           C
ATOM   4938  CE1 TYR 2 370     143.379 144.183 130.781  1.00192.51           C
ATOM   4939  CE2 TYR 2 370     140.990 144.167 130.904  1.00192.51           C
ATOM   4940  CZ  TYR 2 370     142.151 144.057 130.168  1.00192.51           C
ATOM   4941  OH  TYR 2 370     142.085 143.821 128.815  1.00192.51           O
ATOM   4942  H   TYR 2 370     144.898 145.859 134.827  1.00  0.00           H
ATOM   4943  HA  TYR 2 370     142.169 146.919 134.234  1.00  0.00           H
ATOM   4944 1HB  TYR 2 370     143.054 144.071 134.825  1.00  0.00           H
ATOM   4945 2HB  TYR 2 370     141.373 144.586 134.813  1.00  0.00           H
ATOM   4946  HD1 TYR 2 370     144.424 144.506 132.614  1.00  0.00           H
ATOM   4947  HD2 TYR 2 370     140.141 144.479 132.839  1.00  0.00           H
ATOM   4948  HE1 TYR 2 370     144.296 144.089 130.198  1.00  0.00           H
ATOM   4949  HE2 TYR 2 370     140.018 144.072 130.421  1.00  0.00           H
ATOM   4950  HH  TYR 2 370     141.183 143.951 128.512  1.00  0.00           H
ATOM   4951  N   GLY 2 371     141.519 147.084 136.655  1.00200.29           N
ATOM   4952  CA  GLY 2 371     141.184 147.231 138.054  1.00200.29           C
ATOM   4953  C   GLY 2 371     139.715 146.971 138.298  1.00200.29           C
ATOM   4954  O   GLY 2 371     139.019 146.381 137.471  1.00200.29           O
ATOM   4955  H   GLY 2 371     140.914 147.494 135.959  1.00  0.00           H
ATOM   4956 1HA  GLY 2 371     141.783 146.537 138.645  1.00  0.00           H
ATOM   4957 2HA  GLY 2 371     141.438 148.237 138.384  1.00  0.00           H
ATOM   4958  N   THR 2 372     139.252 147.417 139.469  1.00224.27           N
ATOM   4959  CA  THR 2 372     137.872 147.172 139.875  1.00224.27           C
ATOM   4960  C   THR 2 372     136.936 148.273 139.395  1.00224.27           C
ATOM   4961  O   THR 2 372     135.720 148.068 139.311  1.00224.27           O
ATOM   4962  CB  THR 2 372     137.788 147.035 141.397  1.00224.27           C
ATOM   4963  OG1 THR 2 372     138.232 148.250 142.012  1.00224.27           O
ATOM   4964  CG2 THR 2 372     138.648 145.881 141.881  1.00224.27           C
ATOM   4965  H   THR 2 372     139.862 147.933 140.087  1.00  0.00           H
ATOM   4966  HA  THR 2 372     137.537 146.240 139.419  1.00  0.00           H
ATOM   4967  HB  THR 2 372     136.754 146.854 141.689  1.00  0.00           H
ATOM   4968  HG1 THR 2 372     138.684 148.792 141.360  1.00  0.00           H
ATOM   4969 1HG2 THR 2 372     138.573 145.802 142.966  1.00  0.00           H
ATOM   4970 2HG2 THR 2 372     138.304 144.954 141.425  1.00  0.00           H
ATOM   4971 3HG2 THR 2 372     139.686 146.060 141.602  1.00  0.00           H
ATOM   4972  N   VAL 2 373     137.476 149.445 139.076  1.00220.06           N
ATOM   4973  CA  VAL 2 373     136.664 150.588 138.689  1.00220.06           C
ATOM   4974  C   VAL 2 373     136.679 150.822 137.183  1.00220.06           C
ATOM   4975  O   VAL 2 373     135.631 151.075 136.589  1.00220.06           O
ATOM   4976  CB  VAL 2 373     137.117 151.852 139.450  1.00220.06           C
ATOM   4977  CG1 VAL 2 373     136.351 153.064 138.951  1.00220.06           C
ATOM   4978  CG2 VAL 2 373     136.900 151.677 140.944  1.00220.06           C
ATOM   4979  H   VAL 2 373     138.481 149.542 139.104  1.00  0.00           H
ATOM   4980  HA  VAL 2 373     135.626 150.379 138.948  1.00  0.00           H
ATOM   4981  HB  VAL 2 373     138.177 152.022 139.257  1.00  0.00           H
ATOM   4982 1HG1 VAL 2 373     136.679 153.950 139.495  1.00  0.00           H
ATOM   4983 2HG1 VAL 2 373     136.539 153.201 137.888  1.00  0.00           H
ATOM   4984 3HG1 VAL 2 373     135.285 152.913 139.116  1.00  0.00           H
ATOM   4985 1HG2 VAL 2 373     137.224 152.575 141.467  1.00  0.00           H
ATOM   4986 2HG2 VAL 2 373     135.842 151.504 141.140  1.00  0.00           H
ATOM   4987 3HG2 VAL 2 373     137.479 150.823 141.298  1.00  0.00           H
ATOM   4988  N   ALA 2 374     137.841 150.746 136.541  1.00203.70           N
ATOM   4989  CA  ALA 2 374     137.913 151.048 135.118  1.00203.70           C
ATOM   4990  C   ALA 2 374     138.960 150.156 134.461  1.00203.70           C
ATOM   4991  O   ALA 2 374     139.642 149.369 135.124  1.00203.70           O
ATOM   4992  CB  ALA 2 374     138.208 152.535 134.901  1.00203.70           C
ATOM   4993  H   ALA 2 374     138.684 150.480 137.031  1.00  0.00           H
ATOM   4994  HA  ALA 2 374     136.946 150.810 134.673  1.00  0.00           H
ATOM   4995 1HB  ALA 2 374     138.257 152.744 133.832  1.00  0.00           H
ATOM   4996 2HB  ALA 2 374     137.414 153.133 135.350  1.00  0.00           H
ATOM   4997 3HB  ALA 2 374     139.159 152.789 135.364  1.00  0.00           H
ATOM   4998  N   GLU 2 375     139.082 150.289 133.141  1.00221.57           N
[truncated: 181,035 more chars]
