# Supplementary material for: Structure of dimeric lipoprotein lipase reveals a pore adjacent to the active site
Source: Nat Commun. 2023 May 4;14:2569. doi: 10.1038/s41467-023-38243-9 (PMC10160067; doi:10.1038/s41467-023-38243-9)
Supplement: Supplementary file 10 — Supplementary Dataset 7 [file 41467_2023_38243_MOESM10_ESM.txt]

HEADER                                            13-FEB-23   XXXX              
EXPDTA    THEORETICAL MODEL                                                     
REMARK 220                                                                      
REMARK 220 EXPERIMENTAL DETAILS                                                 
REMARK 220  EXPERIMENT TYPE                : THEORETICAL MODELLING              
REMARK 220  DATE OF DATA COLLECTION        : 13-FEB-23                          
REMARK 220                                                                      
REMARK 220 REMARK: MODEL GENERATED BY ROSETTA                                   
REMARK 220  VERSION 2023.05+release.36e9db9557d                                 
HETNAM     TGL 2   0  TGL                                                       
SSBOND     CYS 1   57    CYS 1   70                                       2.03  
SSBOND     CYS 1  294    CYS 1  305                                       2.03  
SSBOND     CYS 1  308    CYS 1  313                                       2.03  
SSBOND     CYS 1  448    CYS 1  468                                       2.03  
ATOM      1  N   ASP 1  36     143.652 213.468 136.710  1.00318.03           N  
ATOM      2  CA  ASP 1  36     144.475 212.347 136.272  1.00318.03           C  
ATOM      3  C   ASP 1  36     145.948 212.728 136.216  1.00318.03           C  
ATOM      4  O   ASP 1  36     146.297 213.869 135.916  1.00318.03           O  
ATOM      5  CB  ASP 1  36     144.011 211.843 134.905  1.00318.03           C  
ATOM      6  CG  ASP 1  36     144.537 210.457 134.588  1.00318.03           C  
ATOM      7  OD1 ASP 1  36     144.940 209.739 135.527  1.00318.03           O  
ATOM      8  OD2 ASP 1  36     144.532 210.077 133.400  1.00318.03           O  
ATOM      9 1H   ASP 1  36     142.693 213.187 136.737  1.00  0.00           H  
ATOM     10 2H   ASP 1  36     143.940 213.757 137.623  1.00  0.00           H  
ATOM     11 3H   ASP 1  36     143.758 214.230 136.071  1.00  0.00           H  
ATOM     12  HA  ASP 1  36     144.371 211.538 136.995  1.00  0.00           H  
ATOM     13 1HB  ASP 1  36     142.921 211.822 134.876  1.00  0.00           H  
ATOM     14 2HB  ASP 1  36     144.346 212.533 134.130  1.00  0.00           H  
ATOM     15  N   PHE 1  37     146.812 211.756 136.504  1.00319.82           N  
ATOM     16  CA  PHE 1  37     148.252 211.979 136.487  1.00319.82           C  
ATOM     17  C   PHE 1  37     148.858 211.615 135.136  1.00319.82           C  
ATOM     18  O   PHE 1  37     149.600 212.408 134.550  1.00319.82           O  
ATOM     19  CB  PHE 1  37     148.942 211.181 137.605  1.00319.82           C  
ATOM     20  CG  PHE 1  37     148.094 210.962 138.838  1.00319.82           C  
ATOM     21  CD1 PHE 1  37     147.588 212.036 139.567  1.00319.82           C  
ATOM     22  CD2 PHE 1  37     147.803 209.674 139.264  1.00319.82           C  
ATOM     23  CE1 PHE 1  37     146.811 211.825 140.694  1.00319.82           C  
ATOM     24  CE2 PHE 1  37     147.027 209.457 140.392  1.00319.82           C  
ATOM     25  CZ  PHE 1  37     146.531 210.534 141.106  1.00319.82           C  
ATOM     26  H   PHE 1  37     146.459 210.840 136.740  1.00  0.00           H  
ATOM     27  HA  PHE 1  37     148.440 213.041 136.654  1.00  0.00           H  
ATOM     28 1HB  PHE 1  37     149.235 210.203 137.226  1.00  0.00           H  
ATOM     29 2HB  PHE 1  37     149.850 211.698 137.914  1.00  0.00           H  
ATOM     30  HD1 PHE 1  37     147.809 213.053 139.241  1.00  0.00           H  
ATOM     31  HD2 PHE 1  37     148.195 208.826 138.701  1.00  0.00           H  
ATOM     32  HE1 PHE 1  37     146.422 212.675 141.254  1.00  0.00           H  
ATOM     33  HE2 PHE 1  37     146.808 208.440 140.718  1.00  0.00           H  
ATOM     34  HZ  PHE 1  37     145.922 210.364 141.993  1.00  0.00           H  
ATOM     35  N   ARG 1  38     148.548 210.423 134.630  1.00315.60           N  
ATOM     36  CA  ARG 1  38     149.091 209.933 133.371  1.00315.60           C  
ATOM     37  C   ARG 1  38     147.869 209.516 132.564  1.00315.60           C  
ATOM     38  O   ARG 1  38     147.140 208.605 132.973  1.00315.60           O  
ATOM     39  CB  ARG 1  38     150.049 208.758 133.638  1.00315.60           C  
ATOM     40  CG  ARG 1  38     150.227 207.600 132.623  1.00315.60           C  
ATOM     41  CD  ARG 1  38     150.754 208.016 131.228  1.00315.60           C  
ATOM     42  NE  ARG 1  38     149.804 208.567 130.273  1.00315.60           N  
ATOM     43  CZ  ARG 1  38     150.120 209.475 129.359  1.00315.60           C  
ATOM     44  NH1 ARG 1  38     151.347 209.961 129.263  1.00315.60           N  
ATOM     45  NH2 ARG 1  38     149.182 209.908 128.522  1.00315.60           N  
ATOM     46  H   ARG 1  38     147.907 209.840 135.149  1.00  0.00           H  
ATOM     47  HA  ARG 1  38     149.646 210.742 132.896  1.00  0.00           H  
ATOM     48 1HB  ARG 1  38     151.060 209.138 133.778  1.00  0.00           H  
ATOM     49 2HB  ARG 1  38     149.758 208.253 134.559  1.00  0.00           H  
ATOM     50 1HG  ARG 1  38     150.939 206.876 133.018  1.00  0.00           H  
ATOM     51 2HG  ARG 1  38     149.267 207.111 132.457  1.00  0.00           H  
ATOM     52 1HD  ARG 1  38     151.517 208.785 131.342  1.00  0.00           H  
ATOM     53 2HD  ARG 1  38     151.185 207.149 130.729  1.00  0.00           H  
ATOM     54  HE  ARG 1  38     148.850 208.234 130.314  1.00  0.00           H  
ATOM     55 1HH1 ARG 1  38     152.068 209.641 129.894  1.00  0.00           H  
ATOM     56 2HH1 ARG 1  38     151.563 210.652 128.559  1.00  0.00           H  
ATOM     57 1HH2 ARG 1  38     148.241 209.545 128.587  1.00  0.00           H  
ATOM     58 2HH2 ARG 1  38     149.410 210.599 127.822  1.00  0.00           H  
ATOM     59  N   ASP 1  39     147.610 210.213 131.458  1.00306.97           N  
ATOM     60  CA  ASP 1  39     146.400 209.980 130.672  1.00306.97           C  
ATOM     61  C   ASP 1  39     146.495 208.638 129.953  1.00306.97           C  
ATOM     62  O   ASP 1  39     147.227 208.502 128.968  1.00306.97           O  
ATOM     63  CB  ASP 1  39     146.190 211.121 129.682  1.00306.97           C  
ATOM     64  CG  ASP 1  39     145.878 212.437 130.371  1.00306.97           C  
ATOM     65  OD1 ASP 1  39     144.939 212.472 131.193  1.00306.97           O  
ATOM     66  OD2 ASP 1  39     146.575 213.435 130.092  1.00306.97           O  
ATOM     67  H   ASP 1  39     148.265 210.919 131.155  1.00  0.00           H  
ATOM     68  HA  ASP 1  39     145.548 209.942 131.351  1.00  0.00           H  
ATOM     69 1HB  ASP 1  39     147.086 211.245 129.074  1.00  0.00           H  
ATOM     70 2HB  ASP 1  39     145.369 210.872 129.008  1.00  0.00           H  
ATOM     71  N   ILE 1  40     145.740 207.649 130.436  1.00279.53           N  
ATOM     72  CA  ILE 1  40     145.828 206.294 129.901  1.00279.53           C  
ATOM     73  C   ILE 1  40     145.158 206.234 128.536  1.00279.53           C  
ATOM     74  O   ILE 1  40     144.018 206.686 128.363  1.00279.53           O  
ATOM     75  CB  ILE 1  40     145.189 205.285 130.867  1.00279.53           C  
ATOM     76  CG1 ILE 1  40     145.713 205.470 132.294  1.00279.53           C  
ATOM     77  CG2 ILE 1  40     145.461 203.865 130.396  1.00279.53           C  
ATOM     78  CD1 ILE 1  40     147.209 205.324 132.424  1.00279.53           C  
ATOM     79  H   ILE 1  40     145.093 207.840 131.188  1.00  0.00           H  
ATOM     80  HA  ILE 1  40     146.880 206.038 129.779  1.00  0.00           H  
ATOM     81  HB  ILE 1  40     144.112 205.449 130.904  1.00  0.00           H  
ATOM     82 1HG1 ILE 1  40     145.436 206.459 132.658  1.00  0.00           H  
ATOM     83 2HG1 ILE 1  40     145.244 204.738 132.952  1.00  0.00           H  
ATOM     84 1HG2 ILE 1  40     145.004 203.158 131.088  1.00  0.00           H  
ATOM     85 2HG2 ILE 1  40     145.038 203.724 129.402  1.00  0.00           H  
ATOM     86 3HG2 ILE 1  40     146.537 203.693 130.360  1.00  0.00           H  
ATOM     87 1HD1 ILE 1  40     147.500 205.469 133.465  1.00  0.00           H  
ATOM     88 2HD1 ILE 1  40     147.507 204.326 132.099  1.00  0.00           H  
ATOM     89 3HD1 ILE 1  40     147.702 206.070 131.803  1.00  0.00           H  
ATOM     90  N   GLU 1  41     145.866 205.672 127.556  1.00278.89           N  
ATOM     91  CA  GLU 1  41     145.309 205.464 126.226  1.00278.89           C  
ATOM     92  C   GLU 1  41     144.533 204.159 126.108  1.00278.89           C  
ATOM     93  O   GLU 1  41     143.696 204.032 125.207  1.00278.89           O  
ATOM     94  CB  GLU 1  41     146.407 205.484 125.149  1.00278.89           C  
ATOM     95  CG  GLU 1  41     147.245 206.767 125.036  1.00278.89           C  
ATOM     96  CD  GLU 1  41     148.330 206.889 126.094  1.00278.89           C  
ATOM     97  OE1 GLU 1  41     148.773 205.843 126.613  1.00278.89           O  
ATOM     98  OE2 GLU 1  41     148.735 208.030 126.404  1.00278.89           O  
ATOM     99  H   GLU 1  41     146.816 205.383 127.742  1.00  0.00           H  
ATOM    100  HA  GLU 1  41     144.609 206.273 126.014  1.00  0.00           H  
ATOM    101 1HB  GLU 1  41     147.109 204.670 125.330  1.00  0.00           H  
ATOM    102 2HB  GLU 1  41     145.959 205.319 124.169  1.00  0.00           H  
ATOM    103 1HG  GLU 1  41     147.719 206.794 124.055  1.00  0.00           H  
ATOM    104 2HG  GLU 1  41     146.583 207.629 125.113  1.00  0.00           H  
ATOM    105  N   SER 1  42     144.790 203.193 126.985  1.00258.25           N  
ATOM    106  CA  SER 1  42     144.098 201.911 126.941  1.00258.25           C  
ATOM    107  C   SER 1  42     142.726 202.041 127.594  1.00258.25           C  
ATOM    108  O   SER 1  42     142.616 202.514 128.730  1.00258.25           O  
ATOM    109  CB  SER 1  42     144.929 200.838 127.640  1.00258.25           C  
ATOM    110  OG  SER 1  42     146.109 200.543 126.911  1.00258.25           O  
ATOM    111  H   SER 1  42     145.484 203.353 127.701  1.00  0.00           H  
ATOM    112  HA  SER 1  42     143.964 201.626 125.897  1.00  0.00           H  
ATOM    113 1HB  SER 1  42     145.195 201.178 128.640  1.00  0.00           H  
ATOM    114 2HB  SER 1  42     144.334 199.932 127.750  1.00  0.00           H  
ATOM    115  HG  SER 1  42     146.090 201.109 126.136  1.00  0.00           H  
ATOM    116  N   LYS 1  43     141.683 201.640 126.874  1.00257.74           N  
ATOM    117  CA  LYS 1  43     140.351 201.602 127.459  1.00257.74           C  
ATOM    118  C   LYS 1  43     140.237 200.419 128.420  1.00257.74           C  
ATOM    119  O   LYS 1  43     140.868 199.373 128.240  1.00257.74           O  
ATOM    120  CB  LYS 1  43     139.286 201.560 126.349  1.00257.74           C  
ATOM    121  CG  LYS 1  43     138.957 200.190 125.773  1.00257.74           C  
ATOM    122  CD  LYS 1  43     137.647 200.145 125.003  1.00257.74           C  
ATOM    123  CE  LYS 1  43     136.465 200.542 125.853  1.00257.74           C  
ATOM    124  NZ  LYS 1  43     135.211 200.663 125.065  1.00257.74           N  
ATOM    125  H   LYS 1  43     141.806 201.357 125.912  1.00  0.00           H  
ATOM    126  HA  LYS 1  43     140.207 202.507 128.051  1.00  0.00           H  
ATOM    127 1HB  LYS 1  43     138.351 201.974 126.726  1.00  0.00           H  
ATOM    128 2HB  LYS 1  43     139.606 202.183 125.513  1.00  0.00           H  
ATOM    129 1HG  LYS 1  43     139.751 199.881 125.093  1.00  0.00           H  
ATOM    130 2HG  LYS 1  43     138.891 199.462 126.581  1.00  0.00           H  
ATOM    131 1HD  LYS 1  43     137.702 200.823 124.150  1.00  0.00           H  
ATOM    132 2HD  LYS 1  43     137.478 199.135 124.631  1.00  0.00           H  
ATOM    133 1HE  LYS 1  43     136.312 199.798 126.633  1.00  0.00           H  
ATOM    134 2HE  LYS 1  43     136.666 201.501 126.330  1.00  0.00           H  
ATOM    135 1HZ  LYS 1  43     134.453 200.930 125.677  1.00  0.00           H  
ATOM    136 2HZ  LYS 1  43     135.329 201.366 124.349  1.00  0.00           H  
ATOM    137 3HZ  LYS 1  43     134.998 199.776 124.633  1.00  0.00           H  
ATOM    138  N   PHE 1  44     139.462 200.615 129.480  1.00259.48           N  
ATOM    139  CA  PHE 1  44     139.331 199.654 130.568  1.00259.48           C  
ATOM    140  C   PHE 1  44     137.952 199.014 130.518  1.00259.48           C  
ATOM    141  O   PHE 1  44     136.991 199.617 130.033  1.00259.48           O  
ATOM    142  CB  PHE 1  44     139.531 200.319 131.942  1.00259.48           C  
ATOM    143  CG  PHE 1  44     140.923 200.880 132.200  1.00259.48           C  
ATOM    144  CD1 PHE 1  44     141.994 200.654 131.340  1.00259.48           C  
ATOM    145  CD2 PHE 1  44     141.128 201.699 133.301  1.00259.48           C  
ATOM    146  CE1 PHE 1  44     143.243 201.193 131.604  1.00259.48           C  
ATOM    147  CE2 PHE 1  44     142.371 202.248 133.563  1.00259.48           C  
ATOM    148  CZ  PHE 1  44     143.428 201.991 132.718  1.00259.48           C  
ATOM    149  H   PHE 1  44     138.942 201.480 129.522  1.00  0.00           H  
ATOM    150  HA  PHE 1  44     140.099 198.888 130.448  1.00  0.00           H  
ATOM    151 1HB  PHE 1  44     138.824 201.140 132.055  1.00  0.00           H  
ATOM    152 2HB  PHE 1  44     139.321 199.596 132.730  1.00  0.00           H  
ATOM    153  HD1 PHE 1  44     141.842 200.045 130.449  1.00  0.00           H  
ATOM    154  HD2 PHE 1  44     140.291 201.902 133.970  1.00  0.00           H  
ATOM    155  HE1 PHE 1  44     144.077 200.988 130.934  1.00  0.00           H  
ATOM    156  HE2 PHE 1  44     142.515 202.883 134.437  1.00  0.00           H  
ATOM    157  HZ  PHE 1  44     144.409 202.415 132.929  1.00  0.00           H  
ATOM    158  N   ALA 1  45     137.851 197.788 131.031  1.00241.75           N  
ATOM    159  CA  ALA 1  45     136.555 197.117 131.075  1.00241.75           C  
ATOM    160  C   ALA 1  45     136.497 196.220 132.303  1.00241.75           C  
ATOM    161  O   ALA 1  45     137.186 195.198 132.358  1.00241.75           O  
ATOM    162  CB  ALA 1  45     136.312 196.315 129.801  1.00241.75           C  
ATOM    163  H   ALA 1  45     138.664 197.311 131.393  1.00  0.00           H  
ATOM    164  HA  ALA 1  45     135.781 197.880 131.158  1.00  0.00           H  
ATOM    165 1HB  ALA 1  45     135.340 195.825 129.859  1.00  0.00           H  
ATOM    166 2HB  ALA 1  45     136.330 196.984 128.941  1.00  0.00           H  
ATOM    167 3HB  ALA 1  45     137.091 195.562 129.691  1.00  0.00           H  
ATOM    168  N   LEU 1  46     135.684 196.606 133.282  1.00241.35           N  
ATOM    169  CA  LEU 1  46     135.345 195.719 134.388  1.00241.35           C  
ATOM    170  C   LEU 1  46     134.208 194.824 133.913  1.00241.35           C  
ATOM    171  O   LEU 1  46     133.088 195.293 133.692  1.00241.35           O  
ATOM    172  CB  LEU 1  46     134.966 196.523 135.630  1.00241.35           C  
ATOM    173  CG  LEU 1  46     134.616 195.790 136.930  1.00241.35           C  
ATOM    174  CD1 LEU 1  46     135.198 196.543 138.114  1.00241.35           C  
ATOM    175  CD2 LEU 1  46     133.111 195.644 137.110  1.00241.35           C  
ATOM    176  H   LEU 1  46     135.291 197.536 133.259  1.00  0.00           H  
ATOM    177  HA  LEU 1  46     136.217 195.110 134.623  1.00  0.00           H  
ATOM    178 1HB  LEU 1  46     135.793 197.185 135.881  1.00  0.00           H  
ATOM    179 2HB  LEU 1  46     134.096 197.136 135.395  1.00  0.00           H  
ATOM    180  HG  LEU 1  46     135.057 194.793 136.916  1.00  0.00           H  
ATOM    181 1HD1 LEU 1  46     134.948 196.019 139.037  1.00  0.00           H  
ATOM    182 2HD1 LEU 1  46     136.282 196.599 138.012  1.00  0.00           H  
ATOM    183 3HD1 LEU 1  46     134.783 197.550 138.144  1.00  0.00           H  
ATOM    184 1HD2 LEU 1  46     132.905 195.118 138.043  1.00  0.00           H  
ATOM    185 2HD2 LEU 1  46     132.651 196.632 137.141  1.00  0.00           H  
ATOM    186 3HD2 LEU 1  46     132.698 195.077 136.276  1.00  0.00           H  
ATOM    187  N   ARG 1  47     134.495 193.540 133.751  1.00250.68           N  
ATOM    188  CA  ARG 1  47     133.578 192.630 133.088  1.00250.68           C  
ATOM    189  C   ARG 1  47     132.609 192.004 134.085  1.00250.68           C  
ATOM    190  O   ARG 1  47     132.813 192.032 135.301  1.00250.68           O  
ATOM    191  CB  ARG 1  47     134.355 191.545 132.344  1.00250.68           C  
ATOM    192  CG  ARG 1  47     135.275 192.101 131.271  1.00250.68           C  
ATOM    193  CD  ARG 1  47     134.483 192.665 130.103  1.00250.68           C  
ATOM    194  NE  ARG 1  47     133.694 191.644 129.428  1.00250.68           N  
ATOM    195  CZ  ARG 1  47     134.170 190.814 128.511  1.00250.68           C  
ATOM    196  NH1 ARG 1  47     135.428 190.874 128.108  1.00250.68           N  
ATOM    197  NH2 ARG 1  47     133.359 189.905 127.978  1.00250.68           N  
ATOM    198  H   ARG 1  47     135.375 193.186 134.098  1.00  0.00           H  
ATOM    199  HA  ARG 1  47     132.989 193.197 132.366  1.00  0.00           H  
ATOM    200 1HB  ARG 1  47     134.954 190.976 133.053  1.00  0.00           H  
ATOM    201 2HB  ARG 1  47     133.655 190.852 131.876  1.00  0.00           H  
ATOM    202 1HG  ARG 1  47     135.886 192.899 131.693  1.00  0.00           H  
ATOM    203 2HG  ARG 1  47     135.923 191.306 130.899  1.00  0.00           H  
ATOM    204 1HD  ARG 1  47     133.802 193.435 130.464  1.00  0.00           H  
ATOM    205 2HD  ARG 1  47     135.168 193.099 129.375  1.00  0.00           H  
ATOM    206  HE  ARG 1  47     132.717 191.564 129.677  1.00  0.00           H  
ATOM    207 1HH1 ARG 1  47     136.052 191.565 128.501  1.00  0.00           H  
ATOM    208 2HH1 ARG 1  47     135.765 190.229 127.408  1.00  0.00           H  
ATOM    209 1HH2 ARG 1  47     132.394 189.854 128.273  1.00  0.00           H  
ATOM    210 2HH2 ARG 1  47     133.707 189.266 127.279  1.00  0.00           H  
ATOM    211  N   THR 1  48     131.545 191.433 133.542  1.00258.71           N  
ATOM    212  CA  THR 1  48     130.426 190.867 134.277  1.00258.71           C  
ATOM    213  C   THR 1  48     130.133 189.496 133.682  1.00258.71           C  
ATOM    214  O   THR 1  48     130.537 189.213 132.547  1.00258.71           O  
ATOM    215  CB  THR 1  48     129.213 191.819 134.189  1.00258.71           C  
ATOM    216  OG1 THR 1  48     128.304 191.589 135.274  1.00258.71           O  
ATOM    217  CG2 THR 1  48     128.471 191.694 132.866  1.00258.71           C  
ATOM    218  H   THR 1  48     131.537 191.402 132.533  1.00  0.00           H  
ATOM    219  HA  THR 1  48     130.718 190.758 135.322  1.00  0.00           H  
ATOM    220  HB  THR 1  48     129.551 192.850 134.293  1.00  0.00           H  
ATOM    221  HG1 THR 1  48     128.644 190.885 135.832  1.00  0.00           H  
ATOM    222 1HG2 THR 1  48     127.628 192.384 132.855  1.00  0.00           H  
ATOM    223 2HG2 THR 1  48     129.147 191.934 132.046  1.00  0.00           H  
ATOM    224 3HG2 THR 1  48     128.106 190.674 132.749  1.00  0.00           H  
ATOM    225  N   PRO 1  49     129.513 188.584 134.448  1.00255.04           N  
ATOM    226  CA  PRO 1  49     129.163 187.272 133.869  1.00255.04           C  
ATOM    227  C   PRO 1  49     128.128 187.334 132.757  1.00255.04           C  
ATOM    228  O   PRO 1  49     128.045 186.392 131.960  1.00255.04           O  
ATOM    229  CB  PRO 1  49     128.645 186.479 135.077  1.00255.04           C  
ATOM    230  CG  PRO 1  49     128.269 187.504 136.082  1.00255.04           C  
ATOM    231  CD  PRO 1  49     129.272 188.596 135.902  1.00255.04           C  
ATOM    232  HA  PRO 1  49     130.069 186.806 133.455  1.00  0.00           H  
ATOM    233 1HB  PRO 1  49     127.791 185.853 134.778  1.00  0.00           H  
ATOM    234 2HB  PRO 1  49     129.428 185.800 135.445  1.00  0.00           H  
ATOM    235 1HG  PRO 1  49     127.238 187.846 135.908  1.00  0.00           H  
ATOM    236 2HG  PRO 1  49     128.294 187.072 137.093  1.00  0.00           H  
ATOM    237 1HD  PRO 1  49     128.840 189.551 136.236  1.00  0.00           H  
ATOM    238 2HD  PRO 1  49     130.180 188.359 136.476  1.00  0.00           H  
ATOM    239  N   GLU 1  50     127.344 188.404 132.671  1.00280.82           N  
ATOM    240  CA  GLU 1  50     126.436 188.616 131.544  1.00280.82           C  
ATOM    241  C   GLU 1  50     127.115 189.434 130.447  1.00280.82           C  
ATOM    242  O   GLU 1  50     126.603 190.455 129.989  1.00280.82           O  
ATOM    243  CB  GLU 1  50     125.125 189.277 131.985  1.00280.82           C  
ATOM    244  CG  GLU 1  50     124.437 188.873 133.333  1.00280.82           C  
ATOM    245  CD  GLU 1  50     125.164 189.259 134.621  1.00280.82           C  
ATOM    246  OE1 GLU 1  50     126.177 189.985 134.554  1.00280.82           O  
ATOM    247  OE2 GLU 1  50     124.716 188.828 135.704  1.00280.82           O  
ATOM    248  H   GLU 1  50     127.379 189.091 133.410  1.00  0.00           H  
ATOM    249  HA  GLU 1  50     126.194 187.646 131.107  1.00  0.00           H  
ATOM    250 1HB  GLU 1  50     125.270 190.354 132.067  1.00  0.00           H  
ATOM    251 2HB  GLU 1  50     124.359 189.107 131.228  1.00  0.00           H  
ATOM    252 1HG  GLU 1  50     123.451 189.334 133.378  1.00  0.00           H  
ATOM    253 2HG  GLU 1  50     124.303 187.792 133.351  1.00  0.00           H  
ATOM    254  N   ASP 1  51     128.288 188.973 130.019  1.00282.61           N  
ATOM    255  CA  ASP 1  51     129.065 189.645 128.981  1.00282.61           C  
ATOM    256  C   ASP 1  51     129.946 188.585 128.343  1.00282.61           C  
ATOM    257  O   ASP 1  51     130.707 187.913 129.047  1.00282.61           O  
ATOM    258  CB  ASP 1  51     129.905 190.787 129.581  1.00282.61           C  
ATOM    259  CG  ASP 1  51     130.566 191.686 128.529  1.00282.61           C  
ATOM    260  OD1 ASP 1  51     131.112 191.203 127.514  1.00282.61           O  
ATOM    261  OD2 ASP 1  51     130.540 192.917 128.730  1.00282.61           O  
ATOM    262  H   ASP 1  51     128.649 188.125 130.432  1.00  0.00           H  
ATOM    263  HA  ASP 1  51     128.374 190.070 128.252  1.00  0.00           H  
ATOM    264 1HB  ASP 1  51     129.273 191.411 130.213  1.00  0.00           H  
ATOM    265 2HB  ASP 1  51     130.689 190.369 130.213  1.00  0.00           H  
ATOM    266  N   THR 1  52     129.849 188.434 127.024  1.00291.53           N  
ATOM    267  CA  THR 1  52     130.676 187.447 126.345  1.00291.53           C  
ATOM    268  C   THR 1  52     131.947 188.060 125.768  1.00291.53           C  
ATOM    269  O   THR 1  52     133.050 187.761 126.235  1.00291.53           O  
ATOM    270  CB  THR 1  52     129.878 186.767 125.230  1.00291.53           C  
ATOM    271  OG1 THR 1  52     129.810 187.636 124.093  1.00291.53           O  
ATOM    272  CG2 THR 1  52     128.468 186.450 125.704  1.00291.53           C  
ATOM    273  H   THR 1  52     129.208 188.995 126.482  1.00  0.00           H  
ATOM    274  HA  THR 1  52     130.979 186.692 127.071  1.00  0.00           H  
ATOM    275  HB  THR 1  52     130.375 185.842 124.939  1.00  0.00           H  
ATOM    276  HG1 THR 1  52     130.280 188.451 124.285  1.00  0.00           H  
ATOM    277 1HG2 THR 1  52     127.914 185.967 124.900  1.00  0.00           H  
ATOM    278 2HG2 THR 1  52     128.515 185.783 126.565  1.00  0.00           H  
ATOM    279 3HG2 THR 1  52     127.964 187.373 125.988  1.00  0.00           H  
ATOM    280  N   ALA 1  53     131.806 188.955 124.791  1.00304.17           N  
ATOM    281  CA  ALA 1  53     132.959 189.484 124.068  1.00304.17           C  
ATOM    282  C   ALA 1  53     132.786 190.967 123.770  1.00304.17           C  
ATOM    283  O   ALA 1  53     133.072 191.431 122.662  1.00304.17           O  
ATOM    284  CB  ALA 1  53     133.204 188.703 122.777  1.00304.17           C  
ATOM    285  H   ALA 1  53     130.881 189.276 124.544  1.00  0.00           H  
ATOM    286  HA  ALA 1  53     133.836 189.381 124.707  1.00  0.00           H  
ATOM    287 1HB  ALA 1  53     134.068 189.118 122.259  1.00  0.00           H  
ATOM    288 2HB  ALA 1  53     133.392 187.656 123.015  1.00  0.00           H  
ATOM    289 3HB  ALA 1  53     132.327 188.777 122.136  1.00  0.00           H  
ATOM    290  N   GLU 1  54     132.318 191.735 124.752  1.00297.71           N  
ATOM    291  CA  GLU 1  54     132.112 193.165 124.573  1.00297.71           C  
ATOM    292  C   GLU 1  54     132.451 193.888 125.871  1.00297.71           C  
ATOM    293  O   GLU 1  54     132.952 193.293 126.829  1.00297.71           O  
ATOM    294  CB  GLU 1  54     130.678 193.484 124.124  1.00297.71           C  
ATOM    295  CG  GLU 1  54     129.568 192.959 125.031  1.00297.71           C  
ATOM    296  CD  GLU 1  54     129.132 191.546 124.681  1.00297.71           C  
ATOM    297  OE1 GLU 1  54     128.926 191.268 123.481  1.00297.71           O  
ATOM    298  OE2 GLU 1  54     128.985 190.718 125.604  1.00297.71           O  
ATOM    299  H   GLU 1  54     132.100 191.314 125.644  1.00  0.00           H  
ATOM    300  HA  GLU 1  54     132.794 193.519 123.799  1.00  0.00           H  
ATOM    301 1HB  GLU 1  54     130.551 194.564 124.052  1.00  0.00           H  
ATOM    302 2HB  GLU 1  54     130.506 193.068 123.131  1.00  0.00           H  
ATOM    303 1HG  GLU 1  54     129.919 192.972 126.062  1.00  0.00           H  
ATOM    304 2HG  GLU 1  54     128.710 193.626 124.960  1.00  0.00           H  
ATOM    305  N   ASP 1  55     132.204 195.194 125.882  1.00289.65           N  
ATOM    306  CA  ASP 1  55     132.394 196.024 127.064  1.00289.65           C  
ATOM    307  C   ASP 1  55     131.020 196.362 127.630  1.00289.65           C  
ATOM    308  O   ASP 1  55     130.185 196.951 126.935  1.00289.65           O  
ATOM    309  CB  ASP 1  55     133.168 197.299 126.718  1.00289.65           C  
ATOM    310  CG  ASP 1  55     133.577 198.110 127.950  1.00289.65           C  
ATOM    311  OD1 ASP 1  55     133.298 197.698 129.097  1.00289.65           O  
ATOM    312  OD2 ASP 1  55     134.179 199.188 127.762  1.00289.65           O  
ATOM    313  H   ASP 1  55     131.870 195.621 125.030  1.00  0.00           H  
ATOM    314  HA  ASP 1  55     132.972 195.458 127.795  1.00  0.00           H  
ATOM    315 1HB  ASP 1  55     134.068 197.038 126.161  1.00  0.00           H  
ATOM    316 2HB  ASP 1  55     132.557 197.932 126.074  1.00  0.00           H  
ATOM    317  N   THR 1  56     130.791 195.989 128.888  1.00296.98           N  
ATOM    318  CA  THR 1  56     129.582 196.393 129.598  1.00296.98           C  
ATOM    319  C   THR 1  56     129.787 197.738 130.289  1.00296.98           C  
ATOM    320  O   THR 1  56     129.026 198.685 130.065  1.00296.98           O  
ATOM    321  CB  THR 1  56     129.180 195.321 130.618  1.00296.98           C  
ATOM    322  OG1 THR 1  56     128.803 194.122 129.932  1.00296.98           O  
ATOM    323  CG2 THR 1  56     128.006 195.800 131.462  1.00296.98           C  
ATOM    324  H   THR 1  56     131.471 195.412 129.363  1.00  0.00           H  
ATOM    325  HA  THR 1  56     128.776 196.505 128.872  1.00  0.00           H  
ATOM    326  HB  THR 1  56     130.025 195.105 131.271  1.00  0.00           H  
ATOM    327  HG1 THR 1  56     128.886 194.256 128.985  1.00  0.00           H  
ATOM    328 1HG2 THR 1  56     127.735 195.027 132.180  1.00  0.00           H  
ATOM    329 2HG2 THR 1  56     128.288 196.708 131.995  1.00  0.00           H  
ATOM    330 3HG2 THR 1  56     127.155 196.008 130.815  1.00  0.00           H  
ATOM    331  N   CYS 1  57     130.817 197.832 131.126  1.00307.77           N  
ATOM    332  CA  CYS 1  57     131.116 199.036 131.888  1.00307.77           C  
ATOM    333  C   CYS 1  57     132.553 199.458 131.623  1.00307.77           C  
ATOM    334  O   CYS 1  57     133.486 198.693 131.890  1.00307.77           O  
ATOM    335  CB  CYS 1  57     130.896 198.801 133.382  1.00307.77           C  
ATOM    336  SG  CYS 1  57     131.099 200.279 134.380  1.00307.77           S  
ATOM    337  H   CYS 1  57     131.413 197.023 131.230  1.00  0.00           H  
ATOM    338  HA  CYS 1  57     130.444 199.829 131.560  1.00  0.00           H  
ATOM    339 1HB  CYS 1  57     129.890 198.414 133.545  1.00  0.00           H  
ATOM    340 2HB  CYS 1  57     131.598 198.048 133.739  1.00  0.00           H  
ATOM    341  N   HIS 1  58     132.728 200.668 131.101  1.00296.14           N  
ATOM    342  CA  HIS 1  58     134.050 201.259 130.934  1.00296.14           C  
ATOM    343  C   HIS 1  58     134.414 202.045 132.186  1.00296.14           C  
ATOM    344  O   HIS 1  58     133.672 202.942 132.603  1.00296.14           O  
ATOM    345  CB  HIS 1  58     134.101 202.157 129.697  1.00296.14           C  
ATOM    346  CG  HIS 1  58     135.433 202.810 129.476  1.00296.14           C  
ATOM    347  ND1 HIS 1  58     136.381 202.299 128.615  1.00296.14           N  
ATOM    348  CD2 HIS 1  58     135.960 203.953 129.974  1.00296.14           C  
ATOM    349  CE1 HIS 1  58     137.443 203.084 128.614  1.00296.14           C  
ATOM    350  NE2 HIS 1  58     137.212 204.097 129.429  1.00296.14           N  
ATOM    351  H   HIS 1  58     131.915 201.192 130.812  1.00  0.00           H  
ATOM    352  HA  HIS 1  58     134.788 200.468 130.802  1.00  0.00           H  
ATOM    353 1HB  HIS 1  58     133.859 201.570 128.811  1.00  0.00           H  
ATOM    354 2HB  HIS 1  58     133.349 202.941 129.785  1.00  0.00           H  
ATOM    355  HD2 HIS 1  58     135.482 204.628 130.684  1.00  0.00           H  
ATOM    356  HE1 HIS 1  58     138.354 202.923 128.038  1.00  0.00           H  
ATOM    357  HE2 HIS 1  58     137.849 204.856 129.623  1.00  0.00           H  
ATOM    358  N   LEU 1  59     135.552 201.707 132.782  1.00283.17           N  
ATOM    359  CA  LEU 1  59     136.095 202.461 133.904  1.00283.17           C  
ATOM    360  C   LEU 1  59     137.065 203.497 133.348  1.00283.17           C  
ATOM    361  O   LEU 1  59     138.133 203.145 132.837  1.00283.17           O  
ATOM    362  CB  LEU 1  59     136.781 201.528 134.897  1.00283.17           C  
ATOM    363  CG  LEU 1  59     137.429 202.206 136.103  1.00283.17           C  
ATOM    364  CD1 LEU 1  59     136.397 203.028 136.856  1.00283.17           C  
ATOM    365  CD2 LEU 1  59     138.064 201.170 137.015  1.00283.17           C  
ATOM    366  H   LEU 1  59     136.055 200.899 132.443  1.00  0.00           H  
ATOM    367  HA  LEU 1  59     135.273 202.965 134.412  1.00  0.00           H  
ATOM    368 1HB  LEU 1  59     136.045 200.818 135.272  1.00  0.00           H  
ATOM    369 2HB  LEU 1  59     137.558 200.972 134.372  1.00  0.00           H  
ATOM    370  HG  LEU 1  59     138.199 202.898 135.761  1.00  0.00           H  
ATOM    371 1HD1 LEU 1  59     136.869 203.507 137.714  1.00  0.00           H  
ATOM    372 2HD1 LEU 1  59     135.987 203.792 136.195  1.00  0.00           H  
ATOM    373 3HD1 LEU 1  59     135.595 202.377 137.201  1.00  0.00           H  
ATOM    374 1HD2 LEU 1  59     138.522 201.669 137.869  1.00  0.00           H  
ATOM    375 2HD2 LEU 1  59     137.299 200.477 137.367  1.00  0.00           H  
ATOM    376 3HD2 LEU 1  59     138.827 200.619 136.464  1.00  0.00           H  
ATOM    377  N   ILE 1  60     136.687 204.769 133.429  1.00299.09           N  
ATOM    378  CA  ILE 1  60     137.497 205.858 132.890  1.00299.09           C  
ATOM    379  C   ILE 1  60     138.743 206.039 133.753  1.00299.09           C  
ATOM    380  O   ILE 1  60     138.701 205.765 134.962  1.00299.09           O  
ATOM    381  CB  ILE 1  60     136.675 207.156 132.778  1.00299.09           C  
ATOM    382  CG1 ILE 1  60     136.143 207.597 134.142  1.00299.09           C  
ATOM    383  CG2 ILE 1  60     135.529 206.976 131.792  1.00299.09           C  
ATOM    384  CD1 ILE 1  60     135.394 208.911 134.112  1.00299.09           C  
ATOM    385  H   ILE 1  60     135.809 204.985 133.879  1.00  0.00           H  
ATOM    386  HA  ILE 1  60     137.833 205.578 131.893  1.00  0.00           H  
ATOM    387  HB  ILE 1  60     137.317 207.965 132.431  1.00  0.00           H  
ATOM    388 1HG1 ILE 1  60     135.474 206.833 134.536  1.00  0.00           H  
ATOM    389 2HG1 ILE 1  60     136.973 207.696 134.842  1.00  0.00           H  
ATOM    390 1HG2 ILE 1  60     134.958 207.902 131.725  1.00  0.00           H  
ATOM    391 2HG2 ILE 1  60     135.930 206.725 130.811  1.00  0.00           H  
ATOM    392 3HG2 ILE 1  60     134.877 206.172 132.134  1.00  0.00           H  
ATOM    393 1HD1 ILE 1  60     135.049 209.156 135.117  1.00  0.00           H  
ATOM    394 2HD1 ILE 1  60     136.057 209.700 133.754  1.00  0.00           H  
ATOM    395 3HD1 ILE 1  60     134.537 208.826 133.445  1.00  0.00           H  
ATOM    396  N   PRO 1  61     139.874 206.449 133.185  1.00316.29           N  
ATOM    397  CA  PRO 1  61     141.067 206.708 133.996  1.00316.29           C  
ATOM    398  C   PRO 1  61     140.929 208.027 134.751  1.00316.29           C  
ATOM    399  O   PRO 1  61     140.009 208.812 134.529  1.00316.29           O  
ATOM    400  CB  PRO 1  61     142.193 206.757 132.961  1.00316.29           C  
ATOM    401  CG  PRO 1  61     141.529 207.187 131.710  1.00316.29           C  
ATOM    402  CD  PRO 1  61     140.152 206.587 131.743  1.00316.29           C  
ATOM    403  HA  PRO 1  61     141.216 205.874 134.697  1.00  0.00           H  
ATOM    404 1HB  PRO 1  61     142.975 207.458 133.289  1.00  0.00           H  
ATOM    405 2HB  PRO 1  61     142.665 205.768 132.872  1.00  0.00           H  
ATOM    406 1HG  PRO 1  61     141.495 208.285 131.656  1.00  0.00           H  
ATOM    407 2HG  PRO 1  61     142.104 206.843 130.837  1.00  0.00           H  
ATOM    408 1HD  PRO 1  61     139.441 207.272 131.258  1.00  0.00           H  
ATOM    409 2HD  PRO 1  61     140.163 205.614 131.231  1.00  0.00           H  
ATOM    410  N   GLY 1  62     141.873 208.259 135.652  1.00313.87           N  
ATOM    411  CA  GLY 1  62     141.798 209.374 136.569  1.00313.87           C  
ATOM    412  C   GLY 1  62     140.955 209.048 137.788  1.00313.87           C  
ATOM    413  O   GLY 1  62     140.098 208.167 137.775  1.00313.87           O  
ATOM    414  H   GLY 1  62     142.668 207.637 135.698  1.00  0.00           H  
ATOM    415 1HA  GLY 1  62     142.803 209.651 136.888  1.00  0.00           H  
ATOM    416 2HA  GLY 1  62     141.374 210.238 136.058  1.00  0.00           H  
ATOM    417  N   VAL 1  63     141.196 209.799 138.862  1.00305.93           N  
ATOM    418  CA  VAL 1  63     140.518 209.531 140.125  1.00305.93           C  
ATOM    419  C   VAL 1  63     139.108 210.094 140.017  1.00305.93           C  
ATOM    420  O   VAL 1  63     138.859 211.271 140.302  1.00305.93           O  
ATOM    421  CB  VAL 1  63     141.287 210.126 141.320  1.00305.93           C  
ATOM    422  CG1 VAL 1  63     140.595 209.780 142.638  1.00305.93           C  
ATOM    423  CG2 VAL 1  63     142.726 209.631 141.323  1.00305.93           C  
ATOM    424  H   VAL 1  63     141.854 210.564 138.809  1.00  0.00           H  
ATOM    425  HA  VAL 1  63     140.460 208.451 140.264  1.00  0.00           H  
ATOM    426  HB  VAL 1  63     141.280 211.213 141.240  1.00  0.00           H  
ATOM    427 1HG1 VAL 1  63     141.156 210.211 143.468  1.00  0.00           H  
ATOM    428 2HG1 VAL 1  63     139.583 210.185 142.635  1.00  0.00           H  
ATOM    429 3HG1 VAL 1  63     140.553 208.697 142.753  1.00  0.00           H  
ATOM    430 1HG2 VAL 1  63     143.257 210.060 142.172  1.00  0.00           H  
ATOM    431 2HG2 VAL 1  63     142.737 208.544 141.400  1.00  0.00           H  
ATOM    432 3HG2 VAL 1  63     143.217 209.934 140.398  1.00  0.00           H  
ATOM    433  N   THR 1  64     138.188 209.252 139.558  1.00299.98           N  
ATOM    434  CA  THR 1  64     136.796 209.626 139.336  1.00299.98           C  
ATOM    435  C   THR 1  64     135.939 208.621 140.099  1.00299.98           C  
ATOM    436  O   THR 1  64     136.426 207.863 140.949  1.00299.98           O  
ATOM    437  CB  THR 1  64     136.426 209.647 137.844  1.00299.98           C  
ATOM    438  OG1 THR 1  64     136.411 208.306 137.340  1.00299.98           O  
ATOM    439  CG2 THR 1  64     137.397 210.495 137.023  1.00299.98           C  
ATOM    440  H   THR 1  64     138.482 208.307 139.356  1.00  0.00           H  
ATOM    441  HA  THR 1  64     136.641 210.630 139.730  1.00  0.00           H  
ATOM    442  HB  THR 1  64     135.424 210.059 137.723  1.00  0.00           H  
ATOM    443  HG1 THR 1  64     136.635 207.696 138.047  1.00  0.00           H  
ATOM    444 1HG2 THR 1  64     137.096 210.481 135.976  1.00  0.00           H  
ATOM    445 2HG2 THR 1  64     137.385 211.521 137.391  1.00  0.00           H  
ATOM    446 3HG2 THR 1  64     138.403 210.089 137.116  1.00  0.00           H  
ATOM    447  N   GLU 1  65     134.636 208.633 139.824  1.00300.64           N  
ATOM    448  CA  GLU 1  65     133.758 207.578 140.309  1.00300.64           C  
ATOM    449  C   GLU 1  65     134.145 206.240 139.682  1.00300.64           C  
ATOM    450  O   GLU 1  65     134.425 206.155 138.482  1.00300.64           O  
ATOM    451  CB  GLU 1  65     132.291 207.944 140.035  1.00300.64           C  
ATOM    452  CG  GLU 1  65     131.869 208.138 138.566  1.00300.64           C  
ATOM    453  CD  GLU 1  65     131.440 206.858 137.864  1.00300.64           C  
ATOM    454  OE1 GLU 1  65     131.272 205.823 138.542  1.00300.64           O  
ATOM    455  OE2 GLU 1  65     131.275 206.891 136.626  1.00300.64           O  
ATOM    456  H   GLU 1  65     134.246 209.383 139.271  1.00  0.00           H  
ATOM    457  HA  GLU 1  65     133.900 207.477 141.385  1.00  0.00           H  
ATOM    458 1HB  GLU 1  65     131.641 207.168 140.438  1.00  0.00           H  
ATOM    459 2HB  GLU 1  65     132.046 208.875 140.547  1.00  0.00           H  
ATOM    460 1HG  GLU 1  65     131.037 208.841 138.528  1.00  0.00           H  
ATOM    461 2HG  GLU 1  65     132.701 208.573 138.014  1.00  0.00           H  
ATOM    462  N   SER 1  66     134.222 205.215 140.510  1.00299.55           N  
ATOM    463  CA  SER 1  66     134.603 203.879 140.066  1.00299.55           C  
ATOM    464  C   SER 1  66     133.630 202.806 140.522  1.00299.55           C  
ATOM    465  O   SER 1  66     133.388 201.849 139.782  1.00299.55           O  
ATOM    466  CB  SER 1  66     136.017 203.545 140.567  1.00299.55           C  
ATOM    467  OG  SER 1  66     136.073 203.566 141.982  1.00299.55           O  
ATOM    468  H   SER 1  66     134.008 205.367 141.485  1.00  0.00           H  
ATOM    469  HA  SER 1  66     134.601 203.863 138.975  1.00  0.00           H  
ATOM    470 1HB  SER 1  66     136.308 202.560 140.204  1.00  0.00           H  
ATOM    471 2HB  SER 1  66     136.726 204.266 140.162  1.00  0.00           H  
ATOM    472  HG  SER 1  66     135.188 203.790 142.279  1.00  0.00           H  
ATOM    473  N   VAL 1  67     133.067 202.941 141.722  1.00305.39           N  
ATOM    474  CA  VAL 1  67     132.154 201.935 142.250  1.00305.39           C  
ATOM    475  C   VAL 1  67     130.717 202.181 141.791  1.00305.39           C  
ATOM    476  O   VAL 1  67     129.881 201.268 141.870  1.00305.39           O  
ATOM    477  CB  VAL 1  67     132.272 201.904 143.790  1.00305.39           C  
ATOM    478  CG1 VAL 1  67     131.614 203.129 144.423  1.00305.39           C  
ATOM    479  CG2 VAL 1  67     131.762 200.586 144.390  1.00305.39           C  
ATOM    480  H   VAL 1  67     133.276 203.757 142.279  1.00  0.00           H  
ATOM    481  HA  VAL 1  67     132.440 200.963 141.847  1.00  0.00           H  
ATOM    482  HB  VAL 1  67     133.320 202.023 144.067  1.00  0.00           H  
ATOM    483 1HG1 VAL 1  67     131.715 203.077 145.507  1.00  0.00           H  
ATOM    484 2HG1 VAL 1  67     132.100 204.033 144.057  1.00  0.00           H  
ATOM    485 3HG1 VAL 1  67     130.557 203.152 144.158  1.00  0.00           H  
ATOM    486 1HG2 VAL 1  67     131.868 200.615 145.474  1.00  0.00           H  
ATOM    487 2HG2 VAL 1  67     130.712 200.450 144.131  1.00  0.00           H  
ATOM    488 3HG2 VAL 1  67     132.344 199.755 143.991  1.00  0.00           H  
ATOM    489  N   ALA 1  68     130.416 203.371 141.268  1.00316.51           N  
ATOM    490  CA  ALA 1  68     129.043 203.703 140.901  1.00316.51           C  
ATOM    491  C   ALA 1  68     128.631 203.033 139.594  1.00316.51           C  
ATOM    492  O   ALA 1  68     127.697 202.223 139.569  1.00316.51           O  
ATOM    493  CB  ALA 1  68     128.879 205.222 140.802  1.00316.51           C  
ATOM    494  H   ALA 1  68     131.144 204.056 141.122  1.00  0.00           H  
ATOM    495  HA  ALA 1  68     128.383 203.324 141.681  1.00  0.00           H  
ATOM    496 1HB  ALA 1  68     127.851 205.460 140.528  1.00  0.00           H  
ATOM    497 2HB  ALA 1  68     129.112 205.677 141.765  1.00  0.00           H  
ATOM    498 3HB  ALA 1  68     129.556 205.612 140.044  1.00  0.00           H  
ATOM    499  N   ASN 1  69     129.311 203.365 138.493  1.00311.68           N  
ATOM    500  CA  ASN 1  69     128.932 202.801 137.200  1.00311.68           C  
ATOM    501  C   ASN 1  69     129.336 201.333 137.085  1.00311.68           C  
ATOM    502  O   ASN 1  69     128.544 200.496 136.636  1.00311.68           O  
ATOM    503  CB  ASN 1  69     129.513 203.650 136.058  1.00311.68           C  
ATOM    504  CG  ASN 1  69     131.036 203.771 136.100  1.00311.68           C  
ATOM    505  OD1 ASN 1  69     131.695 203.287 137.022  1.00311.68           O  
ATOM    506  ND2 ASN 1  69     131.598 204.423 135.089  1.00311.68           N  
ATOM    507  H   ASN 1  69     130.090 204.006 138.541  1.00  0.00           H  
ATOM    508  HA  ASN 1  69     127.844 202.809 137.124  1.00  0.00           H  
ATOM    509 1HB  ASN 1  69     129.230 203.213 135.099  1.00  0.00           H  
ATOM    510 2HB  ASN 1  69     129.089 204.653 136.098  1.00  0.00           H  
ATOM    511 1HD2 ASN 1  69     132.591 204.537 135.058  1.00  0.00           H  
ATOM    512 2HD2 ASN 1  69     131.029 204.800 134.359  1.00  0.00           H  
ATOM    513  N   CYS 1  70     130.562 200.999 137.483  1.00293.04           N  
ATOM    514  CA  CYS 1  70     131.041 199.624 137.494  1.00293.04           C  
ATOM    515  C   CYS 1  70     130.917 199.086 138.912  1.00293.04           C  
ATOM    516  O   CYS 1  70     131.376 199.728 139.861  1.00293.04           O  
ATOM    517  CB  CYS 1  70     132.497 199.530 137.028  1.00293.04           C  
ATOM    518  SG  CYS 1  70     132.882 200.024 135.316  1.00293.04           S  
ATOM    519  H   CYS 1  70     131.179 201.738 137.789  1.00  0.00           H  
ATOM    520  HA  CYS 1  70     130.428 199.039 136.809  1.00  0.00           H  
ATOM    521 1HB  CYS 1  70     133.124 200.152 137.667  1.00  0.00           H  
ATOM    522 2HB  CYS 1  70     132.845 198.502 137.128  1.00  0.00           H  
ATOM    523  N   HIS 1  71     130.289 197.922 139.055  1.00257.26           N  
ATOM    524  CA  HIS 1  71     130.085 197.347 140.379  1.00257.26           C  
ATOM    525  C   HIS 1  71     131.409 196.841 140.940  1.00257.26           C  
ATOM    526  O   HIS 1  71     132.157 196.134 140.259  1.00257.26           O  
ATOM    527  CB  HIS 1  71     129.063 196.212 140.315  1.00257.26           C  
ATOM    528  CG  HIS 1  71     129.350 195.080 141.254  1.00257.26           C  
ATOM    529  ND1 HIS 1  71     129.284 195.211 142.625  1.00257.26           N  
ATOM    530  CD2 HIS 1  71     129.714 193.797 141.017  1.00257.26           C  
ATOM    531  CE1 HIS 1  71     129.590 194.058 143.191  1.00257.26           C  
ATOM    532  NE2 HIS 1  71     129.855 193.183 142.238  1.00257.26           N  
ATOM    533  H   HIS 1  71     129.947 197.425 138.245  1.00  0.00           H  
ATOM    534  HA  HIS 1  71     129.701 198.113 141.053  1.00  0.00           H  
ATOM    535 1HB  HIS 1  71     128.071 196.602 140.548  1.00  0.00           H  
ATOM    536 2HB  HIS 1  71     129.028 195.811 139.302  1.00  0.00           H  
ATOM    537  HD2 HIS 1  71     129.865 193.337 140.040  1.00  0.00           H  
ATOM    538  HE1 HIS 1  71     129.619 193.862 144.263  1.00  0.00           H  
ATOM    539  HE2 HIS 1  71     130.119 192.218 142.378  1.00  0.00           H  
ATOM    540  N   PHE 1  72     131.697 197.208 142.186  1.00263.13           N  
ATOM    541  CA  PHE 1  72     132.888 196.736 142.876  1.00263.13           C  
ATOM    542  C   PHE 1  72     132.538 196.456 144.327  1.00263.13           C  
ATOM    543  O   PHE 1  72     131.876 197.270 144.977  1.00263.13           O  
ATOM    544  CB  PHE 1  72     134.030 197.757 142.793  1.00263.13           C  
ATOM    545  CG  PHE 1  72     135.144 197.501 143.771  1.00263.13           C  
ATOM    546  CD1 PHE 1  72     136.009 196.431 143.590  1.00263.13           C  
ATOM    547  CD2 PHE 1  72     135.334 198.335 144.866  1.00263.13           C  
ATOM    548  CE1 PHE 1  72     137.037 196.191 144.486  1.00263.13           C  
ATOM    549  CE2 PHE 1  72     136.359 198.099 145.767  1.00263.13           C  
ATOM    550  CZ  PHE 1  72     137.212 197.026 145.575  1.00263.13           C  
ATOM    551  H   PHE 1  72     131.066 197.835 142.666  1.00  0.00           H  
ATOM    552  HA  PHE 1  72     133.222 195.814 142.398  1.00  0.00           H  
ATOM    553 1HB  PHE 1  72     134.451 197.751 141.788  1.00  0.00           H  
ATOM    554 2HB  PHE 1  72     133.638 198.756 142.977  1.00  0.00           H  
ATOM    555  HD1 PHE 1  72     135.872 195.776 142.729  1.00  0.00           H  
ATOM    556  HD2 PHE 1  72     134.661 199.180 145.016  1.00  0.00           H  
ATOM    557  HE1 PHE 1  72     137.707 195.345 144.332  1.00  0.00           H  
ATOM    558  HE2 PHE 1  72     136.495 198.755 146.626  1.00  0.00           H  
ATOM    559  HZ  PHE 1  72     138.019 196.839 146.282  1.00  0.00           H  
ATOM    560  N   ASN 1  73     132.984 195.311 144.828  1.00265.01           N  
ATOM    561  CA  ASN 1  73     132.810 194.938 146.223  1.00265.01           C  
ATOM    562  C   ASN 1  73     134.195 194.884 146.854  1.00265.01           C  
ATOM    563  O   ASN 1  73     135.116 194.289 146.286  1.00265.01           O  
ATOM    564  CB  ASN 1  73     132.087 193.589 146.335  1.00265.01           C  
ATOM    565  CG  ASN 1  73     131.879 193.123 147.779  1.00265.01           C  
ATOM    566  OD1 ASN 1  73     132.077 193.869 148.741  1.00265.01           O  
ATOM    567  ND2 ASN 1  73     131.468 191.869 147.927  1.00265.01           N  
ATOM    568  H   ASN 1  73     133.464 194.677 144.205  1.00  0.00           H  
ATOM    569  HA  ASN 1  73     132.201 195.700 146.712  1.00  0.00           H  
ATOM    570 1HB  ASN 1  73     131.111 193.658 145.854  1.00  0.00           H  
ATOM    571 2HB  ASN 1  73     132.659 192.825 145.808  1.00  0.00           H  
ATOM    572 1HD2 ASN 1  73     131.312 191.499 148.843  1.00  0.00           H  
ATOM    573 2HD2 ASN 1  73     131.315 191.295 147.123  1.00  0.00           H  
ATOM    574  N   HIS 1  74     134.345 195.536 148.010  1.00281.00           N  
ATOM    575  CA  HIS 1  74     135.621 195.499 148.718  1.00281.00           C  
ATOM    576  C   HIS 1  74     135.899 194.109 149.277  1.00281.00           C  
ATOM    577  O   HIS 1  74     137.037 193.628 149.223  1.00281.00           O  
ATOM    578  CB  HIS 1  74     135.636 196.543 149.832  1.00281.00           C  
ATOM    579  CG  HIS 1  74     137.008 196.874 150.330  1.00281.00           C  
ATOM    580  ND1 HIS 1  74     137.655 196.122 151.287  1.00281.00           N  
ATOM    581  CD2 HIS 1  74     137.859 197.876 150.002  1.00281.00           C  
ATOM    582  CE1 HIS 1  74     138.843 196.646 151.528  1.00281.00           C  
ATOM    583  NE2 HIS 1  74     138.992 197.711 150.761  1.00281.00           N  
ATOM    584  H   HIS 1  74     133.578 196.061 148.406  1.00  0.00           H  
ATOM    585  HA  HIS 1  74     136.429 195.728 148.024  1.00  0.00           H  
ATOM    586 1HB  HIS 1  74     135.172 197.463 149.475  1.00  0.00           H  
ATOM    587 2HB  HIS 1  74     135.045 196.184 150.675  1.00  0.00           H  
ATOM    588  HD2 HIS 1  74     137.678 198.666 149.272  1.00  0.00           H  
ATOM    589  HE1 HIS 1  74     139.576 196.264 152.239  1.00  0.00           H  
ATOM    590  HE2 HIS 1  74     139.805 198.310 150.733  1.00  0.00           H  
ATOM    591  N   SER 1  75     134.873 193.449 149.813  1.00277.40           N  
ATOM    592  CA  SER 1  75     134.994 192.068 150.280  1.00277.40           C  
ATOM    593  C   SER 1  75     134.712 191.120 149.114  1.00277.40           C  
ATOM    594  O   SER 1  75     133.684 190.444 149.042  1.00277.40           O  
ATOM    595  CB  SER 1  75     134.051 191.815 151.448  1.00277.40           C  
ATOM    596  OG  SER 1  75     132.699 191.924 151.038  1.00277.40           O  
ATOM    597  H   SER 1  75     133.984 193.921 149.898  1.00  0.00           H  
ATOM    598  HA  SER 1  75     136.018 191.905 150.618  1.00  0.00           H  
ATOM    599 1HB  SER 1  75     134.233 190.820 151.854  1.00  0.00           H  
ATOM    600 2HB  SER 1  75     134.254 192.534 152.241  1.00  0.00           H  
ATOM    601  HG  SER 1  75     132.723 192.136 150.102  1.00  0.00           H  
ATOM    602  N   SER 1  76     135.663 191.082 148.185  1.00275.32           N  
ATOM    603  CA  SER 1  76     135.520 190.284 146.975  1.00275.32           C  
ATOM    604  C   SER 1  76     136.907 189.917 146.463  1.00275.32           C  
ATOM    605  O   SER 1  76     137.929 190.293 147.042  1.00275.32           O  
ATOM    606  CB  SER 1  76     134.718 191.031 145.907  1.00275.32           C  
ATOM    607  OG  SER 1  76     135.440 192.146 145.413  1.00275.32           O  
ATOM    608  H   SER 1  76     136.506 191.621 148.322  1.00  0.00           H  
ATOM    609  HA  SER 1  76     134.984 189.368 147.226  1.00  0.00           H  
ATOM    610 1HB  SER 1  76     134.486 190.353 145.086  1.00  0.00           H  
ATOM    611 2HB  SER 1  76     133.773 191.367 146.331  1.00  0.00           H  
ATOM    612  HG  SER 1  76     136.275 192.152 145.887  1.00  0.00           H  
ATOM    613  N   LYS 1  77     136.927 189.170 145.364  1.00249.09           N  
ATOM    614  CA  LYS 1  77     138.153 188.707 144.731  1.00249.09           C  
ATOM    615  C   LYS 1  77     138.395 189.517 143.467  1.00249.09           C  
ATOM    616  O   LYS 1  77     137.491 189.663 142.639  1.00249.09           O  
ATOM    617  CB  LYS 1  77     138.055 187.220 144.386  1.00249.09           C  
ATOM    618  CG  LYS 1  77     138.399 186.254 145.514  1.00249.09           C  
ATOM    619  CD  LYS 1  77     139.552 186.725 146.388  1.00249.09           C  
ATOM    620  CE  LYS 1  77     139.861 185.684 147.455  1.00249.09           C  
ATOM    621  NZ  LYS 1  77     140.927 186.111 148.399  1.00249.09           N  
ATOM    622  H   LYS 1  77     136.038 188.918 144.957  1.00  0.00           H  
ATOM    623  HA  LYS 1  77     138.978 188.847 145.431  1.00  0.00           H  
ATOM    624 1HB  LYS 1  77     137.040 186.988 144.062  1.00  0.00           H  
ATOM    625 2HB  LYS 1  77     138.723 186.994 143.555  1.00  0.00           H  
ATOM    626 1HG  LYS 1  77     137.528 186.118 146.156  1.00  0.00           H  
ATOM    627 2HG  LYS 1  77     138.672 185.287 145.094  1.00  0.00           H  
ATOM    628 1HD  LYS 1  77     140.435 186.888 145.769  1.00  0.00           H  
ATOM    629 2HD  LYS 1  77     139.285 187.668 146.865  1.00  0.00           H  
ATOM    630 1HE  LYS 1  77     138.961 185.476 148.031  1.00  0.00           H  
ATOM    631 2HE  LYS 1  77     140.182 184.758 146.978  1.00  0.00           H  
ATOM    632 1HZ  LYS 1  77     141.087 185.382 149.080  1.00  0.00           H  
ATOM    633 2HZ  LYS 1  77     141.781 186.286 147.887  1.00  0.00           H  
ATOM    634 3HZ  LYS 1  77     140.640 186.956 148.872  1.00  0.00           H  
ATOM    635  N   THR 1  78     139.610 190.040 143.317  1.00237.47           N  
ATOM    636  CA  THR 1  78     139.972 190.852 142.156  1.00237.47           C  
ATOM    637  C   THR 1  78     141.041 190.114 141.353  1.00237.47           C  
ATOM    638  O   THR 1  78     142.223 190.129 141.713  1.00237.47           O  
ATOM    639  CB  THR 1  78     140.461 192.237 142.574  1.00237.47           C  
ATOM    640  OG1 THR 1  78     141.814 192.144 143.025  1.00237.47           O  
ATOM    641  CG2 THR 1  78     139.596 192.815 143.690  1.00237.47           C  
ATOM    642  H   THR 1  78     140.302 189.868 144.032  1.00  0.00           H  
ATOM    643  HA  THR 1  78     139.087 190.978 141.532  1.00  0.00           H  
ATOM    644  HB  THR 1  78     140.425 192.910 141.717  1.00  0.00           H  
ATOM    645  HG1 THR 1  78     142.109 191.232 142.963  1.00  0.00           H  
ATOM    646 1HG2 THR 1  78     139.969 193.801 143.965  1.00  0.00           H  
ATOM    647 2HG2 THR 1  78     138.566 192.899 143.345  1.00  0.00           H  
ATOM    648 3HG2 THR 1  78     139.635 192.158 144.558  1.00  0.00           H  
ATOM    649  N   PHE 1  79     140.623 189.465 140.267  1.00227.17           N  
ATOM    650  CA  PHE 1  79     141.525 188.771 139.348  1.00227.17           C  
ATOM    651  C   PHE 1  79     141.589 189.600 138.071  1.00227.17           C  
ATOM    652  O   PHE 1  79     140.590 189.720 137.354  1.00227.17           O  
ATOM    653  CB  PHE 1  79     141.092 187.327 139.029  1.00227.17           C  
ATOM    654  CG  PHE 1  79     140.729 186.437 140.231  1.00227.17           C  
ATOM    655  CD1 PHE 1  79     140.125 185.212 139.993  1.00227.17           C  
ATOM    656  CD2 PHE 1  79     141.131 186.714 141.538  1.00227.17           C  
ATOM    657  CE1 PHE 1  79     139.809 184.354 141.034  1.00227.17           C  
ATOM    658  CE2 PHE 1  79     140.823 185.861 142.578  1.00227.17           C  
ATOM    659  CZ  PHE 1  79     140.167 184.678 142.326  1.00227.17           C  
ATOM    660  H   PHE 1  79     139.630 189.459 140.080  1.00  0.00           H  
ATOM    661  HA  PHE 1  79     142.512 188.715 139.808  1.00  0.00           H  
ATOM    662 1HB  PHE 1  79     140.220 187.345 138.377  1.00  0.00           H  
ATOM    663 2HB  PHE 1  79     141.891 186.818 138.492  1.00  0.00           H  
ATOM    664  HD1 PHE 1  79     139.897 184.921 138.967  1.00  0.00           H  
ATOM    665  HD2 PHE 1  79     141.651 187.652 141.738  1.00  0.00           H  
ATOM    666  HE1 PHE 1  79     139.278 183.424 140.831  1.00  0.00           H  
ATOM    667  HE2 PHE 1  79     141.098 186.124 143.599  1.00  0.00           H  
ATOM    668  HZ  PHE 1  79     139.930 184.000 143.145  1.00  0.00           H  
ATOM    669  N   VAL 1  80     142.756 190.169 137.784  1.00201.92           N  
ATOM    670  CA  VAL 1  80     142.937 191.058 136.644  1.00201.92           C  
ATOM    671  C   VAL 1  80     143.699 190.330 135.542  1.00201.92           C  
ATOM    672  O   VAL 1  80     144.529 189.439 135.801  1.00201.92           O  
ATOM    673  CB  VAL 1  80     143.627 192.376 137.067  1.00201.92           C  
ATOM    674  CG1 VAL 1  80     143.017 192.891 138.359  1.00201.92           C  
ATOM    675  CG2 VAL 1  80     145.129 192.219 137.249  1.00201.92           C  
ATOM    676  H   VAL 1  80     143.544 189.973 138.385  1.00  0.00           H  
ATOM    677  HA  VAL 1  80     141.955 191.301 136.235  1.00  0.00           H  
ATOM    678  HB  VAL 1  80     143.455 193.128 136.297  1.00  0.00           H  
ATOM    679 1HG1 VAL 1  80     143.509 193.820 138.649  1.00  0.00           H  
ATOM    680 2HG1 VAL 1  80     141.953 193.076 138.211  1.00  0.00           H  
ATOM    681 3HG1 VAL 1  80     143.152 192.149 139.146  1.00  0.00           H  
ATOM    682 1HG2 VAL 1  80     145.561 193.174 137.545  1.00  0.00           H  
ATOM    683 2HG2 VAL 1  80     145.326 191.476 138.022  1.00  0.00           H  
ATOM    684 3HG2 VAL 1  80     145.577 191.893 136.310  1.00  0.00           H  
ATOM    685  N   VAL 1  81     143.361 190.664 134.297  1.00183.42           N  
ATOM    686  CA  VAL 1  81     143.952 190.043 133.123  1.00183.42           C  
ATOM    687  C   VAL 1  81     144.503 191.125 132.206  1.00183.42           C  
ATOM    688  O   VAL 1  81     144.100 192.289 132.258  1.00183.42           O  
ATOM    689  CB  VAL 1  81     142.953 189.147 132.358  1.00183.42           C  
ATOM    690  CG1 VAL 1  81     142.508 187.975 133.216  1.00183.42           C  
ATOM    691  CG2 VAL 1  81     141.750 189.954 131.925  1.00183.42           C  
ATOM    692  H   VAL 1  81     142.662 191.382 134.174  1.00  0.00           H  
ATOM    693  HA  VAL 1  81     144.781 189.412 133.446  1.00  0.00           H  
ATOM    694  HB  VAL 1  81     143.448 188.736 131.478  1.00  0.00           H  
ATOM    695 1HG1 VAL 1  81     141.805 187.359 132.654  1.00  0.00           H  
ATOM    696 2HG1 VAL 1  81     143.376 187.375 133.491  1.00  0.00           H  
ATOM    697 3HG1 VAL 1  81     142.022 188.348 134.118  1.00  0.00           H  
ATOM    698 1HG2 VAL 1  81     141.055 189.310 131.387  1.00  0.00           H  
ATOM    699 2HG2 VAL 1  81     141.255 190.369 132.803  1.00  0.00           H  
ATOM    700 3HG2 VAL 1  81     142.072 190.766 131.272  1.00  0.00           H  
ATOM    701  N   ILE 1  82     145.444 190.722 131.357  1.00185.77           N  
ATOM    702  CA  ILE 1  82     145.995 191.581 130.315  1.00185.77           C  
ATOM    703  C   ILE 1  82     145.851 190.842 128.998  1.00185.77           C  
ATOM    704  O   ILE 1  82     146.333 189.711 128.863  1.00185.77           O  
ATOM    705  CB  ILE 1  82     147.475 191.979 130.520  1.00185.77           C  
ATOM    706  CG1 ILE 1  82     147.863 192.358 131.960  1.00185.77           C  
ATOM    707  CG2 ILE 1  82     147.861 193.102 129.571  1.00185.77           C  
ATOM    708  CD1 ILE 1  82     148.247 191.218 132.880  1.00185.77           C  
ATOM    709  H   ILE 1  82     145.786 189.776 131.446  1.00  0.00           H  
ATOM    710  HA  ILE 1  82     145.424 192.509 130.294  1.00  0.00           H  
ATOM    711  HB  ILE 1  82     148.113 191.118 130.327  1.00  0.00           H  
ATOM    712 1HG1 ILE 1  82     148.708 193.045 131.940  1.00  0.00           H  
ATOM    713 2HG1 ILE 1  82     147.031 192.878 132.436  1.00  0.00           H  
ATOM    714 1HG2 ILE 1  82     148.905 193.370 129.730  1.00  0.00           H  
ATOM    715 2HG2 ILE 1  82     147.724 192.772 128.542  1.00  0.00           H  
ATOM    716 3HG2 ILE 1  82     147.231 193.971 129.761  1.00  0.00           H  
ATOM    717 1HD1 ILE 1  82     148.498 191.614 133.864  1.00  0.00           H  
ATOM    718 2HD1 ILE 1  82     147.410 190.525 132.970  1.00  0.00           H  
ATOM    719 3HD1 ILE 1  82     149.109 190.694 132.469  1.00  0.00           H  
ATOM    720  N   HIS 1  83     145.196 191.474 128.032  1.00225.84           N  
ATOM    721  CA  HIS 1  83     145.145 190.915 126.691  1.00225.84           C  
ATOM    722  C   HIS 1  83     146.531 191.071 126.069  1.00225.84           C  
ATOM    723  O   HIS 1  83     147.118 192.156 126.102  1.00225.84           O  
ATOM    724  CB  HIS 1  83     144.072 191.637 125.871  1.00225.84           C  
ATOM    725  CG  HIS 1  83     144.292 191.612 124.389  1.00225.84           C  
ATOM    726  ND1 HIS 1  83     144.013 192.695 123.586  1.00225.84           N  
ATOM    727  CD2 HIS 1  83     144.595 190.594 123.547  1.00225.84           C  
ATOM    728  CE1 HIS 1  83     144.247 192.377 122.326  1.00225.84           C  
ATOM    729  NE2 HIS 1  83     144.602 191.107 122.274  1.00225.84           N  
ATOM    730  H   HIS 1  83     144.727 192.349 128.219  1.00  0.00           H  
ATOM    731  HA  HIS 1  83     144.885 189.858 126.747  1.00  0.00           H  
ATOM    732 1HB  HIS 1  83     143.098 191.187 126.069  1.00  0.00           H  
ATOM    733 2HB  HIS 1  83     144.019 192.681 126.180  1.00  0.00           H  
ATOM    734  HD2 HIS 1  83     144.842 189.572 123.834  1.00  0.00           H  
ATOM    735  HE1 HIS 1  83     144.162 193.049 121.473  1.00  0.00           H  
ATOM    736  HE2 HIS 1  83     144.840 190.594 121.437  1.00  0.00           H  
ATOM    737  N   GLY 1  84     147.055 189.985 125.500  1.00213.18           N  
ATOM    738  CA  GLY 1  84     148.404 189.958 124.981  1.00213.18           C  
ATOM    739  C   GLY 1  84     148.482 190.332 123.511  1.00213.18           C  
ATOM    740  O   GLY 1  84     147.561 190.911 122.933  1.00213.18           O  
ATOM    741  H   GLY 1  84     146.485 189.154 125.432  1.00  0.00           H  
ATOM    742 1HA  GLY 1  84     149.027 190.647 125.552  1.00  0.00           H  
ATOM    743 2HA  GLY 1  84     148.824 188.961 125.112  1.00  0.00           H  
ATOM    744  N   TRP 1  85     149.636 190.021 122.919  1.00228.67           N  
ATOM    745  CA  TRP 1  85     149.982 190.355 121.539  1.00228.67           C  
ATOM    746  C   TRP 1  85     148.982 189.811 120.529  1.00228.67           C  
ATOM    747  O   TRP 1  85     148.652 188.621 120.540  1.00228.67           O  
ATOM    748  CB  TRP 1  85     151.376 189.812 121.221  1.00228.67           C  
ATOM    749  CG  TRP 1  85     151.795 189.872 119.764  1.00228.67           C  
ATOM    750  CD1 TRP 1  85     152.341 188.848 119.046  1.00228.67           C  
ATOM    751  CD2 TRP 1  85     151.799 191.017 118.883  1.00228.67           C  
ATOM    752  NE1 TRP 1  85     152.630 189.258 117.770  1.00228.67           N  
ATOM    753  CE2 TRP 1  85     152.314 190.584 117.644  1.00228.67           C  
ATOM    754  CE3 TRP 1  85     151.401 192.354 119.013  1.00228.67           C  
ATOM    755  CZ2 TRP 1  85     152.439 191.434 116.547  1.00228.67           C  
ATOM    756  CZ3 TRP 1  85     151.523 193.196 117.920  1.00228.67           C  
ATOM    757  CH2 TRP 1  85     152.039 192.734 116.705  1.00228.67           C  
ATOM    758  H   TRP 1  85     150.304 189.518 123.486  1.00  0.00           H  
ATOM    759  HA  TRP 1  85     149.988 191.440 121.437  1.00  0.00           H  
ATOM    760 1HB  TRP 1  85     152.121 190.367 121.791  1.00  0.00           H  
ATOM    761 2HB  TRP 1  85     151.439 188.768 121.529  1.00  0.00           H  
ATOM    762  HD1 TRP 1  85     152.523 187.846 119.430  1.00  0.00           H  
ATOM    763  HE1 TRP 1  85     153.015 188.678 117.039  1.00  0.00           H  
ATOM    764  HE3 TRP 1  85     151.001 192.722 119.957  1.00  0.00           H  
ATOM    765  HZ2 TRP 1  85     152.837 191.092 115.591  1.00  0.00           H  
ATOM    766  HZ3 TRP 1  85     151.205 194.233 118.032  1.00  0.00           H  
ATOM    767  HH2 TRP 1  85     152.124 193.426 115.867  1.00  0.00           H  
ATOM    768  N   THR 1  86     148.495 190.692 119.656  1.00250.22           N  
ATOM    769  CA  THR 1  86     147.604 190.331 118.557  1.00250.22           C  
ATOM    770  C   THR 1  86     148.198 190.860 117.253  1.00250.22           C  
ATOM    771  O   THR 1  86     148.514 192.051 117.143  1.00250.22           O  
ATOM    772  CB  THR 1  86     146.182 190.852 118.805  1.00250.22           C  
ATOM    773  OG1 THR 1  86     145.396 190.728 117.611  1.00250.22           O  
ATOM    774  CG2 THR 1  86     146.171 192.295 119.326  1.00250.22           C  
ATOM    775  H   THR 1  86     148.765 191.658 119.773  1.00  0.00           H  
ATOM    776  HA  THR 1  86     147.564 189.244 118.487  1.00  0.00           H  
ATOM    777  HB  THR 1  86     145.686 190.220 119.542  1.00  0.00           H  
ATOM    778  HG1 THR 1  86     145.933 190.344 116.913  1.00  0.00           H  
ATOM    779 1HG2 THR 1  86     145.142 192.616 119.486  1.00  0.00           H  
ATOM    780 2HG2 THR 1  86     146.718 192.346 120.267  1.00  0.00           H  
ATOM    781 3HG2 THR 1  86     146.645 192.949 118.595  1.00  0.00           H  
ATOM    782  N   VAL 1  87     148.422 189.955 116.295  1.00270.87           N  
ATOM    783  CA  VAL 1  87     149.018 190.333 115.012  1.00270.87           C  
ATOM    784  C   VAL 1  87     148.066 191.237 114.231  1.00270.87           C  
ATOM    785  O   VAL 1  87     148.448 192.315 113.759  1.00270.87           O  
ATOM    786  CB  VAL 1  87     149.413 189.072 114.215  1.00270.87           C  
ATOM    787  CG1 VAL 1  87     149.393 189.299 112.700  1.00270.87           C  
ATOM    788  CG2 VAL 1  87     150.776 188.577 114.653  1.00270.87           C  
ATOM    789  H   VAL 1  87     148.176 188.989 116.457  1.00  0.00           H  
ATOM    790  HA  VAL 1  87     149.916 190.920 115.207  1.00  0.00           H  
ATOM    791  HB  VAL 1  87     148.672 188.293 114.395  1.00  0.00           H  
ATOM    792 1HG1 VAL 1  87     149.679 188.378 112.190  1.00  0.00           H  
ATOM    793 2HG1 VAL 1  87     148.390 189.589 112.389  1.00  0.00           H  
ATOM    794 3HG1 VAL 1  87     150.097 190.090 112.441  1.00  0.00           H  
ATOM    795 1HG2 VAL 1  87     151.040 187.687 114.083  1.00  0.00           H  
ATOM    796 2HG2 VAL 1  87     151.519 189.355 114.478  1.00  0.00           H  
ATOM    797 3HG2 VAL 1  87     150.750 188.333 115.715  1.00  0.00           H  
ATOM    798  N   THR 1  88     146.810 190.814 114.091  1.00268.52           N  
ATOM    799  CA  THR 1  88     145.784 191.638 113.475  1.00268.52           C  
ATOM    800  C   THR 1  88     145.003 192.386 114.552  1.00268.52           C  
ATOM    801  O   THR 1  88     145.257 192.247 115.751  1.00268.52           O  
ATOM    802  CB  THR 1  88     144.844 190.790 112.618  1.00268.52           C  
ATOM    803  OG1 THR 1  88     143.871 191.636 111.989  1.00268.52           O  
ATOM    804  CG2 THR 1  88     144.135 189.758 113.473  1.00268.52           C  
ATOM    805  H   THR 1  88     146.566 189.892 114.424  1.00  0.00           H  
ATOM    806  HA  THR 1  88     146.270 192.371 112.831  1.00  0.00           H  
ATOM    807  HB  THR 1  88     145.418 190.281 111.843  1.00  0.00           H  
ATOM    808  HG1 THR 1  88     144.027 192.548 112.246  1.00  0.00           H  
ATOM    809 1HG2 THR 1  88     143.470 189.162 112.848  1.00  0.00           H  
ATOM    810 2HG2 THR 1  88     144.872 189.107 113.943  1.00  0.00           H  
ATOM    811 3HG2 THR 1  88     143.553 190.262 114.243  1.00  0.00           H  
ATOM    812  N   GLY 1  89     144.034 193.185 114.118  1.00261.19           N  
ATOM    813  CA  GLY 1  89     143.189 193.880 115.066  1.00261.19           C  
ATOM    814  C   GLY 1  89     142.032 192.995 115.471  1.00261.19           C  
ATOM    815  O   GLY 1  89     141.032 192.888 114.755  1.00261.19           O  
ATOM    816  H   GLY 1  89     143.876 193.317 113.129  1.00  0.00           H  
ATOM    817 1HA  GLY 1  89     143.777 194.160 115.941  1.00  0.00           H  
ATOM    818 2HA  GLY 1  89     142.822 194.802 114.618  1.00  0.00           H  
ATOM    819  N   MET 1  90     142.170 192.349 116.627  1.00252.34           N  
ATOM    820  CA  MET 1  90     141.201 191.365 117.090  1.00252.34           C  
ATOM    821  C   MET 1  90     141.323 191.240 118.601  1.00252.34           C  
ATOM    822  O   MET 1  90     142.434 191.246 119.140  1.00252.34           O  
ATOM    823  CB  MET 1  90     141.406 190.020 116.348  1.00252.34           C  
ATOM    824  CG  MET 1  90     142.514 189.037 116.807  1.00252.34           C  
ATOM    825  SD  MET 1  90     142.307 188.018 118.288  1.00252.34           S  
ATOM    826  CE  MET 1  90     141.000 186.914 117.754  1.00252.34           C  
ATOM    827  H   MET 1  90     142.977 192.552 117.200  1.00  0.00           H  
ATOM    828  HA  MET 1  90     140.200 191.736 116.872  1.00  0.00           H  
ATOM    829 1HB  MET 1  90     140.486 189.439 116.388  1.00  0.00           H  
ATOM    830 2HB  MET 1  90     141.625 190.214 115.297  1.00  0.00           H  
ATOM    831 1HG  MET 1  90     142.708 188.313 116.016  1.00  0.00           H  
ATOM    832 2HG  MET 1  90     143.434 189.589 116.997  1.00  0.00           H  
ATOM    833 1HE  MET 1  90     140.757 186.221 118.560  1.00  0.00           H  
ATOM    834 2HE  MET 1  90     140.114 187.496 117.496  1.00  0.00           H  
ATOM    835 3HE  MET 1  90     141.332 186.352 116.880  1.00  0.00           H  
ATOM    836  N   TYR 1  91     140.182 191.207 119.283  1.00247.45           N  
ATOM    837  CA  TYR 1  91     140.156 190.818 120.684  1.00247.45           C  
ATOM    838  C   TYR 1  91     140.103 189.301 120.760  1.00247.45           C  
ATOM    839  O   TYR 1  91     139.375 188.670 119.988  1.00247.45           O  
ATOM    840  CB  TYR 1  91     138.956 191.433 121.401  1.00247.45           C  
ATOM    841  CG  TYR 1  91     139.320 192.128 122.692  1.00247.45           C  
ATOM    842  CD1 TYR 1  91     139.825 193.422 122.682  1.00247.45           C  
ATOM    843  CD2 TYR 1  91     139.165 191.490 123.919  1.00247.45           C  
ATOM    844  CE1 TYR 1  91     140.164 194.064 123.856  1.00247.45           C  
ATOM    845  CE2 TYR 1  91     139.503 192.125 125.101  1.00247.45           C  
ATOM    846  CZ  TYR 1  91     140.002 193.412 125.062  1.00247.45           C  
ATOM    847  OH  TYR 1  91     140.342 194.055 126.230  1.00247.45           O  
ATOM    848  H   TYR 1  91     139.317 191.455 118.825  1.00  0.00           H  
ATOM    849  HA  TYR 1  91     141.066 191.183 121.161  1.00  0.00           H  
ATOM    850 1HB  TYR 1  91     138.472 192.157 120.745  1.00  0.00           H  
ATOM    851 2HB  TYR 1  91     138.227 190.654 121.623  1.00  0.00           H  
ATOM    852  HD1 TYR 1  91     139.959 193.947 121.736  1.00  0.00           H  
ATOM    853  HD2 TYR 1  91     138.773 190.474 123.959  1.00  0.00           H  
ATOM    854  HE1 TYR 1  91     140.559 195.079 123.827  1.00  0.00           H  
ATOM    855  HE2 TYR 1  91     139.375 191.609 126.053  1.00  0.00           H  
ATOM    856  HH  TYR 1  91     140.172 193.474 126.975  1.00  0.00           H  
ATOM    857  N   GLU 1  92     140.912 188.730 121.660  1.00225.16           N  
ATOM    858  CA  GLU 1  92     141.085 187.286 121.823  1.00225.16           C  
ATOM    859  C   GLU 1  92     139.758 186.567 122.030  1.00225.16           C  
ATOM    860  O   GLU 1  92     138.990 186.902 122.934  1.00225.16           O  
ATOM    861  CB  GLU 1  92     142.025 187.006 122.997  1.00225.16           C  
ATOM    862  CG  GLU 1  92     142.122 185.535 123.357  1.00225.16           C  
ATOM    863  CD  GLU 1  92     142.098 185.301 124.853  1.00225.16           C  
ATOM    864  OE1 GLU 1  92     141.008 185.005 125.388  1.00225.16           O  
ATOM    865  OE2 GLU 1  92     143.165 185.409 125.491  1.00225.16           O  
ATOM    866  H   GLU 1  92     141.430 189.358 122.258  1.00  0.00           H  
ATOM    867  HA  GLU 1  92     141.528 186.885 120.911  1.00  0.00           H  
ATOM    868 1HB  GLU 1  92     143.025 187.367 122.757  1.00  0.00           H  
ATOM    869 2HB  GLU 1  92     141.682 187.552 123.876  1.00  0.00           H  
ATOM    870 1HG  GLU 1  92     141.287 185.004 122.901  1.00  0.00           H  
ATOM    871 2HG  GLU 1  92     143.044 185.130 122.942  1.00  0.00           H  
ATOM    872  N   SER 1  93     139.490 185.583 121.169  1.00233.76           N  
ATOM    873  CA  SER 1  93     138.180 184.949 121.081  1.00233.76           C  
ATOM    874  C   SER 1  93     137.854 184.045 122.262  1.00233.76           C  
ATOM    875  O   SER 1  93     136.713 183.581 122.360  1.00233.76           O  
ATOM    876  CB  SER 1  93     138.088 184.140 119.789  1.00233.76           C  
ATOM    877  OG  SER 1  93     139.341 183.563 119.467  1.00233.76           O  
ATOM    878  H   SER 1  93     140.230 185.270 120.557  1.00  0.00           H  
ATOM    879  HA  SER 1  93     137.418 185.729 121.068  1.00  0.00           H  
ATOM    880 1HB  SER 1  93     137.340 183.356 119.903  1.00  0.00           H  
ATOM    881 2HB  SER 1  93     137.761 184.788 118.977  1.00  0.00           H  
ATOM    882  HG  SER 1  93     139.944 183.835 120.162  1.00  0.00           H  
ATOM    883  N   TRP 1  94     138.811 183.763 123.139  1.00235.67           N  
ATOM    884  CA  TRP 1  94     138.585 182.876 124.270  1.00235.67           C  
ATOM    885  C   TRP 1  94     138.178 183.614 125.535  1.00235.67           C  
ATOM    886  O   TRP 1  94     138.050 182.979 126.586  1.00235.67           O  
ATOM    887  CB  TRP 1  94     139.834 182.022 124.534  1.00235.67           C  
ATOM    888  CG  TRP 1  94     140.765 181.835 123.348  1.00235.67           C  
ATOM    889  CD1 TRP 1  94     142.113 182.037 123.342  1.00235.67           C  
ATOM    890  CD2 TRP 1  94     140.440 181.296 122.048  1.00235.67           C  
ATOM    891  NE1 TRP 1  94     142.637 181.732 122.111  1.00235.67           N  
ATOM    892  CE2 TRP 1  94     141.634 181.269 121.301  1.00235.67           C  
ATOM    893  CE3 TRP 1  94     139.253 180.867 121.435  1.00235.67           C  
ATOM    894  CZ2 TRP 1  94     141.680 180.827 119.978  1.00235.67           C  
ATOM    895  CZ3 TRP 1  94     139.301 180.430 120.120  1.00235.67           C  
ATOM    896  CH2 TRP 1  94     140.506 180.414 119.408  1.00235.67           C  
ATOM    897  H   TRP 1  94     139.723 184.179 123.014  1.00  0.00           H  
ATOM    898  HA  TRP 1  94     137.753 182.215 124.030  1.00  0.00           H  
ATOM    899 1HB  TRP 1  94     140.420 182.472 125.336  1.00  0.00           H  
ATOM    900 2HB  TRP 1  94     139.532 181.029 124.867  1.00  0.00           H  
ATOM    901  HD1 TRP 1  94     142.694 182.390 124.192  1.00  0.00           H  
ATOM    902  HE1 TRP 1  94     143.605 181.832 121.842  1.00  0.00           H  
ATOM    903  HE3 TRP 1  94     138.312 180.875 121.984  1.00  0.00           H  
ATOM    904  HZ2 TRP 1  94     142.608 180.804 119.407  1.00  0.00           H  
ATOM    905  HZ3 TRP 1  94     138.373 180.099 119.653  1.00  0.00           H  
ATOM    906  HH2 TRP 1  94     140.506 180.065 118.375  1.00  0.00           H  
ATOM    907  N   VAL 1  95     137.966 184.934 125.456  1.00219.33           N  
ATOM    908  CA  VAL 1  95     137.457 185.679 126.616  1.00219.33           C  
ATOM    909  C   VAL 1  95     136.099 185.240 127.170  1.00219.33           C  
ATOM    910  O   VAL 1  95     135.941 185.299 128.400  1.00219.33           O  
ATOM    911  CB  VAL 1  95     137.542 187.189 126.358  1.00219.33           C  
ATOM    912  CG1 VAL 1  95     138.990 187.601 126.149  1.00219.33           C  
ATOM    913  CG2 VAL 1  95     136.699 187.646 125.181  1.00219.33           C  
ATOM    914  H   VAL 1  95     138.154 185.430 124.597  1.00  0.00           H  
ATOM    915  HA  VAL 1  95     138.075 185.436 127.481  1.00  0.00           H  
ATOM    916  HB  VAL 1  95     137.193 187.720 127.244  1.00  0.00           H  
ATOM    917 1HG1 VAL 1  95     139.040 188.675 125.967  1.00  0.00           H  
ATOM    918 2HG1 VAL 1  95     139.570 187.357 127.039  1.00  0.00           H  
ATOM    919 3HG1 VAL 1  95     139.399 187.069 125.291  1.00  0.00           H  
ATOM    920 1HG2 VAL 1  95     136.804 188.723 125.055  1.00  0.00           H  
ATOM    921 2HG2 VAL 1  95     137.034 187.140 124.275  1.00  0.00           H  
ATOM    922 3HG2 VAL 1  95     135.653 187.403 125.367  1.00  0.00           H  
ATOM    923  N   PRO 1  96     135.069 184.838 126.377  1.00247.20           N  
ATOM    924  CA  PRO 1  96     133.783 184.547 127.048  1.00247.20           C  
ATOM    925  C   PRO 1  96     133.814 183.293 127.899  1.00247.20           C  
ATOM    926  O   PRO 1  96     133.303 183.310 129.028  1.00247.20           O  
ATOM    927  CB  PRO 1  96     132.790 184.394 125.885  1.00247.20           C  
ATOM    928  CG  PRO 1  96     133.469 184.910 124.699  1.00247.20           C  
ATOM    929  CD  PRO 1  96     134.888 184.572 124.930  1.00247.20           C  
ATOM    930  HA  PRO 1  96     133.506 185.400 127.685  1.00  0.00           H  
ATOM    931 1HB  PRO 1  96     132.508 183.337 125.768  1.00  0.00           H  
ATOM    932 2HB  PRO 1  96     131.867 184.951 126.103  1.00  0.00           H  
ATOM    933 1HG  PRO 1  96     133.059 184.441 123.792  1.00  0.00           H  
ATOM    934 2HG  PRO 1  96     133.296 185.992 124.603  1.00  0.00           H  
ATOM    935 1HD  PRO 1  96     135.057 183.512 124.688  1.00  0.00           H  
ATOM    936 2HD  PRO 1  96     135.525 185.218 124.308  1.00  0.00           H  
ATOM    937  N   LYS 1  97     134.419 182.213 127.390  1.00234.62           N  
ATOM    938  CA  LYS 1  97     134.580 181.002 128.185  1.00234.62           C  
ATOM    939  C   LYS 1  97     135.495 181.243 129.378  1.00234.62           C  
ATOM    940  O   LYS 1  97     135.253 180.683 130.456  1.00234.62           O  
ATOM    941  CB  LYS 1  97     135.097 179.859 127.303  1.00234.62           C  
ATOM    942  CG  LYS 1  97     136.399 180.140 126.563  1.00234.62           C  
ATOM    943  CD  LYS 1  97     136.839 178.952 125.726  1.00234.62           C  
ATOM    944  CE  LYS 1  97     136.007 178.841 124.460  1.00234.62           C  
ATOM    945  NZ  LYS 1  97     136.232 180.008 123.560  1.00234.62           N  
ATOM    946  H   LYS 1  97     134.771 182.231 126.443  1.00  0.00           H  
ATOM    947  HA  LYS 1  97     133.607 180.722 128.590  1.00  0.00           H  
ATOM    948 1HB  LYS 1  97     135.257 178.971 127.915  1.00  0.00           H  
ATOM    949 2HB  LYS 1  97     134.346 179.609 126.554  1.00  0.00           H  
ATOM    950 1HG  LYS 1  97     136.266 181.001 125.907  1.00  0.00           H  
ATOM    951 2HG  LYS 1  97     137.184 180.372 127.283  1.00  0.00           H  
ATOM    952 1HD  LYS 1  97     137.890 179.066 125.456  1.00  0.00           H  
ATOM    953 2HD  LYS 1  97     136.729 178.037 126.307  1.00  0.00           H  
ATOM    954 1HE  LYS 1  97     136.270 177.926 123.931  1.00  0.00           H  
ATOM    955 2HE  LYS 1  97     134.950 178.792 124.722  1.00  0.00           H  
ATOM    956 1HZ  LYS 1  97     135.667 179.907 122.729  1.00  0.00           H  
ATOM    957 2HZ  LYS 1  97     135.975 180.859 124.040  1.00  0.00           H  
ATOM    958 3HZ  LYS 1  97     137.207 180.050 123.300  1.00  0.00           H  
ATOM    959  N   LEU 1  98     136.493 182.127 129.221  1.00198.72           N  
ATOM    960  CA  LEU 1  98     137.327 182.555 130.342  1.00198.72           C  
ATOM    961  C   LEU 1  98     136.495 183.185 131.448  1.00198.72           C  
ATOM    962  O   LEU 1  98     136.382 182.612 132.537  1.00198.72           O  
ATOM    963  CB  LEU 1  98     138.408 183.535 129.880  1.00198.72           C  
ATOM    964  CG  LEU 1  98     139.750 182.948 129.450  1.00198.72           C  
ATOM    965  CD1 LEU 1  98     140.516 183.893 128.531  1.00198.72           C  
ATOM    966  CD2 LEU 1  98     140.562 182.625 130.693  1.00198.72           C  
ATOM    967  H   LEU 1  98     136.672 182.506 128.302  1.00  0.00           H  
ATOM    968  HA  LEU 1  98     137.816 181.678 130.763  1.00  0.00           H  
ATOM    969 1HB  LEU 1  98     138.025 184.100 129.032  1.00  0.00           H  
ATOM    970 2HB  LEU 1  98     138.614 184.233 130.691  1.00  0.00           H  
ATOM    971  HG  LEU 1  98     139.581 182.039 128.872  1.00  0.00           H  
ATOM    972 1HD1 LEU 1  98     141.465 183.436 128.249  1.00  0.00           H  
ATOM    973 2HD1 LEU 1  98     139.926 184.086 127.635  1.00  0.00           H  
ATOM    974 3HD1 LEU 1  98     140.706 184.831 129.051  1.00  0.00           H  
ATOM    975 1HD2 LEU 1  98     141.524 182.204 130.400  1.00  0.00           H  
ATOM    976 2HD2 LEU 1  98     140.725 183.537 131.268  1.00  0.00           H  
ATOM    977 3HD2 LEU 1  98     140.020 181.903 131.304  1.00  0.00           H  
ATOM    978  N   VAL 1  99     135.848 184.321 131.155  1.00208.89           N  
ATOM    979  CA  VAL 1  99     135.166 185.097 132.191  1.00208.89           C  
ATOM    980  C   VAL 1  99     133.983 184.324 132.765  1.00208.89           C  
ATOM    981  O   VAL 1  99     133.702 184.428 133.966  1.00208.89           O  
ATOM    982  CB  VAL 1  99     134.756 186.491 131.662  1.00208.89           C  
ATOM    983  CG1 VAL 1  99     135.985 187.263 131.201  1.00208.89           C  
ATOM    984  CG2 VAL 1  99     133.717 186.416 130.538  1.00208.89           C  
ATOM    985  H   VAL 1  99     135.829 184.651 130.201  1.00  0.00           H  
ATOM    986  HA  VAL 1  99     135.852 185.235 133.028  1.00  0.00           H  
ATOM    987  HB  VAL 1  99     134.327 187.069 132.481  1.00  0.00           H  
ATOM    988 1HG1 VAL 1  99     135.682 188.243 130.831  1.00  0.00           H  
ATOM    989 2HG1 VAL 1  99     136.671 187.388 132.038  1.00  0.00           H  
ATOM    990 3HG1 VAL 1  99     136.482 186.713 130.402  1.00  0.00           H  
ATOM    991 1HG2 VAL 1  99     133.466 187.423 130.207  1.00  0.00           H  
ATOM    992 2HG2 VAL 1  99     134.126 185.849 129.701  1.00  0.00           H  
ATOM    993 3HG2 VAL 1  99     132.818 185.921 130.906  1.00  0.00           H  
ATOM    994  N   ALA 1 100     133.340 183.470 131.955  1.00225.96           N  
ATOM    995  CA  ALA 1 100     132.324 182.567 132.480  1.00225.96           C  
ATOM    996  C   ALA 1 100     132.928 181.569 133.459  1.00225.96           C  
ATOM    997  O   ALA 1 100     132.342 181.301 134.513  1.00225.96           O  
ATOM    998  CB  ALA 1 100     131.626 181.839 131.332  1.00225.96           C  
ATOM    999  H   ALA 1 100     133.557 183.447 130.969  1.00  0.00           H  
ATOM   1000  HA  ALA 1 100     131.589 183.162 133.022  1.00  0.00           H  
ATOM   1001 1HB  ALA 1 100     130.868 181.167 131.735  1.00  0.00           H  
ATOM   1002 2HB  ALA 1 100     131.152 182.567 130.674  1.00  0.00           H  
ATOM   1003 3HB  ALA 1 100     132.358 181.264 130.768  1.00  0.00           H  
ATOM   1004  N   ALA 1 101     134.118 181.041 133.144  1.00215.79           N  
ATOM   1005  CA  ALA 1 101     134.761 180.065 134.015  1.00215.79           C  
ATOM   1006  C   ALA 1 101     135.206 180.681 135.339  1.00215.79           C  
ATOM   1007  O   ALA 1 101     135.006 180.077 136.400  1.00215.79           O  
ATOM   1008  CB  ALA 1 101     135.941 179.430 133.282  1.00215.79           C  
ATOM   1009  H   ALA 1 101     134.581 181.320 132.291  1.00  0.00           H  
ATOM   1010  HA  ALA 1 101     134.030 179.294 134.258  1.00  0.00           H  
ATOM   1011 1HB  ALA 1 101     136.423 178.700 133.932  1.00  0.00           H  
ATOM   1012 2HB  ALA 1 101     135.584 178.933 132.380  1.00  0.00           H  
ATOM   1013 3HB  ALA 1 101     136.658 180.203 133.010  1.00  0.00           H  
ATOM   1014  N   LEU 1 102     135.807 181.879 135.308  1.00219.48           N  
ATOM   1015  CA  LEU 1 102     136.196 182.484 136.585  1.00219.48           C  
ATOM   1016  C   LEU 1 102     134.990 182.993 137.366  1.00219.48           C  
ATOM   1017  O   LEU 1 102     135.050 183.054 138.599  1.00219.48           O  
ATOM   1018  CB  LEU 1 102     137.237 183.619 136.475  1.00219.48           C  
ATOM   1019  CG  LEU 1 102     138.546 183.820 135.684  1.00219.48           C  
ATOM   1020  CD1 LEU 1 102     138.401 184.304 134.257  1.00219.48           C  
ATOM   1021  CD2 LEU 1 102     139.486 184.752 136.448  1.00219.48           C  
ATOM   1022  H   LEU 1 102     136.000 182.375 134.450  1.00  0.00           H  
ATOM   1023  HA  LEU 1 102     136.644 181.713 137.211  1.00  0.00           H  
ATOM   1024 1HB  LEU 1 102     136.733 184.521 136.132  1.00  0.00           H  
ATOM   1025 2HB  LEU 1 102     137.647 183.812 137.466  1.00  0.00           H  
ATOM   1026  HG  LEU 1 102     139.037 182.857 135.542  1.00  0.00           H  
ATOM   1027 1HD1 LEU 1 102     139.388 184.407 133.806  1.00  0.00           H  
ATOM   1028 2HD1 LEU 1 102     137.815 183.583 133.686  1.00  0.00           H  
ATOM   1029 3HD1 LEU 1 102     137.897 185.270 134.250  1.00  0.00           H  
ATOM   1030 1HD2 LEU 1 102     140.407 184.886 135.880  1.00  0.00           H  
ATOM   1031 2HD2 LEU 1 102     139.003 185.719 136.590  1.00  0.00           H  
ATOM   1032 3HD2 LEU 1 102     139.719 184.317 137.420  1.00  0.00           H  
ATOM   1033  N   TYR 1 103     133.895 183.362 136.694  1.00231.16           N  
ATOM   1034  CA  TYR 1 103     132.729 183.811 137.446  1.00231.16           C  
ATOM   1035  C   TYR 1 103     131.973 182.639 138.066  1.00231.16           C  
ATOM   1036  O   TYR 1 103     131.430 182.766 139.171  1.00231.16           O  
ATOM   1037  CB  TYR 1 103     131.816 184.659 136.560  1.00231.16           C  
ATOM   1038  CG  TYR 1 103     132.099 186.141 136.697  1.00231.16           C  
ATOM   1039  CD1 TYR 1 103     131.885 186.797 137.905  1.00231.16           C  
ATOM   1040  CD2 TYR 1 103     132.593 186.881 135.629  1.00231.16           C  
ATOM   1041  CE1 TYR 1 103     132.150 188.148 138.043  1.00231.16           C  
ATOM   1042  CE2 TYR 1 103     132.863 188.232 135.756  1.00231.16           C  
ATOM   1043  CZ  TYR 1 103     132.638 188.860 136.967  1.00231.16           C  
ATOM   1044  OH  TYR 1 103     132.900 190.205 137.101  1.00231.16           O  
ATOM   1045  H   TYR 1 103     133.851 183.339 135.685  1.00  0.00           H  
ATOM   1046  HA  TYR 1 103     133.071 184.423 138.281  1.00  0.00           H  
ATOM   1047 1HB  TYR 1 103     131.947 184.367 135.517  1.00  0.00           H  
ATOM   1048 2HB  TYR 1 103     130.776 184.471 136.824  1.00  0.00           H  
ATOM   1049  HD1 TYR 1 103     131.502 186.246 138.764  1.00  0.00           H  
ATOM   1050  HD2 TYR 1 103     132.774 186.398 134.669  1.00  0.00           H  
ATOM   1051  HE1 TYR 1 103     131.975 188.643 138.998  1.00  0.00           H  
ATOM   1052  HE2 TYR 1 103     133.249 188.793 134.905  1.00  0.00           H  
ATOM   1053  HH  TYR 1 103     133.230 190.550 136.268  1.00  0.00           H  
ATOM   1054  N   LYS 1 104     131.926 181.488 137.384  1.00240.68           N  
ATOM   1055  CA  LYS 1 104     131.288 180.329 138.003  1.00240.68           C  
ATOM   1056  C   LYS 1 104     132.195 179.682 139.041  1.00240.68           C  
ATOM   1057  O   LYS 1 104     131.701 179.038 139.974  1.00240.68           O  
ATOM   1058  CB  LYS 1 104     130.861 179.290 136.959  1.00240.68           C  
ATOM   1059  CG  LYS 1 104     131.977 178.574 136.213  1.00240.68           C  
ATOM   1060  CD  LYS 1 104     131.426 177.370 135.459  1.00240.68           C  
ATOM   1061  CE  LYS 1 104     130.679 177.783 134.205  1.00240.68           C  
ATOM   1062  NZ  LYS 1 104     131.504 178.664 133.337  1.00240.68           N  
ATOM   1063  H   LYS 1 104     132.317 181.398 136.457  1.00  0.00           H  
ATOM   1064  HA  LYS 1 104     130.394 180.666 138.529  1.00  0.00           H  
ATOM   1065 1HB  LYS 1 104     130.260 178.517 137.439  1.00  0.00           H  
ATOM   1066 2HB  LYS 1 104     130.237 179.768 136.204  1.00  0.00           H  
ATOM   1067 1HG  LYS 1 104     132.443 179.262 135.507  1.00  0.00           H  
ATOM   1068 2HG  LYS 1 104     132.734 178.242 136.923  1.00  0.00           H  
ATOM   1069 1HD  LYS 1 104     132.247 176.710 135.177  1.00  0.00           H  
ATOM   1070 2HD  LYS 1 104     130.744 176.817 136.105  1.00  0.00           H  
ATOM   1071 1HE  LYS 1 104     130.397 176.895 133.641  1.00  0.00           H  
ATOM   1072 2HE  LYS 1 104     129.769 178.314 134.482  1.00  0.00           H  
ATOM   1073 1HZ  LYS 1 104     130.975 178.918 132.515  1.00  0.00           H  
ATOM   1074 2HZ  LYS 1 104     131.756 179.500 133.847  1.00  0.00           H  
ATOM   1075 3HZ  LYS 1 104     132.342 178.174 133.059  1.00  0.00           H  
ATOM   1076  N   ARG 1 105     133.516 179.828 138.895  1.00224.88           N  
ATOM   1077  CA  ARG 1 105     134.429 179.265 139.882  1.00224.88           C  
ATOM   1078  C   ARG 1 105     134.380 180.057 141.183  1.00224.88           C  
ATOM   1079  O   ARG 1 105     134.331 179.473 142.272  1.00224.88           O  
ATOM   1080  CB  ARG 1 105     135.853 179.234 139.322  1.00224.88           C  
ATOM   1081  CG  ARG 1 105     136.926 178.787 140.311  1.00224.88           C  
ATOM   1082  CD  ARG 1 105     136.617 177.413 140.902  1.00224.88           C  
ATOM   1083  NE  ARG 1 105     137.595 177.002 141.902  1.00224.88           N  
ATOM   1084  CZ  ARG 1 105     137.570 177.376 143.174  1.00224.88           C  
ATOM   1085  NH1 ARG 1 105     136.620 178.169 143.644  1.00224.88           N  
ATOM   1086  NH2 ARG 1 105     138.518 176.939 143.998  1.00224.88           N  
ATOM   1087  H   ARG 1 105     133.895 180.328 138.103  1.00  0.00           H  
ATOM   1088  HA  ARG 1 105     134.115 178.244 140.102  1.00  0.00           H  
ATOM   1089 1HB  ARG 1 105     135.893 178.560 138.468  1.00  0.00           H  
ATOM   1090 2HB  ARG 1 105     136.126 180.228 138.968  1.00  0.00           H  
ATOM   1091 1HG  ARG 1 105     137.889 178.732 139.803  1.00  0.00           H  
ATOM   1092 2HG  ARG 1 105     136.988 179.505 141.130  1.00  0.00           H  
ATOM   1093 1HD  ARG 1 105     135.638 177.434 141.380  1.00  0.00           H  
ATOM   1094 2HD  ARG 1 105     136.617 176.667 140.108  1.00  0.00           H  
ATOM   1095  HE  ARG 1 105     138.343 176.390 141.604  1.00  0.00           H  
ATOM   1096 1HH1 ARG 1 105     135.891 178.504 143.029  1.00  0.00           H  
ATOM   1097 2HH1 ARG 1 105     136.623 178.439 144.617  1.00  0.00           H  
ATOM   1098 1HH2 ARG 1 105     139.246 176.329 143.652  1.00  0.00           H  
ATOM   1099 2HH2 ARG 1 105     138.510 177.216 144.968  1.00  0.00           H  
ATOM   1100  N   GLU 1 106     134.379 181.380 141.091  1.00248.21           N  
ATOM   1101  CA  GLU 1 106     134.357 182.246 142.267  1.00248.21           C  
ATOM   1102  C   GLU 1 106     133.237 183.267 142.134  1.00248.21           C  
ATOM   1103  O   GLU 1 106     133.325 184.167 141.273  1.00248.21           O  
ATOM   1104  CB  GLU 1 106     135.700 182.944 142.455  1.00248.21           C  
ATOM   1105  CG  GLU 1 106     135.770 183.811 143.700  1.00248.21           C  
ATOM   1106  CD  GLU 1 106     135.463 183.036 144.966  1.00248.21           C  
ATOM   1107  OE1 GLU 1 106     136.063 181.960 145.168  1.00248.21           O  
ATOM   1108  OE2 GLU 1 106     134.617 183.502 145.758  1.00248.21           O  
ATOM   1109  H   GLU 1 106     134.394 181.799 140.172  1.00  0.00           H  
ATOM   1110  HA  GLU 1 106     134.162 181.631 143.146  1.00  0.00           H  
ATOM   1111 1HB  GLU 1 106     136.493 182.198 142.514  1.00  0.00           H  
ATOM   1112 2HB  GLU 1 106     135.907 183.573 141.590  1.00  0.00           H  
ATOM   1113 1HG  GLU 1 106     136.770 184.237 143.778  1.00  0.00           H  
ATOM   1114 2HG  GLU 1 106     135.062 184.633 143.598  1.00  0.00           H  
ATOM   1115  N   PRO 1 107     132.179 183.166 142.934  1.00258.46           N  
ATOM   1116  CA  PRO 1 107     131.192 184.247 142.988  1.00258.46           C  
ATOM   1117  C   PRO 1 107     131.775 185.472 143.674  1.00258.46           C  
ATOM   1118  O   PRO 1 107     132.722 185.377 144.461  1.00258.46           O  
ATOM   1119  CB  PRO 1 107     130.047 183.642 143.804  1.00258.46           C  
ATOM   1120  CG  PRO 1 107     130.714 182.626 144.669  1.00258.46           C  
ATOM   1121  CD  PRO 1 107     131.839 182.059 143.844  1.00258.46           C  
ATOM   1122  HA  PRO 1 107     130.860 184.485 141.967  1.00  0.00           H  
ATOM   1123 1HB  PRO 1 107     129.540 184.429 144.382  1.00  0.00           H  
ATOM   1124 2HB  PRO 1 107     129.296 183.203 143.131  1.00  0.00           H  
ATOM   1125 1HG  PRO 1 107     131.079 183.096 145.594  1.00  0.00           H  
ATOM   1126 2HG  PRO 1 107     129.994 181.851 144.969  1.00  0.00           H  
ATOM   1127 1HD  PRO 1 107     132.682 181.801 144.501  1.00  0.00           H  
ATOM   1128 2HD  PRO 1 107     131.484 181.171 143.300  1.00  0.00           H  
ATOM   1129  N   ASP 1 108     131.180 186.626 143.358  1.00268.25           N  
ATOM   1130  CA  ASP 1 108     131.629 187.956 143.790  1.00268.25           C  
ATOM   1131  C   ASP 1 108     133.089 188.194 143.392  1.00268.25           C  
ATOM   1132  O   ASP 1 108     133.989 188.316 144.222  1.00268.25           O  
ATOM   1133  CB  ASP 1 108     131.415 188.165 145.295  1.00268.25           C  
ATOM   1134  CG  ASP 1 108     129.961 188.406 145.652  1.00268.25           C  
ATOM   1135  OD1 ASP 1 108     129.297 189.193 144.946  1.00268.25           O  
ATOM   1136  OD2 ASP 1 108     129.483 187.810 146.640  1.00268.25           O  
ATOM   1137  H   ASP 1 108     130.359 186.549 142.775  1.00  0.00           H  
ATOM   1138  HA  ASP 1 108     131.046 188.708 143.258  1.00  0.00           H  
ATOM   1139 1HB  ASP 1 108     131.769 187.288 145.838  1.00  0.00           H  
ATOM   1140 2HB  ASP 1 108     132.005 189.018 145.631  1.00  0.00           H  
ATOM   1141  N   SER 1 109     133.297 188.229 142.079  1.00254.20           N  
ATOM   1142  CA  SER 1 109     134.620 188.383 141.493  1.00254.20           C  
ATOM   1143  C   SER 1 109     134.697 189.696 140.729  1.00254.20           C  
ATOM   1144  O   SER 1 109     133.742 190.089 140.051  1.00254.20           O  
ATOM   1145  CB  SER 1 109     134.948 187.214 140.560  1.00254.20           C  
ATOM   1146  OG  SER 1 109     134.885 185.980 141.253  1.00254.20           O  
ATOM   1147  H   SER 1 109     132.496 188.144 141.470  1.00  0.00           H  
ATOM   1148  HA  SER 1 109     135.356 188.397 142.298  1.00  0.00           H  
ATOM   1149 1HB  SER 1 109     134.244 187.204 139.728  1.00  0.00           H  
ATOM   1150 2HB  SER 1 109     135.945 187.350 140.143  1.00  0.00           H  
ATOM   1151  HG  SER 1 109     134.646 186.196 142.157  1.00  0.00           H  
ATOM   1152  N   ASN 1 110     135.832 190.376 140.848  1.00244.69           N  
ATOM   1153  CA  ASN 1 110     136.076 191.648 140.172  1.00244.69           C  
ATOM   1154  C   ASN 1 110     137.122 191.405 139.087  1.00244.69           C  
ATOM   1155  O   ASN 1 110     138.327 191.450 139.340  1.00244.69           O  
ATOM   1156  CB  ASN 1 110     136.526 192.719 141.163  1.00244.69           C  
ATOM   1157  CG  ASN 1 110     135.397 193.196 142.056  1.00244.69           C  
ATOM   1158  OD1 ASN 1 110     135.508 193.172 143.282  1.00244.69           O  
ATOM   1159  ND2 ASN 1 110     134.303 193.633 141.444  1.00244.69           N  
ATOM   1160  H   ASN 1 110     136.554 189.985 141.437  1.00  0.00           H  
ATOM   1161  HA  ASN 1 110     135.145 191.978 139.709  1.00  0.00           H  
ATOM   1162 1HB  ASN 1 110     137.327 192.323 141.789  1.00  0.00           H  
ATOM   1163 2HB  ASN 1 110     136.929 193.573 140.618  1.00  0.00           H  
ATOM   1164 1HD2 ASN 1 110     133.526 193.960 141.982  1.00  0.00           H  
ATOM   1165 2HD2 ASN 1 110     134.256 193.635 140.446  1.00  0.00           H  
ATOM   1166  N   VAL 1 111     136.652 191.146 137.872  1.00231.76           N  
ATOM   1167  CA  VAL 1 111     137.515 190.861 136.732  1.00231.76           C  
ATOM   1168  C   VAL 1 111     137.609 192.116 135.879  1.00231.76           C  
ATOM   1169  O   VAL 1 111     136.585 192.710 135.525  1.00231.76           O  
ATOM   1170  CB  VAL 1 111     136.977 189.672 135.918  1.00231.76           C  
ATOM   1171  CG1 VAL 1 111     137.816 189.445 134.667  1.00231.76           C  
ATOM   1172  CG2 VAL 1 111     136.933 188.420 136.780  1.00231.76           C  
ATOM   1173  H   VAL 1 111     135.650 191.149 137.742  1.00  0.00           H  
ATOM   1174  HA  VAL 1 111     138.507 190.602 137.105  1.00  0.00           H  
ATOM   1175  HB  VAL 1 111     135.971 189.907 135.571  1.00  0.00           H  
ATOM   1176 1HG1 VAL 1 111     137.415 188.599 134.108  1.00  0.00           H  
ATOM   1177 2HG1 VAL 1 111     137.787 190.338 134.043  1.00  0.00           H  
ATOM   1178 3HG1 VAL 1 111     138.846 189.234 134.953  1.00  0.00           H  
ATOM   1179 1HG2 VAL 1 111     136.550 187.587 136.192  1.00  0.00           H  
ATOM   1180 2HG2 VAL 1 111     137.938 188.185 137.132  1.00  0.00           H  
ATOM   1181 3HG2 VAL 1 111     136.280 188.590 137.636  1.00  0.00           H  
ATOM   1182  N   ILE 1 112     138.834 192.537 135.567  1.00226.97           N  
ATOM   1183  CA  ILE 1 112     139.083 193.739 134.780  1.00226.97           C  
ATOM   1184  C   ILE 1 112     140.044 193.380 133.654  1.00226.97           C  
ATOM   1185  O   ILE 1 112     141.030 192.666 133.870  1.00226.97           O  
ATOM   1186  CB  ILE 1 112     139.647 194.931 135.606  1.00226.97           C  
ATOM   1187  CG1 ILE 1 112     138.994 195.122 136.994  1.00226.97           C  
ATOM   1188  CG2 ILE 1 112     139.528 196.235 134.825  1.00226.97           C  
ATOM   1189  CD1 ILE 1 112     139.578 194.324 138.171  1.00226.97           C  
ATOM   1190  H   ILE 1 112     139.619 191.992 135.895  1.00  0.00           H  
ATOM   1191  HA  ILE 1 112     138.140 194.071 134.348  1.00  0.00           H  
ATOM   1192  HB  ILE 1 112     140.698 194.752 135.832  1.00  0.00           H  
ATOM   1193 1HG1 ILE 1 112     139.049 196.172 137.280  1.00  0.00           H  
ATOM   1194 2HG1 ILE 1 112     137.939 194.854 136.940  1.00  0.00           H  
ATOM   1195 1HG2 ILE 1 112     139.928 197.054 135.422  1.00  0.00           H  
ATOM   1196 2HG2 ILE 1 112     140.091 196.155 133.896  1.00  0.00           H  
ATOM   1197 3HG2 ILE 1 112     138.479 196.429 134.598  1.00  0.00           H  
ATOM   1198 1HD1 ILE 1 112     139.022 194.557 139.080  1.00  0.00           H  
ATOM   1199 2HD1 ILE 1 112     139.500 193.257 137.961  1.00  0.00           H  
ATOM   1200 3HD1 ILE 1 112     140.625 194.592 138.308  1.00  0.00           H  
ATOM   1201  N   VAL 1 113     139.751 193.871 132.451  1.00228.31           N  
ATOM   1202  CA  VAL 1 113     140.593 193.664 131.282  1.00228.31           C  
ATOM   1203  C   VAL 1 113     140.950 195.032 130.707  1.00228.31           C  
ATOM   1204  O   VAL 1 113     140.193 196.003 130.832  1.00228.31           O  
ATOM   1205  CB  VAL 1 113     139.890 192.746 130.237  1.00228.31           C  
ATOM   1206  CG1 VAL 1 113     138.636 193.392 129.663  1.00228.31           C  
ATOM   1207  CG2 VAL 1 113     140.843 192.273 129.127  1.00228.31           C  
ATOM   1208  H   VAL 1 113     138.903 194.411 132.357  1.00  0.00           H  
ATOM   1209  HA  VAL 1 113     141.515 193.176 131.601  1.00  0.00           H  
ATOM   1210  HB  VAL 1 113     139.499 191.865 130.746  1.00  0.00           H  
ATOM   1211 1HG1 VAL 1 113     138.178 192.717 128.939  1.00  0.00           H  
ATOM   1212 2HG1 VAL 1 113     137.930 193.594 130.468  1.00  0.00           H  
ATOM   1213 3HG1 VAL 1 113     138.902 194.326 129.169  1.00  0.00           H  
ATOM   1214 1HG2 VAL 1 113     140.300 191.637 128.428  1.00  0.00           H  
ATOM   1215 2HG2 VAL 1 113     141.242 193.138 128.596  1.00  0.00           H  
ATOM   1216 3HG2 VAL 1 113     141.664 191.708 129.569  1.00  0.00           H  
ATOM   1217  N   VAL 1 114     142.144 195.120 130.125  1.00217.67           N  
ATOM   1218  CA  VAL 1 114     142.598 196.326 129.452  1.00217.67           C  
ATOM   1219  C   VAL 1 114     142.645 196.067 127.954  1.00217.67           C  
ATOM   1220  O   VAL 1 114     142.607 194.925 127.482  1.00217.67           O  
ATOM   1221  CB  VAL 1 114     143.968 196.815 129.969  1.00217.67           C  
ATOM   1222  CG1 VAL 1 114     143.992 196.809 131.484  1.00217.67           C  
ATOM   1223  CG2 VAL 1 114     145.093 195.951 129.417  1.00217.67           C  
ATOM   1224  H   VAL 1 114     142.753 194.315 130.156  1.00  0.00           H  
ATOM   1225  HA  VAL 1 114     141.873 197.120 129.638  1.00  0.00           H  
ATOM   1226  HB  VAL 1 114     144.120 197.846 129.648  1.00  0.00           H  
ATOM   1227 1HG1 VAL 1 114     144.964 197.157 131.834  1.00  0.00           H  
ATOM   1228 2HG1 VAL 1 114     143.213 197.470 131.863  1.00  0.00           H  
ATOM   1229 3HG1 VAL 1 114     143.818 195.796 131.847  1.00  0.00           H  
ATOM   1230 1HG2 VAL 1 114     146.049 196.314 129.794  1.00  0.00           H  
ATOM   1231 2HG2 VAL 1 114     144.947 194.918 129.733  1.00  0.00           H  
ATOM   1232 3HG2 VAL 1 114     145.090 196.001 128.328  1.00  0.00           H  
ATOM   1233  N   ASP 1 115     142.703 197.158 127.199  1.00222.67           N  
ATOM   1234  CA  ASP 1 115     142.733 197.110 125.742  1.00222.67           C  
ATOM   1235  C   ASP 1 115     144.184 197.263 125.313  1.00222.67           C  
ATOM   1236  O   ASP 1 115     144.786 198.325 125.485  1.00222.67           O  
ATOM   1237  CB  ASP 1 115     141.869 198.209 125.144  1.00222.67           C  
ATOM   1238  CG  ASP 1 115     141.698 198.076 123.645  1.00222.67           C  
ATOM   1239  OD1 ASP 1 115     142.138 197.057 123.078  1.00222.67           O  
ATOM   1240  OD2 ASP 1 115     141.130 199.000 123.027  1.00222.67           O  
ATOM   1241  H   ASP 1 115     142.727 198.055 127.662  1.00  0.00           H  
ATOM   1242  HA  ASP 1 115     142.337 196.147 125.419  1.00  0.00           H  
ATOM   1243 1HB  ASP 1 115     140.884 198.191 125.610  1.00  0.00           H  
ATOM   1244 2HB  ASP 1 115     142.315 199.180 125.359  1.00  0.00           H  
ATOM   1245  N   TRP 1 116     144.748 196.197 124.752  1.00221.93           N  
ATOM   1246  CA  TRP 1 116     146.101 196.311 124.238  1.00221.93           C  
ATOM   1247  C   TRP 1 116     146.115 196.967 122.858  1.00221.93           C  
ATOM   1248  O   TRP 1 116     147.140 197.541 122.478  1.00221.93           O  
ATOM   1249  CB  TRP 1 116     146.761 194.924 124.250  1.00221.93           C  
ATOM   1250  CG  TRP 1 116     148.018 194.754 123.445  1.00221.93           C  
ATOM   1251  CD1 TRP 1 116     148.233 193.872 122.429  1.00221.93           C  
ATOM   1252  CD2 TRP 1 116     149.254 195.454 123.637  1.00221.93           C  
ATOM   1253  NE1 TRP 1 116     149.520 193.992 121.961  1.00221.93           N  
ATOM   1254  CE2 TRP 1 116     150.166 194.960 122.684  1.00221.93           C  
ATOM   1255  CE3 TRP 1 116     149.675 196.459 124.514  1.00221.93           C  
ATOM   1256  CZ2 TRP 1 116     151.470 195.437 122.584  1.00221.93           C  
ATOM   1257  CZ3 TRP 1 116     150.969 196.932 124.410  1.00221.93           C  
ATOM   1258  CH2 TRP 1 116     151.851 196.421 123.455  1.00221.93           C  
ATOM   1259  H   TRP 1 116     144.265 195.314 124.673  1.00  0.00           H  
ATOM   1260  HA  TRP 1 116     146.662 196.983 124.887  1.00  0.00           H  
ATOM   1261 1HB  TRP 1 116     147.013 194.650 125.275  1.00  0.00           H  
ATOM   1262 2HB  TRP 1 116     146.055 194.182 123.877  1.00  0.00           H  
ATOM   1263  HD1 TRP 1 116     147.493 193.173 122.044  1.00  0.00           H  
ATOM   1264  HE1 TRP 1 116     149.925 193.455 121.208  1.00  0.00           H  
ATOM   1265  HE3 TRP 1 116     148.994 196.862 125.263  1.00  0.00           H  
ATOM   1266  HZ2 TRP 1 116     152.172 195.053 121.844  1.00  0.00           H  
ATOM   1267  HZ3 TRP 1 116     151.285 197.718 125.096  1.00  0.00           H  
ATOM   1268  HH2 TRP 1 116     152.866 196.817 123.405  1.00  0.00           H  
ATOM   1269  N   LEU 1 117     144.970 196.985 122.148  1.00222.03           N  
ATOM   1270  CA  LEU 1 117     144.880 197.510 120.781  1.00222.03           C  
ATOM   1271  C   LEU 1 117     145.123 199.010 120.678  1.00222.03           C  
ATOM   1272  O   LEU 1 117     145.312 199.504 119.560  1.00222.03           O  
ATOM   1273  CB  LEU 1 117     143.514 197.239 120.138  1.00222.03           C  
ATOM   1274  CG  LEU 1 117     143.082 195.897 119.541  1.00222.03           C  
ATOM   1275  CD1 LEU 1 117     142.705 194.921 120.611  1.00222.03           C  
ATOM   1276  CD2 LEU 1 117     141.937 196.073 118.556  1.00222.03           C  
ATOM   1277  H   LEU 1 117     144.140 196.616 122.589  1.00  0.00           H  
ATOM   1278  HA  LEU 1 117     145.636 197.017 120.171  1.00  0.00           H  
ATOM   1279 1HB  LEU 1 117     142.738 197.436 120.876  1.00  0.00           H  
ATOM   1280 2HB  LEU 1 117     143.379 197.929 119.305  1.00  0.00           H  
ATOM   1281  HG  LEU 1 117     143.924 195.444 119.016  1.00  0.00           H  
ATOM   1282 1HD1 LEU 1 117     142.403 193.978 120.154  1.00  0.00           H  
ATOM   1283 2HD1 LEU 1 117     143.560 194.749 121.264  1.00  0.00           H  
ATOM   1284 3HD1 LEU 1 117     141.877 195.322 121.194  1.00  0.00           H  
ATOM   1285 1HD2 LEU 1 117     141.654 195.102 118.149  1.00  0.00           H  
ATOM   1286 2HD2 LEU 1 117     141.082 196.515 119.067  1.00  0.00           H  
ATOM   1287 3HD2 LEU 1 117     142.253 196.728 117.744  1.00  0.00           H  
ATOM   1288  N   SER 1 118     145.094 199.745 121.793  1.00245.70           N  
ATOM   1289  CA  SER 1 118     145.447 201.160 121.760  1.00245.70           C  
ATOM   1290  C   SER 1 118     146.912 201.363 121.395  1.00245.70           C  
ATOM   1291  O   SER 1 118     147.274 202.403 120.833  1.00245.70           O  
ATOM   1292  CB  SER 1 118     145.137 201.808 123.110  1.00245.70           C  
ATOM   1293  OG  SER 1 118     145.974 201.289 124.130  1.00245.70           O  
ATOM   1294  H   SER 1 118     144.826 199.325 122.672  1.00  0.00           H  
ATOM   1295  HA  SER 1 118     144.849 201.648 120.989  1.00  0.00           H  
ATOM   1296 1HB  SER 1 118     145.276 202.886 123.036  1.00  0.00           H  
ATOM   1297 2HB  SER 1 118     144.094 201.630 123.368  1.00  0.00           H  
ATOM   1298  HG  SER 1 118     146.541 200.642 123.703  1.00  0.00           H  
ATOM   1299  N   ARG 1 119     147.765 200.390 121.707  1.00239.38           N  
ATOM   1300  CA  ARG 1 119     149.182 200.464 121.383  1.00239.38           C  
ATOM   1301  C   ARG 1 119     149.699 199.097 120.937  1.00239.38           C  
ATOM   1302  O   ARG 1 119     150.767 198.649 121.365  1.00239.38           O  
ATOM   1303  CB  ARG 1 119     149.962 201.020 122.574  1.00239.38           C  
ATOM   1304  CG  ARG 1 119     150.649 202.351 122.289  1.00239.38           C  
ATOM   1305  CD  ARG 1 119     151.734 202.685 123.313  1.00239.38           C  
ATOM   1306  NE  ARG 1 119     151.365 202.349 124.686  1.00239.38           N  
ATOM   1307  CZ  ARG 1 119     150.491 203.021 125.428  1.00239.38           C  
ATOM   1308  NH1 ARG 1 119     149.909 204.126 124.988  1.00239.38           N  
ATOM   1309  NH2 ARG 1 119     150.211 202.586 126.652  1.00239.38           N  
ATOM   1310  H   ARG 1 119     147.412 199.574 122.185  1.00  0.00           H  
ATOM   1311  HA  ARG 1 119     149.308 201.136 120.534  1.00  0.00           H  
ATOM   1312 1HB  ARG 1 119     149.287 201.158 123.418  1.00  0.00           H  
ATOM   1313 2HB  ARG 1 119     150.723 200.301 122.878  1.00  0.00           H  
ATOM   1314 1HG  ARG 1 119     151.118 202.315 121.305  1.00  0.00           H  
ATOM   1315 2HG  ARG 1 119     149.911 203.154 122.310  1.00  0.00           H  
ATOM   1316 1HD  ARG 1 119     152.641 202.131 123.075  1.00  0.00           H  
ATOM   1317 2HD  ARG 1 119     151.944 203.754 123.285  1.00  0.00           H  
ATOM   1318  HE  ARG 1 119     151.807 201.543 125.108  1.00  0.00           H  
ATOM   1319 1HH1 ARG 1 119     150.126 204.479 124.066  1.00  0.00           H  
ATOM   1320 2HH1 ARG 1 119     149.249 204.616 125.574  1.00  0.00           H  
ATOM   1321 1HH2 ARG 1 119     150.661 201.754 127.008  1.00  0.00           H  
ATOM   1322 2HH2 ARG 1 119     149.549 203.087 127.226  1.00  0.00           H  
ATOM   1323  N   ALA 1 120     148.945 198.416 120.067  1.00247.63           N  
ATOM   1324  CA  ALA 1 120     149.293 197.082 119.580  1.00247.63           C  
ATOM   1325  C   ALA 1 120     149.705 197.049 118.119  1.00247.63           C  
ATOM   1326  O   ALA 1 120     150.767 196.510 117.791  1.00247.63           O  
ATOM   1327  CB  ALA 1 120     148.120 196.113 119.753  1.00247.63           C  
ATOM   1328  H   ALA 1 120     148.097 198.854 119.737  1.00  0.00           H  
ATOM   1329  HA  ALA 1 120     150.136 196.717 120.167  1.00  0.00           H  
ATOM   1330 1HB  ALA 1 120     148.404 195.128 119.383  1.00  0.00           H  
ATOM   1331 2HB  ALA 1 120     147.859 196.043 120.809  1.00  0.00           H  
ATOM   1332 3HB  ALA 1 120     147.262 196.477 119.191  1.00  0.00           H  
ATOM   1333  N   GLN 1 121     148.884 197.608 117.226  1.00264.52           N  
ATOM   1334  CA  GLN 1 121     149.008 197.373 115.790  1.00264.52           C  
ATOM   1335  C   GLN 1 121     150.216 198.084 115.191  1.00264.52           C  
ATOM   1336  O   GLN 1 121     150.078 199.013 114.389  1.00264.52           O  
ATOM   1337  CB  GLN 1 121     147.727 197.811 115.079  1.00264.52           C  
ATOM   1338  CG  GLN 1 121     146.473 197.165 115.640  1.00264.52           C  
ATOM   1339  CD  GLN 1 121     146.545 195.652 115.613  1.00264.52           C  
ATOM   1340  OE1 GLN 1 121     146.658 195.045 114.549  1.00264.52           O  
ATOM   1341  NE2 GLN 1 121     146.477 195.035 116.787  1.00264.52           N  
ATOM   1342  H   GLN 1 121     148.151 198.216 117.564  1.00  0.00           H  
ATOM   1343  HA  GLN 1 121     149.156 196.306 115.626  1.00  0.00           H  
ATOM   1344 1HB  GLN 1 121     147.620 198.893 115.156  1.00  0.00           H  
ATOM   1345 2HB  GLN 1 121     147.796 197.564 114.020  1.00  0.00           H  
ATOM   1346 1HG  GLN 1 121     146.344 197.484 116.674  1.00  0.00           H  
ATOM   1347 2HG  GLN 1 121     145.617 197.479 115.043  1.00  0.00           H  
ATOM   1348 1HE2 GLN 1 121     146.519 194.036 116.831  1.00  0.00           H  
ATOM   1349 2HE2 GLN 1 121     146.383 195.568 117.628  1.00  0.00           H  
ATOM   1350  N   GLN 1 122     151.401 197.637 115.589  1.00261.06           N  
ATOM   1351  CA  GLN 1 122     152.683 198.173 115.148  1.00261.06           C  
ATOM   1352  C   GLN 1 122     153.624 196.981 115.009  1.00261.06           C  
ATOM   1353  O   GLN 1 122     153.192 195.825 114.950  1.00261.06           O  
ATOM   1354  CB  GLN 1 122     153.255 199.230 116.113  1.00261.06           C  
ATOM   1355  CG  GLN 1 122     152.350 200.365 116.605  1.00261.06           C  
ATOM   1356  CD  GLN 1 122     151.433 199.948 117.737  1.00261.06           C  
ATOM   1357  OE1 GLN 1 122     151.865 199.316 118.698  1.00261.06           O  
ATOM   1358  NE2 GLN 1 122     150.166 200.331 117.642  1.00261.06           N  
ATOM   1359  H   GLN 1 122     151.388 196.869 116.245  1.00  0.00           H  
ATOM   1360  HA  GLN 1 122     152.542 198.655 114.181  1.00  0.00           H  
ATOM   1361 1HB  GLN 1 122     153.616 198.740 117.017  1.00  0.00           H  
ATOM   1362 2HB  GLN 1 122     154.107 199.725 115.647  1.00  0.00           H  
ATOM   1363 1HG  GLN 1 122     152.974 201.184 116.963  1.00  0.00           H  
ATOM   1364 2HG  GLN 1 122     151.728 200.704 115.777  1.00  0.00           H  
ATOM   1365 1HE2 GLN 1 122     149.513 200.085 118.360  1.00  0.00           H  
ATOM   1366 2HE2 GLN 1 122     149.863 200.866 116.853  1.00  0.00           H  
ATOM   1367  N   HIS 1 123     154.922 197.257 114.947  1.00249.88           N  
ATOM   1368  CA  HIS 1 123     155.903 196.191 114.831  1.00249.88           C  
ATOM   1369  C   HIS 1 123     156.051 195.443 116.155  1.00249.88           C  
ATOM   1370  O   HIS 1 123     155.782 195.978 117.234  1.00249.88           O  
ATOM   1371  CB  HIS 1 123     157.248 196.758 114.379  1.00249.88           C  
ATOM   1372  CG  HIS 1 123     158.162 195.736 113.782  1.00249.88           C  
ATOM   1373  ND1 HIS 1 123     157.697 194.628 113.106  1.00249.88           N  
ATOM   1374  CD2 HIS 1 123     159.513 195.667 113.732  1.00249.88           C  
ATOM   1375  CE1 HIS 1 123     158.723 193.911 112.683  1.00249.88           C  
ATOM   1376  NE2 HIS 1 123     159.836 194.520 113.050  1.00249.88           N  
ATOM   1377  H   HIS 1 123     155.239 198.216 114.980  1.00  0.00           H  
ATOM   1378  HA  HIS 1 123     155.569 195.469 114.086  1.00  0.00           H  
ATOM   1379 1HB  HIS 1 123     157.082 197.541 113.639  1.00  0.00           H  
ATOM   1380 2HB  HIS 1 123     157.755 197.213 115.229  1.00  0.00           H  
ATOM   1381  HD2 HIS 1 123     160.214 196.383 114.162  1.00  0.00           H  
ATOM   1382  HE1 HIS 1 123     158.661 192.976 112.126  1.00  0.00           H  
ATOM   1383  HE2 HIS 1 123     160.775 194.199 112.862  1.00  0.00           H  
ATOM   1384  N   TYR 1 124     156.459 194.171 116.046  1.00241.96           N  
ATOM   1385  CA  TYR 1 124     156.514 193.283 117.209  1.00241.96           C  
ATOM   1386  C   TYR 1 124     157.563 193.697 118.250  1.00241.96           C  
ATOM   1387  O   TYR 1 124     157.219 193.730 119.448  1.00241.96           O  
ATOM   1388  CB  TYR 1 124     156.647 191.834 116.709  1.00241.96           C  
ATOM   1389  CG  TYR 1 124     156.986 190.754 117.710  1.00241.96           C  
ATOM   1390  CD1 TYR 1 124     156.040 190.287 118.614  1.00241.96           C  
ATOM   1391  CD2 TYR 1 124     158.233 190.135 117.684  1.00241.96           C  
ATOM   1392  CE1 TYR 1 124     156.346 189.272 119.508  1.00241.96           C  
ATOM   1393  CE2 TYR 1 124     158.546 189.116 118.565  1.00241.96           C  
ATOM   1394  CZ  TYR 1 124     157.600 188.689 119.476  1.00241.96           C  
ATOM   1395  OH  TYR 1 124     157.912 187.681 120.359  1.00241.96           O  
ATOM   1396  H   TYR 1 124     156.735 193.815 115.142  1.00  0.00           H  
ATOM   1397  HA  TYR 1 124     155.587 193.392 117.772  1.00  0.00           H  
ATOM   1398 1HB  TYR 1 124     155.711 191.522 116.245  1.00  0.00           H  
ATOM   1399 2HB  TYR 1 124     157.423 191.782 115.946  1.00  0.00           H  
ATOM   1400  HD1 TYR 1 124     155.039 190.719 118.628  1.00  0.00           H  
ATOM   1401  HD2 TYR 1 124     158.984 190.452 116.961  1.00  0.00           H  
ATOM   1402  HE1 TYR 1 124     155.591 188.918 120.210  1.00  0.00           H  
ATOM   1403  HE2 TYR 1 124     159.534 188.656 118.538  1.00  0.00           H  
ATOM   1404  HH  TYR 1 124     158.815 187.392 120.207  1.00  0.00           H  
ATOM   1405  N   PRO 1 125     158.820 194.045 117.900  1.00248.53           N  
ATOM   1406  CA  PRO 1 125     159.679 194.663 118.930  1.00248.53           C  
ATOM   1407  C   PRO 1 125     159.216 196.045 119.362  1.00248.53           C  
ATOM   1408  O   PRO 1 125     159.522 196.462 120.484  1.00248.53           O  
ATOM   1409  CB  PRO 1 125     161.063 194.720 118.266  1.00248.53           C  
ATOM   1410  CG  PRO 1 125     160.806 194.624 116.835  1.00248.53           C  
ATOM   1411  CD  PRO 1 125     159.626 193.733 116.700  1.00248.53           C  
ATOM   1412  HA  PRO 1 125     159.702 194.015 119.818  1.00  0.00           H  
ATOM   1413 1HB  PRO 1 125     161.572 195.657 118.537  1.00  0.00           H  
ATOM   1414 2HB  PRO 1 125     161.691 193.895 118.634  1.00  0.00           H  
ATOM   1415 1HG  PRO 1 125     160.619 195.623 116.415  1.00  0.00           H  
ATOM   1416 2HG  PRO 1 125     161.689 194.221 116.317  1.00  0.00           H  
ATOM   1417 1HD  PRO 1 125     159.084 193.979 115.775  1.00  0.00           H  
ATOM   1418 2HD  PRO 1 125     159.957 192.684 116.689  1.00  0.00           H  
ATOM   1419  N   VAL 1 126     158.487 196.772 118.515  1.00248.71           N  
ATOM   1420  CA  VAL 1 126     157.937 198.060 118.928  1.00248.71           C  
ATOM   1421  C   VAL 1 126     156.814 197.852 119.947  1.00248.71           C  
ATOM   1422  O   VAL 1 126     156.680 198.610 120.921  1.00248.71           O  
ATOM   1423  CB  VAL 1 126     157.492 198.847 117.676  1.00248.71           C  
ATOM   1424  CG1 VAL 1 126     156.366 199.814 117.964  1.00248.71           C  
ATOM   1425  CG2 VAL 1 126     158.681 199.579 117.066  1.00248.71           C  
ATOM   1426  H   VAL 1 126     158.308 196.438 117.579  1.00  0.00           H  
ATOM   1427  HA  VAL 1 126     158.717 198.619 119.446  1.00  0.00           H  
ATOM   1428  HB  VAL 1 126     157.083 198.149 116.945  1.00  0.00           H  
ATOM   1429 1HG1 VAL 1 126     156.094 200.339 117.048  1.00  0.00           H  
ATOM   1430 2HG1 VAL 1 126     155.502 199.265 118.337  1.00  0.00           H  
ATOM   1431 3HG1 VAL 1 126     156.690 200.536 118.713  1.00  0.00           H  
ATOM   1432 1HG2 VAL 1 126     158.356 200.130 116.184  1.00  0.00           H  
ATOM   1433 2HG2 VAL 1 126     159.094 200.275 117.797  1.00  0.00           H  
ATOM   1434 3HG2 VAL 1 126     159.446 198.856 116.781  1.00  0.00           H  
ATOM   1435  N   SER 1 127     156.028 196.784 119.770  1.00229.81           N  
ATOM   1436  CA  SER 1 127     155.060 196.379 120.788  1.00229.81           C  
ATOM   1437  C   SER 1 127     155.756 195.971 122.083  1.00229.81           C  
ATOM   1438  O   SER 1 127     155.278 196.285 123.185  1.00229.81           O  
ATOM   1439  CB  SER 1 127     154.201 195.234 120.254  1.00229.81           C  
ATOM   1440  OG  SER 1 127     153.391 195.664 119.173  1.00229.81           O  
ATOM   1441  H   SER 1 127     156.102 196.245 118.919  1.00  0.00           H  
ATOM   1442  HA  SER 1 127     154.417 197.231 121.013  1.00  0.00           H  
ATOM   1443 1HB  SER 1 127     154.845 194.418 119.926  1.00  0.00           H  
ATOM   1444 2HB  SER 1 127     153.569 194.850 121.054  1.00  0.00           H  
ATOM   1445  HG  SER 1 127     153.592 196.594 119.045  1.00  0.00           H  
ATOM   1446  N   ALA 1 128     156.902 195.285 121.967  1.00228.28           N  
ATOM   1447  CA  ALA 1 128     157.723 194.998 123.142  1.00228.28           C  
ATOM   1448  C   ALA 1 128     158.239 196.276 123.799  1.00228.28           C  
ATOM   1449  O   ALA 1 128     158.427 196.316 125.020  1.00228.28           O  
ATOM   1450  CB  ALA 1 128     158.892 194.091 122.760  1.00228.28           C  
ATOM   1451  H   ALA 1 128     157.208 194.959 121.061  1.00  0.00           H  
ATOM   1452  HA  ALA 1 128     157.099 194.484 123.873  1.00  0.00           H  
ATOM   1453 1HB  ALA 1 128     159.496 193.884 123.644  1.00  0.00           H  
ATOM   1454 2HB  ALA 1 128     158.509 193.154 122.355  1.00  0.00           H  
ATOM   1455 3HB  ALA 1 128     159.506 194.586 122.009  1.00  0.00           H  
ATOM   1456  N   GLY 1 129     158.486 197.315 123.002  1.00223.77           N  
ATOM   1457  CA  GLY 1 129     158.810 198.618 123.561  1.00223.77           C  
ATOM   1458  C   GLY 1 129     157.644 199.246 124.304  1.00223.77           C  
ATOM   1459  O   GLY 1 129     157.834 199.941 125.305  1.00223.77           O  
ATOM   1460  H   GLY 1 129     158.450 197.205 121.999  1.00  0.00           H  
ATOM   1461 1HA  GLY 1 129     159.653 198.521 124.245  1.00  0.00           H  
ATOM   1462 2HA  GLY 1 129     159.121 199.289 122.762  1.00  0.00           H  
ATOM   1463  N   TYR 1 130     156.426 199.028 123.816  1.00223.74           N  
ATOM   1464  CA  TYR 1 130     155.252 199.587 124.485  1.00223.74           C  
ATOM   1465  C   TYR 1 130     154.799 198.766 125.691  1.00223.74           C  
ATOM   1466  O   TYR 1 130     153.879 199.200 126.408  1.00223.74           O  
ATOM   1467  CB  TYR 1 130     154.087 199.739 123.502  1.00223.74           C  
ATOM   1468  CG  TYR 1 130     154.365 200.638 122.312  1.00223.74           C  
ATOM   1469  CD1 TYR 1 130     155.290 201.675 122.392  1.00223.74           C  
ATOM   1470  CD2 TYR 1 130     153.655 200.490 121.129  1.00223.74           C  
ATOM   1471  CE1 TYR 1 130     155.530 202.509 121.317  1.00223.74           C  
ATOM   1472  CE2 TYR 1 130     153.883 201.326 120.050  1.00223.74           C  
ATOM   1473  CZ  TYR 1 130     154.824 202.329 120.148  1.00223.74           C  
ATOM   1474  OH  TYR 1 130     155.055 203.157 119.074  1.00223.74           O  
ATOM   1475  H   TYR 1 130     156.299 198.475 122.980  1.00  0.00           H  
ATOM   1476  HA  TYR 1 130     155.510 200.574 124.870  1.00  0.00           H  
ATOM   1477 1HB  TYR 1 130     153.807 198.758 123.115  1.00  0.00           H  
ATOM   1478 2HB  TYR 1 130     153.221 200.144 124.024  1.00  0.00           H  
ATOM   1479  HD1 TYR 1 130     155.843 201.842 123.317  1.00  0.00           H  
ATOM   1480  HD2 TYR 1 130     152.903 199.706 121.039  1.00  0.00           H  
ATOM   1481  HE1 TYR 1 130     156.259 203.314 121.404  1.00  0.00           H  
ATOM   1482  HE2 TYR 1 130     153.319 201.191 119.127  1.00  0.00           H  
ATOM   1483  HH  TYR 1 130     154.483 202.902 118.346  1.00  0.00           H  
ATOM   1484  N   THR 1 131     155.399 197.586 125.896  1.00208.93           N  
ATOM   1485  CA  THR 1 131     155.096 196.779 127.082  1.00208.93           C  
ATOM   1486  C   THR 1 131     155.395 197.514 128.386  1.00208.93           C  
ATOM   1487  O   THR 1 131     154.621 197.411 129.342  1.00208.93           O  
ATOM   1488  CB  THR 1 131     155.868 195.461 127.061  1.00208.93           C  
ATOM   1489  OG1 THR 1 131     157.270 195.720 126.915  1.00208.93           O  
ATOM   1490  CG2 THR 1 131     155.373 194.565 125.962  1.00208.93           C  
ATOM   1491  H   THR 1 131     156.072 197.242 125.226  1.00  0.00           H  
ATOM   1492  HA  THR 1 131     154.030 196.552 127.083  1.00  0.00           H  
ATOM   1493  HB  THR 1 131     155.743 194.951 128.016  1.00  0.00           H  
ATOM   1494  HG1 THR 1 131     157.416 196.668 126.862  1.00  0.00           H  
ATOM   1495 1HG2 THR 1 131     155.939 193.634 125.969  1.00  0.00           H  
ATOM   1496 2HG2 THR 1 131     154.316 194.349 126.117  1.00  0.00           H  
ATOM   1497 3HG2 THR 1 131     155.505 195.061 125.001  1.00  0.00           H  
ATOM   1498  N   LYS 1 132     156.509 198.248 128.468  1.00222.15           N  
ATOM   1499  CA  LYS 1 132     156.745 198.957 129.725  1.00222.15           C  
ATOM   1500  C   LYS 1 132     155.852 200.181 129.892  1.00222.15           C  
ATOM   1501  O   LYS 1 132     155.574 200.572 131.029  1.00222.15           O  
ATOM   1502  CB  LYS 1 132     158.218 199.342 129.911  1.00222.15           C  
ATOM   1503  CG  LYS 1 132     159.253 198.331 129.432  1.00222.15           C  
ATOM   1504  CD  LYS 1 132     160.474 198.997 128.815  1.00222.15           C  
ATOM   1505  CE  LYS 1 132     160.263 199.350 127.374  1.00222.15           C  
ATOM   1506  NZ  LYS 1 132     160.100 198.100 126.590  1.00222.15           N  
ATOM   1507  H   LYS 1 132     157.182 198.335 127.720  1.00  0.00           H  
ATOM   1508  HA  LYS 1 132     156.467 198.300 130.550  1.00  0.00           H  
ATOM   1509 1HB  LYS 1 132     158.421 200.273 129.381  1.00  0.00           H  
ATOM   1510 2HB  LYS 1 132     158.418 199.517 130.968  1.00  0.00           H  
ATOM   1511 1HG  LYS 1 132     159.582 197.721 130.274  1.00  0.00           H  
ATOM   1512 2HG  LYS 1 132     158.804 197.677 128.685  1.00  0.00           H  
ATOM   1513 1HD  LYS 1 132     160.707 199.910 129.364  1.00  0.00           H  
ATOM   1514 2HD  LYS 1 132     161.329 198.324 128.883  1.00  0.00           H  
ATOM   1515 1HE  LYS 1 132     159.376 199.975 127.279  1.00  0.00           H  
ATOM   1516 2HE  LYS 1 132     161.120 199.916 127.009  1.00  0.00           H  
ATOM   1517 1HZ  LYS 1 132     159.958 198.329 125.616  1.00  0.00           H  
ATOM   1518 2HZ  LYS 1 132     160.930 197.532 126.684  1.00  0.00           H  
ATOM   1519 3HZ  LYS 1 132     159.301 197.587 126.935  1.00  0.00           H  
ATOM   1520  N   LEU 1 133     155.349 200.772 128.805  1.00227.77           N  
ATOM   1521  CA  LEU 1 133     154.382 201.856 128.971  1.00227.77           C  
ATOM   1522  C   LEU 1 133     153.037 201.335 129.467  1.00227.77           C  
ATOM   1523  O   LEU 1 133     152.413 201.951 130.343  1.00227.77           O  
ATOM   1524  CB  LEU 1 133     154.212 202.638 127.671  1.00227.77           C  
ATOM   1525  CG  LEU 1 133     155.458 202.848 126.818  1.00227.77           C  
ATOM   1526  CD1 LEU 1 133     155.055 203.434 125.486  1.00227.77           C  
ATOM   1527  CD2 LEU 1 133     156.444 203.758 127.530  1.00227.77           C  
ATOM   1528  H   LEU 1 133     155.618 200.491 127.873  1.00  0.00           H  
ATOM   1529  HA  LEU 1 133     154.754 202.536 129.736  1.00  0.00           H  
ATOM   1530 1HB  LEU 1 133     153.484 202.121 127.048  1.00  0.00           H  
ATOM   1531 2HB  LEU 1 133     153.819 203.627 127.909  1.00  0.00           H  
ATOM   1532  HG  LEU 1 133     155.937 201.887 126.630  1.00  0.00           H  
ATOM   1533 1HD1 LEU 1 133     155.943 203.586 124.872  1.00  0.00           H  
ATOM   1534 2HD1 LEU 1 133     154.376 202.749 124.978  1.00  0.00           H  
ATOM   1535 3HD1 LEU 1 133     154.556 204.389 125.645  1.00  0.00           H  
ATOM   1536 1HD2 LEU 1 133     157.328 203.896 126.906  1.00  0.00           H  
ATOM   1537 2HD2 LEU 1 133     155.977 204.725 127.717  1.00  0.00           H  
ATOM   1538 3HD2 LEU 1 133     156.736 203.307 128.478  1.00  0.00           H  
ATOM   1539  N   VAL 1 134     152.579 200.192 128.946  1.00226.88           N  
ATOM   1540  CA  VAL 1 134     151.350 199.629 129.506  1.00226.88           C  
ATOM   1541  C   VAL 1 134     151.594 199.047 130.900  1.00226.88           C  
ATOM   1542  O   VAL 1 134     150.662 198.984 131.715  1.00226.88           O  
ATOM   1543  CB  VAL 1 134     150.704 198.603 128.550  1.00226.88           C  
ATOM   1544  CG1 VAL 1 134     150.501 199.223 127.177  1.00226.88           C  
ATOM   1545  CG2 VAL 1 134     151.507 197.323 128.446  1.00226.88           C  
ATOM   1546  H   VAL 1 134     153.042 199.708 128.190  1.00  0.00           H  
ATOM   1547  HA  VAL 1 134     150.638 200.440 129.662  1.00  0.00           H  
ATOM   1548  HB  VAL 1 134     149.709 198.352 128.919  1.00  0.00           H  
ATOM   1549 1HG1 VAL 1 134     150.044 198.491 126.511  1.00  0.00           H  
ATOM   1550 2HG1 VAL 1 134     149.848 200.091 127.263  1.00  0.00           H  
ATOM   1551 3HG1 VAL 1 134     151.464 199.531 126.771  1.00  0.00           H  
ATOM   1552 1HG2 VAL 1 134     151.009 196.636 127.763  1.00  0.00           H  
ATOM   1553 2HG2 VAL 1 134     152.505 197.549 128.071  1.00  0.00           H  
ATOM   1554 3HG2 VAL 1 134     151.586 196.862 129.431  1.00  0.00           H  
ATOM   1555  N   GLY 1 135     152.839 198.668 131.210  1.00221.82           N  
ATOM   1556  CA  GLY 1 135     153.184 198.319 132.577  1.00221.82           C  
ATOM   1557  C   GLY 1 135     153.105 199.505 133.518  1.00221.82           C  
ATOM   1558  O   GLY 1 135     152.670 199.368 134.660  1.00221.82           O  
ATOM   1559  H   GLY 1 135     153.551 198.621 130.496  1.00  0.00           H  
ATOM   1560 1HA  GLY 1 135     152.512 197.538 132.934  1.00  0.00           H  
ATOM   1561 2HA  GLY 1 135     154.194 197.911 132.604  1.00  0.00           H  
ATOM   1562  N   GLN 1 136     153.518 200.685 133.049  1.00244.46           N  
ATOM   1563  CA  GLN 1 136     153.329 201.910 133.825  1.00244.46           C  
ATOM   1564  C   GLN 1 136     151.849 202.249 133.978  1.00244.46           C  
ATOM   1565  O   GLN 1 136     151.431 202.797 135.006  1.00244.46           O  
ATOM   1566  CB  GLN 1 136     154.075 203.072 133.172  1.00244.46           C  
ATOM   1567  CG  GLN 1 136     155.586 202.971 133.255  1.00244.46           C  
ATOM   1568  CD  GLN 1 136     156.286 203.965 132.350  1.00244.46           C  
ATOM   1569  OE1 GLN 1 136     155.757 204.353 131.308  1.00244.46           O  
ATOM   1570  NE2 GLN 1 136     157.482 204.383 132.744  1.00244.46           N  
ATOM   1571  H   GLN 1 136     153.968 200.739 132.146  1.00  0.00           H  
ATOM   1572  HA  GLN 1 136     153.734 201.752 134.825  1.00  0.00           H  
ATOM   1573 1HB  GLN 1 136     153.801 203.134 132.119  1.00  0.00           H  
ATOM   1574 2HB  GLN 1 136     153.776 204.008 133.644  1.00  0.00           H  
ATOM   1575 1HG  GLN 1 136     155.897 203.167 134.281  1.00  0.00           H  
ATOM   1576 2HG  GLN 1 136     155.890 201.967 132.958  1.00  0.00           H  
ATOM   1577 1HE2 GLN 1 136     157.992 205.040 132.187  1.00  0.00           H  
ATOM   1578 2HE2 GLN 1 136     157.875 204.042 133.598  1.00  0.00           H  
ATOM   1579  N   ASP 1 137     151.046 201.938 132.957  1.00262.11           N  
ATOM   1580  CA  ASP 1 137     149.606 202.178 133.037  1.00262.11           C  
ATOM   1581  C   ASP 1 137     148.954 201.310 134.115  1.00262.11           C  
ATOM   1582  O   ASP 1 137     148.221 201.811 134.978  1.00262.11           O  
ATOM   1583  CB  ASP 1 137     148.964 201.922 131.673  1.00262.11           C  
ATOM   1584  CG  ASP 1 137     149.380 202.944 130.632  1.00262.11           C  
ATOM   1585  OD1 ASP 1 137     149.914 204.007 131.011  1.00262.11           O  
ATOM   1586  OD2 ASP 1 137     149.174 202.682 129.429  1.00262.11           O  
ATOM   1587  H   ASP 1 137     151.431 201.532 132.116  1.00  0.00           H  
ATOM   1588  HA  ASP 1 137     149.444 203.219 133.316  1.00  0.00           H  
ATOM   1589 1HB  ASP 1 137     149.242 200.928 131.321  1.00  0.00           H  
ATOM   1590 2HB  ASP 1 137     147.878 201.943 131.772  1.00  0.00           H  
ATOM   1591  N   VAL 1 138     149.247 200.005 134.110  1.00248.05           N  
ATOM   1592  CA  VAL 1 138     148.695 199.132 135.147  1.00248.05           C  
ATOM   1593  C   VAL 1 138     149.387 199.381 136.495  1.00248.05           C  
ATOM   1594  O   VAL 1 138     148.819 199.086 137.560  1.00248.05           O  
ATOM   1595  CB  VAL 1 138     148.765 197.659 134.678  1.00248.05           C  
ATOM   1596  CG1 VAL 1 138     150.196 197.201 134.482  1.00248.05           C  
ATOM   1597  CG2 VAL 1 138     147.960 196.708 135.582  1.00248.05           C  
ATOM   1598  H   VAL 1 138     149.846 199.608 133.400  1.00  0.00           H  
ATOM   1599  HA  VAL 1 138     147.652 199.405 135.310  1.00  0.00           H  
ATOM   1600  HB  VAL 1 138     148.361 197.589 133.668  1.00  0.00           H  
ATOM   1601 1HG1 VAL 1 138     150.204 196.162 134.152  1.00  0.00           H  
ATOM   1602 2HG1 VAL 1 138     150.677 197.824 133.728  1.00  0.00           H  
ATOM   1603 3HG1 VAL 1 138     150.737 197.286 135.424  1.00  0.00           H  
ATOM   1604 1HG2 VAL 1 138     148.045 195.689 135.205  1.00  0.00           H  
ATOM   1605 2HG2 VAL 1 138     148.352 196.753 136.598  1.00  0.00           H  
ATOM   1606 3HG2 VAL 1 138     146.912 197.008 135.584  1.00  0.00           H  
ATOM   1607  N   ALA 1 139     150.588 199.970 136.472  1.00260.60           N  
ATOM   1608  CA  ALA 1 139     151.224 200.446 137.694  1.00260.60           C  
ATOM   1609  C   ALA 1 139     150.421 201.568 138.340  1.00260.60           C  
ATOM   1610  O   ALA 1 139     150.176 201.552 139.555  1.00260.60           O  
ATOM   1611  CB  ALA 1 139     152.645 200.905 137.386  1.00260.60           C  
ATOM   1612  H   ALA 1 139     151.066 200.088 135.590  1.00  0.00           H  
ATOM   1613  HA  ALA 1 139     151.259 199.618 138.402  1.00  0.00           H  
ATOM   1614 1HB  ALA 1 139     153.119 201.261 138.301  1.00  0.00           H  
ATOM   1615 2HB  ALA 1 139     153.217 200.070 136.982  1.00  0.00           H  
ATOM   1616 3HB  ALA 1 139     152.616 201.712 136.656  1.00  0.00           H  
ATOM   1617  N   LYS 1 140     149.977 202.533 137.532  1.00266.92           N  
ATOM   1618  CA  LYS 1 140     149.086 203.575 138.032  1.00266.92           C  
ATOM   1619  C   LYS 1 140     147.745 202.988 138.461  1.00266.92           C  
ATOM   1620  O   LYS 1 140     147.137 203.473 139.429  1.00266.92           O  
ATOM   1621  CB  LYS 1 140     148.928 204.663 136.961  1.00266.92           C  
ATOM   1622  CG  LYS 1 140     147.990 205.829 137.283  1.00266.92           C  
ATOM   1623  CD  LYS 1 140     146.611 205.691 136.659  1.00266.92           C  
ATOM   1624  CE  LYS 1 140     145.687 206.790 137.146  1.00266.92           C  
ATOM   1625  NZ  LYS 1 140     144.381 206.734 136.444  1.00266.92           N  
ATOM   1626  H   LYS 1 140     150.257 202.549 136.562  1.00  0.00           H  
ATOM   1627  HA  LYS 1 140     149.533 204.013 138.925  1.00  0.00           H  
ATOM   1628 1HB  LYS 1 140     149.902 205.103 136.742  1.00  0.00           H  
ATOM   1629 2HB  LYS 1 140     148.557 204.215 136.039  1.00  0.00           H  
ATOM   1630 1HG  LYS 1 140     147.861 205.905 138.363  1.00  0.00           H  
ATOM   1631 2HG  LYS 1 140     148.428 206.759 136.921  1.00  0.00           H  
ATOM   1632 1HD  LYS 1 140     146.696 205.746 135.573  1.00  0.00           H  
ATOM   1633 2HD  LYS 1 140     146.187 204.722 136.924  1.00  0.00           H  
ATOM   1634 1HE  LYS 1 140     145.526 206.681 138.217  1.00  0.00           H  
ATOM   1635 2HE  LYS 1 140     146.150 207.760 136.968  1.00  0.00           H  
ATOM   1636 1HZ  LYS 1 140     143.783 207.474 136.784  1.00  0.00           H  
ATOM   1637 2HZ  LYS 1 140     144.527 206.849 135.451  1.00  0.00           H  
ATOM   1638 3HZ  LYS 1 140     143.942 205.841 136.619  1.00  0.00           H  
ATOM   1639  N   PHE 1 141     147.300 201.921 137.780  1.00261.91           N  
ATOM   1640  CA  PHE 1 141     146.066 201.237 138.167  1.00261.91           C  
ATOM   1641  C   PHE 1 141     146.152 200.677 139.583  1.00261.91           C  
ATOM   1642  O   PHE 1 141     145.311 201.003 140.425  1.00261.91           O  
ATOM   1643  CB  PHE 1 141     145.724 200.120 137.171  1.00261.91           C  
ATOM   1644  CG  PHE 1 141     144.251 199.741 137.141  1.00261.91           C  
ATOM   1645  CD1 PHE 1 141     143.647 199.075 138.207  1.00261.91           C  
ATOM   1646  CD2 PHE 1 141     143.470 200.060 136.046  1.00261.91           C  
ATOM   1647  CE1 PHE 1 141     142.309 198.740 138.179  1.00261.91           C  
ATOM   1648  CE2 PHE 1 141     142.122 199.723 136.014  1.00261.91           C  
ATOM   1649  CZ  PHE 1 141     141.546 199.062 137.085  1.00261.91           C  
ATOM   1650  H   PHE 1 141     147.823 201.581 136.986  1.00  0.00           H  
ATOM   1651  HA  PHE 1 141     145.252 201.963 138.164  1.00  0.00           H  
ATOM   1652 1HB  PHE 1 141     146.013 200.427 136.167  1.00  0.00           H  
ATOM   1653 2HB  PHE 1 141     146.296 199.226 137.416  1.00  0.00           H  
ATOM   1654  HD1 PHE 1 141     144.246 198.815 139.080  1.00  0.00           H  
ATOM   1655  HD2 PHE 1 141     143.922 200.580 135.201  1.00  0.00           H  
ATOM   1656  HE1 PHE 1 141     141.860 198.221 139.025  1.00  0.00           H  
ATOM   1657  HE2 PHE 1 141     141.518 199.979 135.144  1.00  0.00           H  
ATOM   1658  HZ  PHE 1 141     140.490 198.797 137.059  1.00  0.00           H  
ATOM   1659  N   MET 1 142     147.154 199.837 139.878  1.00263.58           N  
ATOM   1660  CA  MET 1 142     147.115 199.275 141.229  1.00263.58           C  
ATOM   1661  C   MET 1 142     147.681 200.246 142.259  1.00263.58           C  
ATOM   1662  O   MET 1 142     147.560 199.985 143.460  1.00263.58           O  
ATOM   1663  CB  MET 1 142     147.790 197.894 141.374  1.00263.58           C  
ATOM   1664  CG  MET 1 142     148.901 197.454 140.441  1.00263.58           C  
ATOM   1665  SD  MET 1 142     150.334 198.523 140.538  1.00263.58           S  
ATOM   1666  CE  MET 1 142     150.739 198.440 142.278  1.00263.58           C  
ATOM   1667  H   MET 1 142     147.906 199.574 139.257  1.00  0.00           H  
ATOM   1668  HA  MET 1 142     146.073 199.143 141.519  1.00  0.00           H  
ATOM   1669 1HB  MET 1 142     148.229 197.806 142.367  1.00  0.00           H  
ATOM   1670 2HB  MET 1 142     147.038 197.109 141.278  1.00  0.00           H  
ATOM   1671 1HG  MET 1 142     149.206 196.439 140.692  1.00  0.00           H  
ATOM   1672 2HG  MET 1 142     148.536 197.455 139.414  1.00  0.00           H  
ATOM   1673 1HE  MET 1 142     151.613 199.060 142.478  1.00  0.00           H  
ATOM   1674 2HE  MET 1 142     149.894 198.801 142.866  1.00  0.00           H  
ATOM   1675 3HE  MET 1 142     150.957 197.407 142.552  1.00  0.00           H  
ATOM   1676  N   ASN 1 143     148.282 201.360 141.830  1.00273.06           N  
ATOM   1677  CA  ASN 1 143     148.538 202.443 142.770  1.00273.06           C  
ATOM   1678  C   ASN 1 143     147.311 203.313 143.036  1.00273.06           C  
ATOM   1679  O   ASN 1 143     147.344 204.114 143.975  1.00273.06           O  
ATOM   1680  CB  ASN 1 143     149.686 203.317 142.264  1.00273.06           C  
ATOM   1681  CG  ASN 1 143     151.036 202.642 142.406  1.00273.06           C  
ATOM   1682  OD1 ASN 1 143     151.303 201.967 143.400  1.00273.06           O  
ATOM   1683  ND2 ASN 1 143     151.893 202.816 141.408  1.00273.06           N  
ATOM   1684  H   ASN 1 143     148.564 201.468 140.866  1.00  0.00           H  
ATOM   1685  HA  ASN 1 143     148.823 202.009 143.730  1.00  0.00           H  
ATOM   1686 1HB  ASN 1 143     149.522 203.561 141.213  1.00  0.00           H  
ATOM   1687 2HB  ASN 1 143     149.701 204.255 142.819  1.00  0.00           H  
ATOM   1688 1HD2 ASN 1 143     152.799 202.394 141.447  1.00  0.00           H  
ATOM   1689 2HD2 ASN 1 143     151.633 203.369 140.617  1.00  0.00           H  
ATOM   1690  N   TRP 1 144     146.253 203.197 142.227  1.00276.34           N  
ATOM   1691  CA  TRP 1 144     145.059 204.022 142.422  1.00276.34           C  
ATOM   1692  C   TRP 1 144     144.297 203.632 143.693  1.00276.34           C  
ATOM   1693  O   TRP 1 144     144.140 204.450 144.609  1.00276.34           O  
ATOM   1694  CB  TRP 1 144     144.162 203.912 141.183  1.00276.34           C  
ATOM   1695  CG  TRP 1 144     142.926 204.777 141.142  1.00276.34           C  
ATOM   1696  CD1 TRP 1 144     142.593 205.805 141.983  1.00276.34           C  
ATOM   1697  CD2 TRP 1 144     141.842 204.657 140.213  1.00276.34           C  
ATOM   1698  NE1 TRP 1 144     141.379 206.335 141.625  1.00276.34           N  
ATOM   1699  CE2 TRP 1 144     140.899 205.651 140.539  1.00276.34           C  
ATOM   1700  CE3 TRP 1 144     141.583 203.811 139.130  1.00276.34           C  
ATOM   1701  CZ2 TRP 1 144     139.712 205.813 139.832  1.00276.34           C  
ATOM   1702  CZ3 TRP 1 144     140.407 203.980 138.422  1.00276.34           C  
ATOM   1703  CH2 TRP 1 144     139.488 204.975 138.775  1.00276.34           C  
ATOM   1704  H   TRP 1 144     146.272 202.531 141.468  1.00  0.00           H  
ATOM   1705  HA  TRP 1 144     145.372 205.058 142.549  1.00  0.00           H  
ATOM   1706 1HB  TRP 1 144     144.739 204.162 140.293  1.00  0.00           H  
ATOM   1707 2HB  TRP 1 144     143.819 202.884 141.073  1.00  0.00           H  
ATOM   1708  HD1 TRP 1 144     143.203 206.151 142.815  1.00  0.00           H  
ATOM   1709  HE1 TRP 1 144     140.913 207.103 142.086  1.00  0.00           H  
ATOM   1710  HE3 TRP 1 144     142.295 203.036 138.849  1.00  0.00           H  
ATOM   1711  HZ2 TRP 1 144     138.979 206.575 140.097  1.00  0.00           H  
ATOM   1712  HZ3 TRP 1 144     140.213 203.316 137.579  1.00  0.00           H  
ATOM   1713  HH2 TRP 1 144     138.573 205.081 138.192  1.00  0.00           H  
ATOM   1714  N   MET 1 145     143.798 202.393 143.774  1.00269.06           N  
ATOM   1715  CA  MET 1 145     142.997 202.056 144.950  1.00269.06           C  
ATOM   1716  C   MET 1 145     143.845 201.638 146.146  1.00269.06           C  
ATOM   1717  O   MET 1 145     143.287 201.327 147.206  1.00269.06           O  
ATOM   1718  CB  MET 1 145     141.920 200.990 144.634  1.00269.06           C  
ATOM   1719  CG  MET 1 145     142.222 199.476 144.812  1.00269.06           C  
ATOM   1720  SD  MET 1 145     143.789 198.779 144.273  1.00269.06           S  
ATOM   1721  CE  MET 1 145     143.663 199.199 142.548  1.00269.06           C  
ATOM   1722  H   MET 1 145     143.950 201.690 143.065  1.00  0.00           H  
ATOM   1723  HA  MET 1 145     142.486 202.957 145.290  1.00  0.00           H  
ATOM   1724 1HB  MET 1 145     141.042 201.165 145.254  1.00  0.00           H  
ATOM   1725 2HB  MET 1 145     141.610 201.084 143.593  1.00  0.00           H  
ATOM   1726 1HG  MET 1 145     142.166 199.216 145.868  1.00  0.00           H  
ATOM   1727 2HG  MET 1 145     141.475 198.891 144.277  1.00  0.00           H  
ATOM   1728 1HE  MET 1 145     144.552 198.849 142.022  1.00  0.00           H  
ATOM   1729 2HE  MET 1 145     142.778 198.725 142.122  1.00  0.00           H  
ATOM   1730 3HE  MET 1 145     143.582 200.281 142.442  1.00  0.00           H  
ATOM   1731  N   ALA 1 146     145.175 201.661 146.011  1.00280.48           N  
ATOM   1732  CA  ALA 1 146     146.050 201.476 147.164  1.00280.48           C  
ATOM   1733  C   ALA 1 146     145.884 202.600 148.181  1.00280.48           C  
ATOM   1734  O   ALA 1 146     146.090 202.385 149.381  1.00280.48           O  
ATOM   1735  CB  ALA 1 146     147.504 201.379 146.705  1.00280.48           C  
ATOM   1736  H   ALA 1 146     145.586 201.808 145.100  1.00  0.00           H  
ATOM   1737  HA  ALA 1 146     145.769 200.545 147.657  1.00  0.00           H  
ATOM   1738 1HB  ALA 1 146     148.151 201.241 147.572  1.00  0.00           H  
ATOM   1739 2HB  ALA 1 146     147.617 200.531 146.030  1.00  0.00           H  
ATOM   1740 3HB  ALA 1 146     147.783 202.295 146.187  1.00  0.00           H  
ATOM   1741  N   ASP 1 147     145.508 203.800 147.728  1.00297.63           N  
ATOM   1742  CA  ASP 1 147     145.114 204.870 148.629  1.00297.63           C  
ATOM   1743  C   ASP 1 147     143.691 205.365 148.417  1.00297.63           C  
ATOM   1744  O   ASP 1 147     143.169 206.054 149.300  1.00297.63           O  
ATOM   1745  CB  ASP 1 147     146.072 206.070 148.518  1.00297.63           C  
ATOM   1746  CG  ASP 1 147     146.502 206.349 147.097  1.00297.63           C  
ATOM   1747  OD1 ASP 1 147     146.277 205.487 146.230  1.00297.63           O  
ATOM   1748  OD2 ASP 1 147     147.073 207.432 146.848  1.00297.63           O  
ATOM   1749  H   ASP 1 147     145.498 203.967 146.732  1.00  0.00           H  
ATOM   1750  HA  ASP 1 147     145.153 204.493 149.652  1.00  0.00           H  
ATOM   1751 1HB  ASP 1 147     145.587 206.961 148.917  1.00  0.00           H  
ATOM   1752 2HB  ASP 1 147     146.961 205.883 149.121  1.00  0.00           H  
ATOM   1753  N   GLU 1 148     143.050 205.052 147.283  1.00285.11           N  
ATOM   1754  CA  GLU 1 148     141.636 205.394 147.142  1.00285.11           C  
ATOM   1755  C   GLU 1 148     140.765 204.539 148.053  1.00285.11           C  
ATOM   1756  O   GLU 1 148     139.889 205.059 148.754  1.00285.11           O  
ATOM   1757  CB  GLU 1 148     141.171 205.226 145.699  1.00285.11           C  
ATOM   1758  CG  GLU 1 148     139.815 205.866 145.447  1.00285.11           C  
ATOM   1759  CD  GLU 1 148     139.258 205.549 144.080  1.00285.11           C  
ATOM   1760  OE1 GLU 1 148     139.924 204.813 143.328  1.00285.11           O  
ATOM   1761  OE2 GLU 1 148     138.155 206.038 143.758  1.00285.11           O  
ATOM   1762  H   GLU 1 148     143.521 204.585 146.522  1.00  0.00           H  
ATOM   1763  HA  GLU 1 148     141.503 206.438 147.426  1.00  0.00           H  
ATOM   1764 1HB  GLU 1 148     141.903 205.674 145.026  1.00  0.00           H  
ATOM   1765 2HB  GLU 1 148     141.111 204.165 145.457  1.00  0.00           H  
ATOM   1766 1HG  GLU 1 148     139.113 205.514 146.202  1.00  0.00           H  
ATOM   1767 2HG  GLU 1 148     139.909 206.946 145.553  1.00  0.00           H  
ATOM   1768  N   PHE 1 149     140.990 203.226 148.055  1.00288.42           N  
ATOM   1769  CA  PHE 1 149     140.204 202.301 148.854  1.00288.42           C  
ATOM   1770  C   PHE 1 149     140.998 201.631 149.963  1.00288.42           C  
ATOM   1771  O   PHE 1 149     140.387 200.957 150.802  1.00288.42           O  
ATOM   1772  CB  PHE 1 149     139.581 201.216 147.962  1.00288.42           C  
ATOM   1773  CG  PHE 1 149     138.451 201.710 147.105  1.00288.42           C  
ATOM   1774  CD1 PHE 1 149     137.179 201.868 147.636  1.00288.42           C  
ATOM   1775  CD2 PHE 1 149     138.660 202.020 145.770  1.00288.42           C  
ATOM   1776  CE1 PHE 1 149     136.134 202.324 146.848  1.00288.42           C  
ATOM   1777  CE2 PHE 1 149     137.622 202.476 144.976  1.00288.42           C  
ATOM   1778  CZ  PHE 1 149     136.358 202.628 145.516  1.00288.42           C  
ATOM   1779  H   PHE 1 149     141.736 202.866 147.477  1.00  0.00           H  
ATOM   1780  HA  PHE 1 149     139.401 202.858 149.338  1.00  0.00           H  
ATOM   1781 1HB  PHE 1 149     140.346 200.799 147.308  1.00  0.00           H  
ATOM   1782 2HB  PHE 1 149     139.206 200.405 148.584  1.00  0.00           H  
ATOM   1783  HD1 PHE 1 149     137.007 201.630 148.686  1.00  0.00           H  
ATOM   1784  HD2 PHE 1 149     139.658 201.899 145.346  1.00  0.00           H  
ATOM   1785  HE1 PHE 1 149     135.140 202.442 147.278  1.00  0.00           H  
ATOM   1786  HE2 PHE 1 149     137.798 202.714 143.927  1.00  0.00           H  
ATOM   1787  HZ  PHE 1 149     135.540 202.985 144.893  1.00  0.00           H  
ATOM   1788  N   ASN 1 150     142.329 201.804 149.981  1.00305.35           N  
ATOM   1789  CA  ASN 1 150     143.247 201.196 150.955  1.00305.35           C  
ATOM   1790  C   ASN 1 150     143.117 199.673 150.969  1.00305.35           C  
ATOM   1791  O   ASN 1 150     142.851 199.056 152.003  1.00305.35           O  
ATOM   1792  CB  ASN 1 150     143.054 201.788 152.355  1.00305.35           C  
ATOM   1793  CG  ASN 1 150     143.048 203.303 152.349  1.00305.35           C  
ATOM   1794  OD1 ASN 1 150     143.969 203.937 151.833  1.00305.35           O  
ATOM   1795  ND2 ASN 1 150     142.004 203.893 152.919  1.00305.35           N  
ATOM   1796  H   ASN 1 150     142.704 202.403 149.259  1.00  0.00           H  
ATOM   1797  HA  ASN 1 150     144.271 201.399 150.639  1.00  0.00           H  
ATOM   1798 1HB  ASN 1 150     142.111 201.433 152.773  1.00  0.00           H  
ATOM   1799 2HB  ASN 1 150     143.854 201.442 153.010  1.00  0.00           H  
ATOM   1800 1HD2 ASN 1 150     141.946 204.891 152.945  1.00  0.00           H  
ATOM   1801 2HD2 ASN 1 150     141.276 203.340 153.322  1.00  0.00           H  
ATOM   1802  N   TYR 1 151     143.288 199.075 149.794  1.00286.51           N  
ATOM   1803  CA  TYR 1 151     143.156 197.633 149.658  1.00286.51           C  
ATOM   1804  C   TYR 1 151     144.345 196.933 150.315  1.00286.51           C  
ATOM   1805  O   TYR 1 151     145.475 197.426 150.236  1.00286.51           O  
ATOM   1806  CB  TYR 1 151     143.069 197.248 148.181  1.00286.51           C  
ATOM   1807  CG  TYR 1 151     142.015 196.208 147.881  1.00286.51           C  
ATOM   1808  CD1 TYR 1 151     140.664 196.499 148.032  1.00286.51           C  
ATOM   1809  CD2 TYR 1 151     142.369 194.937 147.442  1.00286.51           C  
ATOM   1810  CE1 TYR 1 151     139.693 195.553 147.757  1.00286.51           C  
ATOM   1811  CE2 TYR 1 151     141.405 193.983 147.163  1.00286.51           C  
ATOM   1812  CZ  TYR 1 151     140.069 194.297 147.324  1.00286.51           C  
ATOM   1813  OH  TYR 1 151     139.106 193.353 147.049  1.00286.51           O  
ATOM   1814  H   TYR 1 151     143.514 199.627 148.979  1.00  0.00           H  
ATOM   1815  HA  TYR 1 151     142.238 197.321 150.157  1.00  0.00           H  
ATOM   1816 1HB  TYR 1 151     142.850 198.135 147.586  1.00  0.00           H  
ATOM   1817 2HB  TYR 1 151     144.032 196.861 147.849  1.00  0.00           H  
ATOM   1818  HD1 TYR 1 151     140.354 197.487 148.373  1.00  0.00           H  
ATOM   1819  HD2 TYR 1 151     143.420 194.678 147.313  1.00  0.00           H  
ATOM   1820  HE1 TYR 1 151     138.639 195.801 147.882  1.00  0.00           H  
ATOM   1821  HE2 TYR 1 151     141.702 192.992 146.820  1.00  0.00           H  
ATOM   1822  HH  TYR 1 151     139.529 192.541 146.760  1.00  0.00           H  
ATOM   1823  N   PRO 1 152     144.121 195.797 150.985  1.00286.49           N  
ATOM   1824  CA  PRO 1 152     145.242 195.090 151.628  1.00286.49           C  
ATOM   1825  C   PRO 1 152     146.209 194.449 150.647  1.00286.49           C  
ATOM   1826  O   PRO 1 152     147.354 194.184 151.038  1.00286.49           O  
ATOM   1827  CB  PRO 1 152     144.541 194.032 152.489  1.00286.49           C  
ATOM   1828  CG  PRO 1 152     143.246 193.789 151.793  1.00286.49           C  
ATOM   1829  CD  PRO 1 152     142.834 195.115 151.214  1.00286.49           C  
ATOM   1830  HA  PRO 1 152     145.803 195.798 152.256  1.00  0.00           H  
ATOM   1831 1HB  PRO 1 152     145.164 193.128 152.556  1.00  0.00           H  
ATOM   1832 2HB  PRO 1 152     144.409 194.408 153.514  1.00  0.00           H  
ATOM   1833 1HG  PRO 1 152     143.371 193.022 151.014  1.00  0.00           H  
ATOM   1834 2HG  PRO 1 152     142.500 193.402 152.503  1.00  0.00           H  
ATOM   1835 1HD  PRO 1 152     142.289 194.951 150.273  1.00  0.00           H  
ATOM   1836 2HD  PRO 1 152     142.205 195.652 151.939  1.00  0.00           H  
ATOM   1837  N   LEU 1 153     145.775 194.209 149.400  1.00267.02           N  
ATOM   1838  CA  LEU 1 153     146.580 193.618 148.320  1.00267.02           C  
ATOM   1839  C   LEU 1 153     147.132 192.249 148.734  1.00267.02           C  
ATOM   1840  O   LEU 1 153     148.310 191.935 148.548  1.00267.02           O  
ATOM   1841  CB  LEU 1 153     147.689 194.580 147.867  1.00267.02           C  
ATOM   1842  CG  LEU 1 153     148.387 194.418 146.510  1.00267.02           C  
ATOM   1843  CD1 LEU 1 153     147.463 194.851 145.384  1.00267.02           C  
ATOM   1844  CD2 LEU 1 153     149.679 195.210 146.482  1.00267.02           C  
ATOM   1845  H   LEU 1 153     144.815 194.464 149.215  1.00  0.00           H  
ATOM   1846  HA  LEU 1 153     145.927 193.422 147.470  1.00  0.00           H  
ATOM   1847 1HB  LEU 1 153     147.286 195.591 147.849  1.00  0.00           H  
ATOM   1848 2HB  LEU 1 153     148.498 194.547 148.597  1.00  0.00           H  
ATOM   1849  HG  LEU 1 153     148.613 193.365 146.340  1.00  0.00           H  
ATOM   1850 1HD1 LEU 1 153     147.973 194.730 144.428  1.00  0.00           H  
ATOM   1851 2HD1 LEU 1 153     146.563 194.236 145.395  1.00  0.00           H  
ATOM   1852 3HD1 LEU 1 153     147.190 195.897 145.519  1.00  0.00           H  
ATOM   1853 1HD2 LEU 1 153     150.162 195.084 145.513  1.00  0.00           H  
ATOM   1854 2HD2 LEU 1 153     149.462 196.266 146.645  1.00  0.00           H  
ATOM   1855 3HD2 LEU 1 153     150.343 194.851 147.268  1.00  0.00           H  
ATOM   1856  N   GLY 1 154     146.270 191.440 149.340  1.00269.19           N  
ATOM   1857  CA  GLY 1 154     146.609 190.076 149.689  1.00269.19           C  
ATOM   1858  C   GLY 1 154     145.530 189.135 149.202  1.00269.19           C  
ATOM   1859  O   GLY 1 154     145.501 187.952 149.552  1.00269.19           O  
ATOM   1860  H   GLY 1 154     145.349 191.791 149.563  1.00  0.00           H  
ATOM   1861 1HA  GLY 1 154     147.569 189.814 149.244  1.00  0.00           H  
ATOM   1862 2HA  GLY 1 154     146.723 189.995 150.769  1.00  0.00           H  
ATOM   1863  N   ASN 1 155     144.630 189.675 148.378  1.00276.28           N  
ATOM   1864  CA  ASN 1 155     143.513 188.927 147.818  1.00276.28           C  
ATOM   1865  C   ASN 1 155     143.343 189.235 146.338  1.00276.28           C  
ATOM   1866  O   ASN 1 155     142.238 189.114 145.796  1.00276.28           O  
ATOM   1867  CB  ASN 1 155     142.217 189.238 148.567  1.00276.28           C  
ATOM   1868  CG  ASN 1 155     141.955 190.725 148.679  1.00276.28           C  
ATOM   1869  OD1 ASN 1 155     142.886 191.532 148.674  1.00276.28           O  
ATOM   1870  ND2 ASN 1 155     140.684 191.098 148.772  1.00276.28           N  
ATOM   1871  H   ASN 1 155     144.739 190.650 148.138  1.00  0.00           H  
ATOM   1872  HA  ASN 1 155     143.724 187.861 147.921  1.00  0.00           H  
ATOM   1873 1HB  ASN 1 155     141.377 188.770 148.052  1.00  0.00           H  
ATOM   1874 2HB  ASN 1 155     142.265 188.812 149.569  1.00  0.00           H  
ATOM   1875 1HD2 ASN 1 155     140.452 192.068 148.848  1.00  0.00           H  
ATOM   1876 2HD2 ASN 1 155     139.959 190.410 148.766  1.00  0.00           H  
ATOM   1877  N   VAL 1 156     144.422 189.634 145.670  1.00267.62           N  
ATOM   1878  CA  VAL 1 156     144.373 190.024 144.271  1.00267.62           C  
ATOM   1879  C   VAL 1 156     145.143 188.993 143.456  1.00267.62           C  
ATOM   1880  O   VAL 1 156     145.952 188.221 143.980  1.00267.62           O  
ATOM   1881  CB  VAL 1 156     144.933 191.446 144.044  1.00267.62           C  
ATOM   1882  CG1 VAL 1 156     144.363 192.416 145.072  1.00267.62           C  
ATOM   1883  CG2 VAL 1 156     146.445 191.453 144.096  1.00267.62           C  
ATOM   1884  H   VAL 1 156     145.305 189.665 146.159  1.00  0.00           H  
ATOM   1885  HA  VAL 1 156     143.332 190.019 143.947  1.00  0.00           H  
ATOM   1886  HB  VAL 1 156     144.612 191.801 143.064  1.00  0.00           H  
ATOM   1887 1HG1 VAL 1 156     144.769 193.413 144.896  1.00  0.00           H  
ATOM   1888 2HG1 VAL 1 156     143.277 192.446 144.981  1.00  0.00           H  
ATOM   1889 3HG1 VAL 1 156     144.636 192.086 146.074  1.00  0.00           H  
ATOM   1890 1HG2 VAL 1 156     146.810 192.467 143.932  1.00  0.00           H  
ATOM   1891 2HG2 VAL 1 156     146.777 191.101 145.073  1.00  0.00           H  
ATOM   1892 3HG2 VAL 1 156     146.839 190.796 143.320  1.00  0.00           H  
ATOM   1893  N   HIS 1 157     144.855 188.966 142.158  1.00246.79           N  
ATOM   1894  CA  HIS 1 157     145.513 188.046 141.244  1.00246.79           C  
ATOM   1895  C   HIS 1 157     145.768 188.795 139.945  1.00246.79           C  
ATOM   1896  O   HIS 1 157     144.955 189.615 139.518  1.00246.79           O  
ATOM   1897  CB  HIS 1 157     144.648 186.794 141.010  1.00246.79           C  
ATOM   1898  CG  HIS 1 157     145.352 185.663 140.321  1.00246.79           C  
ATOM   1899  ND1 HIS 1 157     144.711 184.483 140.008  1.00246.79           N  
ATOM   1900  CD2 HIS 1 157     146.641 185.499 139.940  1.00246.79           C  
ATOM   1901  CE1 HIS 1 157     145.566 183.657 139.432  1.00246.79           C  
ATOM   1902  NE2 HIS 1 157     146.744 184.251 139.375  1.00246.79           N  
ATOM   1903  H   HIS 1 157     144.159 189.603 141.798  1.00  0.00           H  
ATOM   1904  HA  HIS 1 157     146.462 187.724 141.673  1.00  0.00           H  
ATOM   1905 1HB  HIS 1 157     144.281 186.421 141.967  1.00  0.00           H  
ATOM   1906 2HB  HIS 1 157     143.780 187.059 140.407  1.00  0.00           H  
ATOM   1907  HD2 HIS 1 157     147.443 186.231 140.043  1.00  0.00           H  
ATOM   1908  HE1 HIS 1 157     145.338 182.656 139.066  1.00  0.00           H  
ATOM   1909  HE2 HIS 1 157     147.586 183.856 138.981  1.00  0.00           H  
ATOM   1910  N   LEU 1 158     146.912 188.520 139.331  1.00217.98           N  
ATOM   1911  CA  LEU 1 158     147.333 189.161 138.096  1.00217.98           C  
ATOM   1912  C   LEU 1 158     147.728 188.060 137.125  1.00217.98           C  
ATOM   1913  O   LEU 1 158     148.512 187.181 137.486  1.00217.98           O  
ATOM   1914  CB  LEU 1 158     148.513 190.097 138.385  1.00217.98           C  
ATOM   1915  CG  LEU 1 158     149.460 190.615 137.308  1.00217.98           C  
ATOM   1916  CD1 LEU 1 158     148.756 191.656 136.478  1.00217.98           C  
ATOM   1917  CD2 LEU 1 158     150.724 191.181 137.931  1.00217.98           C  
ATOM   1918  H   LEU 1 158     147.512 187.827 139.755  1.00  0.00           H  
ATOM   1919  HA  LEU 1 158     146.499 189.745 137.708  1.00  0.00           H  
ATOM   1920 1HB  LEU 1 158     148.130 191.006 138.845  1.00  0.00           H  
ATOM   1921 2HB  LEU 1 158     149.179 189.607 139.095  1.00  0.00           H  
ATOM   1922  HG  LEU 1 158     149.733 189.798 136.639  1.00  0.00           H  
ATOM   1923 1HD1 LEU 1 158     149.433 192.026 135.708  1.00  0.00           H  
ATOM   1924 2HD1 LEU 1 158     147.879 191.213 136.006  1.00  0.00           H  
ATOM   1925 3HD1 LEU 1 158     148.447 192.483 137.117  1.00  0.00           H  
ATOM   1926 1HD2 LEU 1 158     151.386 191.544 137.145  1.00  0.00           H  
ATOM   1927 2HD2 LEU 1 158     150.464 192.005 138.596  1.00  0.00           H  
ATOM   1928 3HD2 LEU 1 158     151.230 190.401 138.500  1.00  0.00           H  
ATOM   1929  N   LEU 1 159     147.186 188.079 135.908  1.00179.17           N  
ATOM   1930  CA  LEU 1 159     147.531 187.000 134.988  1.00179.17           C  
ATOM   1931  C   LEU 1 159     147.463 187.489 133.550  1.00179.17           C  
ATOM   1932  O   LEU 1 159     146.705 188.395 133.221  1.00179.17           O  
ATOM   1933  CB  LEU 1 159     146.619 185.778 135.166  1.00179.17           C  
ATOM   1934  CG  LEU 1 159     145.101 185.941 135.098  1.00179.17           C  
ATOM   1935  CD1 LEU 1 159     144.495 184.705 134.458  1.00179.17           C  
ATOM   1936  CD2 LEU 1 159     144.506 186.144 136.483  1.00179.17           C  
ATOM   1937  H   LEU 1 159     146.553 188.803 135.601  1.00  0.00           H  
ATOM   1938  HA  LEU 1 159     148.554 186.686 135.191  1.00  0.00           H  
ATOM   1939 1HB  LEU 1 159     146.866 185.046 134.399  1.00  0.00           H  
ATOM   1940 2HB  LEU 1 159     146.819 185.334 136.141  1.00  0.00           H  
ATOM   1941  HG  LEU 1 159     144.855 186.808 134.484  1.00  0.00           H  
ATOM   1942 1HD1 LEU 1 159     143.412 184.816 134.407  1.00  0.00           H  
ATOM   1943 2HD1 LEU 1 159     144.895 184.584 133.451  1.00  0.00           H  
ATOM   1944 3HD1 LEU 1 159     144.742 183.828 135.055  1.00  0.00           H  
ATOM   1945 1HD2 LEU 1 159     143.425 186.258 136.401  1.00  0.00           H  
ATOM   1946 2HD2 LEU 1 159     144.734 185.280 137.107  1.00  0.00           H  
ATOM   1947 3HD2 LEU 1 159     144.932 187.040 136.934  1.00  0.00           H  
ATOM   1948  N   GLY 1 160     148.253 186.862 132.689  1.00182.28           N  
ATOM   1949  CA  GLY 1 160     148.273 187.255 131.291  1.00182.28           C  
ATOM   1950  C   GLY 1 160     149.225 186.387 130.502  1.00182.28           C  
ATOM   1951  O   GLY 1 160     149.878 185.490 131.041  1.00182.28           O  
ATOM   1952  H   GLY 1 160     148.848 186.106 132.996  1.00  0.00           H  
ATOM   1953 1HA  GLY 1 160     147.268 187.175 130.876  1.00  0.00           H  
ATOM   1954 2HA  GLY 1 160     148.571 188.300 131.211  1.00  0.00           H  
ATOM   1955  N   TYR 1 161     149.320 186.693 129.208  1.00217.67           N  
ATOM   1956  CA  TYR 1 161     150.079 185.864 128.283  1.00217.67           C  
ATOM   1957  C   TYR 1 161     150.814 186.723 127.264  1.00217.67           C  
ATOM   1958  O   TYR 1 161     150.465 187.885 127.033  1.00217.67           O  
ATOM   1959  CB  TYR 1 161     149.176 184.839 127.579  1.00217.67           C  
ATOM   1960  CG  TYR 1 161     148.661 185.240 126.217  1.00217.67           C  
ATOM   1961  CD1 TYR 1 161     147.706 186.245 126.080  1.00217.67           C  
ATOM   1962  CD2 TYR 1 161     149.149 184.640 125.066  1.00217.67           C  
ATOM   1963  CE1 TYR 1 161     147.233 186.613 124.836  1.00217.67           C  
ATOM   1964  CE2 TYR 1 161     148.691 185.015 123.818  1.00217.67           C  
ATOM   1965  CZ  TYR 1 161     147.733 185.998 123.708  1.00217.67           C  
ATOM   1966  OH  TYR 1 161     147.276 186.366 122.464  1.00217.67           O  
ATOM   1967  H   TYR 1 161     148.855 187.519 128.860  1.00  0.00           H  
ATOM   1968  HA  TYR 1 161     150.836 185.320 128.848  1.00  0.00           H  
ATOM   1969 1HB  TYR 1 161     149.719 183.901 127.453  1.00  0.00           H  
ATOM   1970 2HB  TYR 1 161     148.306 184.632 128.202  1.00  0.00           H  
ATOM   1971  HD1 TYR 1 161     147.320 186.754 126.963  1.00  0.00           H  
ATOM   1972  HD2 TYR 1 161     149.905 183.858 125.138  1.00  0.00           H  
ATOM   1973  HE1 TYR 1 161     146.486 187.401 124.749  1.00  0.00           H  
ATOM   1974  HE2 TYR 1 161     149.087 184.533 122.924  1.00  0.00           H  
ATOM   1975  HH  TYR 1 161     147.724 185.845 121.793  1.00  0.00           H  
ATOM   1976  N   SER 1 162     151.833 186.110 126.656  1.00219.26           N  
ATOM   1977  CA  SER 1 162     152.703 186.675 125.605  1.00219.26           C  
ATOM   1978  C   SER 1 162     153.373 187.930 126.161  1.00219.26           C  
ATOM   1979  O   SER 1 162     154.012 187.854 127.223  1.00219.26           O  
ATOM   1980  CB  SER 1 162     151.902 186.867 124.321  1.00219.26           C  
ATOM   1981  OG  SER 1 162     151.220 188.109 124.328  1.00219.26           O  
ATOM   1982  H   SER 1 162     151.995 185.165 126.973  1.00  0.00           H  
ATOM   1983  HA  SER 1 162     153.516 185.973 125.415  1.00  0.00           H  
ATOM   1984 1HB  SER 1 162     152.573 186.823 123.464  1.00  0.00           H  
ATOM   1985 2HB  SER 1 162     151.183 186.055 124.216  1.00  0.00           H  
ATOM   1986  HG  SER 1 162     151.441 188.528 125.163  1.00  0.00           H  
ATOM   1987  N   LEU 1 163     153.262 189.082 125.498  1.00230.64           N  
ATOM   1988  CA  LEU 1 163     153.848 190.312 126.015  1.00230.64           C  
ATOM   1989  C   LEU 1 163     153.092 190.852 127.222  1.00230.64           C  
ATOM   1990  O   LEU 1 163     153.666 191.623 128.001  1.00230.64           O  
ATOM   1991  CB  LEU 1 163     153.891 191.381 124.921  1.00230.64           C  
ATOM   1992  CG  LEU 1 163     154.080 191.024 123.446  1.00230.64           C  
ATOM   1993  CD1 LEU 1 163     154.038 192.286 122.605  1.00230.64           C  
ATOM   1994  CD2 LEU 1 163     155.405 190.322 123.221  1.00230.64           C  
ATOM   1995  H   LEU 1 163     152.763 189.106 124.620  1.00  0.00           H  
ATOM   1996  HA  LEU 1 163     154.867 190.101 126.337  1.00  0.00           H  
ATOM   1997 1HB  LEU 1 163     152.957 191.940 124.945  1.00  0.00           H  
ATOM   1998 2HB  LEU 1 163     154.708 192.069 125.139  1.00  0.00           H  
ATOM   1999  HG  LEU 1 163     153.275 190.361 123.126  1.00  0.00           H  
ATOM   2000 1HD1 LEU 1 163     154.173 192.028 121.555  1.00  0.00           H  
ATOM   2001 2HD1 LEU 1 163     153.074 192.779 122.736  1.00  0.00           H  
ATOM   2002 3HD1 LEU 1 163     154.836 192.958 122.918  1.00  0.00           H  
ATOM   2003 1HD2 LEU 1 163     155.513 190.079 122.164  1.00  0.00           H  
ATOM   2004 2HD2 LEU 1 163     156.221 190.977 123.528  1.00  0.00           H  
ATOM   2005 3HD2 LEU 1 163     155.435 189.405 123.809  1.00  0.00           H  
ATOM   2006  N   GLY 1 164     151.820 190.473 127.379  1.00230.20           N  
ATOM   2007  CA  GLY 1 164     151.049 190.930 128.524  1.00230.20           C  
ATOM   2008  C   GLY 1 164     151.575 190.389 129.839  1.00230.20           C  
ATOM   2009  O   GLY 1 164     151.605 191.101 130.845  1.00230.20           O  
ATOM   2010  H   GLY 1 164     151.382 189.864 126.702  1.00  0.00           H  
ATOM   2011 1HA  GLY 1 164     151.062 192.019 128.560  1.00  0.00           H  
ATOM   2012 2HA  GLY 1 164     150.010 190.625 128.408  1.00  0.00           H  
ATOM   2013  N   ALA 1 165     152.017 189.128 129.841  1.00218.17           N  
ATOM   2014  CA  ALA 1 165     152.657 188.566 131.026  1.00218.17           C  
ATOM   2015  C   ALA 1 165     153.986 189.249 131.322  1.00218.17           C  
ATOM   2016  O   ALA 1 165     154.349 189.414 132.492  1.00218.17           O  
ATOM   2017  CB  ALA 1 165     152.862 187.062 130.851  1.00218.17           C  
ATOM   2018  H   ALA 1 165     151.911 188.551 129.019  1.00  0.00           H  
ATOM   2019  HA  ALA 1 165     152.000 188.738 131.879  1.00  0.00           H  
ATOM   2020 1HB  ALA 1 165     153.340 186.654 131.741  1.00  0.00           H  
ATOM   2021 2HB  ALA 1 165     151.897 186.578 130.704  1.00  0.00           H  
ATOM   2022 3HB  ALA 1 165     153.495 186.880 129.984  1.00  0.00           H  
ATOM   2023  N   HIS 1 166     154.707 189.670 130.280  1.00225.97           N  
ATOM   2024  CA  HIS 1 166     155.966 190.381 130.479  1.00225.97           C  
ATOM   2025  C   HIS 1 166     155.728 191.760 131.085  1.00225.97           C  
ATOM   2026  O   HIS 1 166     156.464 192.189 131.985  1.00225.97           O  
ATOM   2027  CB  HIS 1 166     156.703 190.505 129.149  1.00225.97           C  
ATOM   2028  CG  HIS 1 166     158.189 190.414 129.275  1.00225.97           C  
ATOM   2029  ND1 HIS 1 166     158.828 189.248 129.636  1.00225.97           N  
ATOM   2030  CD2 HIS 1 166     159.159 191.344 129.117  1.00225.97           C  
ATOM   2031  CE1 HIS 1 166     160.131 189.457 129.671  1.00225.97           C  
ATOM   2032  NE2 HIS 1 166     160.359 190.723 129.369  1.00225.97           N  
ATOM   2033  H   HIS 1 166     154.383 189.498 129.339  1.00  0.00           H  
ATOM   2034  HA  HIS 1 166     156.594 189.822 131.172  1.00  0.00           H  
ATOM   2035 1HB  HIS 1 166     156.369 189.717 128.473  1.00  0.00           H  
ATOM   2036 2HB  HIS 1 166     156.458 191.460 128.685  1.00  0.00           H  
ATOM   2037  HD2 HIS 1 166     159.017 192.389 128.842  1.00  0.00           H  
ATOM   2038  HE1 HIS 1 166     160.890 188.712 129.908  1.00  0.00           H  
ATOM   2039  HE2 HIS 1 166     161.265 191.167 129.328  1.00  0.00           H  
ATOM   2040  N   ALA 1 167     154.696 192.462 130.607  1.00218.00           N  
ATOM   2041  CA  ALA 1 167     154.321 193.743 131.199  1.00218.00           C  
ATOM   2042  C   ALA 1 167     153.808 193.573 132.623  1.00218.00           C  
ATOM   2043  O   ALA 1 167     154.044 194.442 133.471  1.00218.00           O  
ATOM   2044  CB  ALA 1 167     153.270 194.436 130.334  1.00218.00           C  
ATOM   2045  H   ALA 1 167     154.164 192.107 129.825  1.00  0.00           H  
ATOM   2046  HA  ALA 1 167     155.212 194.369 131.244  1.00  0.00           H  
ATOM   2047 1HB  ALA 1 167     152.998 195.390 130.786  1.00  0.00           H  
ATOM   2048 2HB  ALA 1 167     153.676 194.609 129.337  1.00  0.00           H  
ATOM   2049 3HB  ALA 1 167     152.386 193.805 130.261  1.00  0.00           H  
ATOM   2050  N   ALA 1 168     153.116 192.463 132.899  1.00225.42           N  
ATOM   2051  CA  ALA 1 168     152.695 192.158 134.263  1.00225.42           C  
ATOM   2052  C   ALA 1 168     153.894 191.913 135.170  1.00225.42           C  
ATOM   2053  O   ALA 1 168     153.891 192.323 136.335  1.00225.42           O  
ATOM   2054  CB  ALA 1 168     151.767 190.945 134.263  1.00225.42           C  
ATOM   2055  H   ALA 1 168     152.878 191.822 132.156  1.00  0.00           H  
ATOM   2056  HA  ALA 1 168     152.154 193.021 134.651  1.00  0.00           H  
ATOM   2057 1HB  ALA 1 168     151.457 190.724 135.284  1.00  0.00           H  
ATOM   2058 2HB  ALA 1 168     150.888 191.160 133.656  1.00  0.00           H  
ATOM   2059 3HB  ALA 1 168     152.292 190.086 133.849  1.00  0.00           H  
ATOM   2060  N   GLY 1 169     154.926 191.244 134.651  1.00232.38           N  
ATOM   2061  CA  GLY 1 169     156.147 191.059 135.420  1.00232.38           C  
ATOM   2062  C   GLY 1 169     156.881 192.360 135.685  1.00232.38           C  
ATOM   2063  O   GLY 1 169     157.428 192.560 136.773  1.00232.38           O  
ATOM   2064  H   GLY 1 169     154.869 190.860 133.719  1.00  0.00           H  
ATOM   2065 1HA  GLY 1 169     155.908 190.589 136.374  1.00  0.00           H  
ATOM   2066 2HA  GLY 1 169     156.813 190.382 134.887  1.00  0.00           H  
ATOM   2067  N   ILE 1 170     156.893 193.262 134.698  1.00247.40           N  
ATOM   2068  CA  ILE 1 170     157.493 194.587 134.880  1.00247.40           C  
ATOM   2069  C   ILE 1 170     156.734 195.377 135.946  1.00247.40           C  
ATOM   2070  O   ILE 1 170     157.334 195.998 136.838  1.00247.40           O  
ATOM   2071  CB  ILE 1 170     157.533 195.337 133.535  1.00247.40           C  
ATOM   2072  CG1 ILE 1 170     158.561 194.700 132.600  1.00247.40           C  
ATOM   2073  CG2 ILE 1 170     157.851 196.815 133.726  1.00247.40           C  
ATOM   2074  CD1 ILE 1 170     158.377 195.079 131.147  1.00247.40           C  
ATOM   2075  H   ILE 1 170     156.480 193.027 133.807  1.00  0.00           H  
ATOM   2076  HA  ILE 1 170     158.512 194.458 135.242  1.00  0.00           H  
ATOM   2077  HB  ILE 1 170     156.564 195.255 133.044  1.00  0.00           H  
ATOM   2078 1HG1 ILE 1 170     159.564 194.995 132.907  1.00  0.00           H  
ATOM   2079 2HG1 ILE 1 170     158.502 193.614 132.680  1.00  0.00           H  
ATOM   2080 1HG2 ILE 1 170     157.871 197.311 132.756  1.00  0.00           H  
ATOM   2081 2HG2 ILE 1 170     157.086 197.273 134.352  1.00  0.00           H  
ATOM   2082 3HG2 ILE 1 170     158.824 196.919 134.207  1.00  0.00           H  
ATOM   2083 1HD1 ILE 1 170     159.142 194.589 130.544  1.00  0.00           H  
ATOM   2084 2HD1 ILE 1 170     157.390 194.761 130.810  1.00  0.00           H  
ATOM   2085 3HD1 ILE 1 170     158.467 196.159 131.039  1.00  0.00           H  
ATOM   2086  N   ALA 1 171     155.398 195.335 135.881  1.00230.07           N  
ATOM   2087  CA  ALA 1 171     154.565 196.036 136.855  1.00230.07           C  
ATOM   2088  C   ALA 1 171     154.740 195.468 138.257  1.00230.07           C  
ATOM   2089  O   ALA 1 171     154.850 196.227 139.226  1.00230.07           O  
ATOM   2090  CB  ALA 1 171     153.100 195.966 136.435  1.00230.07           C  
ATOM   2091  H   ALA 1 171     154.954 194.808 135.143  1.00  0.00           H  
ATOM   2092  HA  ALA 1 171     154.879 197.080 136.880  1.00  0.00           H  
ATOM   2093 1HB  ALA 1 171     152.486 196.491 137.167  1.00  0.00           H  
ATOM   2094 2HB  ALA 1 171     152.979 196.433 135.458  1.00  0.00           H  
ATOM   2095 3HB  ALA 1 171     152.787 194.925 136.380  1.00  0.00           H  
ATOM   2096  N   GLY 1 172     154.787 194.138 138.380  1.00234.71           N  
ATOM   2097  CA  GLY 1 172     155.049 193.514 139.667  1.00234.71           C  
ATOM   2098  C   GLY 1 172     156.439 193.798 140.196  1.00234.71           C  
ATOM   2099  O   GLY 1 172     156.645 193.844 141.412  1.00234.71           O  
ATOM   2100  H   GLY 1 172     154.639 193.553 137.570  1.00  0.00           H  
ATOM   2101 1HA  GLY 1 172     154.320 193.865 140.397  1.00  0.00           H  
ATOM   2102 2HA  GLY 1 172     154.923 192.435 139.581  1.00  0.00           H  
ATOM   2103  N   SER 1 173     157.411 193.979 139.296  1.00257.36           N  
ATOM   2104  CA  SER 1 173     158.728 194.449 139.706  1.00257.36           C  
ATOM   2105  C   SER 1 173     158.676 195.876 140.233  1.00257.36           C  
ATOM   2106  O   SER 1 173     159.455 196.233 141.124  1.00257.36           O  
ATOM   2107  CB  SER 1 173     159.704 194.359 138.533  1.00257.36           C  
ATOM   2108  OG  SER 1 173     159.531 195.447 137.642  1.00257.36           O  
ATOM   2109  H   SER 1 173     157.238 193.790 138.319  1.00  0.00           H  
ATOM   2110  HA  SER 1 173     159.087 193.810 140.514  1.00  0.00           H  
ATOM   2111 1HB  SER 1 173     160.726 194.354 138.910  1.00  0.00           H  
ATOM   2112 2HB  SER 1 173     159.547 193.422 138.001  1.00  0.00           H  
ATOM   2113  HG  SER 1 173     158.824 195.981 138.011  1.00  0.00           H  
ATOM   2114  N   LEU 1 174     157.774 196.704 139.702  1.00254.17           N  
ATOM   2115  CA  LEU 1 174     157.738 198.100 140.122  1.00254.17           C  
ATOM   2116  C   LEU 1 174     157.054 198.294 141.476  1.00254.17           C  
ATOM   2117  O   LEU 1 174     157.303 199.321 142.120  1.00254.17           O  
ATOM   2118  CB  LEU 1 174     157.054 198.948 139.031  1.00254.17           C  
ATOM   2119  CG  LEU 1 174     156.680 200.442 139.144  1.00254.17           C  
ATOM   2120  CD1 LEU 1 174     156.711 201.082 137.763  1.00254.17           C  
ATOM   2121  CD2 LEU 1 174     155.337 200.732 139.820  1.00254.17           C  
ATOM   2122  H   LEU 1 174     157.112 196.381 139.011  1.00  0.00           H  
ATOM   2123  HA  LEU 1 174     158.762 198.448 140.255  1.00  0.00           H  
ATOM   2124 1HB  LEU 1 174     157.678 198.936 138.139  1.00  0.00           H  
ATOM   2125 2HB  LEU 1 174     156.096 198.490 138.785  1.00  0.00           H  
ATOM   2126  HG  LEU 1 174     157.439 200.964 139.728  1.00  0.00           H  
ATOM   2127 1HD1 LEU 1 174     156.447 202.136 137.845  1.00  0.00           H  
ATOM   2128 2HD1 LEU 1 174     157.712 200.991 137.342  1.00  0.00           H  
ATOM   2129 3HD1 LEU 1 174     155.996 200.579 137.113  1.00  0.00           H  
ATOM   2130 1HD2 LEU 1 174     155.170 201.809 139.850  1.00  0.00           H  
ATOM   2131 2HD2 LEU 1 174     154.535 200.256 139.256  1.00  0.00           H  
ATOM   2132 3HD2 LEU 1 174     155.349 200.338 140.836  1.00  0.00           H  
ATOM   2133  N   THR 1 175     156.253 197.315 141.928  1.00256.20           N  
ATOM   2134  CA  THR 1 175     155.217 197.512 142.950  1.00256.20           C  
ATOM   2135  C   THR 1 175     155.741 198.061 144.273  1.00256.20           C  
ATOM   2136  O   THR 1 175     156.756 197.595 144.801  1.00256.20           O  
ATOM   2137  CB  THR 1 175     154.493 196.191 143.223  1.00256.20           C  
ATOM   2138  OG1 THR 1 175     155.450 195.132 143.351  1.00256.20           O  
ATOM   2139  CG2 THR 1 175     153.484 195.869 142.139  1.00256.20           C  
ATOM   2140  H   THR 1 175     156.384 196.395 141.531  1.00  0.00           H  
ATOM   2141  HA  THR 1 175     154.496 198.239 142.576  1.00  0.00           H  
ATOM   2142  HB  THR 1 175     153.969 196.254 144.177  1.00  0.00           H  
ATOM   2143  HG1 THR 1 175     156.335 195.486 143.237  1.00  0.00           H  
ATOM   2144 1HG2 THR 1 175     152.991 194.925 142.369  1.00  0.00           H  
ATOM   2145 2HG2 THR 1 175     152.740 196.664 142.087  1.00  0.00           H  
ATOM   2146 3HG2 THR 1 175     153.994 195.787 141.180  1.00  0.00           H  
ATOM   2147  N   ASN 1 176     155.039 199.073 144.793  1.00251.27           N  
ATOM   2148  CA  ASN 1 176     155.370 199.641 146.096  1.00251.27           C  
ATOM   2149  C   ASN 1 176     155.085 198.644 147.211  1.00251.27           C  
ATOM   2150  O   ASN 1 176     155.943 198.383 148.063  1.00251.27           O  
ATOM   2151  CB  ASN 1 176     154.578 200.931 146.309  1.00251.27           C  
ATOM   2152  CG  ASN 1 176     155.012 202.043 145.375  1.00251.27           C  
ATOM   2153  OD1 ASN 1 176     156.024 202.704 145.603  1.00251.27           O  
ATOM   2154  ND2 ASN 1 176     154.248 202.247 144.307  1.00251.27           N  
ATOM   2155  H   ASN 1 176     154.261 199.454 144.273  1.00  0.00           H  
ATOM   2156  HA  ASN 1 176     156.437 199.871 146.113  1.00  0.00           H  
ATOM   2157 1HB  ASN 1 176     153.516 200.736 146.154  1.00  0.00           H  
ATOM   2158 2HB  ASN 1 176     154.702 201.268 147.338  1.00  0.00           H  
ATOM   2159 1HD2 ASN 1 176     154.483 202.967 143.654  1.00  0.00           H  
ATOM   2160 2HD2 ASN 1 176     153.438 201.681 144.156  1.00  0.00           H  
ATOM   2161  N   LYS 1 177     153.884 198.075 147.218  1.00237.84           N  
ATOM   2162  CA  LYS 1 177     153.547 196.952 148.080  1.00237.84           C  
ATOM   2163  C   LYS 1 177     153.542 195.694 147.226  1.00237.84           C  
ATOM   2164  O   LYS 1 177     152.966 195.687 146.133  1.00237.84           O  
ATOM   2165  CB  LYS 1 177     152.190 197.151 148.755  1.00237.84           C  
ATOM   2166  CG  LYS 1 177     151.901 196.139 149.850  1.00237.84           C  
ATOM   2167  CD  LYS 1 177     150.590 196.436 150.553  1.00237.84           C  
ATOM   2168  CE  LYS 1 177     150.368 195.485 151.716  1.00237.84           C  
ATOM   2169  NZ  LYS 1 177     150.213 194.076 151.259  1.00237.84           N  
ATOM   2170  H   LYS 1 177     153.181 198.445 146.594  1.00  0.00           H  
ATOM   2171  HA  LYS 1 177     154.306 196.874 148.859  1.00  0.00           H  
ATOM   2172 1HB  LYS 1 177     152.143 198.149 149.191  1.00  0.00           H  
ATOM   2173 2HB  LYS 1 177     151.399 197.082 148.008  1.00  0.00           H  
ATOM   2174 1HG  LYS 1 177     151.850 195.139 149.417  1.00  0.00           H  
ATOM   2175 2HG  LYS 1 177     152.706 196.157 150.584  1.00  0.00           H  
ATOM   2176 1HD  LYS 1 177     150.601 197.461 150.925  1.00  0.00           H  
ATOM   2177 2HD  LYS 1 177     149.767 196.333 149.846  1.00  0.00           H  
ATOM   2178 1HE  LYS 1 177     151.214 195.542 152.399  1.00  0.00           H  
ATOM   2179 2HE  LYS 1 177     149.470 195.779 152.260  1.00  0.00           H  
ATOM   2180 1HZ  LYS 1 177     150.067 193.476 152.059  1.00  0.00           H  
ATOM   2181 2HZ  LYS 1 177     149.418 194.008 150.638  1.00  0.00           H  
ATOM   2182 3HZ  LYS 1 177     151.048 193.787 150.770  1.00  0.00           H  
ATOM   2183  N   LYS 1 178     154.194 194.644 147.718  1.00252.36           N  
ATOM   2184  CA  LYS 1 178     154.461 193.473 146.893  1.00252.36           C  
ATOM   2185  C   LYS 1 178     153.187 192.672 146.650  1.00252.36           C  
ATOM   2186  O   LYS 1 178     152.454 192.345 147.588  1.00252.36           O  
ATOM   2187  CB  LYS 1 178     155.529 192.596 147.553  1.00252.36           C  
ATOM   2188  CG  LYS 1 178     156.147 191.487 146.674  1.00252.36           C  
ATOM   2189  CD  LYS 1 178     156.519 191.870 145.223  1.00252.36           C  
ATOM   2190  CE  LYS 1 178     157.518 193.035 145.086  1.00252.36           C  
ATOM   2191  NZ  LYS 1 178     157.878 193.282 143.662  1.00252.36           N  
ATOM   2192  H   LYS 1 178     154.511 194.653 148.677  1.00  0.00           H  
ATOM   2193  HA  LYS 1 178     154.832 193.810 145.924  1.00  0.00           H  
ATOM   2194 1HB  LYS 1 178     156.353 193.222 147.896  1.00  0.00           H  
ATOM   2195 2HB  LYS 1 178     155.106 192.104 148.429  1.00  0.00           H  
ATOM   2196 1HG  LYS 1 178     157.067 191.127 147.136  1.00  0.00           H  
ATOM   2197 2HG  LYS 1 178     155.450 190.653 146.596  1.00  0.00           H  
ATOM   2198 1HD  LYS 1 178     156.963 191.009 144.722  1.00  0.00           H  
ATOM   2199 2HD  LYS 1 178     155.619 192.159 144.681  1.00  0.00           H  
ATOM   2200 1HE  LYS 1 178     157.080 193.940 145.504  1.00  0.00           H  
ATOM   2201 2HE  LYS 1 178     158.424 192.805 145.646  1.00  0.00           H  
ATOM   2202 1HZ  LYS 1 178     158.533 194.049 143.608  1.00  0.00           H  
ATOM   2203 2HZ  LYS 1 178     158.301 192.451 143.272  1.00  0.00           H  
ATOM   2204 3HZ  LYS 1 178     157.046 193.513 143.139  1.00  0.00           H  
ATOM   2205  N   VAL 1 179     152.925 192.367 145.377  1.00260.91           N  
ATOM   2206  CA  VAL 1 179     151.739 191.608 145.006  1.00260.91           C  
ATOM   2207  C   VAL 1 179     151.923 190.146 145.415  1.00260.91           C  
ATOM   2208  O   VAL 1 179     153.048 189.632 145.502  1.00260.91           O  
ATOM   2209  CB  VAL 1 179     151.460 191.782 143.497  1.00260.91           C  
ATOM   2210  CG1 VAL 1 179     152.483 191.054 142.637  1.00260.91           C  
ATOM   2211  CG2 VAL 1 179     150.036 191.380 143.125  1.00260.91           C  
ATOM   2212  H   VAL 1 179     153.562 192.668 144.654  1.00  0.00           H  
ATOM   2213  HA  VAL 1 179     150.890 191.994 145.571  1.00  0.00           H  
ATOM   2214  HB  VAL 1 179     151.603 192.829 143.229  1.00  0.00           H  
ATOM   2215 1HG1 VAL 1 179     152.246 191.205 141.583  1.00  0.00           H  
ATOM   2216 2HG1 VAL 1 179     153.478 191.447 142.845  1.00  0.00           H  
ATOM   2217 3HG1 VAL 1 179     152.457 189.989 142.865  1.00  0.00           H  
ATOM   2218 1HG2 VAL 1 179     149.886 191.520 142.055  1.00  0.00           H  
ATOM   2219 2HG2 VAL 1 179     149.875 190.332 143.380  1.00  0.00           H  
ATOM   2220 3HG2 VAL 1 179     149.327 192.000 143.674  1.00  0.00           H  
ATOM   2221  N   ASN 1 180     150.809 189.481 145.723  1.00255.39           N  
ATOM   2222  CA  ASN 1 180     150.858 188.160 146.335  1.00255.39           C  
ATOM   2223  C   ASN 1 180     150.898 187.020 145.327  1.00255.39           C  
ATOM   2224  O   ASN 1 180     151.471 185.967 145.626  1.00255.39           O  
ATOM   2225  CB  ASN 1 180     149.654 187.963 147.261  1.00255.39           C  
ATOM   2226  CG  ASN 1 180     148.334 188.213 146.560  1.00255.39           C  
ATOM   2227  OD1 ASN 1 180     148.085 189.305 146.053  1.00255.39           O  
ATOM   2228  ND2 ASN 1 180     147.480 187.196 146.526  1.00255.39           N  
ATOM   2229  H   ASN 1 180     149.911 189.900 145.529  1.00  0.00           H  
ATOM   2230  HA  ASN 1 180     151.772 188.086 146.926  1.00  0.00           H  
ATOM   2231 1HB  ASN 1 180     149.658 186.945 147.652  1.00  0.00           H  
ATOM   2232 2HB  ASN 1 180     149.734 188.640 148.112  1.00  0.00           H  
ATOM   2233 1HD2 ASN 1 180     146.593 187.303 146.077  1.00  0.00           H  
ATOM   2234 2HD2 ASN 1 180     147.724 186.324 146.949  1.00  0.00           H  
ATOM   2235  N   ARG 1 181     150.309 187.187 144.144  1.00244.77           N  
ATOM   2236  CA  ARG 1 181     150.126 186.047 143.260  1.00244.77           C  
ATOM   2237  C   ARG 1 181     150.171 186.506 141.810  1.00244.77           C  
ATOM   2238  O   ARG 1 181     149.670 187.582 141.473  1.00244.77           O  
ATOM   2239  CB  ARG 1 181     148.788 185.358 143.548  1.00244.77           C  
ATOM   2240  CG  ARG 1 181     148.869 184.186 144.513  1.00244.77           C  
ATOM   2241  CD  ARG 1 181     149.139 182.865 143.829  1.00244.77           C  
ATOM   2242  NE  ARG 1 181     147.983 182.393 143.078  1.00244.77           N  
ATOM   2243  CZ  ARG 1 181     148.059 181.590 142.028  1.00244.77           C  
ATOM   2244  NH1 ARG 1 181     149.214 181.083 141.632  1.00244.77           N  
ATOM   2245  NH2 ARG 1 181     146.948 181.273 141.370  1.00244.77           N  
ATOM   2246  H   ARG 1 181     149.985 188.096 143.847  1.00  0.00           H  
ATOM   2247  HA  ARG 1 181     150.932 185.335 143.442  1.00  0.00           H  
ATOM   2248 1HB  ARG 1 181     148.089 186.081 143.965  1.00  0.00           H  
ATOM   2249 2HB  ARG 1 181     148.360 184.990 142.616  1.00  0.00           H  
ATOM   2250 1HG  ARG 1 181     149.676 184.357 145.226  1.00  0.00           H  
ATOM   2251 2HG  ARG 1 181     147.924 184.090 145.050  1.00  0.00           H  
ATOM   2252 1HD  ARG 1 181     149.972 182.978 143.136  1.00  0.00           H  
ATOM   2253 2HD  ARG 1 181     149.389 182.113 144.576  1.00  0.00           H  
ATOM   2254  HE  ARG 1 181     147.068 182.700 143.381  1.00  0.00           H  
ATOM   2255 1HH1 ARG 1 181     150.062 181.306 142.133  1.00  0.00           H  
ATOM   2256 2HH1 ARG 1 181     149.248 180.473 140.828  1.00  0.00           H  
ATOM   2257 1HH2 ARG 1 181     146.058 181.644 141.673  1.00  0.00           H  
ATOM   2258 2HH2 ARG 1 181     146.993 180.662 140.568  1.00  0.00           H  
ATOM   2259  N   ILE 1 182     150.760 185.668 140.952  1.00215.56           N  
ATOM   2260  CA  ILE 1 182     150.709 185.877 139.507  1.00215.56           C  
ATOM   2261  C   ILE 1 182     150.861 184.543 138.776  1.00215.56           C  
ATOM   2262  O   ILE 1 182     151.741 183.729 139.093  1.00215.56           O  
ATOM   2263  CB  ILE 1 182     151.758 186.916 139.045  1.00215.56           C  
ATOM   2264  CG1 ILE 1 182     151.799 187.051 137.518  1.00215.56           C  
ATOM   2265  CG2 ILE 1 182     153.124 186.603 139.591  1.00215.56           C  
ATOM   2266  CD1 ILE 1 182     152.776 188.099 137.022  1.00215.56           C  
ATOM   2267  H   ILE 1 182     151.255 184.866 141.316  1.00  0.00           H  
ATOM   2268  HA  ILE 1 182     149.721 186.255 139.247  1.00  0.00           H  
ATOM   2269  HB  ILE 1 182     151.467 187.906 139.394  1.00  0.00           H  
ATOM   2270 1HG1 ILE 1 182     152.072 186.093 137.075  1.00  0.00           H  
ATOM   2271 2HG1 ILE 1 182     150.806 187.310 137.149  1.00  0.00           H  
ATOM   2272 1HG2 ILE 1 182     153.835 187.353 139.245  1.00  0.00           H  
ATOM   2273 2HG2 ILE 1 182     153.091 186.610 140.680  1.00  0.00           H  
ATOM   2274 3HG2 ILE 1 182     153.438 185.619 139.244  1.00  0.00           H  
ATOM   2275 1HD1 ILE 1 182     152.748 188.136 135.933  1.00  0.00           H  
ATOM   2276 2HD1 ILE 1 182     152.500 189.074 137.426  1.00  0.00           H  
ATOM   2277 3HD1 ILE 1 182     153.782 187.842 137.350  1.00  0.00           H  
ATOM   2278  N   THR 1 183     149.974 184.303 137.811  1.00216.74           N  
ATOM   2279  CA  THR 1 183     149.995 183.116 136.959  1.00216.74           C  
ATOM   2280  C   THR 1 183     150.197 183.581 135.524  1.00216.74           C  
ATOM   2281  O   THR 1 183     149.231 183.802 134.793  1.00216.74           O  
ATOM   2282  CB  THR 1 183     148.708 182.319 137.084  1.00216.74           C  
ATOM   2283  OG1 THR 1 183     147.596 183.220 137.122  1.00216.74           O  
ATOM   2284  CG2 THR 1 183     148.713 181.488 138.341  1.00216.74           C  
ATOM   2285  H   THR 1 183     149.250 184.994 137.674  1.00  0.00           H  
ATOM   2286  HA  THR 1 183     150.821 182.479 137.274  1.00  0.00           H  
ATOM   2287  HB  THR 1 183     148.603 181.660 136.223  1.00  0.00           H  
ATOM   2288  HG1 THR 1 183     147.915 184.124 137.060  1.00  0.00           H  
ATOM   2289 1HG2 THR 1 183     147.782 180.926 138.409  1.00  0.00           H  
ATOM   2290 2HG2 THR 1 183     149.554 180.796 138.316  1.00  0.00           H  
ATOM   2291 3HG2 THR 1 183     148.806 182.141 139.208  1.00  0.00           H  
ATOM   2292  N   GLY 1 184     151.453 183.740 135.122  1.00187.00           N  
ATOM   2293  CA  GLY 1 184     151.734 183.991 133.727  1.00187.00           C  
ATOM   2294  C   GLY 1 184     151.435 182.760 132.892  1.00187.00           C  
ATOM   2295  O   GLY 1 184     151.715 181.628 133.286  1.00187.00           O  
ATOM   2296  H   GLY 1 184     152.220 183.688 135.777  1.00  0.00           H  
ATOM   2297 1HA  GLY 1 184     151.133 184.832 133.380  1.00  0.00           H  
ATOM   2298 2HA  GLY 1 184     152.780 184.275 133.612  1.00  0.00           H  
ATOM   2299  N   LEU 1 185     150.829 182.990 131.736  1.00179.03           N  
ATOM   2300  CA  LEU 1 185     150.624 181.945 130.742  1.00179.03           C  
ATOM   2301  C   LEU 1 185     151.820 181.944 129.803  1.00179.03           C  
ATOM   2302  O   LEU 1 185     152.909 182.372 130.199  1.00179.03           O  
ATOM   2303  CB  LEU 1 185     149.301 182.116 129.990  1.00179.03           C  
ATOM   2304  CG  LEU 1 185     148.088 182.767 130.661  1.00179.03           C  
ATOM   2305  CD1 LEU 1 185     146.919 182.839 129.693  1.00179.03           C  
ATOM   2306  CD2 LEU 1 185     147.665 182.006 131.916  1.00179.03           C  
ATOM   2307  H   LEU 1 185     150.499 183.925 131.542  1.00  0.00           H  
ATOM   2308  HA  LEU 1 185     150.596 180.983 131.253  1.00  0.00           H  
ATOM   2309 1HB  LEU 1 185     149.482 182.717 129.100  1.00  0.00           H  
ATOM   2310 2HB  LEU 1 185     148.951 181.133 129.675  1.00  0.00           H  
ATOM   2311  HG  LEU 1 185     148.335 183.790 130.946  1.00  0.00           H  
ATOM   2312 1HD1 LEU 1 185     146.066 183.305 130.187  1.00  0.00           H  
ATOM   2313 2HD1 LEU 1 185     147.202 183.433 128.824  1.00  0.00           H  
ATOM   2314 3HD1 LEU 1 185     146.649 181.833 129.374  1.00  0.00           H  
ATOM   2315 1HD2 LEU 1 185     146.802 182.497 132.366  1.00  0.00           H  
ATOM   2316 2HD2 LEU 1 185     147.402 180.982 131.649  1.00  0.00           H  
ATOM   2317 3HD2 LEU 1 185     148.489 181.995 132.630  1.00  0.00           H  
ATOM   2318  N   ASP 1 186     151.642 181.407 128.592  1.00224.23           N  
ATOM   2319  CA  ASP 1 186     152.749 181.136 127.683  1.00224.23           C  
ATOM   2320  C   ASP 1 186     153.393 182.445 127.240  1.00224.23           C  
ATOM   2321  O   ASP 1 186     152.756 183.221 126.511  1.00224.23           O  
ATOM   2322  CB  ASP 1 186     152.253 180.358 126.473  1.00224.23           C  
ATOM   2323  CG  ASP 1 186     153.378 179.743 125.676  1.00224.23           C  
ATOM   2324  OD1 ASP 1 186     154.138 178.939 126.256  1.00224.23           O  
ATOM   2325  OD2 ASP 1 186     153.503 180.064 124.476  1.00224.23           O  
ATOM   2326  H   ASP 1 186     150.701 181.183 128.302  1.00  0.00           H  
ATOM   2327  HA  ASP 1 186     153.490 180.533 128.210  1.00  0.00           H  
ATOM   2328 1HB  ASP 1 186     151.581 179.565 126.801  1.00  0.00           H  
ATOM   2329 2HB  ASP 1 186     151.683 181.022 125.822  1.00  0.00           H  
ATOM   2330  N   PRO 1 187     154.624 182.732 127.647  1.00229.04           N  
ATOM   2331  CA  PRO 1 187     155.224 184.041 127.385  1.00229.04           C  
ATOM   2332  C   PRO 1 187     155.775 184.112 125.965  1.00229.04           C  
ATOM   2333  O   PRO 1 187     155.654 183.179 125.173  1.00229.04           O  
ATOM   2334  CB  PRO 1 187     156.338 184.119 128.427  1.00229.04           C  
ATOM   2335  CG  PRO 1 187     156.763 182.701 128.611  1.00229.04           C  
ATOM   2336  CD  PRO 1 187     155.560 181.826 128.338  1.00229.04           C  
ATOM   2337  HA  PRO 1 187     154.470 184.825 127.553  1.00  0.00           H  
ATOM   2338 1HB  PRO 1 187     157.150 184.765 128.062  1.00  0.00           H  
ATOM   2339 2HB  PRO 1 187     155.956 184.575 129.353  1.00  0.00           H  
ATOM   2340 1HG  PRO 1 187     157.590 182.461 127.927  1.00  0.00           H  
ATOM   2341 2HG  PRO 1 187     157.140 182.547 129.633  1.00  0.00           H  
ATOM   2342 1HD  PRO 1 187     155.856 180.985 127.694  1.00  0.00           H  
ATOM   2343 2HD  PRO 1 187     155.149 181.459 129.290  1.00  0.00           H  
ATOM   2344  N   ALA 1 188     156.396 185.244 125.654  1.00242.38           N  
ATOM   2345  CA  ALA 1 188     156.895 185.484 124.310  1.00242.38           C  
ATOM   2346  C   ALA 1 188     158.320 184.950 124.169  1.00242.38           C  
ATOM   2347  O   ALA 1 188     158.854 184.281 125.058  1.00242.38           O  
ATOM   2348  CB  ALA 1 188     156.810 186.968 123.970  1.00242.38           C  
ATOM   2349  H   ALA 1 188     156.526 185.953 126.361  1.00  0.00           H  
ATOM   2350  HA  ALA 1 188     156.271 184.925 123.612  1.00  0.00           H  
ATOM   2351 1HB  ALA 1 188     157.187 187.132 122.961  1.00  0.00           H  
ATOM   2352 2HB  ALA 1 188     155.772 187.296 124.027  1.00  0.00           H  
ATOM   2353 3HB  ALA 1 188     157.409 187.538 124.678  1.00  0.00           H  
ATOM   2354  N   GLY 1 189     158.946 185.240 123.032  1.00242.80           N  
ATOM   2355  CA  GLY 1 189     160.223 184.665 122.687  1.00242.80           C  
ATOM   2356  C   GLY 1 189     161.356 185.659 122.528  1.00242.80           C  
ATOM   2357  O   GLY 1 189     161.898 186.195 123.501  1.00242.80           O  
ATOM   2358  H   GLY 1 189     158.508 185.886 122.391  1.00  0.00           H  
ATOM   2359 1HA  GLY 1 189     160.518 183.948 123.453  1.00  0.00           H  
ATOM   2360 2HA  GLY 1 189     160.133 184.115 121.751  1.00  0.00           H  
ATOM   2361  N   PRO 1 190     161.737 185.910 121.268  1.00243.41           N  
ATOM   2362  CA  PRO 1 190     163.049 186.522 120.983  1.00243.41           C  
ATOM   2363  C   PRO 1 190     163.189 187.986 121.374  1.00243.41           C  
ATOM   2364  O   PRO 1 190     164.314 188.499 121.314  1.00243.41           O  
ATOM   2365  CB  PRO 1 190     163.188 186.348 119.466  1.00243.41           C  
ATOM   2366  CG  PRO 1 190     161.784 186.297 118.971  1.00243.41           C  
ATOM   2367  CD  PRO 1 190     161.001 185.584 120.034  1.00243.41           C  
ATOM   2368  HA  PRO 1 190     163.832 185.964 121.517  1.00  0.00           H  
ATOM   2369 1HB  PRO 1 190     163.759 187.187 119.042  1.00  0.00           H  
ATOM   2370 2HB  PRO 1 190     163.752 185.430 119.243  1.00  0.00           H  
ATOM   2371 1HG  PRO 1 190     161.406 187.315 118.795  1.00  0.00           H  
ATOM   2372 2HG  PRO 1 190     161.740 185.771 118.006  1.00  0.00           H  
ATOM   2373 1HD  PRO 1 190     159.974 185.976 120.059  1.00  0.00           H  
ATOM   2374 2HD  PRO 1 190     160.999 184.504 119.826  1.00  0.00           H  
ATOM   2375  N   ASN 1 191     162.104 188.685 121.725  1.00247.12           N  
ATOM   2376  CA  ASN 1 191     162.245 190.057 122.210  1.00247.12           C  
ATOM   2377  C   ASN 1 191     162.994 190.101 123.535  1.00247.12           C  
ATOM   2378  O   ASN 1 191     163.817 190.995 123.765  1.00247.12           O  
ATOM   2379  CB  ASN 1 191     160.881 190.726 122.374  1.00247.12           C  
ATOM   2380  CG  ASN 1 191     160.193 190.989 121.057  1.00247.12           C  
ATOM   2381  OD1 ASN 1 191     160.839 191.142 120.020  1.00247.12           O  
ATOM   2382  ND2 ASN 1 191     158.872 191.103 121.101  1.00247.12           N  
ATOM   2383  H   ASN 1 191     161.182 188.278 121.660  1.00  0.00           H  
ATOM   2384  HA  ASN 1 191     162.820 190.626 121.478  1.00  0.00           H  
ATOM   2385 1HB  ASN 1 191     160.236 190.093 122.984  1.00  0.00           H  
ATOM   2386 2HB  ASN 1 191     161.001 191.673 122.900  1.00  0.00           H  
ATOM   2387 1HD2 ASN 1 191     158.357 191.278 120.261  1.00  0.00           H  
ATOM   2388 2HD2 ASN 1 191     158.392 191.014 121.973  1.00  0.00           H  
ATOM   2389  N   PHE 1 192     162.724 189.147 124.414  1.00247.01           N  
ATOM   2390  CA  PHE 1 192     163.278 189.130 125.764  1.00247.01           C  
ATOM   2391  C   PHE 1 192     164.257 187.964 125.851  1.00247.01           C  
ATOM   2392  O   PHE 1 192     163.900 186.858 126.260  1.00247.01           O  
ATOM   2393  CB  PHE 1 192     162.171 189.028 126.816  1.00247.01           C  
ATOM   2394  CG  PHE 1 192     160.860 189.654 126.402  1.00247.01           C  
ATOM   2395  CD1 PHE 1 192     160.781 191.007 126.077  1.00247.01           C  
ATOM   2396  CD2 PHE 1 192     159.707 188.888 126.332  1.00247.01           C  
ATOM   2397  CE1 PHE 1 192     159.580 191.576 125.696  1.00247.01           C  
ATOM   2398  CE2 PHE 1 192     158.502 189.454 125.957  1.00247.01           C  
ATOM   2399  CZ  PHE 1 192     158.439 190.797 125.637  1.00247.01           C  
ATOM   2400  H   PHE 1 192     162.105 188.402 124.127  1.00  0.00           H  
ATOM   2401  HA  PHE 1 192     163.820 190.062 125.927  1.00  0.00           H  
ATOM   2402 1HB  PHE 1 192     161.984 187.980 127.046  1.00  0.00           H  
ATOM   2403 2HB  PHE 1 192     162.498 189.512 127.736  1.00  0.00           H  
ATOM   2404  HD1 PHE 1 192     161.682 191.620 126.125  1.00  0.00           H  
ATOM   2405  HD2 PHE 1 192     159.756 187.828 126.585  1.00  0.00           H  
ATOM   2406  HE1 PHE 1 192     159.535 192.635 125.443  1.00  0.00           H  
ATOM   2407  HE2 PHE 1 192     157.602 188.842 125.914  1.00  0.00           H  
ATOM   2408  HZ  PHE 1 192     157.490 191.241 125.340  1.00  0.00           H  
ATOM   2409  N   GLU 1 193     165.500 188.225 125.460  1.00263.27           N  
ATOM   2410  CA  GLU 1 193     166.577 187.248 125.529  1.00263.27           C  
ATOM   2411  C   GLU 1 193     167.645 187.783 126.469  1.00263.27           C  
ATOM   2412  O   GLU 1 193     168.277 188.803 126.168  1.00263.27           O  
ATOM   2413  CB  GLU 1 193     167.163 186.976 124.142  1.00263.27           C  
ATOM   2414  CG  GLU 1 193     166.278 186.123 123.249  1.00263.27           C  
ATOM   2415  CD  GLU 1 193     166.276 184.663 123.654  1.00263.27           C  
ATOM   2416  OE1 GLU 1 193     167.373 184.077 123.773  1.00263.27           O  
ATOM   2417  OE2 GLU 1 193     165.179 184.101 123.854  1.00263.27           O  
ATOM   2418  H   GLU 1 193     165.695 189.148 125.100  1.00  0.00           H  
ATOM   2419  HA  GLU 1 193     166.172 186.314 125.920  1.00  0.00           H  
ATOM   2420 1HB  GLU 1 193     167.344 187.922 123.632  1.00  0.00           H  
ATOM   2421 2HB  GLU 1 193     168.123 186.471 124.245  1.00  0.00           H  
ATOM   2422 1HG  GLU 1 193     165.258 186.505 123.294  1.00  0.00           H  
ATOM   2423 2HG  GLU 1 193     166.624 186.212 122.220  1.00  0.00           H  
ATOM   2424  N   TYR 1 194     167.858 187.068 127.583  1.00273.44           N  
ATOM   2425  CA  TYR 1 194     168.812 187.427 128.645  1.00273.44           C  
ATOM   2426  C   TYR 1 194     168.584 188.848 129.163  1.00273.44           C  
ATOM   2427  O   TYR 1 194     169.527 189.603 129.409  1.00273.44           O  
ATOM   2428  CB  TYR 1 194     170.269 187.231 128.200  1.00273.44           C  
ATOM   2429  CG  TYR 1 194     170.489 186.167 127.141  1.00273.44           C  
ATOM   2430  CD1 TYR 1 194     170.562 184.822 127.488  1.00273.44           C  
ATOM   2431  CD2 TYR 1 194     170.682 186.510 125.805  1.00273.44           C  
ATOM   2432  CE1 TYR 1 194     170.774 183.845 126.528  1.00273.44           C  
ATOM   2433  CE2 TYR 1 194     170.893 185.542 124.839  1.00273.44           C  
ATOM   2434  CZ  TYR 1 194     170.942 184.213 125.207  1.00273.44           C  
ATOM   2435  OH  TYR 1 194     171.157 183.248 124.251  1.00273.44           O  
ATOM   2436  H   TYR 1 194     167.311 186.224 127.678  1.00  0.00           H  
ATOM   2437  HA  TYR 1 194     168.634 186.779 129.504  1.00  0.00           H  
ATOM   2438 1HB  TYR 1 194     170.658 188.170 127.803  1.00  0.00           H  
ATOM   2439 2HB  TYR 1 194     170.879 186.962 129.062  1.00  0.00           H  
ATOM   2440  HD1 TYR 1 194     170.452 184.521 128.530  1.00  0.00           H  
ATOM   2441  HD2 TYR 1 194     170.670 187.558 125.504  1.00  0.00           H  
ATOM   2442  HE1 TYR 1 194     170.828 182.797 126.820  1.00  0.00           H  
ATOM   2443  HE2 TYR 1 194     171.020 185.832 123.796  1.00  0.00           H  
ATOM   2444  HH  TYR 1 194     171.251 183.666 123.392  1.00  0.00           H  
ATOM   2445  N   ALA 1 195     167.316 189.214 129.329  1.00232.17           N  
ATOM   2446  CA  ALA 1 195     166.962 190.547 129.786  1.00232.17           C  
ATOM   2447  C   ALA 1 195     167.194 190.679 131.290  1.00232.17           C  
ATOM   2448  O   ALA 1 195     167.426 189.699 132.003  1.00232.17           O  
ATOM   2449  CB  ALA 1 195     165.508 190.862 129.439  1.00232.17           C  
ATOM   2450  H   ALA 1 195     166.581 188.550 129.133  1.00  0.00           H  
ATOM   2451  HA  ALA 1 195     167.608 191.262 129.277  1.00  0.00           H  
ATOM   2452 1HB  ALA 1 195     165.259 191.864 129.788  1.00  0.00           H  
ATOM   2453 2HB  ALA 1 195     165.372 190.810 128.359  1.00  0.00           H  
ATOM   2454 3HB  ALA 1 195     164.854 190.137 129.921  1.00  0.00           H  
ATOM   2455  N   GLU 1 196     167.135 191.917 131.772  1.00233.11           N  
ATOM   2456  CA  GLU 1 196     167.325 192.173 133.190  1.00233.11           C  
ATOM   2457  C   GLU 1 196     166.041 191.880 133.960  1.00233.11           C  
ATOM   2458  O   GLU 1 196     164.937 191.903 133.410  1.00233.11           O  
ATOM   2459  CB  GLU 1 196     167.770 193.618 133.434  1.00233.11           C  
ATOM   2460  CG  GLU 1 196     166.779 194.687 132.991  1.00233.11           C  
ATOM   2461  CD  GLU 1 196     166.955 195.111 131.542  1.00233.11           C  
ATOM   2462  OE1 GLU 1 196     167.700 194.436 130.799  1.00233.11           O  
ATOM   2463  OE2 GLU 1 196     166.341 196.123 131.144  1.00233.11           O  
ATOM   2464  H   GLU 1 196     166.956 192.694 131.151  1.00  0.00           H  
ATOM   2465  HA  GLU 1 196     168.104 191.506 133.561  1.00  0.00           H  
ATOM   2466 1HB  GLU 1 196     167.956 193.767 134.498  1.00  0.00           H  
ATOM   2467 2HB  GLU 1 196     168.707 193.804 132.909  1.00  0.00           H  
ATOM   2468 1HG  GLU 1 196     165.767 194.305 133.120  1.00  0.00           H  
ATOM   2469 2HG  GLU 1 196     166.893 195.561 133.631  1.00  0.00           H  
ATOM   2470  N   ALA 1 197     166.214 191.604 135.256  1.00220.43           N  
ATOM   2471  CA  ALA 1 197     165.105 191.169 136.106  1.00220.43           C  
ATOM   2472  C   ALA 1 197     163.944 192.163 136.256  1.00220.43           C  
ATOM   2473  O   ALA 1 197     162.794 191.692 136.290  1.00220.43           O  
ATOM   2474  CB  ALA 1 197     165.651 190.745 137.479  1.00220.43           C  
ATOM   2475  H   ALA 1 197     167.135 191.698 135.659  1.00  0.00           H  
ATOM   2476  HA  ALA 1 197     164.627 190.314 135.627  1.00  0.00           H  
ATOM   2477 1HB  ALA 1 197     164.827 190.421 138.114  1.00  0.00           H  
ATOM   2478 2HB  ALA 1 197     166.356 189.924 137.352  1.00  0.00           H  
ATOM   2479 3HB  ALA 1 197     166.157 191.589 137.945  1.00  0.00           H  
ATOM   2480  N   PRO 1 198     164.135 193.493 136.392  1.00226.36           N  
ATOM   2481  CA  PRO 1 198     162.950 194.374 136.335  1.00226.36           C  
ATOM   2482  C   PRO 1 198     162.242 194.385 134.988  1.00226.36           C  
ATOM   2483  O   PRO 1 198     161.047 194.701 134.936  1.00226.36           O  
ATOM   2484  CB  PRO 1 198     163.515 195.760 136.675  1.00226.36           C  
ATOM   2485  CG  PRO 1 198     164.740 195.503 137.418  1.00226.36           C  
ATOM   2486  CD  PRO 1 198     165.319 194.263 136.834  1.00226.36           C  
ATOM   2487  HA  PRO 1 198     162.223 194.053 137.096  1.00  0.00           H  
ATOM   2488 1HB  PRO 1 198     163.698 196.328 135.751  1.00  0.00           H  
ATOM   2489 2HB  PRO 1 198     162.782 196.331 137.263  1.00  0.00           H  
ATOM   2490 1HG  PRO 1 198     165.426 196.358 137.327  1.00  0.00           H  
ATOM   2491 2HG  PRO 1 198     164.517 195.387 138.489  1.00  0.00           H  
ATOM   2492 1HD  PRO 1 198     165.966 194.525 135.984  1.00  0.00           H  
ATOM   2493 2HD  PRO 1 198     165.890 193.726 137.605  1.00  0.00           H  
ATOM   2494  N   SER 1 199     162.933 194.049 133.899  1.00227.03           N  
ATOM   2495  CA  SER 1 199     162.328 194.030 132.575  1.00227.03           C  
ATOM   2496  C   SER 1 199     161.769 192.662 132.201  1.00227.03           C  
ATOM   2497  O   SER 1 199     161.542 192.402 131.014  1.00227.03           O  
ATOM   2498  CB  SER 1 199     163.342 194.476 131.521  1.00227.03           C  
ATOM   2499  OG  SER 1 199     164.269 193.441 131.247  1.00227.03           O  
ATOM   2500  H   SER 1 199     163.907 193.800 133.999  1.00  0.00           H  
ATOM   2501  HA  SER 1 199     161.488 194.725 132.568  1.00  0.00           H  
ATOM   2502 1HB  SER 1 199     162.818 194.753 130.607  1.00  0.00           H  
ATOM   2503 2HB  SER 1 199     163.871 195.360 131.876  1.00  0.00           H  
ATOM   2504  HG  SER 1 199     164.017 192.704 131.808  1.00  0.00           H  
ATOM   2505  N   ARG 1 200     161.539 191.789 133.177  1.00206.51           N  
ATOM   2506  CA  ARG 1 200     161.034 190.451 132.898  1.00206.51           C  
ATOM   2507  C   ARG 1 200     160.319 189.929 134.134  1.00206.51           C  
ATOM   2508  O   ARG 1 200     160.255 190.596 135.169  1.00206.51           O  
ATOM   2509  CB  ARG 1 200     162.162 189.502 132.484  1.00206.51           C  
ATOM   2510  CG  ARG 1 200     163.132 189.165 133.593  1.00206.51           C  
ATOM   2511  CD  ARG 1 200     164.437 188.656 133.023  1.00206.51           C  
ATOM   2512  NE  ARG 1 200     164.347 187.251 132.648  1.00206.51           N  
ATOM   2513  CZ  ARG 1 200     165.292 186.589 131.998  1.00206.51           C  
ATOM   2514  NH1 ARG 1 200     166.413 187.179 131.617  1.00206.51           N  
ATOM   2515  NH2 ARG 1 200     165.108 185.302 131.720  1.00206.51           N  
ATOM   2516  H   ARG 1 200     161.718 192.058 134.134  1.00  0.00           H  
ATOM   2517  HA  ARG 1 200     160.323 190.514 132.074  1.00  0.00           H  
ATOM   2518 1HB  ARG 1 200     161.736 188.569 132.117  1.00  0.00           H  
ATOM   2519 2HB  ARG 1 200     162.730 189.946 131.666  1.00  0.00           H  
ATOM   2520 1HG  ARG 1 200     163.331 190.058 134.186  1.00  0.00           H  
ATOM   2521 2HG  ARG 1 200     162.701 188.393 134.232  1.00  0.00           H  
ATOM   2522 1HD  ARG 1 200     164.696 189.233 132.135  1.00  0.00           H  
ATOM   2523 2HD  ARG 1 200     165.225 188.763 133.767  1.00  0.00           H  
ATOM   2524  HE  ARG 1 200     163.506 186.750 132.902  1.00  0.00           H  
ATOM   2525 1HH1 ARG 1 200     166.564 188.157 131.821  1.00  0.00           H  
ATOM   2526 2HH1 ARG 1 200     167.118 186.652 131.123  1.00  0.00           H  
ATOM   2527 1HH2 ARG 1 200     164.255 184.840 132.004  1.00  0.00           H  
ATOM   2528 2HH2 ARG 1 200     165.820 184.786 131.225  1.00  0.00           H  
ATOM   2529  N   LEU 1 201     159.773 188.722 134.009  1.00201.44           N  
ATOM   2530  CA  LEU 1 201     159.243 188.007 135.159  1.00201.44           C  
ATOM   2531  C   LEU 1 201     160.397 187.550 136.040  1.00201.44           C  
ATOM   2532  O   LEU 1 201     161.445 187.127 135.547  1.00201.44           O  
ATOM   2533  CB  LEU 1 201     158.410 186.792 134.728  1.00201.44           C  
ATOM   2534  CG  LEU 1 201     157.071 186.801 133.964  1.00201.44           C  
ATOM   2535  CD1 LEU 1 201     155.958 187.404 134.816  1.00201.44           C  
ATOM   2536  CD2 LEU 1 201     157.102 187.432 132.564  1.00201.44           C  
ATOM   2537  H   LEU 1 201     159.725 188.291 133.097  1.00  0.00           H  
ATOM   2538  HA  LEU 1 201     158.596 188.682 135.718  1.00  0.00           H  
ATOM   2539 1HB  LEU 1 201     159.021 186.163 134.083  1.00  0.00           H  
ATOM   2540 2HB  LEU 1 201     158.147 186.218 135.616  1.00  0.00           H  
ATOM   2541  HG  LEU 1 201     156.723 185.777 133.828  1.00  0.00           H  
ATOM   2542 1HD1 LEU 1 201     155.025 187.398 134.253  1.00  0.00           H  
ATOM   2543 2HD1 LEU 1 201     155.836 186.815 135.725  1.00  0.00           H  
ATOM   2544 3HD1 LEU 1 201     156.216 188.429 135.079  1.00  0.00           H  
ATOM   2545 1HD2 LEU 1 201     156.107 187.383 132.120  1.00  0.00           H  
ATOM   2546 2HD2 LEU 1 201     157.414 188.474 132.641  1.00  0.00           H  
ATOM   2547 3HD2 LEU 1 201     157.807 186.888 131.935  1.00  0.00           H  
ATOM   2548  N   SER 1 202     160.211 187.649 137.349  1.00203.99           N  
ATOM   2549  CA  SER 1 202     161.265 187.296 138.286  1.00203.99           C  
ATOM   2550  C   SER 1 202     160.619 186.747 139.547  1.00203.99           C  
ATOM   2551  O   SER 1 202     159.447 187.033 139.819  1.00203.99           O  
ATOM   2552  CB  SER 1 202     162.150 188.510 138.602  1.00203.99           C  
ATOM   2553  OG  SER 1 202     162.759 189.026 137.431  1.00203.99           O  
ATOM   2554  H   SER 1 202     159.324 187.975 137.706  1.00  0.00           H  
ATOM   2555  HA  SER 1 202     161.888 186.525 137.831  1.00  0.00           H  
ATOM   2556 1HB  SER 1 202     161.547 189.288 139.070  1.00  0.00           H  
ATOM   2557 2HB  SER 1 202     162.922 188.222 139.315  1.00  0.00           H  
ATOM   2558  HG  SER 1 202     162.457 188.470 136.709  1.00  0.00           H  
ATOM   2559  N   PRO 1 203     161.336 185.911 140.310  1.00229.54           N  
ATOM   2560  CA  PRO 1 203     160.789 185.443 141.598  1.00229.54           C  
ATOM   2561  C   PRO 1 203     160.539 186.549 142.612  1.00229.54           C  
ATOM   2562  O   PRO 1 203     159.607 186.430 143.416  1.00229.54           O  
ATOM   2563  CB  PRO 1 203     161.856 184.457 142.092  1.00229.54           C  
ATOM   2564  CG  PRO 1 203     162.539 183.992 140.861  1.00229.54           C  
ATOM   2565  CD  PRO 1 203     162.544 185.159 139.923  1.00229.54           C  
ATOM   2566  HA  PRO 1 203     159.832 184.930 141.420  1.00  0.00           H  
ATOM   2567 1HB  PRO 1 203     162.541 184.962 142.789  1.00  0.00           H  
ATOM   2568 2HB  PRO 1 203     161.380 183.635 142.647  1.00  0.00           H  
ATOM   2569 1HG  PRO 1 203     163.559 183.653 141.097  1.00  0.00           H  
ATOM   2570 2HG  PRO 1 203     162.008 183.128 140.435  1.00  0.00           H  
ATOM   2571 1HD  PRO 1 203     163.457 185.752 140.079  1.00  0.00           H  
ATOM   2572 2HD  PRO 1 203     162.489 184.797 138.886  1.00  0.00           H  
ATOM   2573  N   ASP 1 204     161.328 187.623 142.603  1.00246.52           N  
ATOM   2574  CA  ASP 1 204     161.086 188.713 143.542  1.00246.52           C  
ATOM   2575  C   ASP 1 204     159.992 189.671 143.081  1.00246.52           C  
ATOM   2576  O   ASP 1 204     159.656 190.602 143.821  1.00246.52           O  
ATOM   2577  CB  ASP 1 204     162.393 189.472 143.838  1.00246.52           C  
ATOM   2578  CG  ASP 1 204     163.052 190.073 142.594  1.00246.52           C  
ATOM   2579  OD1 ASP 1 204     162.519 189.964 141.473  1.00246.52           O  
ATOM   2580  OD2 ASP 1 204     164.137 190.672 142.750  1.00246.52           O  
ATOM   2581  H   ASP 1 204     162.097 187.696 141.952  1.00  0.00           H  
ATOM   2582  HA  ASP 1 204     160.711 188.290 144.474  1.00  0.00           H  
ATOM   2583 1HB  ASP 1 204     162.193 190.280 144.542  1.00  0.00           H  
ATOM   2584 2HB  ASP 1 204     163.107 188.796 144.309  1.00  0.00           H  
ATOM   2585  N   ASP 1 205     159.438 189.466 141.882  1.00215.60           N  
ATOM   2586  CA  ASP 1 205     158.368 190.321 141.380  1.00215.60           C  
ATOM   2587  C   ASP 1 205     157.057 190.108 142.123  1.00215.60           C  
ATOM   2588  O   ASP 1 205     156.173 190.968 142.053  1.00215.60           O  
ATOM   2589  CB  ASP 1 205     158.147 190.062 139.892  1.00215.60           C  
ATOM   2590  CG  ASP 1 205     159.289 190.561 139.043  1.00215.60           C  
ATOM   2591  OD1 ASP 1 205     160.156 191.284 139.574  1.00215.60           O  
ATOM   2592  OD2 ASP 1 205     159.324 190.219 137.846  1.00215.60           O  
ATOM   2593  H   ASP 1 205     159.767 188.702 141.309  1.00  0.00           H  
ATOM   2594  HA  ASP 1 205     158.664 191.362 141.517  1.00  0.00           H  
ATOM   2595 1HB  ASP 1 205     158.024 188.992 139.723  1.00  0.00           H  
ATOM   2596 2HB  ASP 1 205     157.228 190.552 139.570  1.00  0.00           H  
ATOM   2597  N   ALA 1 206     156.910 188.982 142.818  1.00237.80           N  
ATOM   2598  CA  ALA 1 206     155.690 188.663 143.540  1.00237.80           C  
ATOM   2599  C   ALA 1 206     156.026 187.711 144.676  1.00237.80           C  
ATOM   2600  O   ALA 1 206     157.153 187.225 144.796  1.00237.80           O  
ATOM   2601  CB  ALA 1 206     154.638 188.041 142.623  1.00237.80           C  
ATOM   2602  H   ALA 1 206     157.680 188.329 142.840  1.00  0.00           H  
ATOM   2603  HA  ALA 1 206     155.285 189.590 143.946  1.00  0.00           H  
ATOM   2604 1HB  ALA 1 206     153.740 187.816 143.199  1.00  0.00           H  
ATOM   2605 2HB  ALA 1 206     154.391 188.741 141.825  1.00  0.00           H  
ATOM   2606 3HB  ALA 1 206     155.030 187.122 142.190  1.00  0.00           H  
ATOM   2607  N   ASP 1 207     155.027 187.456 145.522  1.00250.42           N  
ATOM   2608  CA  ASP 1 207     155.191 186.454 146.567  1.00250.42           C  
ATOM   2609  C   ASP 1 207     155.219 185.044 145.991  1.00250.42           C  
ATOM   2610  O   ASP 1 207     155.829 184.148 146.582  1.00250.42           O  
ATOM   2611  CB  ASP 1 207     154.074 186.585 147.602  1.00250.42           C  
ATOM   2612  CG  ASP 1 207     154.194 187.847 148.431  1.00250.42           C  
ATOM   2613  OD1 ASP 1 207     155.246 188.515 148.349  1.00250.42           O  
ATOM   2614  OD2 ASP 1 207     153.236 188.173 149.162  1.00250.42           O  
ATOM   2615  H   ASP 1 207     154.150 187.952 145.449  1.00  0.00           H  
ATOM   2616  HA  ASP 1 207     156.149 186.622 147.060  1.00  0.00           H  
ATOM   2617 1HB  ASP 1 207     153.108 186.587 147.097  1.00  0.00           H  
ATOM   2618 2HB  ASP 1 207     154.093 185.723 148.269  1.00  0.00           H  
ATOM   2619  N   PHE 1 208     154.581 184.833 144.839  1.00223.05           N  
ATOM   2620  CA  PHE 1 208     154.531 183.516 144.219  1.00223.05           C  
ATOM   2621  C   PHE 1 208     154.299 183.731 142.729  1.00223.05           C  
ATOM   2622  O   PHE 1 208     153.328 184.388 142.343  1.00223.05           O  
ATOM   2623  CB  PHE 1 208     153.408 182.671 144.844  1.00223.05           C  
ATOM   2624  CG  PHE 1 208     153.516 181.184 144.586  1.00223.05           C  
ATOM   2625  CD1 PHE 1 208     154.599 180.634 143.907  1.00223.05           C  
ATOM   2626  CD2 PHE 1 208     152.521 180.334 145.042  1.00223.05           C  
ATOM   2627  CE1 PHE 1 208     154.680 179.273 143.686  1.00223.05           C  
ATOM   2628  CE2 PHE 1 208     152.597 178.973 144.825  1.00223.05           C  
ATOM   2629  CZ  PHE 1 208     153.676 178.442 144.143  1.00223.05           C  
ATOM   2630  H   PHE 1 208     154.120 185.608 144.385  1.00  0.00           H  
ATOM   2631  HA  PHE 1 208     155.484 183.015 144.394  1.00  0.00           H  
ATOM   2632 1HB  PHE 1 208     153.399 182.820 145.923  1.00  0.00           H  
ATOM   2633 2HB  PHE 1 208     152.445 183.004 144.459  1.00  0.00           H  
ATOM   2634  HD1 PHE 1 208     155.391 181.291 143.548  1.00  0.00           H  
ATOM   2635  HD2 PHE 1 208     151.670 180.753 145.580  1.00  0.00           H  
ATOM   2636  HE1 PHE 1 208     155.535 178.858 143.152  1.00  0.00           H  
ATOM   2637  HE2 PHE 1 208     151.807 178.317 145.190  1.00  0.00           H  
ATOM   2638  HZ  PHE 1 208     153.732 177.369 143.966  1.00  0.00           H  
ATOM   2639  N   VAL 1 209     155.184 183.179 141.903  1.00213.54           N  
ATOM   2640  CA  VAL 1 209     155.157 183.380 140.459  1.00213.54           C  
ATOM   2641  C   VAL 1 209     155.018 182.012 139.803  1.00213.54           C  
ATOM   2642  O   VAL 1 209     155.797 181.100 140.103  1.00213.54           O  
ATOM   2643  CB  VAL 1 209     156.437 184.088 139.970  1.00213.54           C  
ATOM   2644  CG1 VAL 1 209     156.569 184.011 138.452  1.00213.54           C  
ATOM   2645  CG2 VAL 1 209     156.517 185.516 140.483  1.00213.54           C  
ATOM   2646  H   VAL 1 209     155.904 182.596 142.305  1.00  0.00           H  
ATOM   2647  HA  VAL 1 209     154.302 184.011 140.213  1.00  0.00           H  
ATOM   2648  HB  VAL 1 209     157.306 183.538 140.332  1.00  0.00           H  
ATOM   2649 1HG1 VAL 1 209     157.482 184.519 138.140  1.00  0.00           H  
ATOM   2650 2HG1 VAL 1 209     156.612 182.967 138.143  1.00  0.00           H  
ATOM   2651 3HG1 VAL 1 209     155.709 184.493 137.987  1.00  0.00           H  
ATOM   2652 1HG2 VAL 1 209     157.432 185.983 140.119  1.00  0.00           H  
ATOM   2653 2HG2 VAL 1 209     155.655 186.080 140.126  1.00  0.00           H  
ATOM   2654 3HG2 VAL 1 209     156.521 185.511 141.573  1.00  0.00           H  
ATOM   2655  N   ASP 1 210     154.035 181.864 138.912  1.00213.48           N  
ATOM   2656  CA  ASP 1 210     153.865 180.623 138.167  1.00213.48           C  
ATOM   2657  C   ASP 1 210     153.832 180.920 136.676  1.00213.48           C  
ATOM   2658  O   ASP 1 210     153.432 182.004 136.251  1.00213.48           O  
ATOM   2659  CB  ASP 1 210     152.588 179.883 138.581  1.00213.48           C  
ATOM   2660  CG  ASP 1 210     152.279 180.038 140.053  1.00213.48           C  
ATOM   2661  OD1 ASP 1 210     153.156 179.720 140.882  1.00213.48           O  
ATOM   2662  OD2 ASP 1 210     151.162 180.483 140.383  1.00213.48           O  
ATOM   2663  H   ASP 1 210     153.394 182.627 138.749  1.00  0.00           H  
ATOM   2664  HA  ASP 1 210     154.715 179.974 138.378  1.00  0.00           H  
ATOM   2665 1HB  ASP 1 210     151.745 180.261 138.003  1.00  0.00           H  
ATOM   2666 2HB  ASP 1 210     152.692 178.822 138.353  1.00  0.00           H  
ATOM   2667  N   VAL 1 211     154.247 179.934 135.879  1.00197.70           N  
ATOM   2668  CA  VAL 1 211     154.391 180.123 134.439  1.00197.70           C  
ATOM   2669  C   VAL 1 211     154.245 178.771 133.751  1.00197.70           C  
ATOM   2670  O   VAL 1 211     154.463 177.719 134.360  1.00197.70           O  
ATOM   2671  CB  VAL 1 211     155.734 180.826 134.108  1.00197.70           C  
ATOM   2672  CG1 VAL 1 211     156.881 179.839 134.048  1.00197.70           C  
ATOM   2673  CG2 VAL 1 211     155.627 181.624 132.811  1.00197.70           C  
ATOM   2674  H   VAL 1 211     154.467 179.034 136.282  1.00  0.00           H  
ATOM   2675  HA  VAL 1 211     153.574 180.755 134.090  1.00  0.00           H  
ATOM   2676  HB  VAL 1 211     155.989 181.505 134.922  1.00  0.00           H  
ATOM   2677 1HG1 VAL 1 211     157.805 180.369 133.814  1.00  0.00           H  
ATOM   2678 2HG1 VAL 1 211     156.983 179.341 135.012  1.00  0.00           H  
ATOM   2679 3HG1 VAL 1 211     156.683 179.098 133.274  1.00  0.00           H  
ATOM   2680 1HG2 VAL 1 211     156.581 182.108 132.602  1.00  0.00           H  
ATOM   2681 2HG2 VAL 1 211     155.372 180.953 131.991  1.00  0.00           H  
ATOM   2682 3HG2 VAL 1 211     154.851 182.383 132.913  1.00  0.00           H  
ATOM   2683  N   LEU 1 212     153.828 178.802 132.481  1.00195.20           N  
ATOM   2684  CA  LEU 1 212     153.528 177.598 131.700  1.00195.20           C  
ATOM   2685  C   LEU 1 212     154.178 177.745 130.326  1.00195.20           C  
ATOM   2686  O   LEU 1 212     153.628 178.420 129.451  1.00195.20           O  
ATOM   2687  CB  LEU 1 212     152.023 177.392 131.552  1.00195.20           C  
ATOM   2688  CG  LEU 1 212     151.018 177.592 132.690  1.00195.20           C  
ATOM   2689  CD1 LEU 1 212     149.626 177.249 132.195  1.00195.20           C  
ATOM   2690  CD2 LEU 1 212     151.346 176.739 133.895  1.00195.20           C  
ATOM   2691  H   LEU 1 212     153.718 179.708 132.049  1.00  0.00           H  
ATOM   2692  HA  LEU 1 212     153.940 176.735 132.223  1.00  0.00           H  
ATOM   2693 1HB  LEU 1 212     151.656 178.059 130.774  1.00  0.00           H  
ATOM   2694 2HB  LEU 1 212     151.842 176.365 131.236  1.00  0.00           H  
ATOM   2695  HG  LEU 1 212     151.025 178.637 133.002  1.00  0.00           H  
ATOM   2696 1HD1 LEU 1 212     148.908 177.390 133.003  1.00  0.00           H  
ATOM   2697 2HD1 LEU 1 212     149.366 177.901 131.361  1.00  0.00           H  
ATOM   2698 3HD1 LEU 1 212     149.602 176.211 131.867  1.00  0.00           H  
ATOM   2699 1HD2 LEU 1 212     150.607 176.915 134.677  1.00  0.00           H  
ATOM   2700 2HD2 LEU 1 212     151.331 175.687 133.611  1.00  0.00           H  
ATOM   2701 3HD2 LEU 1 212     152.337 177.000 134.267  1.00  0.00           H  
ATOM   2702  N   HIS 1 213     155.331 177.110 130.127  1.00200.34           N  
ATOM   2703  CA  HIS 1 213     155.963 177.075 128.806  1.00200.34           C  
ATOM   2704  C   HIS 1 213     155.361 175.949 127.978  1.00200.34           C  
ATOM   2705  O   HIS 1 213     155.815 174.804 128.016  1.00200.34           O  
ATOM   2706  CB  HIS 1 213     157.474 176.919 128.914  1.00200.34           C  
ATOM   2707  CG  HIS 1 213     158.098 177.733 130.000  1.00200.34           C  
ATOM   2708  ND1 HIS 1 213     158.998 177.207 130.901  1.00200.34           N  
ATOM   2709  CD2 HIS 1 213     157.995 179.049 130.296  1.00200.34           C  
ATOM   2710  CE1 HIS 1 213     159.402 178.159 131.721  1.00200.34           C  
ATOM   2711  NE2 HIS 1 213     158.812 179.288 131.373  1.00200.34           N  
ATOM   2712  H   HIS 1 213     155.781 176.642 130.900  1.00  0.00           H  
ATOM   2713  HA  HIS 1 213     155.764 178.010 128.283  1.00  0.00           H  
ATOM   2714 1HB  HIS 1 213     157.720 175.872 129.095  1.00  0.00           H  
ATOM   2715 2HB  HIS 1 213     157.938 177.206 127.970  1.00  0.00           H  
ATOM   2716  HD2 HIS 1 213     157.374 179.782 129.780  1.00  0.00           H  
ATOM   2717  HE1 HIS 1 213     160.104 178.035 132.545  1.00  0.00           H  
ATOM   2718  HE2 HIS 1 213     158.938 180.184 131.823  1.00  0.00           H  
ATOM   2719  N   THR 1 214     154.322 176.285 127.213  1.00204.41           N  
ATOM   2720  CA  THR 1 214     153.742 175.324 126.282  1.00204.41           C  
ATOM   2721  C   THR 1 214     154.679 175.056 125.109  1.00204.41           C  
ATOM   2722  O   THR 1 214     154.882 173.900 124.717  1.00204.41           O  
ATOM   2723  CB  THR 1 214     152.390 175.841 125.785  1.00204.41           C  
ATOM   2724  OG1 THR 1 214     151.478 175.925 126.888  1.00204.41           O  
ATOM   2725  CG2 THR 1 214     151.794 174.920 124.726  1.00204.41           C  
ATOM   2726  H   THR 1 214     153.927 177.212 127.273  1.00  0.00           H  
ATOM   2727  HA  THR 1 214     153.591 174.381 126.808  1.00  0.00           H  
ATOM   2728  HB  THR 1 214     152.517 176.833 125.353  1.00  0.00           H  
ATOM   2729  HG1 THR 1 214     151.920 175.638 127.691  1.00  0.00           H  
ATOM   2730 1HG2 THR 1 214     150.835 175.318 124.396  1.00  0.00           H  
ATOM   2731 2HG2 THR 1 214     152.473 174.856 123.876  1.00  0.00           H  
ATOM   2732 3HG2 THR 1 214     151.648 173.927 125.149  1.00  0.00           H  
ATOM   2733  N   PHE 1 215     155.291 176.106 124.564  1.00225.12           N  
ATOM   2734  CA  PHE 1 215     155.994 176.044 123.283  1.00225.12           C  
ATOM   2735  C   PHE 1 215     157.428 176.518 123.517  1.00225.12           C  
ATOM   2736  O   PHE 1 215     157.714 177.718 123.480  1.00225.12           O  
ATOM   2737  CB  PHE 1 215     155.225 176.885 122.238  1.00225.12           C  
ATOM   2738  CG  PHE 1 215     155.588 176.612 120.785  1.00225.12           C  
ATOM   2739  CD1 PHE 1 215     156.880 176.763 120.294  1.00225.12           C  
ATOM   2740  CD2 PHE 1 215     154.609 176.155 119.918  1.00225.12           C  
ATOM   2741  CE1 PHE 1 215     157.168 176.510 118.964  1.00225.12           C  
ATOM   2742  CE2 PHE 1 215     154.894 175.892 118.590  1.00225.12           C  
ATOM   2743  CZ  PHE 1 215     156.177 176.065 118.115  1.00225.12           C  
ATOM   2744  H   PHE 1 215     155.262 176.981 125.067  1.00  0.00           H  
ATOM   2745  HA  PHE 1 215     156.025 175.004 122.955  1.00  0.00           H  
ATOM   2746 1HB  PHE 1 215     154.156 176.708 122.344  1.00  0.00           H  
ATOM   2747 2HB  PHE 1 215     155.401 177.944 122.423  1.00  0.00           H  
ATOM   2748  HD1 PHE 1 215     157.672 177.084 120.970  1.00  0.00           H  
ATOM   2749  HD2 PHE 1 215     153.595 176.019 120.295  1.00  0.00           H  
ATOM   2750  HE1 PHE 1 215     158.179 176.662 118.587  1.00  0.00           H  
ATOM   2751  HE2 PHE 1 215     154.107 175.549 117.919  1.00  0.00           H  
ATOM   2752  HZ  PHE 1 215     156.407 175.852 117.072  1.00  0.00           H  
ATOM   2753  N   THR 1 216     158.325 175.564 123.760  1.00239.30           N  
ATOM   2754  CA  THR 1 216     159.762 175.800 123.757  1.00239.30           C  
ATOM   2755  C   THR 1 216     160.433 175.256 122.501  1.00239.30           C  
ATOM   2756  O   THR 1 216     161.665 175.259 122.416  1.00239.30           O  
ATOM   2757  CB  THR 1 216     160.407 175.181 124.998  1.00239.30           C  
ATOM   2758  OG1 THR 1 216     160.221 173.760 124.978  1.00239.30           O  
ATOM   2759  CG2 THR 1 216     159.786 175.750 126.258  1.00239.30           C  
ATOM   2760  H   THR 1 216     157.979 174.635 123.955  1.00  0.00           H  
ATOM   2761  HA  THR 1 216     159.936 176.876 123.773  1.00  0.00           H  
ATOM   2762  HB  THR 1 216     161.476 175.395 124.997  1.00  0.00           H  
ATOM   2763  HG1 THR 1 216     159.732 173.513 124.189  1.00  0.00           H  
ATOM   2764 1HG2 THR 1 216     160.257 175.299 127.131  1.00  0.00           H  
ATOM   2765 2HG2 THR 1 216     159.935 176.829 126.282  1.00  0.00           H  
ATOM   2766 3HG2 THR 1 216     158.719 175.531 126.268  1.00  0.00           H  
ATOM   2767  N   ARG 1 217     159.646 174.780 121.539  1.00248.84           N  
ATOM   2768  CA  ARG 1 217     160.167 174.228 120.296  1.00248.84           C  
ATOM   2769  C   ARG 1 217     160.796 175.326 119.442  1.00248.84           C  
ATOM   2770  O   ARG 1 217     160.321 176.463 119.403  1.00248.84           O  
ATOM   2771  CB  ARG 1 217     159.031 173.530 119.539  1.00248.84           C  
ATOM   2772  CG  ARG 1 217     159.356 172.961 118.166  1.00248.84           C  
ATOM   2773  CD  ARG 1 217     158.167 172.185 117.624  1.00248.84           C  
ATOM   2774  NE  ARG 1 217     158.380 171.720 116.259  1.00248.84           N  
ATOM   2775  CZ  ARG 1 217     157.509 170.991 115.575  1.00248.84           C  
ATOM   2776  NH1 ARG 1 217     156.351 170.627 116.099  1.00248.84           N  
ATOM   2777  NH2 ARG 1 217     157.806 170.622 114.332  1.00248.84           N  
ATOM   2778  H   ARG 1 217     158.647 174.806 121.685  1.00  0.00           H  
ATOM   2779  HA  ARG 1 217     160.939 173.498 120.539  1.00  0.00           H  
ATOM   2780 1HB  ARG 1 217     158.655 172.699 120.134  1.00  0.00           H  
ATOM   2781 2HB  ARG 1 217     158.207 174.229 119.394  1.00  0.00           H  
ATOM   2782 1HG  ARG 1 217     159.592 173.776 117.481  1.00  0.00           H  
ATOM   2783 2HG  ARG 1 217     160.213 172.291 118.243  1.00  0.00           H  
ATOM   2784 1HD  ARG 1 217     157.986 171.313 118.251  1.00  0.00           H  
ATOM   2785 2HD  ARG 1 217     157.284 172.823 117.627  1.00  0.00           H  
ATOM   2786  HE  ARG 1 217     159.249 171.971 115.807  1.00  0.00           H  
ATOM   2787 1HH1 ARG 1 217     156.113 170.905 117.041  1.00  0.00           H  
ATOM   2788 2HH1 ARG 1 217     155.704 170.072 115.558  1.00  0.00           H  
ATOM   2789 1HH2 ARG 1 217     158.687 170.897 113.920  1.00  0.00           H  
ATOM   2790 2HH2 ARG 1 217     157.152 170.067 113.800  1.00  0.00           H  
ATOM   2791  N   GLY 1 218     161.892 174.981 118.764  1.00262.72           N  
ATOM   2792  CA  GLY 1 218     162.543 175.905 117.859  1.00262.72           C  
ATOM   2793  C   GLY 1 218     163.668 176.683 118.507  1.00262.72           C  
ATOM   2794  O   GLY 1 218     164.015 176.507 119.679  1.00262.72           O  
ATOM   2795  H   GLY 1 218     162.278 174.055 118.883  1.00  0.00           H  
ATOM   2796 1HA  GLY 1 218     162.944 175.357 117.006  1.00  0.00           H  
ATOM   2797 2HA  GLY 1 218     161.810 176.611 117.471  1.00  0.00           H  
ATOM   2798  N   SER 1 219     164.262 177.559 117.699  1.00268.25           N  
ATOM   2799  CA  SER 1 219     165.369 178.381 118.164  1.00268.25           C  
ATOM   2800  C   SER 1 219     164.875 179.434 119.154  1.00268.25           C  
ATOM   2801  O   SER 1 219     163.783 179.985 118.980  1.00268.25           O  
ATOM   2802  CB  SER 1 219     166.059 179.062 116.983  1.00268.25           C  
ATOM   2803  OG  SER 1 219     166.962 180.060 117.427  1.00268.25           O  
ATOM   2804  H   SER 1 219     163.942 177.658 116.746  1.00  0.00           H  
ATOM   2805  HA  SER 1 219     166.091 177.736 118.667  1.00  0.00           H  
ATOM   2806 1HB  SER 1 219     166.596 178.317 116.397  1.00  0.00           H  
ATOM   2807 2HB  SER 1 219     165.309 179.511 116.333  1.00  0.00           H  
ATOM   2808  HG  SER 1 219     166.910 180.056 118.386  1.00  0.00           H  
ATOM   2809  N   PRO 1 220     165.638 179.705 120.219  1.00266.55           N  
ATOM   2810  CA  PRO 1 220     165.272 180.808 121.125  1.00266.55           C  
ATOM   2811  C   PRO 1 220     165.313 182.175 120.465  1.00266.55           C  
ATOM   2812  O   PRO 1 220     164.522 183.054 120.828  1.00266.55           O  
ATOM   2813  CB  PRO 1 220     166.310 180.693 122.251  1.00266.55           C  
ATOM   2814  CG  PRO 1 220     167.464 179.974 121.631  1.00266.55           C  
ATOM   2815  CD  PRO 1 220     166.856 179.006 120.661  1.00266.55           C  
ATOM   2816  HA  PRO 1 220     164.255 180.638 121.509  1.00  0.00           H  
ATOM   2817 1HB  PRO 1 220     166.583 181.695 122.615  1.00  0.00           H  
ATOM   2818 2HB  PRO 1 220     165.881 180.147 123.104  1.00  0.00           H  
ATOM   2819 1HG  PRO 1 220     168.136 180.690 121.136  1.00  0.00           H  
ATOM   2820 2HG  PRO 1 220     168.056 179.467 122.407  1.00  0.00           H  
ATOM   2821 1HD  PRO 1 220     167.553 178.834 119.828  1.00  0.00           H  
ATOM   2822 2HD  PRO 1 220     166.629 178.062 121.178  1.00  0.00           H  
ATOM   2823  N   GLY 1 221     166.214 182.381 119.504  1.00261.93           N  
ATOM   2824  CA  GLY 1 221     166.285 183.641 118.792  1.00261.93           C  
ATOM   2825  C   GLY 1 221     165.269 183.816 117.687  1.00261.93           C  
ATOM   2826  O   GLY 1 221     165.128 184.925 117.165  1.00261.93           O  
ATOM   2827  H   GLY 1 221     166.862 181.644 119.266  1.00  0.00           H  
ATOM   2828 1HA  GLY 1 221     166.152 184.464 119.494  1.00  0.00           H  
ATOM   2829 2HA  GLY 1 221     167.274 183.753 118.350  1.00  0.00           H  
ATOM   2830  N   ARG 1 222     164.565 182.749 117.309  1.00265.91           N  
ATOM   2831  CA  ARG 1 222     163.562 182.809 116.254  1.00265.91           C  
ATOM   2832  C   ARG 1 222     162.159 182.526 116.776  1.00265.91           C  
ATOM   2833  O   ARG 1 222     161.246 183.331 116.573  1.00265.91           O  
ATOM   2834  CB  ARG 1 222     163.915 181.820 115.134  1.00265.91           C  
ATOM   2835  CG  ARG 1 222     165.251 182.079 114.456  1.00265.91           C  
ATOM   2836  CD  ARG 1 222     165.488 181.167 113.247  1.00265.91           C  
ATOM   2837  NE  ARG 1 222     165.697 179.766 113.602  1.00265.91           N  
ATOM   2838  CZ  ARG 1 222     164.761 178.826 113.564  1.00265.91           C  
ATOM   2839  NH1 ARG 1 222     163.528 179.092 113.162  1.00265.91           N  
ATOM   2840  NH2 ARG 1 222     165.071 177.586 113.932  1.00265.91           N  
ATOM   2841  H   ARG 1 222     164.737 181.869 117.774  1.00  0.00           H  
ATOM   2842  HA  ARG 1 222     163.553 183.819 115.842  1.00  0.00           H  
ATOM   2843 1HB  ARG 1 222     163.938 180.808 115.536  1.00  0.00           H  
ATOM   2844 2HB  ARG 1 222     163.142 181.849 114.366  1.00  0.00           H  
ATOM   2845 1HG  ARG 1 222     165.288 183.111 114.107  1.00  0.00           H  
ATOM   2846 2HG  ARG 1 222     166.060 181.907 115.167  1.00  0.00           H  
ATOM   2847 1HD  ARG 1 222     164.624 181.209 112.585  1.00  0.00           H  
ATOM   2848 2HD  ARG 1 222     166.374 181.501 112.708  1.00  0.00           H  
ATOM   2849  HE  ARG 1 222     166.623 179.489 113.899  1.00  0.00           H  
ATOM   2850 1HH1 ARG 1 222     163.281 180.029 112.875  1.00  0.00           H  
ATOM   2851 2HH1 ARG 1 222     162.834 178.359 113.142  1.00  0.00           H  
ATOM   2852 1HH2 ARG 1 222     166.010 177.369 114.236  1.00  0.00           H  
ATOM   2853 2HH2 ARG 1 222     164.369 176.862 113.908  1.00  0.00           H  
ATOM   2854  N   SER 1 223     161.965 181.395 117.448  1.00255.19           N  
ATOM   2855  CA  SER 1 223     160.634 180.954 117.831  1.00255.19           C  
ATOM   2856  C   SER 1 223     160.185 181.609 119.134  1.00255.19           C  
ATOM   2857  O   SER 1 223     160.981 182.167 119.894  1.00255.19           O  
ATOM   2858  CB  SER 1 223     160.595 179.433 117.972  1.00255.19           C  
ATOM   2859  OG  SER 1 223     159.676 179.039 118.976  1.00255.19           O  
ATOM   2860  H   SER 1 223     162.762 180.828 117.699  1.00  0.00           H  
ATOM   2861  HA  SER 1 223     159.933 181.250 117.049  1.00  0.00           H  
ATOM   2862 1HB  SER 1 223     160.310 178.987 117.020  1.00  0.00           H  
ATOM   2863 2HB  SER 1 223     161.589 179.065 118.221  1.00  0.00           H  
ATOM   2864  HG  SER 1 223     159.300 179.851 119.324  1.00  0.00           H  
ATOM   2865  N   ILE 1 224     158.881 181.529 119.381  1.00241.38           N  
ATOM   2866  CA  ILE 1 224     158.274 182.107 120.573  1.00241.38           C  
ATOM   2867  C   ILE 1 224     158.397 181.121 121.731  1.00241.38           C  
ATOM   2868  O   ILE 1 224     158.213 179.909 121.563  1.00241.38           O  
ATOM   2869  CB  ILE 1 224     156.810 182.501 120.280  1.00241.38           C  
ATOM   2870  CG1 ILE 1 224     156.101 183.049 121.523  1.00241.38           C  
ATOM   2871  CG2 ILE 1 224     156.032 181.351 119.631  1.00241.38           C  
ATOM   2872  CD1 ILE 1 224     155.160 184.196 121.225  1.00241.38           C  
ATOM   2873  H   ILE 1 224     158.294 181.048 118.714  1.00  0.00           H  
ATOM   2874  HA  ILE 1 224     158.832 183.002 120.846  1.00  0.00           H  
ATOM   2875  HB  ILE 1 224     156.792 183.353 119.601  1.00  0.00           H  
ATOM   2876 1HG1 ILE 1 224     155.532 182.251 121.998  1.00  0.00           H  
ATOM   2877 2HG1 ILE 1 224     156.844 183.393 122.243  1.00  0.00           H  
ATOM   2878 1HG2 ILE 1 224     155.007 181.667 119.441  1.00  0.00           H  
ATOM   2879 2HG2 ILE 1 224     156.507 181.076 118.690  1.00  0.00           H  
ATOM   2880 3HG2 ILE 1 224     156.028 180.491 120.301  1.00  0.00           H  
ATOM   2881 1HD1 ILE 1 224     154.694 184.534 122.151  1.00  0.00           H  
ATOM   2882 2HD1 ILE 1 224     155.719 185.019 120.779  1.00  0.00           H  
ATOM   2883 3HD1 ILE 1 224     154.389 183.863 120.532  1.00  0.00           H  
ATOM   2884  N   GLY 1 225     158.756 181.634 122.906  1.00228.38           N  
ATOM   2885  CA  GLY 1 225     158.899 180.807 124.087  1.00228.38           C  
ATOM   2886  C   GLY 1 225     160.301 180.836 124.659  1.00228.38           C  
ATOM   2887  O   GLY 1 225     161.281 180.791 123.910  1.00228.38           O  
ATOM   2888  H   GLY 1 225     158.933 182.626 122.976  1.00  0.00           H  
ATOM   2889 1HA  GLY 1 225     158.199 181.142 124.853  1.00  0.00           H  
ATOM   2890 2HA  GLY 1 225     158.640 179.777 123.844  1.00  0.00           H  
ATOM   2891  N   ILE 1 226     160.412 180.913 125.983  1.00216.40           N  
ATOM   2892  CA  ILE 1 226     161.704 180.952 126.659  1.00216.40           C  
ATOM   2893  C   ILE 1 226     162.000 179.585 127.267  1.00216.40           C  
ATOM   2894  O   ILE 1 226     161.106 178.907 127.793  1.00216.40           O  
ATOM   2895  CB  ILE 1 226     161.759 182.093 127.701  1.00216.40           C  
ATOM   2896  CG1 ILE 1 226     160.812 181.862 128.888  1.00216.40           C  
ATOM   2897  CG2 ILE 1 226     161.455 183.428 127.031  1.00216.40           C  
ATOM   2898  CD1 ILE 1 226     160.782 182.998 129.885  1.00216.40           C  
ATOM   2899  H   ILE 1 226     159.567 180.945 126.535  1.00  0.00           H  
ATOM   2900  HA  ILE 1 226     162.478 181.133 125.914  1.00  0.00           H  
ATOM   2901  HB  ILE 1 226     162.754 182.133 128.144  1.00  0.00           H  
ATOM   2902 1HG1 ILE 1 226     159.798 181.708 128.520  1.00  0.00           H  
ATOM   2903 2HG1 ILE 1 226     161.107 180.956 129.418  1.00  0.00           H  
ATOM   2904 1HG2 ILE 1 226     161.496 184.225 127.773  1.00  0.00           H  
ATOM   2905 2HG2 ILE 1 226     162.192 183.620 126.252  1.00  0.00           H  
ATOM   2906 3HG2 ILE 1 226     160.459 183.395 126.588  1.00  0.00           H  
ATOM   2907 1HD1 ILE 1 226     160.090 182.756 130.692  1.00  0.00           H  
ATOM   2908 2HD1 ILE 1 226     161.781 183.148 130.296  1.00  0.00           H  
ATOM   2909 3HD1 ILE 1 226     160.454 183.910 129.388  1.00  0.00           H  
ATOM   2910  N   GLN 1 227     163.237 179.132 127.096  1.00239.57           N  
ATOM   2911  CA  GLN 1 227     163.674 177.840 127.624  1.00239.57           C  
ATOM   2912  C   GLN 1 227     164.421 178.022 128.944  1.00239.57           C  
ATOM   2913  O   GLN 1 227     165.570 177.610 129.100  1.00239.57           O  
ATOM   2914  CB  GLN 1 227     164.541 177.109 126.597  1.00239.57           C  
ATOM   2915  CG  GLN 1 227     163.845 176.715 125.290  1.00239.57           C  
ATOM   2916  CD  GLN 1 227     163.741 177.853 124.288  1.00239.57           C  
ATOM   2917  OE1 GLN 1 227     164.457 178.849 124.389  1.00239.57           O  
ATOM   2918  NE2 GLN 1 227     162.846 177.709 123.319  1.00239.57           N  
ATOM   2919  H   GLN 1 227     163.895 179.702 126.584  1.00  0.00           H  
ATOM   2920  HA  GLN 1 227     162.792 177.234 127.830  1.00  0.00           H  
ATOM   2921 1HB  GLN 1 227     165.393 177.734 126.329  1.00  0.00           H  
ATOM   2922 2HB  GLN 1 227     164.933 176.193 127.038  1.00  0.00           H  
ATOM   2923 1HG  GLN 1 227     164.409 175.910 124.819  1.00  0.00           H  
ATOM   2924 2HG  GLN 1 227     162.833 176.380 125.516  1.00  0.00           H  
ATOM   2925 1HE2 GLN 1 227     162.733 178.427 122.630  1.00  0.00           H  
ATOM   2926 2HE2 GLN 1 227     162.283 176.883 123.276  1.00  0.00           H  
ATOM   2927  N   LYS 1 228     163.755 178.650 129.910  1.00210.18           N  
ATOM   2928  CA  LYS 1 228     164.396 178.943 131.184  1.00210.18           C  
ATOM   2929  C   LYS 1 228     163.351 178.945 132.287  1.00210.18           C  
ATOM   2930  O   LYS 1 228     162.233 179.428 132.075  1.00210.18           O  
ATOM   2931  CB  LYS 1 228     165.126 180.297 131.152  1.00210.18           C  
ATOM   2932  CG  LYS 1 228     164.596 181.291 130.129  1.00210.18           C  
ATOM   2933  CD  LYS 1 228     165.547 182.463 129.968  1.00210.18           C  
ATOM   2934  CE  LYS 1 228     165.143 183.354 128.805  1.00210.18           C  
ATOM   2935  NZ  LYS 1 228     166.105 184.470 128.594  1.00210.18           N  
ATOM   2936  H   LYS 1 228     162.795 178.930 129.766  1.00  0.00           H  
ATOM   2937  HA  LYS 1 228     165.133 178.165 131.388  1.00  0.00           H  
ATOM   2938 1HB  LYS 1 228     165.061 180.769 132.133  1.00  0.00           H  
ATOM   2939 2HB  LYS 1 228     166.182 180.136 130.936  1.00  0.00           H  
ATOM   2940 1HG  LYS 1 228     164.475 180.793 129.166  1.00  0.00           H  
ATOM   2941 2HG  LYS 1 228     163.623 181.661 130.451  1.00  0.00           H  
ATOM   2942 1HD  LYS 1 228     165.552 183.057 130.883  1.00  0.00           H  
ATOM   2943 2HD  LYS 1 228     166.556 182.091 129.792  1.00  0.00           H  
ATOM   2944 1HE  LYS 1 228     165.090 182.760 127.894  1.00  0.00           H  
ATOM   2945 2HE  LYS 1 228     164.156 183.775 128.995  1.00  0.00           H  
ATOM   2946 1HZ  LYS 1 228     165.800 185.036 127.815  1.00  0.00           H  
ATOM   2947 2HZ  LYS 1 228     166.148 185.040 129.427  1.00  0.00           H  
ATOM   2948 3HZ  LYS 1 228     167.021 184.093 128.397  1.00  0.00           H  
ATOM   2949  N   PRO 1 229     163.686 178.431 133.481  1.00204.23           N  
ATOM   2950  CA  PRO 1 229     162.747 178.495 134.622  1.00204.23           C  
ATOM   2951  C   PRO 1 229     162.650 179.904 135.206  1.00204.23           C  
ATOM   2952  O   PRO 1 229     163.284 180.280 136.193  1.00204.23           O  
ATOM   2953  CB  PRO 1 229     163.343 177.478 135.597  1.00204.23           C  
ATOM   2954  CG  PRO 1 229     164.817 177.564 135.353  1.00204.23           C  
ATOM   2955  CD  PRO 1 229     164.973 177.818 133.866  1.00204.23           C  
ATOM   2956  HA  PRO 1 229     161.747 178.185 134.285  1.00  0.00           H  
ATOM   2957 1HB  PRO 1 229     163.063 177.737 136.629  1.00  0.00           H  
ATOM   2958 2HB  PRO 1 229     162.933 176.478 135.395  1.00  0.00           H  
ATOM   2959 1HG  PRO 1 229     165.256 178.372 135.957  1.00  0.00           H  
ATOM   2960 2HG  PRO 1 229     165.309 176.631 135.665  1.00  0.00           H  
ATOM   2961 1HD  PRO 1 229     165.813 178.508 133.697  1.00  0.00           H  
ATOM   2962 2HD  PRO 1 229     165.144 176.864 133.346  1.00  0.00           H  
ATOM   2963  N   VAL 1 230     161.809 180.711 134.555  1.00199.09           N  
ATOM   2964  CA  VAL 1 230     161.736 182.139 134.844  1.00199.09           C  
ATOM   2965  C   VAL 1 230     161.050 182.404 136.186  1.00199.09           C  
ATOM   2966  O   VAL 1 230     161.368 183.385 136.871  1.00199.09           O  
ATOM   2967  CB  VAL 1 230     161.050 182.852 133.656  1.00199.09           C  
ATOM   2968  CG1 VAL 1 230     159.623 182.352 133.437  1.00199.09           C  
ATOM   2969  CG2 VAL 1 230     161.103 184.365 133.790  1.00199.09           C  
ATOM   2970  H   VAL 1 230     161.207 180.322 133.843  1.00  0.00           H  
ATOM   2971  HA  VAL 1 230     162.751 182.521 134.960  1.00  0.00           H  
ATOM   2972  HB  VAL 1 230     161.557 182.570 132.733  1.00  0.00           H  
ATOM   2973 1HG1 VAL 1 230     159.178 182.879 132.593  1.00  0.00           H  
ATOM   2974 2HG1 VAL 1 230     159.640 181.283 133.228  1.00  0.00           H  
ATOM   2975 3HG1 VAL 1 230     159.031 182.538 134.333  1.00  0.00           H  
ATOM   2976 1HG2 VAL 1 230     160.610 184.824 132.933  1.00  0.00           H  
ATOM   2977 2HG2 VAL 1 230     160.595 184.667 134.706  1.00  0.00           H  
ATOM   2978 3HG2 VAL 1 230     162.143 184.691 133.827  1.00  0.00           H  
ATOM   2979  N   GLY 1 231     160.142 181.525 136.612  1.00206.58           N  
ATOM   2980  CA  GLY 1 231     159.375 181.731 137.819  1.00206.58           C  
ATOM   2981  C   GLY 1 231     159.838 180.867 138.978  1.00206.58           C  
ATOM   2982  O   GLY 1 231     160.901 180.243 138.949  1.00206.58           O  
ATOM   2983  H   GLY 1 231     159.989 180.688 136.069  1.00  0.00           H  
ATOM   2984 1HA  GLY 1 231     159.440 182.778 138.117  1.00  0.00           H  
ATOM   2985 2HA  GLY 1 231     158.325 181.517 137.623  1.00  0.00           H  
ATOM   2986  N   HIS 1 232     159.021 180.868 140.037  1.00219.37           N  
ATOM   2987  CA  HIS 1 232     159.241 179.954 141.155  1.00219.37           C  
ATOM   2988  C   HIS 1 232     159.080 178.507 140.711  1.00219.37           C  
ATOM   2989  O   HIS 1 232     159.917 177.650 141.018  1.00219.37           O  
ATOM   2990  CB  HIS 1 232     158.268 180.265 142.293  1.00219.37           C  
ATOM   2991  CG  HIS 1 232     158.661 181.443 143.126  1.00219.37           C  
ATOM   2992  ND1 HIS 1 232     158.056 182.674 143.005  1.00219.37           N  
ATOM   2993  CD2 HIS 1 232     159.591 181.574 144.101  1.00219.37           C  
ATOM   2994  CE1 HIS 1 232     158.598 183.515 143.867  1.00219.37           C  
ATOM   2995  NE2 HIS 1 232     159.534 182.874 144.543  1.00219.37           N  
ATOM   2996  H   HIS 1 232     158.239 181.507 140.070  1.00  0.00           H  
ATOM   2997  HA  HIS 1 232     160.256 180.077 141.531  1.00  0.00           H  
ATOM   2998 1HB  HIS 1 232     157.276 180.458 141.882  1.00  0.00           H  
ATOM   2999 2HB  HIS 1 232     158.187 179.399 142.949  1.00  0.00           H  
ATOM   3000  HD2 HIS 1 232     160.263 180.796 144.464  1.00  0.00           H  
ATOM   3001  HE1 HIS 1 232     158.320 184.560 143.999  1.00  0.00           H  
ATOM   3002  HE2 HIS 1 232     160.116 183.270 145.268  1.00  0.00           H  
ATOM   3003  N   VAL 1 233     158.003 178.218 139.985  1.00199.69           N  
ATOM   3004  CA  VAL 1 233     157.779 176.918 139.371  1.00199.69           C  
ATOM   3005  C   VAL 1 233     157.479 177.139 137.896  1.00199.69           C  
ATOM   3006  O   VAL 1 233     156.944 178.179 137.497  1.00199.69           O  
ATOM   3007  CB  VAL 1 233     156.642 176.119 140.057  1.00199.69           C  
ATOM   3008  CG1 VAL 1 233     156.998 175.800 141.500  1.00199.69           C  
ATOM   3009  CG2 VAL 1 233     155.329 176.886 140.010  1.00199.69           C  
ATOM   3010  H   VAL 1 233     157.314 178.946 139.861  1.00  0.00           H  
ATOM   3011  HA  VAL 1 233     158.694 176.331 139.461  1.00  0.00           H  
ATOM   3012  HB  VAL 1 233     156.515 175.168 139.539  1.00  0.00           H  
ATOM   3013 1HG1 VAL 1 233     156.184 175.238 141.960  1.00  0.00           H  
ATOM   3014 2HG1 VAL 1 233     157.910 175.204 141.526  1.00  0.00           H  
ATOM   3015 3HG1 VAL 1 233     157.154 176.728 142.050  1.00  0.00           H  
ATOM   3016 1HG2 VAL 1 233     154.549 176.302 140.498  1.00  0.00           H  
ATOM   3017 2HG2 VAL 1 233     155.446 177.839 140.526  1.00  0.00           H  
ATOM   3018 3HG2 VAL 1 233     155.051 177.068 138.972  1.00  0.00           H  
ATOM   3019  N   ASP 1 234     157.870 176.169 137.076  1.00212.97           N  
ATOM   3020  CA  ASP 1 234     157.583 176.219 135.653  1.00212.97           C  
ATOM   3021  C   ASP 1 234     157.138 174.844 135.178  1.00212.97           C  
ATOM   3022  O   ASP 1 234     157.522 173.818 135.743  1.00212.97           O  
ATOM   3023  CB  ASP 1 234     158.790 176.732 134.847  1.00212.97           C  
ATOM   3024  CG  ASP 1 234     159.930 175.731 134.760  1.00212.97           C  
ATOM   3025  OD1 ASP 1 234     160.157 174.960 135.716  1.00212.97           O  
ATOM   3026  OD2 ASP 1 234     160.610 175.721 133.714  1.00212.97           O  
ATOM   3027  H   ASP 1 234     158.378 175.379 137.448  1.00  0.00           H  
ATOM   3028  HA  ASP 1 234     156.752 176.906 135.492  1.00  0.00           H  
ATOM   3029 1HB  ASP 1 234     158.472 176.979 133.834  1.00  0.00           H  
ATOM   3030 2HB  ASP 1 234     159.170 177.646 135.303  1.00  0.00           H  
ATOM   3031  N   ILE 1 235     156.307 174.837 134.140  1.00192.50           N  
ATOM   3032  CA  ILE 1 235     155.662 173.627 133.647  1.00192.50           C  
ATOM   3033  C   ILE 1 235     156.086 173.407 132.203  1.00192.50           C  
ATOM   3034  O   ILE 1 235     156.159 174.356 131.415  1.00192.50           O  
ATOM   3035  CB  ILE 1 235     154.124 173.720 133.766  1.00192.50           C  
ATOM   3036  CG1 ILE 1 235     153.707 174.172 135.169  1.00192.50           C  
ATOM   3037  CG2 ILE 1 235     153.460 172.386 133.449  1.00192.50           C  
ATOM   3038  CD1 ILE 1 235     154.168 173.252 136.282  1.00192.50           C  
ATOM   3039  H   ILE 1 235     156.121 175.716 133.679  1.00  0.00           H  
ATOM   3040  HA  ILE 1 235     156.000 172.785 134.250  1.00  0.00           H  
ATOM   3041  HB  ILE 1 235     153.750 174.467 133.067  1.00  0.00           H  
ATOM   3042 1HG1 ILE 1 235     154.108 175.166 135.365  1.00  0.00           H  
ATOM   3043 2HG1 ILE 1 235     152.620 174.243 135.220  1.00  0.00           H  
ATOM   3044 1HG2 ILE 1 235     152.379 172.486 133.543  1.00  0.00           H  
ATOM   3045 2HG2 ILE 1 235     153.710 172.088 132.432  1.00  0.00           H  
ATOM   3046 3HG2 ILE 1 235     153.816 171.628 134.147  1.00  0.00           H  
ATOM   3047 1HD1 ILE 1 235     153.831 173.644 137.242  1.00  0.00           H  
ATOM   3048 2HD1 ILE 1 235     153.748 172.257 136.129  1.00  0.00           H  
ATOM   3049 3HD1 ILE 1 235     155.255 173.192 136.277  1.00  0.00           H  
ATOM   3050  N   TYR 1 236     156.364 172.149 131.858  1.00202.46           N  
ATOM   3051  CA  TYR 1 236     156.680 171.736 130.494  1.00202.46           C  
ATOM   3052  C   TYR 1 236     155.650 170.689 130.085  1.00202.46           C  
ATOM   3053  O   TYR 1 236     155.941 169.483 130.095  1.00202.46           O  
ATOM   3054  CB  TYR 1 236     158.096 171.173 130.393  1.00202.46           C  
ATOM   3055  CG  TYR 1 236     159.149 172.157 129.938  1.00202.46           C  
ATOM   3056  CD1 TYR 1 236     159.276 173.402 130.540  1.00202.46           C  
ATOM   3057  CD2 TYR 1 236     160.032 171.829 128.914  1.00202.46           C  
ATOM   3058  CE1 TYR 1 236     160.247 174.298 130.126  1.00202.46           C  
ATOM   3059  CE2 TYR 1 236     161.003 172.719 128.493  1.00202.46           C  
ATOM   3060  CZ  TYR 1 236     161.105 173.951 129.102  1.00202.46           C  
ATOM   3061  OH  TYR 1 236     162.071 174.838 128.687  1.00202.46           O  
ATOM   3062  H   TYR 1 236     156.351 171.455 132.592  1.00  0.00           H  
ATOM   3063  HA  TYR 1 236     156.615 172.609 129.844  1.00  0.00           H  
ATOM   3064 1HB  TYR 1 236     158.406 170.790 131.366  1.00  0.00           H  
ATOM   3065 2HB  TYR 1 236     158.106 170.337 129.694  1.00  0.00           H  
ATOM   3066  HD1 TYR 1 236     158.605 173.686 131.351  1.00  0.00           H  
ATOM   3067  HD2 TYR 1 236     159.965 170.856 128.427  1.00  0.00           H  
ATOM   3068  HE1 TYR 1 236     160.332 175.271 130.610  1.00  0.00           H  
ATOM   3069  HE2 TYR 1 236     161.680 172.444 127.684  1.00  0.00           H  
ATOM   3070  HH  TYR 1 236     162.580 174.445 127.974  1.00  0.00           H  
ATOM   3071  N   PRO 1 237     154.434 171.108 129.730  1.00188.02           N  
ATOM   3072  CA  PRO 1 237     153.390 170.129 129.407  1.00188.02           C  
ATOM   3073  C   PRO 1 237     153.609 169.488 128.043  1.00188.02           C  
ATOM   3074  O   PRO 1 237     153.984 170.156 127.075  1.00188.02           O  
ATOM   3075  CB  PRO 1 237     152.108 170.965 129.451  1.00188.02           C  
ATOM   3076  CG  PRO 1 237     152.549 172.317 129.003  1.00188.02           C  
ATOM   3077  CD  PRO 1 237     153.964 172.492 129.524  1.00188.02           C  
ATOM   3078  HA  PRO 1 237     153.376 169.346 130.180  1.00  0.00           H  
ATOM   3079 1HB  PRO 1 237     151.347 170.521 128.793  1.00  0.00           H  
ATOM   3080 2HB  PRO 1 237     151.693 170.964 130.470  1.00  0.00           H  
ATOM   3081 1HG  PRO 1 237     152.506 172.386 127.906  1.00  0.00           H  
ATOM   3082 2HG  PRO 1 237     151.870 173.088 129.397  1.00  0.00           H  
ATOM   3083 1HD  PRO 1 237     154.571 173.014 128.770  1.00  0.00           H  
ATOM   3084 2HD  PRO 1 237     153.941 173.061 130.465  1.00  0.00           H  
ATOM   3085  N   ASN 1 238     153.363 168.171 127.997  1.00206.23           N  
ATOM   3086  CA  ASN 1 238     153.653 167.295 126.852  1.00206.23           C  
ATOM   3087  C   ASN 1 238     155.124 167.438 126.449  1.00206.23           C  
ATOM   3088  O   ASN 1 238     155.477 167.589 125.278  1.00206.23           O  
ATOM   3089  CB  ASN 1 238     152.684 167.569 125.687  1.00206.23           C  
ATOM   3090  CG  ASN 1 238     152.738 166.506 124.593  1.00206.23           C  
ATOM   3091  OD1 ASN 1 238     153.413 166.667 123.576  1.00206.23           O  
ATOM   3092  ND2 ASN 1 238     152.016 165.412 124.804  1.00206.23           N  
ATOM   3093  H   ASN 1 238     152.946 167.774 128.827  1.00  0.00           H  
ATOM   3094  HA  ASN 1 238     153.526 166.258 127.168  1.00  0.00           H  
ATOM   3095 1HB  ASN 1 238     151.663 167.621 126.067  1.00  0.00           H  
ATOM   3096 2HB  ASN 1 238     152.916 168.536 125.240  1.00  0.00           H  
ATOM   3097 1HD2 ASN 1 238     152.009 164.678 124.124  1.00  0.00           H  
ATOM   3098 2HD2 ASN 1 238     151.479 165.322 125.642  1.00  0.00           H  
ATOM   3099  N   GLY 1 239     155.995 167.456 127.456  1.00215.02           N  
ATOM   3100  CA  GLY 1 239     157.406 167.687 127.247  1.00215.02           C  
ATOM   3101  C   GLY 1 239     157.804 169.136 127.064  1.00215.02           C  
ATOM   3102  O   GLY 1 239     159.006 169.425 127.007  1.00215.02           O  
ATOM   3103  H   GLY 1 239     155.655 167.303 128.395  1.00  0.00           H  
ATOM   3104 1HA  GLY 1 239     157.968 167.296 128.095  1.00  0.00           H  
ATOM   3105 2HA  GLY 1 239     157.737 167.142 126.364  1.00  0.00           H  
ATOM   3106  N   GLY 1 240     156.845 170.057 126.960  1.00214.49           N  
ATOM   3107  CA  GLY 1 240     157.140 171.463 126.801  1.00214.49           C  
ATOM   3108  C   GLY 1 240     157.485 171.903 125.398  1.00214.49           C  
ATOM   3109  O   GLY 1 240     157.656 173.108 125.171  1.00214.49           O  
ATOM   3110  H   GLY 1 240     155.881 169.757 126.994  1.00  0.00           H  
ATOM   3111 1HA  GLY 1 240     156.283 172.054 127.126  1.00  0.00           H  
ATOM   3112 2HA  GLY 1 240     157.978 171.733 127.442  1.00  0.00           H  
ATOM   3113  N   THR 1 241     157.606 170.976 124.448  1.00229.94           N  
ATOM   3114  CA  THR 1 241     157.921 171.357 123.076  1.00229.94           C  
ATOM   3115  C   THR 1 241     156.684 171.884 122.361  1.00229.94           C  
ATOM   3116  O   THR 1 241     156.630 173.057 121.974  1.00229.94           O  
ATOM   3117  CB  THR 1 241     158.507 170.162 122.321  1.00229.94           C  
ATOM   3118  OG1 THR 1 241     157.551 169.095 122.299  1.00229.94           O  
ATOM   3119  CG2 THR 1 241     159.778 169.680 123.000  1.00229.94           C  
ATOM   3120  H   THR 1 241     157.480 169.999 124.671  1.00  0.00           H  
ATOM   3121  HA  THR 1 241     158.662 172.156 123.100  1.00  0.00           H  
ATOM   3122  HB  THR 1 241     158.736 170.456 121.297  1.00  0.00           H  
ATOM   3123  HG1 THR 1 241     156.756 169.369 122.763  1.00  0.00           H  
ATOM   3124 1HG2 THR 1 241     160.184 168.830 122.452  1.00  0.00           H  
ATOM   3125 2HG2 THR 1 241     160.511 170.486 123.014  1.00  0.00           H  
ATOM   3126 3HG2 THR 1 241     159.552 169.377 124.022  1.00  0.00           H  
ATOM   3127  N   PHE 1 242     155.676 171.029 122.193  1.00230.27           N  
ATOM   3128  CA  PHE 1 242     154.411 171.383 121.563  1.00230.27           C  
ATOM   3129  C   PHE 1 242     153.384 170.318 121.911  1.00230.27           C  
ATOM   3130  O   PHE 1 242     153.725 169.139 122.033  1.00230.27           O  
ATOM   3131  CB  PHE 1 242     154.551 171.523 120.034  1.00230.27           C  
ATOM   3132  CG  PHE 1 242     154.678 170.213 119.299  1.00230.27           C  
ATOM   3133  CD1 PHE 1 242     155.876 169.514 119.301  1.00230.27           C  
ATOM   3134  CD2 PHE 1 242     153.606 169.697 118.580  1.00230.27           C  
ATOM   3135  CE1 PHE 1 242     155.999 168.314 118.622  1.00230.27           C  
ATOM   3136  CE2 PHE 1 242     153.722 168.498 117.899  1.00230.27           C  
ATOM   3137  CZ  PHE 1 242     154.921 167.807 117.919  1.00230.27           C  
ATOM   3138  H   PHE 1 242     155.812 170.086 122.527  1.00  0.00           H  
ATOM   3139  HA  PHE 1 242     154.083 172.345 121.961  1.00  0.00           H  
ATOM   3140 1HB  PHE 1 242     153.683 172.047 119.636  1.00  0.00           H  
ATOM   3141 2HB  PHE 1 242     155.430 172.123 119.803  1.00  0.00           H  
ATOM   3142  HD1 PHE 1 242     156.728 169.920 119.847  1.00  0.00           H  
ATOM   3143  HD2 PHE 1 242     152.662 170.243 118.565  1.00  0.00           H  
ATOM   3144  HE1 PHE 1 242     156.944 167.771 118.643  1.00  0.00           H  
ATOM   3145  HE2 PHE 1 242     152.872 168.097 117.347  1.00  0.00           H  
ATOM   3146  HZ  PHE 1 242     155.015 166.865 117.380  1.00  0.00           H  
ATOM   3147  N   GLN 1 243     152.143 170.741 122.096  1.00218.13           N  
ATOM   3148  CA  GLN 1 243     151.053 169.786 122.242  1.00218.13           C  
ATOM   3149  C   GLN 1 243     150.651 169.267 120.865  1.00218.13           C  
ATOM   3150  O   GLN 1 243     150.365 170.067 119.969  1.00218.13           O  
ATOM   3151  CB  GLN 1 243     149.862 170.432 122.947  1.00218.13           C  
ATOM   3152  CG  GLN 1 243     148.720 169.477 123.254  1.00218.13           C  
ATOM   3153  CD  GLN 1 243     147.675 170.088 124.164  1.00218.13           C  
ATOM   3154  OE1 GLN 1 243     147.941 171.065 124.864  1.00218.13           O  
ATOM   3155  NE2 GLN 1 243     146.476 169.516 124.157  1.00218.13           N  
ATOM   3156  H   GLN 1 243     151.940 171.729 122.138  1.00  0.00           H  
ATOM   3157  HA  GLN 1 243     151.404 168.951 122.848  1.00  0.00           H  
ATOM   3158 1HB  GLN 1 243     150.191 170.873 123.888  1.00  0.00           H  
ATOM   3159 2HB  GLN 1 243     149.467 171.238 122.329  1.00  0.00           H  
ATOM   3160 1HG  GLN 1 243     148.234 169.196 122.320  1.00  0.00           H  
ATOM   3161 2HG  GLN 1 243     149.123 168.592 123.746  1.00  0.00           H  
ATOM   3162 1HE2 GLN 1 243     145.746 169.877 124.738  1.00  0.00           H  
ATOM   3163 2HE2 GLN 1 243     146.302 168.725 123.571  1.00  0.00           H  
ATOM   3164  N   PRO 1 244     150.616 167.945 120.656  1.00231.19           N  
ATOM   3165  CA  PRO 1 244     150.444 167.416 119.298  1.00231.19           C  
ATOM   3166  C   PRO 1 244     148.999 167.327 118.829  1.00231.19           C  
ATOM   3167  O   PRO 1 244     148.708 166.615 117.862  1.00231.19           O  
ATOM   3168  CB  PRO 1 244     151.078 166.027 119.407  1.00231.19           C  
ATOM   3169  CG  PRO 1 244     150.694 165.596 120.786  1.00231.19           C  
ATOM   3170  CD  PRO 1 244     150.727 166.855 121.644  1.00231.19           C  
ATOM   3171  HA  PRO 1 244     150.995 168.052 118.590  1.00  0.00           H  
ATOM   3172 1HB  PRO 1 244     150.685 165.371 118.616  1.00  0.00           H  
ATOM   3173 2HB  PRO 1 244     152.165 166.097 119.256  1.00  0.00           H  
ATOM   3174 1HG  PRO 1 244     149.696 165.134 120.775  1.00  0.00           H  
ATOM   3175 2HG  PRO 1 244     151.394 164.831 121.154  1.00  0.00           H  
ATOM   3176 1HD  PRO 1 244     149.873 166.850 122.337  1.00  0.00           H  
ATOM   3177 2HD  PRO 1 244     151.676 166.897 122.198  1.00  0.00           H  
ATOM   3178  N   GLY 1 245     148.085 168.031 119.499  1.00236.64           N  
ATOM   3179  CA  GLY 1 245     146.693 168.019 119.088  1.00236.64           C  
ATOM   3180  C   GLY 1 245     146.420 168.755 117.794  1.00236.64           C  
ATOM   3181  O   GLY 1 245     145.408 168.471 117.143  1.00236.64           O  
ATOM   3182  H   GLY 1 245     148.356 168.581 120.302  1.00  0.00           H  
ATOM   3183 1HA  GLY 1 245     146.358 166.989 118.969  1.00  0.00           H  
ATOM   3184 2HA  GLY 1 245     146.080 168.468 119.868  1.00  0.00           H  
ATOM   3185  N   CYS 1 246     147.301 169.687 117.418  1.00260.58           N  
ATOM   3186  CA  CYS 1 246     147.225 170.498 116.194  1.00260.58           C  
ATOM   3187  C   CYS 1 246     145.908 171.263 116.054  1.00260.58           C  
ATOM   3188  O   CYS 1 246     145.289 171.640 117.049  1.00260.58           O  
ATOM   3189  CB  CYS 1 246     147.458 169.628 114.951  1.00260.58           C  
ATOM   3190  SG  CYS 1 246     149.081 168.835 114.890  1.00260.58           S  
ATOM   3191  H   CYS 1 246     148.076 169.823 118.051  1.00  0.00           H  
ATOM   3192  HA  CYS 1 246     148.004 171.260 116.235  1.00  0.00           H  
ATOM   3193 1HB  CYS 1 246     146.701 168.845 114.908  1.00  0.00           H  
ATOM   3194 2HB  CYS 1 246     147.349 170.238 114.054  1.00  0.00           H  
ATOM   3195  HG  CYS 1 246     148.889 168.214 113.730  1.00  0.00           H  
ATOM   3196  N   VAL 1 267     144.510 177.928 112.991  1.00233.39           N  
ATOM   3197  CA  VAL 1 267     145.008 178.058 114.353  1.00233.39           C  
ATOM   3198  C   VAL 1 267     146.506 177.788 114.382  1.00233.39           C  
ATOM   3199  O   VAL 1 267     147.083 177.341 113.391  1.00233.39           O  
ATOM   3200  CB  VAL 1 267     144.264 177.115 115.311  1.00233.39           C  
ATOM   3201  CG1 VAL 1 267     142.949 177.742 115.751  1.00233.39           C  
ATOM   3202  CG2 VAL 1 267     144.028 175.766 114.651  1.00233.39           C  
ATOM   3203  H   VAL 1 267     144.284 178.762 112.468  1.00  0.00           H  
ATOM   3204  HA  VAL 1 267     144.842 179.083 114.686  1.00  0.00           H  
ATOM   3205  HB  VAL 1 267     144.866 176.975 116.209  1.00  0.00           H  
ATOM   3206 1HG1 VAL 1 267     142.432 177.064 116.430  1.00  0.00           H  
ATOM   3207 2HG1 VAL 1 267     143.148 178.684 116.262  1.00  0.00           H  
ATOM   3208 3HG1 VAL 1 267     142.324 177.927 114.878  1.00  0.00           H  
ATOM   3209 1HG2 VAL 1 267     143.501 175.110 115.343  1.00  0.00           H  
ATOM   3210 2HG2 VAL 1 267     143.429 175.901 113.751  1.00  0.00           H  
ATOM   3211 3HG2 VAL 1 267     144.986 175.318 114.385  1.00  0.00           H  
ATOM   3212  N   LYS 1 268     147.137 178.061 115.525  1.00212.50           N  
ATOM   3213  CA  LYS 1 268     148.575 177.889 115.657  1.00212.50           C  
ATOM   3214  C   LYS 1 268     149.000 177.204 116.951  1.00212.50           C  
ATOM   3215  O   LYS 1 268     150.200 176.966 117.128  1.00212.50           O  
ATOM   3216  CB  LYS 1 268     149.279 179.248 115.484  1.00212.50           C  
ATOM   3217  CG  LYS 1 268     149.393 180.165 116.689  1.00212.50           C  
ATOM   3218  CD  LYS 1 268     150.824 180.670 116.817  1.00212.50           C  
ATOM   3219  CE  LYS 1 268     151.120 181.217 118.193  1.00212.50           C  
ATOM   3220  NZ  LYS 1 268     152.370 182.023 118.231  1.00212.50           N  
ATOM   3221  H   LYS 1 268     146.607 178.394 116.317  1.00  0.00           H  
ATOM   3222  HA  LYS 1 268     148.916 177.210 114.874  1.00  0.00           H  
ATOM   3223 1HB  LYS 1 268     150.301 179.087 115.140  1.00  0.00           H  
ATOM   3224 2HB  LYS 1 268     148.764 179.830 114.720  1.00  0.00           H  
ATOM   3225 1HG  LYS 1 268     148.713 181.009 116.570  1.00  0.00           H  
ATOM   3226 2HG  LYS 1 268     149.112 179.619 117.589  1.00  0.00           H  
ATOM   3227 1HD  LYS 1 268     151.518 179.853 116.613  1.00  0.00           H  
ATOM   3228 2HD  LYS 1 268     150.997 181.461 116.088  1.00  0.00           H  
ATOM   3229 1HE  LYS 1 268     150.293 181.846 118.520  1.00  0.00           H  
ATOM   3230 2HE  LYS 1 268     151.220 180.392 118.899  1.00  0.00           H  
ATOM   3231 1HZ  LYS 1 268     152.523 182.364 119.169  1.00  0.00           H  
ATOM   3232 2HZ  LYS 1 268     153.152 181.447 117.951  1.00  0.00           H  
ATOM   3233 3HZ  LYS 1 268     152.286 182.806 117.598  1.00  0.00           H  
ATOM   3234  N   CYS 1 269     148.057 176.896 117.853  1.00216.26           N  
ATOM   3235  CA  CYS 1 269     148.174 175.819 118.848  1.00216.26           C  
ATOM   3236  C   CYS 1 269     149.279 176.052 119.873  1.00216.26           C  
ATOM   3237  O   CYS 1 269     149.900 175.100 120.353  1.00216.26           O  
ATOM   3238  CB  CYS 1 269     148.375 174.462 118.164  1.00216.26           C  
ATOM   3239  SG  CYS 1 269     147.616 173.067 119.021  1.00216.26           S  
ATOM   3240  H   CYS 1 269     147.216 177.455 117.830  1.00  0.00           H  
ATOM   3241  HA  CYS 1 269     147.251 175.780 119.426  1.00  0.00           H  
ATOM   3242 1HB  CYS 1 269     147.961 174.498 117.156  1.00  0.00           H  
ATOM   3243 2HB  CYS 1 269     149.441 174.255 118.073  1.00  0.00           H  
ATOM   3244  HG  CYS 1 269     148.004 172.141 118.149  1.00  0.00           H  
ATOM   3245  N   SER 1 270     149.539 177.301 120.231  1.00210.37           N  
ATOM   3246  CA  SER 1 270     150.646 177.578 121.136  1.00210.37           C  
ATOM   3247  C   SER 1 270     150.218 178.262 122.421  1.00210.37           C  
ATOM   3248  O   SER 1 270     150.710 177.905 123.494  1.00210.37           O  
ATOM   3249  CB  SER 1 270     151.690 178.441 120.430  1.00210.37           C  
ATOM   3250  OG  SER 1 270     152.074 177.858 119.199  1.00210.37           O  
ATOM   3251  H   SER 1 270     148.981 178.069 119.886  1.00  0.00           H  
ATOM   3252  HA  SER 1 270     151.105 176.630 121.422  1.00  0.00           H  
ATOM   3253 1HB  SER 1 270     151.281 179.436 120.255  1.00  0.00           H  
ATOM   3254 2HB  SER 1 270     152.563 178.554 121.072  1.00  0.00           H  
ATOM   3255  HG  SER 1 270     151.566 177.047 119.120  1.00  0.00           H  
ATOM   3256  N   HIS 1 271     149.320 179.250 122.362  1.00237.46           N  
ATOM   3257  CA  HIS 1 271     148.803 179.819 123.597  1.00237.46           C  
ATOM   3258  C   HIS 1 271     147.358 179.448 123.864  1.00237.46           C  
ATOM   3259  O   HIS 1 271     146.903 179.615 125.001  1.00237.46           O  
ATOM   3260  CB  HIS 1 271     148.878 181.352 123.617  1.00237.46           C  
ATOM   3261  CG  HIS 1 271     148.572 182.009 122.309  1.00237.46           C  
ATOM   3262  ND1 HIS 1 271     149.509 182.191 121.316  1.00237.46           N  
ATOM   3263  CD2 HIS 1 271     147.418 182.539 121.840  1.00237.46           C  
ATOM   3264  CE1 HIS 1 271     148.946 182.817 120.297  1.00237.46           C  
ATOM   3265  NE2 HIS 1 271     147.676 183.031 120.585  1.00237.46           N  
ATOM   3266  H   HIS 1 271     148.991 179.612 121.478  1.00  0.00           H  
ATOM   3267  HA  HIS 1 271     149.394 179.459 124.439  1.00  0.00           H  
ATOM   3268 1HB  HIS 1 271     148.177 181.741 124.356  1.00  0.00           H  
ATOM   3269 2HB  HIS 1 271     149.878 181.663 123.919  1.00  0.00           H  
ATOM   3270  HD2 HIS 1 271     146.460 182.565 122.361  1.00  0.00           H  
ATOM   3271  HE1 HIS 1 271     149.445 183.108 119.373  1.00  0.00           H  
ATOM   3272  HE2 HIS 1 271     147.002 183.482 119.983  1.00  0.00           H  
ATOM   3273  N   GLU 1 272     146.618 178.997 122.843  1.00230.78           N  
ATOM   3274  CA  GLU 1 272     145.251 178.543 123.072  1.00230.78           C  
ATOM   3275  C   GLU 1 272     145.224 177.321 123.982  1.00230.78           C  
ATOM   3276  O   GLU 1 272     144.294 177.157 124.783  1.00230.78           O  
ATOM   3277  CB  GLU 1 272     144.559 178.267 121.733  1.00230.78           C  
ATOM   3278  CG  GLU 1 272     145.244 177.239 120.841  1.00230.78           C  
ATOM   3279  CD  GLU 1 272     144.993 177.488 119.368  1.00230.78           C  
ATOM   3280  OE1 GLU 1 272     143.977 176.986 118.846  1.00230.78           O  
ATOM   3281  OE2 GLU 1 272     145.809 178.190 118.733  1.00230.78           O  
ATOM   3282  H   GLU 1 272     146.996 178.966 121.907  1.00  0.00           H  
ATOM   3283  HA  GLU 1 272     144.707 179.331 123.594  1.00  0.00           H  
ATOM   3284 1HB  GLU 1 272     143.544 177.914 121.914  1.00  0.00           H  
ATOM   3285 2HB  GLU 1 272     144.486 179.193 121.163  1.00  0.00           H  
ATOM   3286 1HG  GLU 1 272     146.317 177.269 121.028  1.00  0.00           H  
ATOM   3287 2HG  GLU 1 272     144.884 176.246 121.106  1.00  0.00           H  
ATOM   3288  N   ARG 1 273     146.249 176.468 123.891  1.00216.17           N  
ATOM   3289  CA  ARG 1 273     146.389 175.369 124.838  1.00216.17           C  
ATOM   3290  C   ARG 1 273     146.538 175.898 126.257  1.00216.17           C  
ATOM   3291  O   ARG 1 273     145.718 175.578 127.123  1.00216.17           O  
ATOM   3292  CB  ARG 1 273     147.576 174.490 124.448  1.00216.17           C  
ATOM   3293  CG  ARG 1 273     147.485 173.937 123.034  1.00216.17           C  
ATOM   3294  CD  ARG 1 273     146.240 173.077 122.865  1.00216.17           C  
ATOM   3295  NE  ARG 1 273     146.217 172.385 121.581  1.00216.17           N  
ATOM   3296  CZ  ARG 1 273     145.205 171.650 121.143  1.00216.17           C  
ATOM   3297  NH1 ARG 1 273     144.109 171.482 121.864  1.00216.17           N  
ATOM   3298  NH2 ARG 1 273     145.296 171.065 119.952  1.00216.17           N  
ATOM   3299  H   ARG 1 273     146.938 176.579 123.161  1.00  0.00           H  
ATOM   3300  HA  ARG 1 273     145.480 174.768 124.807  1.00  0.00           H  
ATOM   3301 1HB  ARG 1 273     148.497 175.065 124.532  1.00  0.00           H  
ATOM   3302 2HB  ARG 1 273     147.650 173.651 125.140  1.00  0.00           H  
ATOM   3303 1HG  ARG 1 273     147.439 174.762 122.323  1.00  0.00           H  
ATOM   3304 2HG  ARG 1 273     148.364 173.326 122.825  1.00  0.00           H  
ATOM   3305 1HD  ARG 1 273     146.207 172.326 123.654  1.00  0.00           H  
ATOM   3306 2HD  ARG 1 273     145.353 173.706 122.925  1.00  0.00           H  
ATOM   3307  HE  ARG 1 273     147.029 172.473 120.985  1.00  0.00           H  
ATOM   3308 1HH1 ARG 1 273     144.029 171.919 122.771  1.00  0.00           H  
ATOM   3309 2HH1 ARG 1 273     143.352 170.917 121.508  1.00  0.00           H  
ATOM   3310 1HH2 ARG 1 273     146.130 171.184 119.393  1.00  0.00           H  
ATOM   3311 2HH2 ARG 1 273     144.533 170.503 119.606  1.00  0.00           H  
ATOM   3312  N   SER 1 274     147.460 176.854 126.450  1.00193.85           N  
ATOM   3313  CA  SER 1 274     147.820 177.371 127.774  1.00193.85           C  
ATOM   3314  C   SER 1 274     146.641 177.997 128.513  1.00193.85           C  
ATOM   3315  O   SER 1 274     146.623 178.010 129.749  1.00193.85           O  
ATOM   3316  CB  SER 1 274     148.942 178.398 127.637  1.00193.85           C  
ATOM   3317  OG  SER 1 274     150.020 177.872 126.889  1.00193.85           O  
ATOM   3318  H   SER 1 274     147.922 177.228 125.633  1.00  0.00           H  
ATOM   3319  HA  SER 1 274     148.172 176.539 128.386  1.00  0.00           H  
ATOM   3320 1HB  SER 1 274     148.558 179.293 127.148  1.00  0.00           H  
ATOM   3321 2HB  SER 1 274     149.290 178.690 128.627  1.00  0.00           H  
ATOM   3322  HG  SER 1 274     149.765 176.977 126.651  1.00  0.00           H  
ATOM   3323  N   VAL 1 275     145.649 178.510 127.785  1.00205.34           N  
ATOM   3324  CA  VAL 1 275     144.430 178.947 128.452  1.00205.34           C  
ATOM   3325  C   VAL 1 275     143.443 177.780 128.618  1.00205.34           C  
ATOM   3326  O   VAL 1 275     142.727 177.723 129.631  1.00205.34           O  
ATOM   3327  CB  VAL 1 275     143.839 180.173 127.714  1.00205.34           C  
ATOM   3328  CG1 VAL 1 275     143.794 179.970 126.225  1.00205.34           C  
ATOM   3329  CG2 VAL 1 275     142.463 180.578 128.238  1.00205.34           C  
ATOM   3330  H   VAL 1 275     145.721 178.603 126.782  1.00  0.00           H  
ATOM   3331  HA  VAL 1 275     144.679 179.235 129.474  1.00  0.00           H  
ATOM   3332  HB  VAL 1 275     144.511 181.022 127.843  1.00  0.00           H  
ATOM   3333 1HG1 VAL 1 275     143.372 180.856 125.749  1.00  0.00           H  
ATOM   3334 2HG1 VAL 1 275     144.804 179.803 125.850  1.00  0.00           H  
ATOM   3335 3HG1 VAL 1 275     143.172 179.105 125.994  1.00  0.00           H  
ATOM   3336 1HG2 VAL 1 275     142.102 181.443 127.682  1.00  0.00           H  
ATOM   3337 2HG2 VAL 1 275     141.767 179.749 128.112  1.00  0.00           H  
ATOM   3338 3HG2 VAL 1 275     142.537 180.832 129.296  1.00  0.00           H  
ATOM   3339  N   HIS 1 276     143.418 176.809 127.684  1.00219.48           N  
ATOM   3340  CA  HIS 1 276     142.515 175.660 127.850  1.00219.48           C  
ATOM   3341  C   HIS 1 276     142.869 174.795 129.061  1.00219.48           C  
ATOM   3342  O   HIS 1 276     141.976 174.399 129.819  1.00219.48           O  
ATOM   3343  CB  HIS 1 276     142.454 174.791 126.590  1.00219.48           C  
ATOM   3344  CG  HIS 1 276     141.909 175.490 125.385  1.00219.48           C  
ATOM   3345  ND1 HIS 1 276     141.329 176.738 125.444  1.00219.48           N  
ATOM   3346  CD2 HIS 1 276     141.865 175.116 124.084  1.00219.48           C  
ATOM   3347  CE1 HIS 1 276     140.947 177.102 124.233  1.00219.48           C  
ATOM   3348  NE2 HIS 1 276     141.260 176.135 123.390  1.00219.48           N  
ATOM   3349  H   HIS 1 276     144.011 176.855 126.867  1.00  0.00           H  
ATOM   3350  HA  HIS 1 276     141.505 176.017 128.048  1.00  0.00           H  
ATOM   3351 1HB  HIS 1 276     143.455 174.433 126.346  1.00  0.00           H  
ATOM   3352 2HB  HIS 1 276     141.831 173.917 126.781  1.00  0.00           H  
ATOM   3353  HD2 HIS 1 276     142.237 174.180 123.666  1.00  0.00           H  
ATOM   3354  HE1 HIS 1 276     140.457 178.041 123.974  1.00  0.00           H  
ATOM   3355  HE2 HIS 1 276     141.085 176.139 122.395  1.00  0.00           H  
ATOM   3356  N   LEU 1 277     144.157 174.477 129.261  1.00213.04           N  
ATOM   3357  CA  LEU 1 277     144.491 173.686 130.449  1.00213.04           C  
ATOM   3358  C   LEU 1 277     144.281 174.470 131.738  1.00213.04           C  
ATOM   3359  O   LEU 1 277     143.941 173.870 132.761  1.00213.04           O  
ATOM   3360  CB  LEU 1 277     145.916 173.106 130.453  1.00213.04           C  
ATOM   3361  CG  LEU 1 277     146.779 172.392 129.402  1.00213.04           C  
ATOM   3362  CD1 LEU 1 277     147.476 173.270 128.410  1.00213.04           C  
ATOM   3363  CD2 LEU 1 277     147.797 171.513 130.118  1.00213.04           C  
ATOM   3364  H   LEU 1 277     144.897 174.758 128.633  1.00  0.00           H  
ATOM   3365  HA  LEU 1 277     143.809 172.838 130.502  1.00  0.00           H  
ATOM   3366 1HB  LEU 1 277     146.615 173.905 130.695  1.00  0.00           H  
ATOM   3367 2HB  LEU 1 277     145.980 172.347 131.232  1.00  0.00           H  
ATOM   3368  HG  LEU 1 277     146.143 171.777 128.766  1.00  0.00           H  
ATOM   3369 1HD1 LEU 1 277     148.053 172.653 127.721  1.00  0.00           H  
ATOM   3370 2HD1 LEU 1 277     146.738 173.844 127.851  1.00  0.00           H  
ATOM   3371 3HD1 LEU 1 277     148.145 173.951 128.934  1.00  0.00           H  
ATOM   3372 1HD2 LEU 1 277     148.416 170.999 129.382  1.00  0.00           H  
ATOM   3373 2HD2 LEU 1 277     148.429 172.133 130.755  1.00  0.00           H  
ATOM   3374 3HD2 LEU 1 277     147.276 170.777 130.730  1.00  0.00           H  
ATOM   3375  N   PHE 1 278     144.397 175.799 131.702  1.00190.43           N  
ATOM   3376  CA  PHE 1 278     144.146 176.568 132.916  1.00190.43           C  
ATOM   3377  C   PHE 1 278     142.659 176.589 133.259  1.00190.43           C  
ATOM   3378  O   PHE 1 278     142.286 176.427 134.431  1.00190.43           O  
ATOM   3379  CB  PHE 1 278     144.683 177.991 132.774  1.00190.43           C  
ATOM   3380  CG  PHE 1 278     144.536 178.820 134.023  1.00190.43           C  
ATOM   3381  CD1 PHE 1 278     144.814 178.273 135.271  1.00190.43           C  
ATOM   3382  CD2 PHE 1 278     144.115 180.138 133.954  1.00190.43           C  
ATOM   3383  CE1 PHE 1 278     144.678 179.026 136.424  1.00190.43           C  
ATOM   3384  CE2 PHE 1 278     143.977 180.898 135.105  1.00190.43           C  
ATOM   3385  CZ  PHE 1 278     144.259 180.340 136.340  1.00190.43           C  
ATOM   3386  H   PHE 1 278     144.654 176.286 130.855  1.00  0.00           H  
ATOM   3387  HA  PHE 1 278     144.663 176.083 133.746  1.00  0.00           H  
ATOM   3388 1HB  PHE 1 278     145.739 177.956 132.510  1.00  0.00           H  
ATOM   3389 2HB  PHE 1 278     144.160 178.498 131.964  1.00  0.00           H  
ATOM   3390  HD1 PHE 1 278     145.144 177.236 135.336  1.00  0.00           H  
ATOM   3391  HD2 PHE 1 278     143.892 180.577 132.981  1.00  0.00           H  
ATOM   3392  HE1 PHE 1 278     144.901 178.582 137.394  1.00  0.00           H  
ATOM   3393  HE2 PHE 1 278     143.646 181.934 135.039  1.00  0.00           H  
ATOM   3394  HZ  PHE 1 278     144.149 180.937 137.244  1.00  0.00           H  
ATOM   3395  N   ILE 1 279     141.792 176.762 132.254  1.00191.58           N  
ATOM   3396  CA  ILE 1 279     140.361 176.797 132.548  1.00191.58           C  
ATOM   3397  C   ILE 1 279     139.849 175.407 132.921  1.00191.58           C  
ATOM   3398  O   ILE 1 279     139.008 175.270 133.817  1.00191.58           O  
ATOM   3399  CB  ILE 1 279     139.555 177.441 131.397  1.00191.58           C  
ATOM   3400  CG1 ILE 1 279     139.670 176.666 130.081  1.00191.58           C  
ATOM   3401  CG2 ILE 1 279     139.979 178.892 131.210  1.00191.58           C  
ATOM   3402  CD1 ILE 1 279     138.981 177.328 128.905  1.00191.58           C  
ATOM   3403  H   ILE 1 279     142.101 176.869 131.298  1.00  0.00           H  
ATOM   3404  HA  ILE 1 279     140.207 177.397 133.444  1.00  0.00           H  
ATOM   3405  HB  ILE 1 279     138.492 177.407 131.634  1.00  0.00           H  
ATOM   3406 1HG1 ILE 1 279     140.721 176.536 129.826  1.00  0.00           H  
ATOM   3407 2HG1 ILE 1 279     139.240 175.672 130.205  1.00  0.00           H  
ATOM   3408 1HG2 ILE 1 279     139.406 179.336 130.397  1.00  0.00           H  
ATOM   3409 2HG2 ILE 1 279     139.794 179.446 132.129  1.00  0.00           H  
ATOM   3410 3HG2 ILE 1 279     141.042 178.933 130.970  1.00  0.00           H  
ATOM   3411 1HD1 ILE 1 279     139.111 176.713 128.014  1.00  0.00           H  
ATOM   3412 2HD1 ILE 1 279     137.917 177.436 129.120  1.00  0.00           H  
ATOM   3413 3HD1 ILE 1 279     139.418 178.311 128.734  1.00  0.00           H  
ATOM   3414  N   ASP 1 280     140.378 174.348 132.294  1.00226.41           N  
ATOM   3415  CA  ASP 1 280     139.987 173.007 132.715  1.00226.41           C  
ATOM   3416  C   ASP 1 280     140.608 172.613 134.048  1.00226.41           C  
ATOM   3417  O   ASP 1 280     140.087 171.712 134.714  1.00226.41           O  
ATOM   3418  CB  ASP 1 280     140.339 171.975 131.643  1.00226.41           C  
ATOM   3419  CG  ASP 1 280     139.770 172.330 130.287  1.00226.41           C  
ATOM   3420  OD1 ASP 1 280     138.904 173.228 130.223  1.00226.41           O  
ATOM   3421  OD2 ASP 1 280     140.190 171.716 129.285  1.00226.41           O  
ATOM   3422  H   ASP 1 280     141.040 174.453 131.538  1.00  0.00           H  
ATOM   3423  HA  ASP 1 280     138.907 172.993 132.866  1.00  0.00           H  
ATOM   3424 1HB  ASP 1 280     141.423 171.892 131.559  1.00  0.00           H  
ATOM   3425 2HB  ASP 1 280     139.958 170.997 131.940  1.00  0.00           H  
ATOM   3426  N   SER 1 281     141.702 173.260 134.454  1.00220.39           N  
ATOM   3427  CA  SER 1 281     142.212 173.051 135.802  1.00220.39           C  
ATOM   3428  C   SER 1 281     141.314 173.717 136.834  1.00220.39           C  
ATOM   3429  O   SER 1 281     141.035 173.134 137.888  1.00220.39           O  
ATOM   3430  CB  SER 1 281     143.637 173.586 135.912  1.00220.39           C  
ATOM   3431  OG  SER 1 281     143.652 174.999 135.826  1.00220.39           O  
ATOM   3432  H   SER 1 281     142.186 173.897 133.838  1.00  0.00           H  
ATOM   3433  HA  SER 1 281     142.221 171.979 136.006  1.00  0.00           H  
ATOM   3434 1HB  SER 1 281     144.072 173.270 136.860  1.00  0.00           H  
ATOM   3435 2HB  SER 1 281     144.247 173.162 135.115  1.00  0.00           H  
ATOM   3436  HG  SER 1 281     142.736 175.267 135.717  1.00  0.00           H  
ATOM   3437  N   LEU 1 282     140.850 174.936 136.554  1.00201.64           N  
ATOM   3438  CA  LEU 1 282     140.047 175.632 137.552  1.00201.64           C  
ATOM   3439  C   LEU 1 282     138.601 175.143 137.605  1.00201.64           C  
ATOM   3440  O   LEU 1 282     137.955 175.296 138.648  1.00201.64           O  
ATOM   3441  CB  LEU 1 282     140.123 177.153 137.336  1.00201.64           C  
ATOM   3442  CG  LEU 1 282     139.806 177.953 136.062  1.00201.64           C  
ATOM   3443  CD1 LEU 1 282     138.342 177.946 135.648  1.00201.64           C  
ATOM   3444  CD2 LEU 1 282     140.308 179.384 136.212  1.00201.64           C  
ATOM   3445  H   LEU 1 282     141.039 175.389 135.671  1.00  0.00           H  
ATOM   3446  HA  LEU 1 282     140.445 175.400 138.539  1.00  0.00           H  
ATOM   3447 1HB  LEU 1 282     139.461 177.639 138.051  1.00  0.00           H  
ATOM   3448 2HB  LEU 1 282     141.143 177.482 137.535  1.00  0.00           H  
ATOM   3449  HG  LEU 1 282     140.298 177.487 135.208  1.00  0.00           H  
ATOM   3450 1HD1 LEU 1 282     138.218 178.536 134.740  1.00  0.00           H  
ATOM   3451 2HD1 LEU 1 282     138.022 176.921 135.460  1.00  0.00           H  
ATOM   3452 3HD1 LEU 1 282     137.737 178.376 136.445  1.00  0.00           H  
ATOM   3453 1HD2 LEU 1 282     140.081 179.946 135.306  1.00  0.00           H  
ATOM   3454 2HD2 LEU 1 282     139.816 179.855 137.064  1.00  0.00           H  
ATOM   3455 3HD2 LEU 1 282     141.386 179.376 136.374  1.00  0.00           H  
ATOM   3456  N   LEU 1 283     138.071 174.576 136.515  1.00192.40           N  
ATOM   3457  CA  LEU 1 283     136.745 173.964 136.592  1.00192.40           C  
ATOM   3458  C   LEU 1 283     136.767 172.686 137.422  1.00192.40           C  
ATOM   3459  O   LEU 1 283     135.888 172.470 138.264  1.00192.40           O  
ATOM   3460  CB  LEU 1 283     136.194 173.675 135.195  1.00192.40           C  
ATOM   3461  CG  LEU 1 283     135.815 174.863 134.312  1.00192.40           C  
ATOM   3462  CD1 LEU 1 283     135.383 174.391 132.933  1.00192.40           C  
ATOM   3463  CD2 LEU 1 283     134.724 175.685 134.968  1.00192.40           C  
ATOM   3464  H   LEU 1 283     138.569 174.562 135.637  1.00  0.00           H  
ATOM   3465  HA  LEU 1 283     136.071 174.660 137.090  1.00  0.00           H  
ATOM   3466 1HB  LEU 1 283     136.936 173.103 134.640  1.00  0.00           H  
ATOM   3467 2HB  LEU 1 283     135.296 173.066 135.295  1.00  0.00           H  
ATOM   3468  HG  LEU 1 283     136.690 175.495 134.157  1.00  0.00           H  
ATOM   3469 1HD1 LEU 1 283     135.118 175.253 132.320  1.00  0.00           H  
ATOM   3470 2HD1 LEU 1 283     136.203 173.849 132.461  1.00  0.00           H  
ATOM   3471 3HD1 LEU 1 283     134.519 173.734 133.028  1.00  0.00           H  
ATOM   3472 1HD2 LEU 1 283     134.467 176.528 134.325  1.00  0.00           H  
ATOM   3473 2HD2 LEU 1 283     133.842 175.063 135.121  1.00  0.00           H  
ATOM   3474 3HD2 LEU 1 283     135.077 176.057 135.930  1.00  0.00           H  
ATOM   3475  N   ASN 1 284     137.763 171.829 137.204  1.00221.27           N  
ATOM   3476  CA  ASN 1 284     137.858 170.553 137.913  1.00221.27           C  
ATOM   3477  C   ASN 1 284     138.699 170.737 139.177  1.00221.27           C  
ATOM   3478  O   ASN 1 284     139.822 170.245 139.305  1.00221.27           O  
ATOM   3479  CB  ASN 1 284     138.436 169.483 136.998  1.00221.27           C  
ATOM   3480  CG  ASN 1 284     137.915 169.590 135.580  1.00221.27           C  
ATOM   3481  OD1 ASN 1 284     136.864 170.183 135.337  1.00221.27           O  
ATOM   3482  ND2 ASN 1 284     138.650 169.019 134.634  1.00221.27           N  
ATOM   3483  H   ASN 1 284     138.473 172.070 136.528  1.00  0.00           H  
ATOM   3484  HA  ASN 1 284     136.855 170.250 138.217  1.00  0.00           H  
ATOM   3485 1HB  ASN 1 284     139.523 169.567 136.982  1.00  0.00           H  
ATOM   3486 2HB  ASN 1 284     138.189 168.496 137.391  1.00  0.00           H  
ATOM   3487 1HD2 ASN 1 284     138.354 169.058 133.679  1.00  0.00           H  
ATOM   3488 2HD2 ASN 1 284     139.499 168.550 134.876  1.00  0.00           H  
ATOM   3489  N   GLU 1 285     138.118 171.474 140.127  1.00227.86           N  
ATOM   3490  CA  GLU 1 285     138.851 171.851 141.331  1.00227.86           C  
ATOM   3491  C   GLU 1 285     139.018 170.685 142.300  1.00227.86           C  
ATOM   3492  O   GLU 1 285     139.972 170.673 143.087  1.00227.86           O  
ATOM   3493  CB  GLU 1 285     138.155 173.030 142.018  1.00227.86           C  
ATOM   3494  CG  GLU 1 285     136.759 172.735 142.547  1.00227.86           C  
ATOM   3495  CD  GLU 1 285     136.079 173.966 143.110  1.00227.86           C  
ATOM   3496  OE1 GLU 1 285     136.249 174.243 144.315  1.00227.86           O  
ATOM   3497  OE2 GLU 1 285     135.369 174.655 142.347  1.00227.86           O  
ATOM   3498  H   GLU 1 285     137.161 171.778 140.018  1.00  0.00           H  
ATOM   3499  HA  GLU 1 285     139.858 172.154 141.042  1.00  0.00           H  
ATOM   3500 1HB  GLU 1 285     138.760 173.370 142.859  1.00  0.00           H  
ATOM   3501 2HB  GLU 1 285     138.072 173.861 141.318  1.00  0.00           H  
ATOM   3502 1HG  GLU 1 285     136.152 172.334 141.736  1.00  0.00           H  
ATOM   3503 2HG  GLU 1 285     136.829 171.974 143.323  1.00  0.00           H  
ATOM   3504  N   GLU 1 286     138.115 169.702 142.267  1.00250.36           N  
ATOM   3505  CA  GLU 1 286     138.192 168.603 143.224  1.00250.36           C  
ATOM   3506  C   GLU 1 286     139.286 167.602 142.877  1.00250.36           C  
ATOM   3507  O   GLU 1 286     139.729 166.861 143.761  1.00250.36           O  
ATOM   3508  CB  GLU 1 286     136.841 167.877 143.337  1.00250.36           C  
ATOM   3509  CG  GLU 1 286     136.355 166.987 142.153  1.00250.36           C  
ATOM   3510  CD  GLU 1 286     136.272 167.645 140.769  1.00250.36           C  
ATOM   3511  OE1 GLU 1 286     136.082 166.894 139.790  1.00250.36           O  
ATOM   3512  OE2 GLU 1 286     136.319 168.888 140.645  1.00250.36           O  
ATOM   3513  H   GLU 1 286     137.372 169.707 141.583  1.00  0.00           H  
ATOM   3514  HA  GLU 1 286     138.446 169.013 144.202  1.00  0.00           H  
ATOM   3515 1HB  GLU 1 286     136.853 167.218 144.205  1.00  0.00           H  
ATOM   3516 2HB  GLU 1 286     136.047 168.608 143.492  1.00  0.00           H  
ATOM   3517 1HG  GLU 1 286     137.027 166.135 142.053  1.00  0.00           H  
ATOM   3518 2HG  GLU 1 286     135.361 166.605 142.383  1.00  0.00           H  
ATOM   3519  N   ASN 1 287     139.732 167.561 141.622  1.00238.49           N  
ATOM   3520  CA  ASN 1 287     140.827 166.689 141.195  1.00238.49           C  
ATOM   3521  C   ASN 1 287     141.850 167.493 140.395  1.00238.49           C  
ATOM   3522  O   ASN 1 287     141.834 167.492 139.156  1.00238.49           O  
ATOM   3523  CB  ASN 1 287     140.286 165.485 140.417  1.00238.49           C  
ATOM   3524  CG  ASN 1 287     139.271 165.874 139.354  1.00238.49           C  
ATOM   3525  OD1 ASN 1 287     138.940 167.049 139.199  1.00238.49           O  
ATOM   3526  ND2 ASN 1 287     138.774 164.887 138.618  1.00238.49           N  
ATOM   3527  H   ASN 1 287     139.288 168.162 140.942  1.00  0.00           H  
ATOM   3528  HA  ASN 1 287     141.346 166.324 142.083  1.00  0.00           H  
ATOM   3529 1HB  ASN 1 287     141.113 164.962 139.935  1.00  0.00           H  
ATOM   3530 2HB  ASN 1 287     139.816 164.786 141.109  1.00  0.00           H  
ATOM   3531 1HD2 ASN 1 287     138.102 165.085 137.904  1.00  0.00           H  
ATOM   3532 2HD2 ASN 1 287     139.071 163.946 138.778  1.00  0.00           H  
ATOM   3533  N   PRO 1 288     142.749 168.208 141.074  1.00242.76           N  
ATOM   3534  CA  PRO 1 288     143.792 168.949 140.355  1.00242.76           C  
ATOM   3535  C   PRO 1 288     144.804 168.016 139.709  1.00242.76           C  
ATOM   3536  O   PRO 1 288     145.059 166.908 140.189  1.00242.76           O  
ATOM   3537  CB  PRO 1 288     144.449 169.794 141.453  1.00242.76           C  
ATOM   3538  CG  PRO 1 288     143.444 169.845 142.558  1.00242.76           C  
ATOM   3539  CD  PRO 1 288     142.772 168.510 142.515  1.00242.76           C  
ATOM   3540  HA  PRO 1 288     143.321 169.592 139.597  1.00  0.00           H  
ATOM   3541 1HB  PRO 1 288     145.396 169.331 141.768  1.00  0.00           H  
ATOM   3542 2HB  PRO 1 288     144.694 170.793 141.063  1.00  0.00           H  
ATOM   3543 1HG  PRO 1 288     143.945 170.035 143.519  1.00  0.00           H  
ATOM   3544 2HG  PRO 1 288     142.743 170.677 142.395  1.00  0.00           H  
ATOM   3545 1HD  PRO 1 288     143.371 167.779 143.078  1.00  0.00           H  
ATOM   3546 2HD  PRO 1 288     141.761 168.594 142.941  1.00  0.00           H  
ATOM   3547  N   SER 1 289     145.377 168.476 138.599  1.00211.12           N  
ATOM   3548  CA  SER 1 289     146.458 167.739 137.959  1.00211.12           C  
ATOM   3549  C   SER 1 289     147.721 167.841 138.803  1.00211.12           C  
ATOM   3550  O   SER 1 289     148.107 168.933 139.231  1.00211.12           O  
ATOM   3551  CB  SER 1 289     146.713 168.275 136.551  1.00211.12           C  
ATOM   3552  OG  SER 1 289     145.589 168.069 135.714  1.00211.12           O  
ATOM   3553  H   SER 1 289     145.064 169.345 138.190  1.00  0.00           H  
ATOM   3554  HA  SER 1 289     146.166 166.691 137.885  1.00  0.00           H  
ATOM   3555 1HB  SER 1 289     146.939 169.340 136.603  1.00  0.00           H  
ATOM   3556 2HB  SER 1 289     147.582 167.776 136.124  1.00  0.00           H  
ATOM   3557  HG  SER 1 289     144.930 167.631 136.258  1.00  0.00           H  
ATOM   3558  N   LYS 1 290     148.368 166.705 139.039  1.00218.03           N  
ATOM   3559  CA  LYS 1 290     149.518 166.629 139.933  1.00218.03           C  
ATOM   3560  C   LYS 1 290     150.793 166.734 139.106  1.00218.03           C  
ATOM   3561  O   LYS 1 290     151.110 165.833 138.322  1.00218.03           O  
ATOM   3562  CB  LYS 1 290     149.493 165.332 140.737  1.00218.03           C  
ATOM   3563  CG  LYS 1 290     150.493 165.290 141.881  1.00218.03           C  
ATOM   3564  CD  LYS 1 290     150.064 166.192 143.024  1.00218.03           C  
ATOM   3565  CE  LYS 1 290     148.914 165.577 143.803  1.00218.03           C  
ATOM   3566  NZ  LYS 1 290     148.530 166.407 144.979  1.00218.03           N  
ATOM   3567  H   LYS 1 290     148.046 165.865 138.579  1.00  0.00           H  
ATOM   3568  HA  LYS 1 290     149.472 167.468 140.628  1.00  0.00           H  
ATOM   3569 1HB  LYS 1 290     148.497 165.182 141.154  1.00  0.00           H  
ATOM   3570 2HB  LYS 1 290     149.701 164.490 140.076  1.00  0.00           H  
ATOM   3571 1HG  LYS 1 290     150.581 164.268 142.250  1.00  0.00           H  
ATOM   3572 2HG  LYS 1 290     151.470 165.613 141.522  1.00  0.00           H  
ATOM   3573 1HD  LYS 1 290     150.907 166.353 143.697  1.00  0.00           H  
ATOM   3574 2HD  LYS 1 290     149.750 167.157 142.627  1.00  0.00           H  
ATOM   3575 1HE  LYS 1 290     148.049 165.471 143.151  1.00  0.00           H  
ATOM   3576 2HE  LYS 1 290     149.201 164.585 144.153  1.00  0.00           H  
ATOM   3577 1HZ  LYS 1 290     147.765 165.965 145.469  1.00  0.00           H  
ATOM   3578 2HZ  LYS 1 290     149.321 166.496 145.601  1.00  0.00           H  
ATOM   3579 3HZ  LYS 1 290     148.243 167.323 144.666  1.00  0.00           H  
ATOM   3580  N   ALA 1 291     151.522 167.831 139.280  1.00209.39           N  
ATOM   3581  CA  ALA 1 291     152.807 168.007 138.622  1.00209.39           C  
ATOM   3582  C   ALA 1 291     153.918 167.457 139.496  1.00209.39           C  
ATOM   3583  O   ALA 1 291     153.789 167.397 140.717  1.00209.39           O  
ATOM   3584  CB  ALA 1 291     153.049 169.480 138.291  1.00209.39           C  
ATOM   3585  H   ALA 1 291     151.175 168.562 139.885  1.00  0.00           H  
ATOM   3586  HA  ALA 1 291     152.792 167.438 137.693  1.00  0.00           H  
ATOM   3587 1HB  ALA 1 291     154.016 169.588 137.799  1.00  0.00           H  
ATOM   3588 2HB  ALA 1 291     152.262 169.838 137.627  1.00  0.00           H  
ATOM   3589 3HB  ALA 1 291     153.042 170.065 139.209  1.00  0.00           H  
ATOM   3590  N   TYR 1 292     155.006 167.031 138.860  1.00200.84           N  
ATOM   3591  CA  TYR 1 292     156.105 166.401 139.585  1.00200.84           C  
ATOM   3592  C   TYR 1 292     157.415 167.134 139.339  1.00200.84           C  
ATOM   3593  O   TYR 1 292     157.780 167.389 138.189  1.00200.84           O  
ATOM   3594  CB  TYR 1 292     156.241 164.924 139.200  1.00200.84           C  
ATOM   3595  CG  TYR 1 292     154.919 164.199 139.078  1.00200.84           C  
ATOM   3596  CD1 TYR 1 292     154.197 163.841 140.212  1.00200.84           C  
ATOM   3597  CD2 TYR 1 292     154.392 163.873 137.835  1.00200.84           C  
ATOM   3598  CE1 TYR 1 292     152.987 163.176 140.109  1.00200.84           C  
ATOM   3599  CE2 TYR 1 292     153.183 163.208 137.721  1.00200.84           C  
ATOM   3600  CZ  TYR 1 292     152.486 162.863 138.861  1.00200.84           C  
ATOM   3601  OH  TYR 1 292     151.285 162.203 138.749  1.00200.84           O  
ATOM   3602  H   TYR 1 292     155.077 167.143 137.859  1.00  0.00           H  
ATOM   3603  HA  TYR 1 292     155.894 166.460 140.653  1.00  0.00           H  
ATOM   3604 1HB  TYR 1 292     156.762 164.843 138.245  1.00  0.00           H  
ATOM   3605 2HB  TYR 1 292     156.844 164.408 139.947  1.00  0.00           H  
ATOM   3606  HD1 TYR 1 292     154.582 164.084 141.203  1.00  0.00           H  
ATOM   3607  HD2 TYR 1 292     154.932 164.140 136.927  1.00  0.00           H  
ATOM   3608  HE1 TYR 1 292     152.436 162.904 141.009  1.00  0.00           H  
ATOM   3609  HE2 TYR 1 292     152.788 162.960 136.735  1.00  0.00           H  
ATOM   3610  HH  TYR 1 292     151.083 162.063 137.821  1.00  0.00           H  
ATOM   3611  N   ARG 1 293     158.114 167.475 140.421  1.00210.74           N  
ATOM   3612  CA  ARG 1 293     159.444 168.059 140.303  1.00210.74           C  
ATOM   3613  C   ARG 1 293     160.437 167.006 139.830  1.00210.74           C  
ATOM   3614  O   ARG 1 293     160.471 165.889 140.355  1.00210.74           O  
ATOM   3615  CB  ARG 1 293     159.897 168.642 141.642  1.00210.74           C  
ATOM   3616  CG  ARG 1 293     161.248 169.345 141.587  1.00210.74           C  
ATOM   3617  CD  ARG 1 293     161.611 170.022 142.903  1.00210.74           C  
ATOM   3618  NE  ARG 1 293     160.704 171.112 143.241  1.00210.74           N  
ATOM   3619  CZ  ARG 1 293     159.809 171.069 144.218  1.00210.74           C  
ATOM   3620  NH1 ARG 1 293     159.685 170.007 144.995  1.00210.74           N  
ATOM   3621  NH2 ARG 1 293     159.020 172.119 144.422  1.00210.74           N  
ATOM   3622  H   ARG 1 293     157.721 167.329 141.340  1.00  0.00           H  
ATOM   3623  HA  ARG 1 293     159.404 168.864 139.569  1.00  0.00           H  
ATOM   3624 1HB  ARG 1 293     159.157 169.359 141.995  1.00  0.00           H  
ATOM   3625 2HB  ARG 1 293     159.960 167.845 142.383  1.00  0.00           H  
ATOM   3626 1HG  ARG 1 293     162.028 168.618 141.359  1.00  0.00           H  
ATOM   3627 2HG  ARG 1 293     161.228 170.111 140.811  1.00  0.00           H  
ATOM   3628 1HD  ARG 1 293     161.572 169.292 143.711  1.00  0.00           H  
ATOM   3629 2HD  ARG 1 293     162.617 170.433 142.835  1.00  0.00           H  
ATOM   3630  HE  ARG 1 293     160.762 171.959 142.692  1.00  0.00           H  
ATOM   3631 1HH1 ARG 1 293     160.280 169.203 144.851  1.00  0.00           H  
ATOM   3632 2HH1 ARG 1 293     158.995 169.999 145.733  1.00  0.00           H  
ATOM   3633 1HH2 ARG 1 293     159.106 172.938 143.835  1.00  0.00           H  
ATOM   3634 2HH2 ARG 1 293     158.335 172.099 145.162  1.00  0.00           H  
ATOM   3635  N   CYS 1 294     161.249 167.363 138.841  1.00230.11           N  
ATOM   3636  CA  CYS 1 294     162.264 166.456 138.327  1.00230.11           C  
ATOM   3637  C   CYS 1 294     163.461 167.280 137.870  1.00230.11           C  
ATOM   3638  O   CYS 1 294     163.548 168.483 138.137  1.00230.11           O  
ATOM   3639  CB  CYS 1 294     161.694 165.583 137.203  1.00230.11           C  
ATOM   3640  SG  CYS 1 294     162.818 164.284 136.648  1.00230.11           S  
ATOM   3641  H   CYS 1 294     161.161 168.284 138.436  1.00  0.00           H  
ATOM   3642  HA  CYS 1 294     162.590 165.806 139.139  1.00  0.00           H  
ATOM   3643 1HB  CYS 1 294     160.770 165.112 137.541  1.00  0.00           H  
ATOM   3644 2HB  CYS 1 294     161.448 166.209 136.345  1.00  0.00           H  
ATOM   3645  N   ASN 1 295     164.390 166.626 137.175  1.00229.40           N  
ATOM   3646  CA  ASN 1 295     165.637 167.251 136.754  1.00229.40           C  
ATOM   3647  C   ASN 1 295     165.637 167.666 135.290  1.00229.40           C  
ATOM   3648  O   ASN 1 295     166.061 168.780 134.970  1.00229.40           O  
ATOM   3649  CB  ASN 1 295     166.813 166.303 137.009  1.00229.40           C  
ATOM   3650  CG  ASN 1 295     166.719 165.607 138.352  1.00229.40           C  
ATOM   3651  OD1 ASN 1 295     166.029 166.072 139.259  1.00229.40           O  
ATOM   3652  ND2 ASN 1 295     167.414 164.484 138.485  1.00229.40           N  
ATOM   3653  H   ASN 1 295     164.218 165.661 136.934  1.00  0.00           H  
ATOM   3654  HA  ASN 1 295     165.784 168.160 137.340  1.00  0.00           H  
ATOM   3655 1HB  ASN 1 295     166.849 165.548 136.223  1.00  0.00           H  
ATOM   3656 2HB  ASN 1 295     167.747 166.863 136.968  1.00  0.00           H  
ATOM   3657 1HD2 ASN 1 295     167.391 163.981 139.349  1.00  0.00           H  
ATOM   3658 2HD2 ASN 1 295     167.961 164.141 137.722  1.00  0.00           H  
ATOM   3659  N   SER 1 296     165.173 166.802 134.391  1.00226.13           N  
ATOM   3660  CA  SER 1 296     165.170 167.112 132.970  1.00226.13           C  
ATOM   3661  C   SER 1 296     163.988 166.410 132.314  1.00226.13           C  
ATOM   3662  O   SER 1 296     163.219 165.700 132.967  1.00226.13           O  
ATOM   3663  CB  SER 1 296     166.494 166.714 132.311  1.00226.13           C  
ATOM   3664  OG  SER 1 296     166.682 165.312 132.347  1.00226.13           O  
ATOM   3665  H   SER 1 296     164.814 165.910 134.701  1.00  0.00           H  
ATOM   3666  HA  SER 1 296     165.039 168.188 132.851  1.00  0.00           H  
ATOM   3667 1HB  SER 1 296     166.503 167.057 131.277  1.00  0.00           H  
ATOM   3668 2HB  SER 1 296     167.318 167.206 132.826  1.00  0.00           H  
ATOM   3669  HG  SER 1 296     165.909 164.953 132.789  1.00  0.00           H  
ATOM   3670  N   LYS 1 297     163.843 166.644 131.007  1.00219.48           N  
ATOM   3671  CA  LYS 1 297     162.720 166.098 130.249  1.00219.48           C  
ATOM   3672  C   LYS 1 297     162.800 164.580 130.142  1.00219.48           C  
ATOM   3673  O   LYS 1 297     161.839 163.870 130.463  1.00219.48           O  
ATOM   3674  CB  LYS 1 297     162.696 166.730 128.858  1.00219.48           C  
ATOM   3675  CG  LYS 1 297     161.859 167.989 128.745  1.00219.48           C  
ATOM   3676  CD  LYS 1 297     162.221 168.762 127.484  1.00219.48           C  
ATOM   3677  CE  LYS 1 297     161.994 167.934 126.229  1.00219.48           C  
ATOM   3678  NZ  LYS 1 297     160.555 167.658 125.983  1.00219.48           N  
ATOM   3679  H   LYS 1 297     164.528 167.213 130.530  1.00  0.00           H  
ATOM   3680  HA  LYS 1 297     161.796 166.346 130.772  1.00  0.00           H  
ATOM   3681 1HB  LYS 1 297     163.713 166.981 128.555  1.00  0.00           H  
ATOM   3682 2HB  LYS 1 297     162.308 166.010 128.138  1.00  0.00           H  
ATOM   3683 1HG  LYS 1 297     160.802 167.722 128.714  1.00  0.00           H  
ATOM   3684 2HG  LYS 1 297     162.031 168.619 129.617  1.00  0.00           H  
ATOM   3685 1HD  LYS 1 297     161.613 169.665 127.423  1.00  0.00           H  
ATOM   3686 2HD  LYS 1 297     163.270 169.054 127.525  1.00  0.00           H  
ATOM   3687 1HE  LYS 1 297     162.397 168.463 125.367  1.00  0.00           H  
ATOM   3688 2HE  LYS 1 297     162.517 166.982 126.321  1.00  0.00           H  
ATOM   3689 1HZ  LYS 1 297     160.456 167.107 125.142  1.00  0.00           H  
ATOM   3690 2HZ  LYS 1 297     160.171 167.148 126.766  1.00  0.00           H  
ATOM   3691 3HZ  LYS 1 297     160.058 168.530 125.873  1.00  0.00           H  
ATOM   3692  N   GLU 1 298     163.949 164.063 129.707  1.00244.11           N  
ATOM   3693  CA  GLU 1 298     164.076 162.629 129.479  1.00244.11           C  
ATOM   3694  C   GLU 1 298     164.217 161.850 130.779  1.00244.11           C  
ATOM   3695  O   GLU 1 298     163.837 160.676 130.831  1.00244.11           O  
ATOM   3696  CB  GLU 1 298     165.262 162.347 128.557  1.00244.11           C  
ATOM   3697  CG  GLU 1 298     165.028 162.786 127.122  1.00244.11           C  
ATOM   3698  CD  GLU 1 298     164.015 161.916 126.404  1.00244.11           C  
ATOM   3699  OE1 GLU 1 298     164.197 160.681 126.386  1.00244.11           O  
ATOM   3700  OE2 GLU 1 298     163.036 162.468 125.860  1.00244.11           O  
ATOM   3701  H   GLU 1 298     164.743 164.661 129.531  1.00  0.00           H  
ATOM   3702  HA  GLU 1 298     163.164 162.273 128.998  1.00  0.00           H  
ATOM   3703 1HB  GLU 1 298     166.146 162.861 128.934  1.00  0.00           H  
ATOM   3704 2HB  GLU 1 298     165.478 161.279 128.559  1.00  0.00           H  
ATOM   3705 1HG  GLU 1 298     164.674 163.817 127.121  1.00  0.00           H  
ATOM   3706 2HG  GLU 1 298     165.975 162.756 126.585  1.00  0.00           H  
ATOM   3707  N   ALA 1 299     164.765 162.476 131.826  1.00228.41           N  
ATOM   3708  CA  ALA 1 299     164.813 161.834 133.136  1.00228.41           C  
ATOM   3709  C   ALA 1 299     163.414 161.640 133.706  1.00228.41           C  
ATOM   3710  O   ALA 1 299     163.127 160.612 134.329  1.00228.41           O  
ATOM   3711  CB  ALA 1 299     165.674 162.654 134.095  1.00228.41           C  
ATOM   3712  H   ALA 1 299     165.152 163.403 131.718  1.00  0.00           H  
ATOM   3713  HA  ALA 1 299     165.260 160.848 133.014  1.00  0.00           H  
ATOM   3714 1HB  ALA 1 299     165.702 162.164 135.068  1.00  0.00           H  
ATOM   3715 2HB  ALA 1 299     166.687 162.732 133.699  1.00  0.00           H  
ATOM   3716 3HB  ALA 1 299     165.250 163.651 134.203  1.00  0.00           H  
ATOM   3717  N   PHE 1 300     162.535 162.626 133.511  1.00210.15           N  
ATOM   3718  CA  PHE 1 300     161.137 162.454 133.887  1.00210.15           C  
ATOM   3719  C   PHE 1 300     160.440 161.451 132.979  1.00210.15           C  
ATOM   3720  O   PHE 1 300     159.556 160.711 133.428  1.00210.15           O  
ATOM   3721  CB  PHE 1 300     160.411 163.796 133.847  1.00210.15           C  
ATOM   3722  CG  PHE 1 300     158.957 163.703 134.200  1.00210.15           C  
ATOM   3723  CD1 PHE 1 300     158.567 163.472 135.510  1.00210.15           C  
ATOM   3724  CD2 PHE 1 300     157.981 163.829 133.223  1.00210.15           C  
ATOM   3725  CE1 PHE 1 300     157.231 163.381 135.842  1.00210.15           C  
ATOM   3726  CE2 PHE 1 300     156.641 163.739 133.548  1.00210.15           C  
ATOM   3727  CZ  PHE 1 300     156.266 163.514 134.860  1.00210.15           C  
ATOM   3728  H   PHE 1 300     162.830 163.501 133.101  1.00  0.00           H  
ATOM   3729  HA  PHE 1 300     161.098 162.064 134.905  1.00  0.00           H  
ATOM   3730 1HB  PHE 1 300     160.887 164.488 134.540  1.00  0.00           H  
ATOM   3731 2HB  PHE 1 300     160.494 164.224 132.849  1.00  0.00           H  
ATOM   3732  HD1 PHE 1 300     159.330 163.363 136.281  1.00  0.00           H  
ATOM   3733  HD2 PHE 1 300     158.280 164.006 132.189  1.00  0.00           H  
ATOM   3734  HE1 PHE 1 300     156.938 163.205 136.877  1.00  0.00           H  
ATOM   3735  HE2 PHE 1 300     155.880 163.844 132.775  1.00  0.00           H  
ATOM   3736  HZ  PHE 1 300     155.211 163.440 135.118  1.00  0.00           H  
ATOM   3737  N   GLU 1 301     160.811 161.428 131.693  1.00221.61           N  
ATOM   3738  CA  GLU 1 301     160.191 160.502 130.750  1.00221.61           C  
ATOM   3739  C   GLU 1 301     160.555 159.055 131.065  1.00221.61           C  
ATOM   3740  O   GLU 1 301     159.747 158.149 130.830  1.00221.61           O  
ATOM   3741  CB  GLU 1 301     160.595 160.874 129.320  1.00221.61           C  
ATOM   3742  CG  GLU 1 301     159.799 160.183 128.215  1.00221.61           C  
ATOM   3743  CD  GLU 1 301     160.422 158.879 127.756  1.00221.61           C  
ATOM   3744  OE1 GLU 1 301     161.667 158.798 127.712  1.00221.61           O  
ATOM   3745  OE2 GLU 1 301     159.668 157.935 127.442  1.00221.61           O  
ATOM   3746  H   GLU 1 301     161.529 162.057 131.364  1.00  0.00           H  
ATOM   3747  HA  GLU 1 301     159.108 160.584 130.846  1.00  0.00           H  
ATOM   3748 1HB  GLU 1 301     160.483 161.949 129.178  1.00  0.00           H  
ATOM   3749 2HB  GLU 1 301     161.646 160.631 129.164  1.00  0.00           H  
ATOM   3750 1HG  GLU 1 301     158.792 159.980 128.579  1.00  0.00           H  
ATOM   3751 2HG  GLU 1 301     159.718 160.858 127.364  1.00  0.00           H  
ATOM   3752  N   LYS 1 302     161.754 158.818 131.599  1.00225.12           N  
ATOM   3753  CA  LYS 1 302     162.088 157.482 132.081  1.00225.12           C  
ATOM   3754  C   LYS 1 302     161.350 157.158 133.374  1.00225.12           C  
ATOM   3755  O   LYS 1 302     161.066 155.987 133.646  1.00225.12           O  
ATOM   3756  CB  LYS 1 302     163.603 157.336 132.279  1.00225.12           C  
ATOM   3757  CG  LYS 1 302     164.547 157.455 131.043  1.00225.12           C  
ATOM   3758  CD  LYS 1 302     163.940 157.294 129.633  1.00225.12           C  
ATOM   3759  CE  LYS 1 302     163.622 155.838 129.262  1.00225.12           C  
ATOM   3760  NZ  LYS 1 302     162.830 155.752 128.004  1.00225.12           N  
ATOM   3761  H   LYS 1 302     162.441 159.555 131.676  1.00  0.00           H  
ATOM   3762  HA  LYS 1 302     161.765 156.754 131.335  1.00  0.00           H  
ATOM   3763 1HB  LYS 1 302     163.953 158.093 132.981  1.00  0.00           H  
ATOM   3764 2HB  LYS 1 302     163.821 156.360 132.714  1.00  0.00           H  
ATOM   3765 1HG  LYS 1 302     165.020 158.438 131.040  1.00  0.00           H  
ATOM   3766 2HG  LYS 1 302     165.327 156.696 131.106  1.00  0.00           H  
ATOM   3767 1HD  LYS 1 302     163.013 157.865 129.568  1.00  0.00           H  
ATOM   3768 2HD  LYS 1 302     164.637 157.681 128.890  1.00  0.00           H  
ATOM   3769 1HE  LYS 1 302     164.551 155.284 129.134  1.00  0.00           H  
ATOM   3770 2HE  LYS 1 302     163.056 155.372 130.068  1.00  0.00           H  
ATOM   3771 1HZ  LYS 1 302     162.639 154.783 127.791  1.00  0.00           H  
ATOM   3772 2HZ  LYS 1 302     161.958 156.249 128.120  1.00  0.00           H  
ATOM   3773 3HZ  LYS 1 302     163.355 156.165 127.246  1.00  0.00           H  
ATOM   3774  N   GLY 1 303     161.035 158.172 134.178  1.00217.16           N  
ATOM   3775  CA  GLY 1 303     160.187 157.975 135.337  1.00217.16           C  
ATOM   3776  C   GLY 1 303     160.902 157.698 136.644  1.00217.16           C  
ATOM   3777  O   GLY 1 303     160.606 156.706 137.316  1.00217.16           O  
ATOM   3778  H   GLY 1 303     161.391 159.096 133.980  1.00  0.00           H  
ATOM   3779 1HA  GLY 1 303     159.568 158.860 135.490  1.00  0.00           H  
ATOM   3780 2HA  GLY 1 303     159.512 157.139 135.156  1.00  0.00           H  
ATOM   3781  N   LEU 1 304     161.845 158.564 137.020  1.00211.83           N  
ATOM   3782  CA  LEU 1 304     162.522 158.459 138.308  1.00211.83           C  
ATOM   3783  C   LEU 1 304     162.251 159.670 139.193  1.00211.83           C  
ATOM   3784  O   LEU 1 304     163.010 159.927 140.134  1.00211.83           O  
ATOM   3785  CB  LEU 1 304     164.034 158.273 138.135  1.00211.83           C  
ATOM   3786  CG  LEU 1 304     164.633 157.139 137.290  1.00211.83           C  
ATOM   3787  CD1 LEU 1 304     163.886 155.824 137.511  1.00211.83           C  
ATOM   3788  CD2 LEU 1 304     164.758 157.481 135.806  1.00211.83           C  
ATOM   3789  H   LEU 1 304     162.096 159.314 136.392  1.00  0.00           H  
ATOM   3790  HA  LEU 1 304     162.131 157.589 138.834  1.00  0.00           H  
ATOM   3791 1HB  LEU 1 304     164.447 159.179 137.694  1.00  0.00           H  
ATOM   3792 2HB  LEU 1 304     164.482 158.136 139.119  1.00  0.00           H  
ATOM   3793  HG  LEU 1 304     165.633 156.903 137.654  1.00  0.00           H  
ATOM   3794 1HD1 LEU 1 304     164.336 155.043 136.898  1.00  0.00           H  
ATOM   3795 2HD1 LEU 1 304     163.950 155.541 138.562  1.00  0.00           H  
ATOM   3796 3HD1 LEU 1 304     162.841 155.948 137.231  1.00  0.00           H  
ATOM   3797 1HD2 LEU 1 304     165.189 156.634 135.272  1.00  0.00           H  
ATOM   3798 2HD2 LEU 1 304     163.771 157.702 135.399  1.00  0.00           H  
ATOM   3799 3HD2 LEU 1 304     165.403 158.352 135.686  1.00  0.00           H  
ATOM   3800  N   CYS 1 305     161.187 160.419 138.916  1.00231.38           N  
ATOM   3801  CA  CYS 1 305     160.870 161.642 139.644  1.00231.38           C  
ATOM   3802  C   CYS 1 305     159.414 161.644 140.087  1.00231.38           C  
ATOM   3803  O   CYS 1 305     158.747 162.682 140.088  1.00231.38           O  
ATOM   3804  CB  CYS 1 305     161.178 162.875 138.795  1.00231.38           C  
ATOM   3805  SG  CYS 1 305     162.891 162.987 138.211  1.00231.38           S  
ATOM   3806  H   CYS 1 305     160.578 160.120 138.168  1.00  0.00           H  
ATOM   3807  HA  CYS 1 305     161.486 161.679 140.543  1.00  0.00           H  
ATOM   3808 1HB  CYS 1 305     160.529 162.885 137.919  1.00  0.00           H  
ATOM   3809 2HB  CYS 1 305     160.965 163.776 139.371  1.00  0.00           H  
ATOM   3810  N   LEU 1 306     158.898 160.477 140.475  1.00218.00           N  
ATOM   3811  CA  LEU 1 306     157.493 160.333 140.841  1.00218.00           C  
ATOM   3812  C   LEU 1 306     157.314 159.820 142.265  1.00218.00           C  
ATOM   3813  O   LEU 1 306     156.240 159.312 142.603  1.00218.00           O  
ATOM   3814  CB  LEU 1 306     156.770 159.411 139.858  1.00218.00           C  
ATOM   3815  CG  LEU 1 306     156.477 159.942 138.452  1.00218.00           C  
ATOM   3816  CD1 LEU 1 306     157.608 159.631 137.482  1.00218.00           C  
ATOM   3817  CD2 LEU 1 306     155.161 159.380 137.939  1.00218.00           C  
ATOM   3818  H   LEU 1 306     159.502 159.669 140.516  1.00  0.00           H  
ATOM   3819  HA  LEU 1 306     157.024 161.315 140.804  1.00  0.00           H  
ATOM   3820 1HB  LEU 1 306     157.364 158.508 139.728  1.00  0.00           H  
ATOM   3821 2HB  LEU 1 306     155.809 159.130 140.288  1.00  0.00           H  
ATOM   3822  HG  LEU 1 306     156.412 161.030 138.480  1.00  0.00           H  
ATOM   3823 1HD1 LEU 1 306     157.361 160.025 136.496  1.00  0.00           H  
ATOM   3824 2HD1 LEU 1 306     158.529 160.094 137.836  1.00  0.00           H  
ATOM   3825 3HD1 LEU 1 306     157.745 158.552 137.417  1.00  0.00           H  
ATOM   3826 1HD2 LEU 1 306     154.965 159.767 136.938  1.00  0.00           H  
ATOM   3827 2HD2 LEU 1 306     155.220 158.292 137.902  1.00  0.00           H  
ATOM   3828 3HD2 LEU 1 306     154.353 159.678 138.608  1.00  0.00           H  
ATOM   3829  N   SER 1 307     158.346 159.928 143.104  1.00245.19           N  
ATOM   3830  CA  SER 1 307     158.241 159.447 144.479  1.00245.19           C  
ATOM   3831  C   SER 1 307     157.339 160.352 145.312  1.00245.19           C  
ATOM   3832  O   SER 1 307     156.288 159.916 145.798  1.00245.19           O  
ATOM   3833  CB  SER 1 307     159.634 159.348 145.104  1.00245.19           C  
ATOM   3834  OG  SER 1 307     160.223 160.629 145.239  1.00245.19           O  
ATOM   3835  H   SER 1 307     159.212 160.345 142.793  1.00  0.00           H  
ATOM   3836  HA  SER 1 307     157.788 158.455 144.465  1.00  0.00           H  
ATOM   3837 1HB  SER 1 307     159.561 158.874 146.082  1.00  0.00           H  
ATOM   3838 2HB  SER 1 307     160.268 158.718 144.482  1.00  0.00           H  
ATOM   3839  HG  SER 1 307     159.580 161.253 144.894  1.00  0.00           H  
ATOM   3840  N   CYS 1 308     157.742 161.623 145.465  1.00250.13           N  
ATOM   3841  CA  CYS 1 308     157.036 162.653 146.243  1.00250.13           C  
ATOM   3842  C   CYS 1 308     156.817 162.205 147.693  1.00250.13           C  
ATOM   3843  O   CYS 1 308     155.745 162.387 148.274  1.00250.13           O  
ATOM   3844  CB  CYS 1 308     155.720 163.063 145.562  1.00250.13           C  
ATOM   3845  SG  CYS 1 308     154.891 164.569 146.186  1.00250.13           S  
ATOM   3846  H   CYS 1 308     158.604 161.865 144.997  1.00  0.00           H  
ATOM   3847  HA  CYS 1 308     157.674 163.534 146.310  1.00  0.00           H  
ATOM   3848 1HB  CYS 1 308     155.896 163.227 144.499  1.00  0.00           H  
ATOM   3849 2HB  CYS 1 308     154.996 162.254 145.653  1.00  0.00           H  
ATOM   3850  N   ARG 1 309     157.833 161.564 148.275  1.00257.92           N  
ATOM   3851  CA  ARG 1 309     157.795 161.301 149.711  1.00257.92           C  
ATOM   3852  C   ARG 1 309     157.974 162.594 150.495  1.00257.92           C  
ATOM   3853  O   ARG 1 309     157.276 162.833 151.487  1.00257.92           O  
ATOM   3854  CB  ARG 1 309     158.865 160.280 150.092  1.00257.92           C  
ATOM   3855  CG  ARG 1 309     158.533 158.857 149.672  1.00257.92           C  
ATOM   3856  CD  ARG 1 309     157.521 158.219 150.611  1.00257.92           C  
ATOM   3857  NE  ARG 1 309     158.053 158.027 151.955  1.00257.92           N  
ATOM   3858  CZ  ARG 1 309     157.311 157.759 153.020  1.00257.92           C  
ATOM   3859  NH1 ARG 1 309     155.996 157.643 152.935  1.00257.92           N  
ATOM   3860  NH2 ARG 1 309     157.903 157.603 154.201  1.00257.92           N  
ATOM   3861  H   ARG 1 309     158.632 161.256 147.739  1.00  0.00           H  
ATOM   3862  HA  ARG 1 309     156.816 160.892 149.962  1.00  0.00           H  
ATOM   3863 1HB  ARG 1 309     159.812 160.558 149.632  1.00  0.00           H  
ATOM   3864 2HB  ARG 1 309     159.010 160.291 151.172  1.00  0.00           H  
ATOM   3865 1HG  ARG 1 309     158.113 158.863 148.666  1.00  0.00           H  
ATOM   3866 2HG  ARG 1 309     159.441 158.253 149.683  1.00  0.00           H  
ATOM   3867 1HD  ARG 1 309     156.641 158.858 150.686  1.00  0.00           H  
ATOM   3868 2HD  ARG 1 309     157.229 157.244 150.223  1.00  0.00           H  
ATOM   3869  HE  ARG 1 309     159.054 158.104 152.080  1.00  0.00           H  
ATOM   3870 1HH1 ARG 1 309     155.535 157.759 152.043  1.00  0.00           H  
ATOM   3871 2HH1 ARG 1 309     155.453 157.438 153.761  1.00  0.00           H  
ATOM   3872 1HH2 ARG 1 309     158.907 157.689 154.278  1.00  0.00           H  
ATOM   3873 2HH2 ARG 1 309     157.350 157.399 155.020  1.00  0.00           H  
ATOM   3874  N   LYS 1 310     158.904 163.433 150.060  1.00223.41           N  
ATOM   3875  CA  LYS 1 310     159.026 164.813 150.487  1.00223.41           C  
ATOM   3876  C   LYS 1 310     158.422 165.704 149.406  1.00223.41           C  
ATOM   3877  O   LYS 1 310     157.739 165.226 148.493  1.00223.41           O  
ATOM   3878  CB  LYS 1 310     160.492 165.159 150.784  1.00223.41           C  
ATOM   3879  CG  LYS 1 310     161.083 164.624 152.115  1.00223.41           C  
ATOM   3880  CD  LYS 1 310     160.206 164.706 153.393  1.00223.41           C  
ATOM   3881  CE  LYS 1 310     159.685 166.118 153.741  1.00223.41           C  
ATOM   3882  NZ  LYS 1 310     158.591 166.077 154.751  1.00223.41           N  
ATOM   3883  H   LYS 1 310     159.561 163.066 149.387  1.00  0.00           H  
ATOM   3884  HA  LYS 1 310     158.446 164.945 151.401  1.00  0.00           H  
ATOM   3885 1HB  LYS 1 310     161.126 164.773 149.985  1.00  0.00           H  
ATOM   3886 2HB  LYS 1 310     160.613 166.242 150.804  1.00  0.00           H  
ATOM   3887 1HG  LYS 1 310     161.333 163.568 152.004  1.00  0.00           H  
ATOM   3888 2HG  LYS 1 310     161.994 165.172 152.355  1.00  0.00           H  
ATOM   3889 1HD  LYS 1 310     159.333 164.062 153.277  1.00  0.00           H  
ATOM   3890 2HD  LYS 1 310     160.781 164.358 154.251  1.00  0.00           H  
ATOM   3891 1HE  LYS 1 310     160.503 166.720 154.134  1.00  0.00           H  
ATOM   3892 2HE  LYS 1 310     159.310 166.600 152.838  1.00  0.00           H  
ATOM   3893 1HZ  LYS 1 310     158.280 167.017 154.949  1.00  0.00           H  
ATOM   3894 2HZ  LYS 1 310     157.818 165.536 154.389  1.00  0.00           H  
ATOM   3895 3HZ  LYS 1 310     158.932 165.650 155.600  1.00  0.00           H  
ATOM   3896  N   ASN 1 311     158.648 167.013 149.513  1.00222.41           N  
ATOM   3897  CA  ASN 1 311     158.082 167.947 148.549  1.00222.41           C  
ATOM   3898  C   ASN 1 311     158.815 167.807 147.220  1.00222.41           C  
ATOM   3899  O   ASN 1 311     159.787 168.521 146.951  1.00222.41           O  
ATOM   3900  CB  ASN 1 311     158.166 169.382 149.086  1.00222.41           C  
ATOM   3901  CG  ASN 1 311     157.288 170.369 148.314  1.00222.41           C  
ATOM   3902  OD1 ASN 1 311     157.293 170.421 147.083  1.00222.41           O  
ATOM   3903  ND2 ASN 1 311     156.523 171.162 149.054  1.00222.41           N  
ATOM   3904  H   ASN 1 311     159.217 167.369 150.268  1.00  0.00           H  
ATOM   3905  HA  ASN 1 311     157.033 167.691 148.394  1.00  0.00           H  
ATOM   3906 1HB  ASN 1 311     157.863 169.397 150.134  1.00  0.00           H  
ATOM   3907 2HB  ASN 1 311     159.198 169.728 149.039  1.00  0.00           H  
ATOM   3908 1HD2 ASN 1 311     155.924 171.832 148.614  1.00  0.00           H  
ATOM   3909 2HD2 ASN 1 311     156.546 171.090 150.051  1.00  0.00           H  
ATOM   3910  N   ARG 1 312     158.345 166.876 146.386  1.00221.33           N  
ATOM   3911  CA  ARG 1 312     158.830 166.707 145.023  1.00221.33           C  
ATOM   3912  C   ARG 1 312     157.684 166.696 144.022  1.00221.33           C  
ATOM   3913  O   ARG 1 312     157.897 166.350 142.855  1.00221.33           O  
ATOM   3914  CB  ARG 1 312     159.652 165.420 144.884  1.00221.33           C  
ATOM   3915  CG  ARG 1 312     160.881 165.364 145.770  1.00221.33           C  
ATOM   3916  CD  ARG 1 312     161.945 166.335 145.278  1.00221.33           C  
ATOM   3917  NE  ARG 1 312     163.153 166.297 146.095  1.00221.33           N  
ATOM   3918  CZ  ARG 1 312     163.284 166.884 147.277  1.00221.33           C  
ATOM   3919  NH1 ARG 1 312     162.308 167.603 147.808  1.00221.33           N  
ATOM   3920  NH2 ARG 1 312     164.430 166.756 147.940  1.00221.33           N  
ATOM   3921  H   ARG 1 312     157.618 166.265 146.729  1.00  0.00           H  
ATOM   3922  HA  ARG 1 312     159.473 167.553 144.777  1.00  0.00           H  
ATOM   3923 1HB  ARG 1 312     159.027 164.562 145.125  1.00  0.00           H  
ATOM   3924 2HB  ARG 1 312     159.979 165.307 143.850  1.00  0.00           H  
ATOM   3925 1HG  ARG 1 312     160.606 165.631 146.791  1.00  0.00           H  
ATOM   3926 2HG  ARG 1 312     161.293 164.354 145.757  1.00  0.00           H  
ATOM   3927 1HD  ARG 1 312     162.223 166.082 144.255  1.00  0.00           H  
ATOM   3928 2HD  ARG 1 312     161.552 167.350 145.307  1.00  0.00           H  
ATOM   3929  HE  ARG 1 312     163.948 165.786 145.735  1.00  0.00           H  
ATOM   3930 1HH1 ARG 1 312     161.436 167.716 147.311  1.00  0.00           H  
ATOM   3931 2HH1 ARG 1 312     162.435 168.039 148.710  1.00  0.00           H  
ATOM   3932 1HH2 ARG 1 312     165.187 166.217 147.542  1.00  0.00           H  
ATOM   3933 2HH2 ARG 1 312     164.544 167.197 148.840  1.00  0.00           H  
ATOM   3934  N   CYS 1 313     156.478 167.056 144.453  1.00237.56           N  
ATOM   3935  CA  CYS 1 313     155.312 167.079 143.584  1.00237.56           C  
ATOM   3936  C   CYS 1 313     154.277 168.026 144.175  1.00237.56           C  
ATOM   3937  O   CYS 1 313     154.225 168.228 145.391  1.00237.56           O  
ATOM   3938  CB  CYS 1 313     154.727 165.673 143.389  1.00237.56           C  
ATOM   3939  SG  CYS 1 313     153.622 165.106 144.695  1.00237.56           S  
ATOM   3940  H   CYS 1 313     156.375 167.322 145.422  1.00  0.00           H  
ATOM   3941  HA  CYS 1 313     155.615 167.459 142.608  1.00  0.00           H  
ATOM   3942 1HB  CYS 1 313     154.168 165.638 142.453  1.00  0.00           H  
ATOM   3943 2HB  CYS 1 313     155.538 164.949 143.313  1.00  0.00           H  
ATOM   3944  N   ASN 1 314     153.468 168.612 143.297  1.00224.78           N  
ATOM   3945  CA  ASN 1 314     152.456 169.582 143.696  1.00224.78           C  
ATOM   3946  C   ASN 1 314     151.373 169.614 142.624  1.00224.78           C  
ATOM   3947  O   ASN 1 314     151.465 168.934 141.599  1.00224.78           O  
ATOM   3948  CB  ASN 1 314     153.074 170.967 143.921  1.00224.78           C  
ATOM   3949  CG  ASN 1 314     152.312 171.788 144.943  1.00224.78           C  
ATOM   3950  OD1 ASN 1 314     151.163 171.484 145.263  1.00224.78           O  
ATOM   3951  ND2 ASN 1 314     152.946 172.835 145.457  1.00224.78           N  
ATOM   3952  H   ASN 1 314     153.562 168.373 142.320  1.00  0.00           H  
ATOM   3953  HA  ASN 1 314     152.009 169.250 144.634  1.00  0.00           H  
ATOM   3954 1HB  ASN 1 314     154.105 170.855 144.259  1.00  0.00           H  
ATOM   3955 2HB  ASN 1 314     153.096 171.513 142.978  1.00  0.00           H  
ATOM   3956 1HD2 ASN 1 314     152.491 173.412 146.136  1.00  0.00           H  
ATOM   3957 2HD2 ASN 1 314     153.878 173.047 145.166  1.00  0.00           H  
ATOM   3958  N   ASN 1 315     150.340 170.417 142.868  1.00221.74           N  
ATOM   3959  CA  ASN 1 315     149.194 170.505 141.974  1.00221.74           C  
ATOM   3960  C   ASN 1 315     149.500 171.468 140.825  1.00221.74           C  
ATOM   3961  O   ASN 1 315     150.631 171.926 140.645  1.00221.74           O  
ATOM   3962  CB  ASN 1 315     147.953 170.921 142.758  1.00221.74           C  
ATOM   3963  CG  ASN 1 315     147.582 169.921 143.833  1.00221.74           C  
ATOM   3964  OD1 ASN 1 315     148.074 168.795 143.844  1.00221.74           O  
ATOM   3965  ND2 ASN 1 315     146.712 170.332 144.748  1.00221.74           N  
ATOM   3966  H   ASN 1 315     150.356 170.983 143.704  1.00  0.00           H  
ATOM   3967  HA  ASN 1 315     149.021 169.521 141.535  1.00  0.00           H  
ATOM   3968 1HB  ASN 1 315     148.126 171.892 143.225  1.00  0.00           H  
ATOM   3969 2HB  ASN 1 315     147.111 171.031 142.075  1.00  0.00           H  
ATOM   3970 1HD2 ASN 1 315     146.430 169.714 145.483  1.00  0.00           H  
ATOM   3971 2HD2 ASN 1 315     146.339 171.258 144.703  1.00  0.00           H  
ATOM   3972  N   MET 1 316     148.480 171.792 140.031  1.00194.31           N  
ATOM   3973  CA  MET 1 316     148.648 172.626 138.851  1.00194.31           C  
ATOM   3974  C   MET 1 316     147.398 173.481 138.683  1.00194.31           C  
ATOM   3975  O   MET 1 316     146.323 173.147 139.185  1.00194.31           O  
ATOM   3976  CB  MET 1 316     148.913 171.757 137.606  1.00194.31           C  
ATOM   3977  CG  MET 1 316     149.602 172.440 136.421  1.00194.31           C  
ATOM   3978  SD  MET 1 316     148.579 173.558 135.443  1.00194.31           S  
ATOM   3979  CE  MET 1 316     147.180 172.502 135.077  1.00194.31           C  
ATOM   3980  H   MET 1 316     147.560 171.444 140.261  1.00  0.00           H  
ATOM   3981  HA  MET 1 316     149.507 173.279 139.008  1.00  0.00           H  
ATOM   3982 1HB  MET 1 316     149.537 170.908 137.881  1.00  0.00           H  
ATOM   3983 2HB  MET 1 316     147.969 171.361 137.231  1.00  0.00           H  
ATOM   3984 1HG  MET 1 316     150.448 173.026 136.780  1.00  0.00           H  
ATOM   3985 2HG  MET 1 316     149.979 171.683 135.734  1.00  0.00           H  
ATOM   3986 1HE  MET 1 316     146.456 173.052 134.476  1.00  0.00           H  
ATOM   3987 2HE  MET 1 316     147.520 171.625 134.525  1.00  0.00           H  
ATOM   3988 3HE  MET 1 316     146.710 172.184 136.009  1.00  0.00           H  
ATOM   3989  N   GLY 1 317     147.551 174.594 137.975  1.00209.47           N  
ATOM   3990  CA  GLY 1 317     146.422 175.463 137.679  1.00209.47           C  
ATOM   3991  C   GLY 1 317     146.301 176.595 138.679  1.00209.47           C  
ATOM   3992  O   GLY 1 317     147.244 177.360 138.873  1.00209.47           O  
ATOM   3993  H   GLY 1 317     148.468 174.845 137.634  1.00  0.00           H  
ATOM   3994 1HA  GLY 1 317     146.535 175.878 136.677  1.00  0.00           H  
ATOM   3995 2HA  GLY 1 317     145.503 174.879 137.683  1.00  0.00           H  
ATOM   3996  N   TYR 1 318     145.122 176.717 139.290  1.00238.40           N  
ATOM   3997  CA  TYR 1 318     144.896 177.776 140.268  1.00238.40           C  
ATOM   3998  C   TYR 1 318     145.629 177.495 141.574  1.00238.40           C  
ATOM   3999  O   TYR 1 318     146.284 178.382 142.133  1.00238.40           O  
ATOM   4000  CB  TYR 1 318     143.391 177.948 140.504  1.00238.40           C  
ATOM   4001  CG  TYR 1 318     143.005 178.450 141.882  1.00238.40           C  
ATOM   4002  CD1 TYR 1 318     143.067 179.804 142.192  1.00238.40           C  
ATOM   4003  CD2 TYR 1 318     142.530 177.574 142.858  1.00238.40           C  
ATOM   4004  CE1 TYR 1 318     142.705 180.268 143.448  1.00238.40           C  
ATOM   4005  CE2 TYR 1 318     142.168 178.029 144.114  1.00238.40           C  
ATOM   4006  CZ  TYR 1 318     142.255 179.376 144.402  1.00238.40           C  
ATOM   4007  OH  TYR 1 318     141.890 179.829 145.650  1.00238.40           O  
ATOM   4008  H   TYR 1 318     144.372 176.074 139.079  1.00  0.00           H  
ATOM   4009  HA  TYR 1 318     145.302 178.706 139.870  1.00  0.00           H  
ATOM   4010 1HB  TYR 1 318     142.986 178.652 139.775  1.00  0.00           H  
ATOM   4011 2HB  TYR 1 318     142.888 176.994 140.352  1.00  0.00           H  
ATOM   4012  HD1 TYR 1 318     143.404 180.520 141.442  1.00  0.00           H  
ATOM   4013  HD2 TYR 1 318     142.439 176.510 142.638  1.00  0.00           H  
ATOM   4014  HE1 TYR 1 318     142.760 181.333 143.672  1.00  0.00           H  
ATOM   4015  HE2 TYR 1 318     141.818 177.325 144.869  1.00  0.00           H  
ATOM   4016  HH  TYR 1 318     141.604 179.087 146.188  1.00  0.00           H  
ATOM   4017  N   GLU 1 319     145.531 176.267 142.076  1.00237.47           N  
ATOM   4018  CA  GLU 1 319     146.002 175.924 143.413  1.00237.47           C  
ATOM   4019  C   GLU 1 319     147.362 175.245 143.293  1.00237.47           C  
ATOM   4020  O   GLU 1 319     147.463 174.145 142.744  1.00237.47           O  
ATOM   4021  CB  GLU 1 319     144.998 175.011 144.114  1.00237.47           C  
ATOM   4022  CG  GLU 1 319     145.384 174.608 145.527  1.00237.47           C  
ATOM   4023  CD  GLU 1 319     145.521 175.803 146.452  1.00237.47           C  
ATOM   4024  OE1 GLU 1 319     144.486 176.261 146.979  1.00237.47           O  
ATOM   4025  OE2 GLU 1 319     146.652 176.292 146.648  1.00237.47           O  
ATOM   4026  H   GLU 1 319     145.113 175.549 141.502  1.00  0.00           H  
ATOM   4027  HA  GLU 1 319     146.101 176.843 143.991  1.00  0.00           H  
ATOM   4028 1HB  GLU 1 319     144.028 175.507 144.164  1.00  0.00           H  
ATOM   4029 2HB  GLU 1 319     144.869 174.098 143.533  1.00  0.00           H  
ATOM   4030 1HG  GLU 1 319     144.623 173.936 145.923  1.00  0.00           H  
ATOM   4031 2HG  GLU 1 319     146.327 174.064 145.494  1.00  0.00           H  
ATOM   4032  N   ILE 1 320     148.409 175.910 143.781  1.00241.10           N  
ATOM   4033  CA  ILE 1 320     149.764 175.358 143.810  1.00241.10           C  
ATOM   4034  C   ILE 1 320     150.164 175.009 145.252  1.00241.10           C  
ATOM   4035  O   ILE 1 320     151.349 174.810 145.551  1.00241.10           O  
ATOM   4036  CB  ILE 1 320     150.784 176.317 143.138  1.00241.10           C  
ATOM   4037  CG1 ILE 1 320     150.372 176.890 141.763  1.00241.10           C  
ATOM   4038  CG2 ILE 1 320     152.020 175.569 142.608  1.00241.10           C  
ATOM   4039  CD1 ILE 1 320     149.595 175.998 140.773  1.00241.10           C  
ATOM   4040  H   ILE 1 320     148.248 176.838 144.145  1.00  0.00           H  
ATOM   4041  HA  ILE 1 320     149.767 174.419 143.258  1.00  0.00           H  
ATOM   4042  HB  ILE 1 320     151.121 177.056 143.864  1.00  0.00           H  
ATOM   4043 1HG1 ILE 1 320     149.746 177.770 141.908  1.00  0.00           H  
ATOM   4044 2HG1 ILE 1 320     151.262 177.210 141.220  1.00  0.00           H  
ATOM   4045 1HG2 ILE 1 320     152.705 176.280 142.146  1.00  0.00           H  
ATOM   4046 2HG2 ILE 1 320     152.522 175.066 143.433  1.00  0.00           H  
ATOM   4047 3HG2 ILE 1 320     151.709 174.831 141.868  1.00  0.00           H  
ATOM   4048 1HD1 ILE 1 320     149.389 176.560 139.861  1.00  0.00           H  
ATOM   4049 2HD1 ILE 1 320     150.192 175.118 140.530  1.00  0.00           H  
ATOM   4050 3HD1 ILE 1 320     148.655 175.686 141.226  1.00  0.00           H  
ATOM   4051  N   ASN 1 321     149.183 174.962 146.163  1.00241.28           N  
ATOM   4052  CA  ASN 1 321     149.321 174.609 147.585  1.00241.28           C  
ATOM   4053  C   ASN 1 321     150.216 175.572 148.368  1.00241.28           C  
ATOM   4054  O   ASN 1 321     150.683 175.219 149.459  1.00241.28           O  
ATOM   4055  CB  ASN 1 321     149.805 173.163 147.778  1.00241.28           C  
ATOM   4056  CG  ASN 1 321     148.744 172.142 147.422  1.00241.28           C  
ATOM   4057  OD1 ASN 1 321     147.581 172.281 147.799  1.00241.28           O  
ATOM   4058  ND2 ASN 1 321     149.141 171.107 146.691  1.00241.28           N  
ATOM   4059  H   ASN 1 321     148.270 175.199 145.801  1.00  0.00           H  
ATOM   4060  HA  ASN 1 321     148.343 174.701 148.061  1.00  0.00           H  
ATOM   4061 1HB  ASN 1 321     150.685 172.988 147.157  1.00  0.00           H  
ATOM   4062 2HB  ASN 1 321     150.102 173.014 148.816  1.00  0.00           H  
ATOM   4063 1HD2 ASN 1 321     148.484 170.401 146.425  1.00  0.00           H  
ATOM   4064 2HD2 ASN 1 321     150.096 171.033 146.406  1.00  0.00           H  
ATOM   4065  N   LYS 1 322     150.444 176.777 147.821  1.00248.18           N  
ATOM   4066  CA  LYS 1 322     151.089 177.908 148.509  1.00248.18           C  
ATOM   4067  C   LYS 1 322     152.496 177.575 149.009  1.00248.18           C  
ATOM   4068  O   LYS 1 322     152.862 177.893 150.142  1.00248.18           O  
ATOM   4069  CB  LYS 1 322     150.215 178.424 149.655  1.00248.18           C  
ATOM   4070  CG  LYS 1 322     148.797 178.776 149.238  1.00248.18           C  
ATOM   4071  CD  LYS 1 322     148.007 179.357 150.397  1.00248.18           C  
ATOM   4072  CE  LYS 1 322     147.592 178.272 151.377  1.00248.18           C  
ATOM   4073  NZ  LYS 1 322     146.736 178.809 152.471  1.00248.18           N  
ATOM   4074  H   LYS 1 322     150.141 176.891 146.864  1.00  0.00           H  
ATOM   4075  HA  LYS 1 322     151.227 178.717 147.791  1.00  0.00           H  
ATOM   4076 1HB  LYS 1 322     150.160 177.669 150.439  1.00  0.00           H  
ATOM   4077 2HB  LYS 1 322     150.672 179.314 150.089  1.00  0.00           H  
ATOM   4078 1HG  LYS 1 322     148.826 179.506 148.428  1.00  0.00           H  
ATOM   4079 2HG  LYS 1 322     148.291 177.881 148.878  1.00  0.00           H  
ATOM   4080 1HD  LYS 1 322     148.617 180.096 150.919  1.00  0.00           H  
ATOM   4081 2HD  LYS 1 322     147.114 179.853 150.016  1.00  0.00           H  
ATOM   4082 1HE  LYS 1 322     147.041 177.496 150.848  1.00  0.00           H  
ATOM   4083 2HE  LYS 1 322     148.481 177.820 151.817  1.00  0.00           H  
ATOM   4084 1HZ  LYS 1 322     146.482 178.060 153.099  1.00  0.00           H  
ATOM   4085 2HZ  LYS 1 322     147.245 179.518 152.981  1.00  0.00           H  
ATOM   4086 3HZ  LYS 1 322     145.899 179.214 152.076  1.00  0.00           H  
ATOM   4087  N   VAL 1 323     153.293 176.933 148.161  1.00249.64           N  
ATOM   4088  CA  VAL 1 323     154.668 176.576 148.493  1.00249.64           C  
ATOM   4089  C   VAL 1 323     155.593 177.565 147.799  1.00249.64           C  
ATOM   4090  O   VAL 1 323     155.609 177.654 146.566  1.00249.64           O  
ATOM   4091  CB  VAL 1 323     154.990 175.132 148.081  1.00249.64           C  
ATOM   4092  CG1 VAL 1 323     156.327 174.702 148.665  1.00249.64           C  
ATOM   4093  CG2 VAL 1 323     153.880 174.194 148.529  1.00249.64           C  
ATOM   4094  H   VAL 1 323     152.926 176.686 147.253  1.00  0.00           H  
ATOM   4095  HA  VAL 1 323     154.796 176.657 149.573  1.00  0.00           H  
ATOM   4096  HB  VAL 1 323     155.084 175.086 146.996  1.00  0.00           H  
ATOM   4097 1HG1 VAL 1 323     156.542 173.676 148.364  1.00  0.00           H  
ATOM   4098 2HG1 VAL 1 323     157.114 175.360 148.297  1.00  0.00           H  
ATOM   4099 3HG1 VAL 1 323     156.284 174.759 149.752  1.00  0.00           H  
ATOM   4100 1HG2 VAL 1 323     154.122 173.175 148.229  1.00  0.00           H  
ATOM   4101 2HG2 VAL 1 323     153.780 174.240 149.614  1.00  0.00           H  
ATOM   4102 3HG2 VAL 1 323     152.940 174.495 148.065  1.00  0.00           H  
ATOM   4103  N   ARG 1 324     156.370 178.300 148.586  1.00250.57           N  
ATOM   4104  CA  ARG 1 324     157.219 179.370 148.082  1.00250.57           C  
ATOM   4105  C   ARG 1 324     158.682 179.077 148.420  1.00250.57           C  
ATOM   4106  O   ARG 1 324     159.016 177.993 148.912  1.00250.57           O  
ATOM   4107  CB  ARG 1 324     156.757 180.714 148.646  1.00250.57           C  
ATOM   4108  CG  ARG 1 324     155.441 181.195 148.058  1.00250.57           C  
ATOM   4109  CD  ARG 1 324     154.699 182.111 149.013  1.00250.57           C  
ATOM   4110  NE  ARG 1 324     153.944 181.356 150.006  1.00250.57           N  
ATOM   4111  CZ  ARG 1 324     153.544 181.842 151.173  1.00250.57           C  
ATOM   4112  NH1 ARG 1 324     153.807 183.089 151.529  1.00250.57           N  
ATOM   4113  NH2 ARG 1 324     152.862 181.059 152.003  1.00250.57           N  
ATOM   4114  H   ARG 1 324     156.365 178.101 149.576  1.00  0.00           H  
ATOM   4115  HA  ARG 1 324     157.135 179.396 146.995  1.00  0.00           H  
ATOM   4116 1HB  ARG 1 324     156.642 180.635 149.726  1.00  0.00           H  
ATOM   4117 2HB  ARG 1 324     157.517 181.471 148.452  1.00  0.00           H  
ATOM   4118 1HG  ARG 1 324     155.634 181.745 147.137  1.00  0.00           H  
ATOM   4119 2HG  ARG 1 324     154.803 180.337 147.842  1.00  0.00           H  
ATOM   4120 1HD  ARG 1 324     155.413 182.747 149.536  1.00  0.00           H  
ATOM   4121 2HD  ARG 1 324     154.002 182.733 148.453  1.00  0.00           H  
ATOM   4122  HE  ARG 1 324     153.710 180.396 149.789  1.00  0.00           H  
ATOM   4123 1HH1 ARG 1 324     154.323 183.694 150.906  1.00  0.00           H  
ATOM   4124 2HH1 ARG 1 324     153.492 183.436 152.423  1.00  0.00           H  
ATOM   4125 1HH2 ARG 1 324     152.654 180.105 151.742  1.00  0.00           H  
ATOM   4126 2HH2 ARG 1 324     152.552 181.417 152.894  1.00  0.00           H  
ATOM   4127  N   ALA 1 325     159.540 180.068 148.139  1.00235.11           N  
ATOM   4128  CA  ALA 1 325     160.997 180.009 148.313  1.00235.11           C  
ATOM   4129  C   ALA 1 325     161.603 178.832 147.543  1.00235.11           C  
ATOM   4130  O   ALA 1 325     162.190 177.910 148.112  1.00235.11           O  
ATOM   4131  CB  ALA 1 325     161.389 179.971 149.797  1.00235.11           C  
ATOM   4132  H   ALA 1 325     159.121 180.914 147.779  1.00  0.00           H  
ATOM   4133  HA  ALA 1 325     161.428 180.906 147.868  1.00  0.00           H  
ATOM   4134 1HB  ALA 1 325     162.475 179.928 149.886  1.00  0.00           H  
ATOM   4135 2HB  ALA 1 325     161.020 180.868 150.294  1.00  0.00           H  
ATOM   4136 3HB  ALA 1 325     160.952 179.091 150.266  1.00  0.00           H  
ATOM   4137  N   LYS 1 326     161.447 178.885 146.225  1.00234.71           N  
ATOM   4138  CA  LYS 1 326     161.908 177.834 145.332  1.00234.71           C  
ATOM   4139  C   LYS 1 326     163.227 178.228 144.676  1.00234.71           C  
ATOM   4140  O   LYS 1 326     163.587 179.405 144.601  1.00234.71           O  
ATOM   4141  CB  LYS 1 326     160.857 177.537 144.261  1.00234.71           C  
ATOM   4142  CG  LYS 1 326     159.505 177.139 144.827  1.00234.71           C  
ATOM   4143  CD  LYS 1 326     159.197 175.679 144.558  1.00234.71           C  
ATOM   4144  CE  LYS 1 326     157.932 175.248 145.281  1.00234.71           C  
ATOM   4145  NZ  LYS 1 326     156.802 176.182 145.022  1.00234.71           N  
ATOM   4146  H   LYS 1 326     160.987 179.695 145.835  1.00  0.00           H  
ATOM   4147  HA  LYS 1 326     162.072 176.929 145.918  1.00  0.00           H  
ATOM   4148 1HB  LYS 1 326     160.718 178.417 143.633  1.00  0.00           H  
ATOM   4149 2HB  LYS 1 326     161.210 176.729 143.619  1.00  0.00           H  
ATOM   4150 1HG  LYS 1 326     159.497 177.309 145.904  1.00  0.00           H  
ATOM   4151 2HG  LYS 1 326     158.727 177.753 144.375  1.00  0.00           H  
ATOM   4152 1HD  LYS 1 326     159.067 175.526 143.486  1.00  0.00           H  
ATOM   4153 2HD  LYS 1 326     160.030 175.063 144.897  1.00  0.00           H  
ATOM   4154 1HE  LYS 1 326     157.647 174.250 144.952  1.00  0.00           H  
ATOM   4155 2HE  LYS 1 326     158.120 175.212 146.354  1.00  0.00           H  
ATOM   4156 1HZ  LYS 1 326     155.981 175.864 145.518  1.00  0.00           H  
ATOM   4157 2HZ  LYS 1 326     157.050 177.108 145.341  1.00  0.00           H  
ATOM   4158 3HZ  LYS 1 326     156.607 176.209 144.031  1.00  0.00           H  
ATOM   4159  N   ARG 1 327     163.946 177.218 144.194  1.00225.74           N  
ATOM   4160  CA  ARG 1 327     165.271 177.391 143.610  1.00225.74           C  
ATOM   4161  C   ARG 1 327     165.258 177.156 142.102  1.00225.74           C  
ATOM   4162  O   ARG 1 327     166.193 176.571 141.549  1.00225.74           O  
ATOM   4163  CB  ARG 1 327     166.281 176.465 144.283  1.00225.74           C  
ATOM   4164  CG  ARG 1 327     166.439 176.644 145.797  1.00225.74           C  
ATOM   4165  CD  ARG 1 327     167.299 177.856 146.195  1.00225.74           C  
ATOM   4166  NE  ARG 1 327     166.607 179.140 146.120  1.00225.74           N  
ATOM   4167  CZ  ARG 1 327     165.692 179.564 146.984  1.00225.74           C  
ATOM   4168  NH1 ARG 1 327     165.356 178.850 148.047  1.00225.74           N  
ATOM   4169  NH2 ARG 1 327     165.108 180.742 146.783  1.00225.74           N  
ATOM   4170  H   ARG 1 327     163.546 176.292 144.240  1.00  0.00           H  
ATOM   4171  HA  ARG 1 327     165.587 178.423 143.768  1.00  0.00           H  
ATOM   4172 1HB  ARG 1 327     165.996 175.428 144.109  1.00  0.00           H  
ATOM   4173 2HB  ARG 1 327     167.264 176.613 143.837  1.00  0.00           H  
ATOM   4174 1HG  ARG 1 327     165.458 176.782 146.252  1.00  0.00           H  
ATOM   4175 2HG  ARG 1 327     166.914 175.758 146.221  1.00  0.00           H  
ATOM   4176 1HD  ARG 1 327     167.639 177.739 147.224  1.00  0.00           H  
ATOM   4177 2HD  ARG 1 327     168.162 177.922 145.534  1.00  0.00           H  
ATOM   4178  HE  ARG 1 327     166.840 179.756 145.352  1.00  0.00           H  
ATOM   4179 1HH1 ARG 1 327     165.799 177.958 148.217  1.00  0.00           H  
ATOM   4180 2HH1 ARG 1 327     164.657 179.197 148.688  1.00  0.00           H  
ATOM   4181 1HH2 ARG 1 327     165.362 181.302 145.981  1.00  0.00           H  
ATOM   4182 2HH2 ARG 1 327     164.411 181.077 147.431  1.00  0.00           H  
ATOM   4183  N   SER 1 328     164.186 177.617 141.443  1.00230.72           N  
ATOM   4184  CA  SER 1 328     163.972 177.525 139.991  1.00230.72           C  
ATOM   4185  C   SER 1 328     164.016 176.073 139.504  1.00230.72           C  
ATOM   4186  O   SER 1 328     164.789 175.703 138.619  1.00230.72           O  
ATOM   4187  CB  SER 1 328     164.971 178.402 139.224  1.00230.72           C  
ATOM   4188  OG  SER 1 328     164.929 179.742 139.682  1.00230.72           O  
ATOM   4189  H   SER 1 328     163.483 178.060 142.017  1.00  0.00           H  
ATOM   4190  HA  SER 1 328     162.965 177.878 139.767  1.00  0.00           H  
ATOM   4191 1HB  SER 1 328     165.977 178.003 139.351  1.00  0.00           H  
ATOM   4192 2HB  SER 1 328     164.739 178.372 138.160  1.00  0.00           H  
ATOM   4193  HG  SER 1 328     164.267 179.764 140.377  1.00  0.00           H  
ATOM   4194  N   SER 1 329     163.161 175.253 140.106  1.00216.76           N  
ATOM   4195  CA  SER 1 329     163.109 173.832 139.805  1.00216.76           C  
ATOM   4196  C   SER 1 329     162.180 173.556 138.625  1.00216.76           C  
ATOM   4197  O   SER 1 329     161.275 174.333 138.317  1.00216.76           O  
ATOM   4198  CB  SER 1 329     162.649 173.044 141.031  1.00216.76           C  
ATOM   4199  OG  SER 1 329     161.306 173.352 141.360  1.00216.76           O  
ATOM   4200  H   SER 1 329     162.528 175.633 140.795  1.00  0.00           H  
ATOM   4201  HA  SER 1 329     164.111 173.499 139.532  1.00  0.00           H  
ATOM   4202 1HB  SER 1 329     162.741 171.976 140.833  1.00  0.00           H  
ATOM   4203 2HB  SER 1 329     163.295 173.277 141.876  1.00  0.00           H  
ATOM   4204  HG  SER 1 329     161.016 173.997 140.711  1.00  0.00           H  
ATOM   4205  N   LYS 1 330     162.414 172.421 137.974  1.00223.55           N  
ATOM   4206  CA  LYS 1 330     161.651 172.003 136.805  1.00223.55           C  
ATOM   4207  C   LYS 1 330     160.535 171.062 137.240  1.00223.55           C  
ATOM   4208  O   LYS 1 330     160.781 170.098 137.973  1.00223.55           O  
ATOM   4209  CB  LYS 1 330     162.562 171.316 135.788  1.00223.55           C  
ATOM   4210  CG  LYS 1 330     163.613 172.244 135.171  1.00223.55           C  
ATOM   4211  CD  LYS 1 330     163.020 173.328 134.259  1.00223.55           C  
ATOM   4212  CE  LYS 1 330     162.062 172.813 133.171  1.00223.55           C  
ATOM   4213  NZ  LYS 1 330     162.448 171.527 132.513  1.00223.55           N  
ATOM   4214  H   LYS 1 330     163.158 171.828 138.314  1.00  0.00           H  
ATOM   4215  HA  LYS 1 330     161.216 172.889 136.341  1.00  0.00           H  
ATOM   4216 1HB  LYS 1 330     163.081 170.486 136.267  1.00  0.00           H  
ATOM   4217 2HB  LYS 1 330     161.958 170.902 134.980  1.00  0.00           H  
ATOM   4218 1HG  LYS 1 330     164.168 172.745 135.965  1.00  0.00           H  
ATOM   4219 2HG  LYS 1 330     164.313 171.657 134.578  1.00  0.00           H  
ATOM   4220 1HD  LYS 1 330     162.463 174.046 134.862  1.00  0.00           H  
ATOM   4221 2HD  LYS 1 330     163.826 173.856 133.749  1.00  0.00           H  
ATOM   4222 1HE  LYS 1 330     161.073 172.660 133.600  1.00  0.00           H  
ATOM   4223 2HE  LYS 1 330     161.979 173.556 132.378  1.00  0.00           H  
ATOM   4224 1HZ  LYS 1 330     161.756 171.282 131.819  1.00  0.00           H  
ATOM   4225 2HZ  LYS 1 330     163.348 171.633 132.067  1.00  0.00           H  
ATOM   4226 3HZ  LYS 1 330     162.501 170.796 133.207  1.00  0.00           H  
ATOM   4227  N   MET 1 331     159.314 171.349 136.796  1.00204.32           N  
ATOM   4228  CA  MET 1 331     158.125 170.645 137.251  1.00204.32           C  
ATOM   4229  C   MET 1 331     157.342 170.205 136.017  1.00204.32           C  
ATOM   4230  O   MET 1 331     157.200 170.975 135.063  1.00204.32           O  
ATOM   4231  CB  MET 1 331     157.304 171.568 138.157  1.00204.32           C  
ATOM   4232  CG  MET 1 331     157.555 171.331 139.647  1.00204.32           C  
ATOM   4233  SD  MET 1 331     156.265 171.850 140.792  1.00204.32           S  
ATOM   4234  CE  MET 1 331     155.362 170.331 141.009  1.00204.32           C  
ATOM   4235  H   MET 1 331     159.217 172.088 136.114  1.00  0.00           H  
ATOM   4236  HA  MET 1 331     158.438 169.770 137.820  1.00  0.00           H  
ATOM   4237 1HB  MET 1 331     157.540 172.606 137.928  1.00  0.00           H  
ATOM   4238 2HB  MET 1 331     156.241 171.422 137.958  1.00  0.00           H  
ATOM   4239 1HG  MET 1 331     157.706 170.267 139.826  1.00  0.00           H  
ATOM   4240 2HG  MET 1 331     158.458 171.859 139.952  1.00  0.00           H  
ATOM   4241 1HE  MET 1 331     154.531 170.497 141.695  1.00  0.00           H  
ATOM   4242 2HE  MET 1 331     154.977 169.995 140.045  1.00  0.00           H  
ATOM   4243 3HE  MET 1 331     156.025 169.569 141.420  1.00  0.00           H  
ATOM   4244  N   TYR 1 332     156.842 168.969 136.023  1.00192.87           N  
ATOM   4245  CA  TYR 1 332     156.494 168.284 134.786  1.00192.87           C  
ATOM   4246  C   TYR 1 332     155.092 167.686 134.823  1.00192.87           C  
ATOM   4247  O   TYR 1 332     154.567 167.340 135.891  1.00192.87           O  
ATOM   4248  CB  TYR 1 332     157.510 167.175 134.490  1.00192.87           C  
ATOM   4249  CG  TYR 1 332     158.783 167.665 133.836  1.00192.87           C  
ATOM   4250  CD1 TYR 1 332     158.793 168.081 132.510  1.00192.87           C  
ATOM   4251  CD2 TYR 1 332     159.976 167.715 134.549  1.00192.87           C  
ATOM   4252  CE1 TYR 1 332     159.958 168.528 131.910  1.00192.87           C  
ATOM   4253  CE2 TYR 1 332     161.145 168.163 133.957  1.00192.87           C  
ATOM   4254  CZ  TYR 1 332     161.127 168.569 132.637  1.00192.87           C  
ATOM   4255  OH  TYR 1 332     162.280 169.019 132.035  1.00192.87           O  
ATOM   4256  H   TYR 1 332     156.701 168.496 136.904  1.00  0.00           H  
ATOM   4257  HA  TYR 1 332     156.518 169.008 133.971  1.00  0.00           H  
ATOM   4258 1HB  TYR 1 332     157.779 166.670 135.419  1.00  0.00           H  
ATOM   4259 2HB  TYR 1 332     157.057 166.432 133.834  1.00  0.00           H  
ATOM   4260  HD1 TYR 1 332     157.873 168.059 131.925  1.00  0.00           H  
ATOM   4261  HD2 TYR 1 332     160.002 167.397 135.591  1.00  0.00           H  
ATOM   4262  HE1 TYR 1 332     159.946 168.850 130.869  1.00  0.00           H  
ATOM   4263  HE2 TYR 1 332     162.071 168.193 134.532  1.00  0.00           H  
ATOM   4264  HH  TYR 1 332     163.003 168.988 132.666  1.00  0.00           H  
ATOM   4265  N   LEU 1 333     154.531 167.544 133.614  1.00190.18           N  
ATOM   4266  CA  LEU 1 333     153.225 166.990 133.261  1.00190.18           C  
ATOM   4267  C   LEU 1 333     153.251 166.343 131.884  1.00190.18           C  
ATOM   4268  O   LEU 1 333     154.096 166.658 131.042  1.00190.18           O  
ATOM   4269  CB  LEU 1 333     152.111 168.047 133.248  1.00190.18           C  
ATOM   4270  CG  LEU 1 333     151.537 168.732 134.469  1.00190.18           C  
ATOM   4271  CD1 LEU 1 333     150.173 169.254 134.130  1.00190.18           C  
ATOM   4272  CD2 LEU 1 333     151.297 167.601 135.395  1.00190.18           C  
ATOM   4273  H   LEU 1 333     155.137 167.882 132.880  1.00  0.00           H  
ATOM   4274  HA  LEU 1 333     152.955 166.240 134.004  1.00  0.00           H  
ATOM   4275 1HB  LEU 1 333     152.438 168.889 132.639  1.00  0.00           H  
ATOM   4276 2HB  LEU 1 333     151.225 167.613 132.785  1.00  0.00           H  
ATOM   4277  HG  LEU 1 333     152.261 169.449 134.858  1.00  0.00           H  
ATOM   4278 1HD1 LEU 1 333     149.747 169.751 135.002  1.00  0.00           H  
ATOM   4279 2HD1 LEU 1 333     150.250 169.966 133.309  1.00  0.00           H  
ATOM   4280 3HD1 LEU 1 333     149.530 168.426 133.834  1.00  0.00           H  
ATOM   4281 1HD2 LEU 1 333     150.877 167.977 136.328  1.00  0.00           H  
ATOM   4282 2HD2 LEU 1 333     150.598 166.899 134.939  1.00  0.00           H  
ATOM   4283 3HD2 LEU 1 333     152.239 167.093 135.600  1.00  0.00           H  
ATOM   4284  N   LYS 1 334     152.299 165.438 131.680  1.00188.97           N  
ATOM   4285  CA  LYS 1 334     151.820 165.008 130.375  1.00188.97           C  
ATOM   4286  C   LYS 1 334     150.350 165.388 130.245  1.00188.97           C  
ATOM   4287  O   LYS 1 334     149.677 165.690 131.234  1.00188.97           O  
ATOM   4288  CB  LYS 1 334     152.006 163.499 130.184  1.00188.97           C  
ATOM   4289  CG  LYS 1 334     153.450 163.062 130.020  1.00188.97           C  
ATOM   4290  CD  LYS 1 334     153.946 163.330 128.606  1.00188.97           C  
ATOM   4291  CE  LYS 1 334     153.443 162.269 127.634  1.00188.97           C  
ATOM   4292  NZ  LYS 1 334     154.030 162.429 126.272  1.00188.97           N  
ATOM   4293  H   LYS 1 334     151.893 165.033 132.511  1.00  0.00           H  
ATOM   4294  HA  LYS 1 334     152.398 165.523 129.607  1.00  0.00           H  
ATOM   4295 1HB  LYS 1 334     151.591 162.970 131.042  1.00  0.00           H  
ATOM   4296 2HB  LYS 1 334     151.455 163.173 129.301  1.00  0.00           H  
ATOM   4297 1HG  LYS 1 334     154.077 163.606 130.727  1.00  0.00           H  
ATOM   4298 2HG  LYS 1 334     153.534 161.997 130.232  1.00  0.00           H  
ATOM   4299 1HD  LYS 1 334     153.596 164.309 128.277  1.00  0.00           H  
ATOM   4300 2HD  LYS 1 334     155.036 163.331 128.597  1.00  0.00           H  
ATOM   4301 1HE  LYS 1 334     153.700 161.280 128.011  1.00  0.00           H  
ATOM   4302 2HE  LYS 1 334     152.358 162.333 127.555  1.00  0.00           H  
ATOM   4303 1HZ  LYS 1 334     153.670 161.708 125.663  1.00  0.00           H  
ATOM   4304 2HZ  LYS 1 334     153.782 163.336 125.902  1.00  0.00           H  
ATOM   4305 3HZ  LYS 1 334     155.035 162.352 126.327  1.00  0.00           H  
ATOM   4306  N   THR 1 335     149.844 165.371 129.014  1.00213.81           N  
ATOM   4307  CA  THR 1 335     148.480 165.825 128.784  1.00213.81           C  
ATOM   4308  C   THR 1 335     147.873 165.121 127.578  1.00213.81           C  
ATOM   4309  O   THR 1 335     148.578 164.655 126.679  1.00213.81           O  
ATOM   4310  CB  THR 1 335     148.427 167.341 128.582  1.00213.81           C  
ATOM   4311  OG1 THR 1 335     147.159 167.704 128.028  1.00213.81           O  
ATOM   4312  CG2 THR 1 335     149.525 167.788 127.635  1.00213.81           C  
ATOM   4313  H   THR 1 335     150.393 165.046 128.231  1.00  0.00           H  
ATOM   4314  HA  THR 1 335     147.880 165.576 129.660  1.00  0.00           H  
ATOM   4315  HB  THR 1 335     148.556 167.841 129.542  1.00  0.00           H  
ATOM   4316  HG1 THR 1 335     146.625 166.915 127.907  1.00  0.00           H  
ATOM   4317 1HG2 THR 1 335     149.474 168.869 127.502  1.00  0.00           H  
ATOM   4318 2HG2 THR 1 335     150.496 167.519 128.051  1.00  0.00           H  
ATOM   4319 3HG2 THR 1 335     149.395 167.298 126.671  1.00  0.00           H  
ATOM   4320  N   ARG 1 336     146.541 165.061 127.573  1.00199.68           N  
ATOM   4321  CA  ARG 1 336     145.766 164.546 126.453  1.00199.68           C  
ATOM   4322  C   ARG 1 336     145.459 165.694 125.489  1.00199.68           C  
ATOM   4323  O   ARG 1 336     146.085 166.755 125.544  1.00199.68           O  
ATOM   4324  CB  ARG 1 336     144.530 163.812 126.977  1.00199.68           C  
ATOM   4325  CG  ARG 1 336     143.789 164.520 128.099  1.00199.68           C  
ATOM   4326  CD  ARG 1 336     143.141 163.499 129.040  1.00199.68           C  
ATOM   4327  NE  ARG 1 336     142.176 162.607 128.411  1.00199.68           N  
ATOM   4328  CZ  ARG 1 336     140.881 162.867 128.311  1.00199.68           C  
ATOM   4329  NH1 ARG 1 336     140.348 163.934 128.879  1.00199.68           N  
ATOM   4330  NH2 ARG 1 336     140.094 162.010 127.667  1.00199.68           N  
ATOM   4331  H   ARG 1 336     146.057 165.393 128.395  1.00  0.00           H  
ATOM   4332  HA  ARG 1 336     146.387 163.844 125.896  1.00  0.00           H  
ATOM   4333 1HB  ARG 1 336     143.824 163.661 126.162  1.00  0.00           H  
ATOM   4334 2HB  ARG 1 336     144.820 162.828 127.345  1.00  0.00           H  
ATOM   4335 1HG  ARG 1 336     144.489 165.132 128.668  1.00  0.00           H  
ATOM   4336 2HG  ARG 1 336     143.011 165.157 127.676  1.00  0.00           H  
ATOM   4337 1HD  ARG 1 336     143.913 162.865 129.476  1.00  0.00           H  
ATOM   4338 2HD  ARG 1 336     142.610 164.022 129.834  1.00  0.00           H  
ATOM   4339  HE  ARG 1 336     142.520 161.736 128.028  1.00  0.00           H  
ATOM   4340 1HH1 ARG 1 336     140.931 164.572 129.403  1.00  0.00           H  
ATOM   4341 2HH1 ARG 1 336     139.358 164.112 128.790  1.00  0.00           H  
ATOM   4342 1HH2 ARG 1 336     140.486 161.171 127.261  1.00  0.00           H  
ATOM   4343 2HH2 ARG 1 336     139.106 162.197 127.584  1.00  0.00           H  
ATOM   4344  N   SER 1 337     144.520 165.488 124.566  1.00195.69           N  
ATOM   4345  CA  SER 1 337     144.286 166.445 123.485  1.00195.69           C  
ATOM   4346  C   SER 1 337     142.804 166.499 123.139  1.00195.69           C  
ATOM   4347  O   SER 1 337     142.264 165.516 122.627  1.00195.69           O  
ATOM   4348  CB  SER 1 337     145.111 166.076 122.253  1.00195.69           C  
ATOM   4349  OG  SER 1 337     144.506 166.574 121.075  1.00195.69           O  
ATOM   4350  H   SER 1 337     143.956 164.651 124.613  1.00  0.00           H  
ATOM   4351  HA  SER 1 337     144.594 167.435 123.826  1.00  0.00           H  
ATOM   4352 1HB  SER 1 337     146.116 166.486 122.352  1.00  0.00           H  
ATOM   4353 2HB  SER 1 337     145.204 164.993 122.189  1.00  0.00           H  
ATOM   4354  HG  SER 1 337     143.710 167.029 121.359  1.00  0.00           H  
ATOM   4355  N   GLN 1 338     142.174 167.655 123.408  1.00208.17           N  
ATOM   4356  CA  GLN 1 338     140.812 168.063 123.022  1.00208.17           C  
ATOM   4357  C   GLN 1 338     139.704 167.362 123.809  1.00208.17           C  
ATOM   4358  O   GLN 1 338     138.535 167.418 123.414  1.00208.17           O  
ATOM   4359  CB  GLN 1 338     140.553 167.922 121.512  1.00208.17           C  
ATOM   4360  CG  GLN 1 338     141.583 168.617 120.631  1.00208.17           C  
ATOM   4361  CD  GLN 1 338     141.258 168.512 119.154  1.00208.17           C  
ATOM   4362  OE1 GLN 1 338     140.092 168.530 118.759  1.00208.17           O  
ATOM   4363  NE2 GLN 1 338     142.291 168.399 118.328  1.00208.17           N  
ATOM   4364  H   GLN 1 338     142.745 168.293 123.944  1.00  0.00           H  
ATOM   4365  HA  GLN 1 338     140.679 169.113 123.281  1.00  0.00           H  
ATOM   4366 1HB  GLN 1 338     140.539 166.866 121.242  1.00  0.00           H  
ATOM   4367 2HB  GLN 1 338     139.573 168.334 121.271  1.00  0.00           H  
ATOM   4368 1HG  GLN 1 338     141.619 169.674 120.896  1.00  0.00           H  
ATOM   4369 2HG  GLN 1 338     142.557 168.157 120.797  1.00  0.00           H  
ATOM   4370 1HE2 GLN 1 338     142.138 168.326 117.342  1.00  0.00           H  
ATOM   4371 2HE2 GLN 1 338     143.223 168.387 118.691  1.00  0.00           H  
ATOM   4372  N   MET 1 339     140.038 166.706 124.909  1.00217.21           N  
ATOM   4373  CA  MET 1 339     139.141 166.414 126.016  1.00217.21           C  
ATOM   4374  C   MET 1 339     139.816 166.936 127.277  1.00217.21           C  
ATOM   4375  O   MET 1 339     141.032 167.152 127.272  1.00217.21           O  
ATOM   4376  CB  MET 1 339     138.797 164.913 126.133  1.00217.21           C  
ATOM   4377  CG  MET 1 339     138.507 164.113 124.859  1.00217.21           C  
ATOM   4378  SD  MET 1 339     139.779 163.888 123.620  1.00217.21           S  
ATOM   4379  CE  MET 1 339     140.958 162.862 124.490  1.00217.21           C  
ATOM   4380  H   MET 1 339     140.998 166.395 124.958  1.00  0.00           H  
ATOM   4381  HA  MET 1 339     138.207 166.951 125.855  1.00  0.00           H  
ATOM   4382 1HB  MET 1 339     139.617 164.389 126.621  1.00  0.00           H  
ATOM   4383 2HB  MET 1 339     137.912 164.790 126.758  1.00  0.00           H  
ATOM   4384 1HG  MET 1 339     138.209 163.100 125.126  1.00  0.00           H  
ATOM   4385 2HG  MET 1 339     137.684 164.578 124.317  1.00  0.00           H  
ATOM   4386 1HE  MET 1 339     141.803 162.644 123.836  1.00  0.00           H  
ATOM   4387 2HE  MET 1 339     141.312 163.387 125.379  1.00  0.00           H  
ATOM   4388 3HE  MET 1 339     140.479 161.928 124.787  1.00  0.00           H  
ATOM   4389  N   PRO 1 340     139.050 167.230 128.344  1.00201.25           N  
ATOM   4390  CA  PRO 1 340     139.645 167.814 129.562  1.00201.25           C  
ATOM   4391  C   PRO 1 340     140.762 166.989 130.196  1.00201.25           C  
ATOM   4392  O   PRO 1 340     140.672 165.767 130.327  1.00201.25           O  
ATOM   4393  CB  PRO 1 340     138.444 167.945 130.502  1.00201.25           C  
ATOM   4394  CG  PRO 1 340     137.316 168.183 129.595  1.00201.25           C  
ATOM   4395  CD  PRO 1 340     137.574 167.327 128.395  1.00201.25           C  
ATOM   4396  HA  PRO 1 340     140.067 168.801 129.321  1.00  0.00           H  
ATOM   4397 1HB  PRO 1 340     138.331 167.028 131.098  1.00  0.00           H  
ATOM   4398 2HB  PRO 1 340     138.609 168.770 131.210  1.00  0.00           H  
ATOM   4399 1HG  PRO 1 340     136.369 167.923 130.091  1.00  0.00           H  
ATOM   4400 2HG  PRO 1 340     137.256 169.250 129.335  1.00  0.00           H  
ATOM   4401 1HD  PRO 1 340     137.112 166.340 128.542  1.00  0.00           H  
ATOM   4402 2HD  PRO 1 340     137.165 167.818 127.499  1.00  0.00           H  
ATOM   4403  N   TYR 1 341     141.819 167.691 130.600  1.00188.22           N  
ATOM   4404  CA  TYR 1 341     143.166 167.132 130.701  1.00188.22           C  
ATOM   4405  C   TYR 1 341     143.476 166.798 132.155  1.00188.22           C  
ATOM   4406  O   TYR 1 341     143.941 167.640 132.924  1.00188.22           O  
ATOM   4407  CB  TYR 1 341     144.177 168.118 130.128  1.00188.22           C  
ATOM   4408  CG  TYR 1 341     143.758 168.750 128.811  1.00188.22           C  
ATOM   4409  CD1 TYR 1 341     144.056 168.144 127.600  1.00188.22           C  
ATOM   4410  CD2 TYR 1 341     143.101 169.980 128.783  1.00188.22           C  
ATOM   4411  CE1 TYR 1 341     143.685 168.723 126.396  1.00188.22           C  
ATOM   4412  CE2 TYR 1 341     142.723 170.564 127.587  1.00188.22           C  
ATOM   4413  CZ  TYR 1 341     143.020 169.931 126.397  1.00188.22           C  
ATOM   4414  OH  TYR 1 341     142.653 170.509 125.204  1.00188.22           O  
ATOM   4415  H   TYR 1 341     141.668 168.659 130.846  1.00  0.00           H  
ATOM   4416  HA  TYR 1 341     143.202 166.209 130.121  1.00  0.00           H  
ATOM   4417 1HB  TYR 1 341     144.349 168.921 130.846  1.00  0.00           H  
ATOM   4418 2HB  TYR 1 341     145.129 167.612 129.969  1.00  0.00           H  
ATOM   4419  HD1 TYR 1 341     144.592 167.195 127.583  1.00  0.00           H  
ATOM   4420  HD2 TYR 1 341     142.877 170.500 129.715  1.00  0.00           H  
ATOM   4421  HE1 TYR 1 341     143.929 168.229 125.456  1.00  0.00           H  
ATOM   4422  HE2 TYR 1 341     142.195 171.518 127.589  1.00  0.00           H  
ATOM   4423  HH  TYR 1 341     142.205 171.340 125.377  1.00  0.00           H  
ATOM   4424  N   LYS 1 342     143.220 165.548 132.539  1.00187.02           N  
ATOM   4425  CA  LYS 1 342     143.478 165.079 133.897  1.00187.02           C  
ATOM   4426  C   LYS 1 342     144.159 163.706 133.768  1.00187.02           C  
ATOM   4427  O   LYS 1 342     143.663 162.662 134.188  1.00187.02           O  
ATOM   4428  CB  LYS 1 342     142.190 165.098 134.729  1.00187.02           C  
ATOM   4429  CG  LYS 1 342     142.317 164.647 136.193  1.00187.02           C  
ATOM   4430  CD  LYS 1 342     143.461 165.374 136.878  1.00187.02           C  
ATOM   4431  CE  LYS 1 342     144.056 164.532 137.988  1.00187.02           C  
ATOM   4432  NZ  LYS 1 342     144.898 163.436 137.433  1.00187.02           N  
ATOM   4433  H   LYS 1 342     142.833 164.906 131.862  1.00  0.00           H  
ATOM   4434  HA  LYS 1 342     144.202 165.748 134.363  1.00  0.00           H  
ATOM   4435 1HB  LYS 1 342     141.782 166.109 134.744  1.00  0.00           H  
ATOM   4436 2HB  LYS 1 342     141.446 164.451 134.263  1.00  0.00           H  
ATOM   4437 1HG  LYS 1 342     141.386 164.858 136.721  1.00  0.00           H  
ATOM   4438 2HG  LYS 1 342     142.498 163.573 136.228  1.00  0.00           H  
ATOM   4439 1HD  LYS 1 342     144.238 165.602 136.147  1.00  0.00           H  
ATOM   4440 2HD  LYS 1 342     143.097 166.311 137.299  1.00  0.00           H  
ATOM   4441 1HE  LYS 1 342     144.665 165.161 138.635  1.00  0.00           H  
ATOM   4442 2HE  LYS 1 342     143.254 164.101 138.587  1.00  0.00           H  
ATOM   4443 1HZ  LYS 1 342     145.282 162.889 138.191  1.00  0.00           H  
ATOM   4444 2HZ  LYS 1 342     144.332 162.842 136.843  1.00  0.00           H  
ATOM   4445 3HZ  LYS 1 342     145.651 163.832 136.889  1.00  0.00           H  
ATOM   4446  N   VAL 1 343     145.275 163.682 133.037  1.00188.13           N  
ATOM   4447  CA  VAL 1 343     145.994 162.438 132.778  1.00188.13           C  
ATOM   4448  C   VAL 1 343     146.605 161.909 134.068  1.00188.13           C  
ATOM   4449  O   VAL 1 343     147.337 162.622 134.767  1.00188.13           O  
ATOM   4450  CB  VAL 1 343     147.084 162.662 131.721  1.00188.13           C  
ATOM   4451  CG1 VAL 1 343     147.906 161.411 131.539  1.00188.13           C  
ATOM   4452  CG2 VAL 1 343     146.481 163.077 130.412  1.00188.13           C  
ATOM   4453  H   VAL 1 343     145.632 164.545 132.653  1.00  0.00           H  
ATOM   4454  HA  VAL 1 343     145.285 161.701 132.399  1.00  0.00           H  
ATOM   4455  HB  VAL 1 343     147.757 163.446 132.067  1.00  0.00           H  
ATOM   4456 1HG1 VAL 1 343     148.675 161.587 130.786  1.00  0.00           H  
ATOM   4457 2HG1 VAL 1 343     148.379 161.146 132.484  1.00  0.00           H  
ATOM   4458 3HG1 VAL 1 343     147.260 160.596 131.213  1.00  0.00           H  
ATOM   4459 1HG2 VAL 1 343     147.273 163.231 129.679  1.00  0.00           H  
ATOM   4460 2HG2 VAL 1 343     145.806 162.297 130.059  1.00  0.00           H  
ATOM   4461 3HG2 VAL 1 343     145.925 164.005 130.545  1.00  0.00           H  
ATOM   4462  N   PHE 1 344     146.304 160.654 134.392  1.00185.29           N  
ATOM   4463  CA  PHE 1 344     146.940 159.996 135.520  1.00185.29           C  
ATOM   4464  C   PHE 1 344     148.287 159.413 135.100  1.00185.29           C  
ATOM   4465  O   PHE 1 344     148.500 159.042 133.940  1.00185.29           O  
ATOM   4466  CB  PHE 1 344     146.043 158.890 136.077  1.00185.29           C  
ATOM   4467  CG  PHE 1 344     144.778 159.395 136.707  1.00185.29           C  
ATOM   4468  CD1 PHE 1 344     144.747 159.738 138.048  1.00185.29           C  
ATOM   4469  CD2 PHE 1 344     143.616 159.514 135.959  1.00185.29           C  
ATOM   4470  CE1 PHE 1 344     143.583 160.199 138.634  1.00185.29           C  
ATOM   4471  CE2 PHE 1 344     142.447 159.974 136.538  1.00185.29           C  
ATOM   4472  CZ  PHE 1 344     142.431 160.317 137.877  1.00185.29           C  
ATOM   4473  H   PHE 1 344     145.622 160.146 133.847  1.00  0.00           H  
ATOM   4474  HA  PHE 1 344     147.105 160.736 136.304  1.00  0.00           H  
ATOM   4475 1HB  PHE 1 344     145.773 158.203 135.276  1.00  0.00           H  
ATOM   4476 2HB  PHE 1 344     146.591 158.320 136.826  1.00  0.00           H  
ATOM   4477  HD1 PHE 1 344     145.655 159.642 138.643  1.00  0.00           H  
ATOM   4478  HD2 PHE 1 344     143.631 159.242 134.903  1.00  0.00           H  
ATOM   4479  HE1 PHE 1 344     143.575 160.469 139.690  1.00  0.00           H  
ATOM   4480  HE2 PHE 1 344     141.539 160.066 135.942  1.00  0.00           H  
ATOM   4481  HZ  PHE 1 344     141.511 160.678 138.335  1.00  0.00           H  
ATOM   4482  N   HIS 1 345     149.190 159.306 136.073  1.00192.01           N  
ATOM   4483  CA  HIS 1 345     150.552 158.852 135.838  1.00192.01           C  
ATOM   4484  C   HIS 1 345     150.855 157.632 136.694  1.00192.01           C  
ATOM   4485  O   HIS 1 345     150.377 157.518 137.827  1.00192.01           O  
ATOM   4486  CB  HIS 1 345     151.572 159.958 136.144  1.00192.01           C  
ATOM   4487  CG  HIS 1 345     151.550 161.093 135.168  1.00192.01           C  
ATOM   4488  ND1 HIS 1 345     150.689 162.162 135.287  1.00192.01           N  
ATOM   4489  CD2 HIS 1 345     152.290 161.329 134.058  1.00192.01           C  
ATOM   4490  CE1 HIS 1 345     150.896 163.005 134.291  1.00192.01           C  
ATOM   4491  NE2 HIS 1 345     151.862 162.523 133.531  1.00192.01           N  
ATOM   4492  H   HIS 1 345     148.909 159.553 137.011  1.00  0.00           H  
ATOM   4493  HA  HIS 1 345     150.668 158.576 134.790  1.00  0.00           H  
ATOM   4494 1HB  HIS 1 345     151.382 160.363 137.139  1.00  0.00           H  
ATOM   4495 2HB  HIS 1 345     152.576 159.535 136.149  1.00  0.00           H  
ATOM   4496  HD2 HIS 1 345     153.076 160.689 133.656  1.00  0.00           H  
ATOM   4497  HE1 HIS 1 345     150.361 163.940 134.125  1.00  0.00           H  
ATOM   4498  HE2 HIS 1 345     152.230 162.958 132.697  1.00  0.00           H  
ATOM   4499  N   TYR 1 346     151.643 156.718 136.134  1.00189.10           N  
ATOM   4500  CA  TYR 1 346     152.134 155.546 136.842  1.00189.10           C  
ATOM   4501  C   TYR 1 346     153.551 155.265 136.369  1.00189.10           C  
ATOM   4502  O   TYR 1 346     153.915 155.610 135.242  1.00189.10           O  
ATOM   4503  CB  TYR 1 346     151.250 154.319 136.584  1.00189.10           C  
ATOM   4504  CG  TYR 1 346     149.880 154.394 137.212  1.00189.10           C  
ATOM   4505  CD1 TYR 1 346     149.703 154.156 138.567  1.00189.10           C  
ATOM   4506  CD2 TYR 1 346     148.760 154.700 136.446  1.00189.10           C  
ATOM   4507  CE1 TYR 1 346     148.451 154.224 139.149  1.00189.10           C  
ATOM   4508  CE2 TYR 1 346     147.501 154.770 137.017  1.00189.10           C  
ATOM   4509  CZ  TYR 1 346     147.355 154.531 138.369  1.00189.10           C  
ATOM   4510  OH  TYR 1 346     146.108 154.598 138.946  1.00189.10           O  
ATOM   4511  H   TYR 1 346     151.906 156.856 135.169  1.00  0.00           H  
ATOM   4512  HA  TYR 1 346     152.118 155.756 137.912  1.00  0.00           H  
ATOM   4513 1HB  TYR 1 346     151.118 154.184 135.509  1.00  0.00           H  
ATOM   4514 2HB  TYR 1 346     151.745 153.427 136.967  1.00  0.00           H  
ATOM   4515  HD1 TYR 1 346     150.560 153.910 139.194  1.00  0.00           H  
ATOM   4516  HD2 TYR 1 346     148.865 154.888 135.378  1.00  0.00           H  
ATOM   4517  HE1 TYR 1 346     148.335 154.033 140.216  1.00  0.00           H  
ATOM   4518  HE2 TYR 1 346     146.635 155.011 136.400  1.00  0.00           H  
ATOM   4519  HH  TYR 1 346     145.458 154.820 138.275  1.00  0.00           H  
ATOM   4520  N   GLN 1 347     154.355 154.631 137.221  1.00201.94           N  
ATOM   4521  CA  GLN 1 347     155.680 154.205 136.794  1.00201.94           C  
ATOM   4522  C   GLN 1 347     155.896 152.757 137.204  1.00201.94           C  
ATOM   4523  O   GLN 1 347     155.321 152.277 138.185  1.00201.94           O  
ATOM   4524  CB  GLN 1 347     156.789 155.126 137.352  1.00201.94           C  
ATOM   4525  CG  GLN 1 347     157.091 155.019 138.837  1.00201.94           C  
ATOM   4526  CD  GLN 1 347     158.266 154.101 139.129  1.00201.94           C  
ATOM   4527  OE1 GLN 1 347     158.780 153.429 138.236  1.00201.94           O  
ATOM   4528  NE2 GLN 1 347     158.712 154.089 140.379  1.00201.94           N  
ATOM   4529  H   GLN 1 347     154.058 154.439 138.167  1.00  0.00           H  
ATOM   4530  HA  GLN 1 347     155.723 154.248 135.706  1.00  0.00           H  
ATOM   4531 1HB  GLN 1 347     157.725 154.925 136.831  1.00  0.00           H  
ATOM   4532 2HB  GLN 1 347     156.526 156.167 137.164  1.00  0.00           H  
ATOM   4533 1HG  GLN 1 347     157.330 156.011 139.221  1.00  0.00           H  
ATOM   4534 2HG  GLN 1 347     156.214 154.622 139.348  1.00  0.00           H  
ATOM   4535 1HE2 GLN 1 347     159.484 153.503 140.630  1.00  0.00           H  
ATOM   4536 2HE2 GLN 1 347     158.277 154.665 141.071  1.00  0.00           H  
ATOM   4537  N   VAL 1 348     156.716 152.056 136.425  1.00196.98           N  
ATOM   4538  CA  VAL 1 348     156.888 150.619 136.572  1.00196.98           C  
ATOM   4539  C   VAL 1 348     158.356 150.302 136.825  1.00196.98           C  
ATOM   4540  O   VAL 1 348     159.258 151.085 136.517  1.00196.98           O  
ATOM   4541  CB  VAL 1 348     156.374 149.841 135.341  1.00196.98           C  
ATOM   4542  CG1 VAL 1 348     154.889 150.084 135.132  1.00196.98           C  
ATOM   4543  CG2 VAL 1 348     157.151 150.242 134.103  1.00196.98           C  
ATOM   4544  H   VAL 1 348     157.235 152.543 135.708  1.00  0.00           H  
ATOM   4545  HA  VAL 1 348     156.314 150.289 137.439  1.00  0.00           H  
ATOM   4546  HB  VAL 1 348     156.503 148.773 135.518  1.00  0.00           H  
ATOM   4547 1HG1 VAL 1 348     154.548 149.526 134.260  1.00  0.00           H  
ATOM   4548 2HG1 VAL 1 348     154.339 149.752 136.012  1.00  0.00           H  
ATOM   4549 3HG1 VAL 1 348     154.713 151.148 134.973  1.00  0.00           H  
ATOM   4550 1HG2 VAL 1 348     156.778 149.685 133.244  1.00  0.00           H  
ATOM   4551 2HG2 VAL 1 348     157.027 151.310 133.925  1.00  0.00           H  
ATOM   4552 3HG2 VAL 1 348     158.208 150.019 134.249  1.00  0.00           H  
ATOM   4553  N   LYS 1 349     158.580 149.127 137.411  1.00210.60           N  
ATOM   4554  CA  LYS 1 349     159.904 148.567 137.666  1.00210.60           C  
ATOM   4555  C   LYS 1 349     159.838 147.137 137.140  1.00210.60           C  
ATOM   4556  O   LYS 1 349     159.420 146.220 137.855  1.00210.60           O  
ATOM   4557  CB  LYS 1 349     160.264 148.622 139.147  1.00210.60           C  
ATOM   4558  CG  LYS 1 349     160.473 150.028 139.680  1.00210.60           C  
ATOM   4559  CD  LYS 1 349     161.767 150.632 139.164  1.00210.60           C  
ATOM   4560  CE  LYS 1 349     161.973 152.031 139.719  1.00210.60           C  
ATOM   4561  NZ  LYS 1 349     162.182 152.016 141.192  1.00210.60           N  
ATOM   4562  H   LYS 1 349     157.762 148.604 137.690  1.00  0.00           H  
ATOM   4563  HA  LYS 1 349     160.640 149.155 137.117  1.00  0.00           H  
ATOM   4564 1HB  LYS 1 349     159.472 148.153 139.732  1.00  0.00           H  
ATOM   4565 2HB  LYS 1 349     161.179 148.055 139.320  1.00  0.00           H  
ATOM   4566 1HG  LYS 1 349     159.640 150.662 139.372  1.00  0.00           H  
ATOM   4567 2HG  LYS 1 349     160.504 150.003 140.769  1.00  0.00           H  
ATOM   4568 1HD  LYS 1 349     162.607 150.001 139.460  1.00  0.00           H  
ATOM   4569 2HD  LYS 1 349     161.737 150.680 138.076  1.00  0.00           H  
ATOM   4570 1HE  LYS 1 349     162.841 152.486 139.244  1.00  0.00           H  
ATOM   4571 2HE  LYS 1 349     161.100 152.644 139.494  1.00  0.00           H  
ATOM   4572 1HZ  LYS 1 349     162.314 152.961 141.523  1.00  0.00           H  
ATOM   4573 2HZ  LYS 1 349     161.373 151.611 141.643  1.00  0.00           H  
ATOM   4574 3HZ  LYS 1 349     163.000 151.465 141.411  1.00  0.00           H  
ATOM   4575  N   ILE 1 350     160.217 146.968 135.882  1.00217.70           N  
ATOM   4576  CA  ILE 1 350     160.184 145.681 135.201  1.00217.70           C  
ATOM   4577  C   ILE 1 350     161.514 144.971 135.433  1.00217.70           C  
ATOM   4578  O   ILE 1 350     162.567 145.601 135.573  1.00217.70           O  
ATOM   4579  CB  ILE 1 350     159.858 145.884 133.699  1.00217.70           C  
ATOM   4580  CG1 ILE 1 350     159.569 144.558 132.988  1.00217.70           C  
ATOM   4581  CG2 ILE 1 350     160.948 146.675 132.978  1.00217.70           C  
ATOM   4582  CD1 ILE 1 350     158.895 144.729 131.647  1.00217.70           C  
ATOM   4583  H   ILE 1 350     160.544 147.782 135.381  1.00  0.00           H  
ATOM   4584  HA  ILE 1 350     159.402 145.071 135.652  1.00  0.00           H  
ATOM   4585  HB  ILE 1 350     158.921 146.430 133.601  1.00  0.00           H  
ATOM   4586 1HG1 ILE 1 350     160.501 144.015 132.838  1.00  0.00           H  
ATOM   4587 2HG1 ILE 1 350     158.929 143.939 133.618  1.00  0.00           H  
ATOM   4588 1HG2 ILE 1 350     160.678 146.793 131.929  1.00  0.00           H  
ATOM   4589 2HG2 ILE 1 350     161.050 147.657 133.439  1.00  0.00           H  
ATOM   4590 3HG2 ILE 1 350     161.895 146.140 133.051  1.00  0.00           H  
ATOM   4591 1HD1 ILE 1 350     158.720 143.750 131.200  1.00  0.00           H  
ATOM   4592 2HD1 ILE 1 350     157.942 145.242 131.781  1.00  0.00           H  
ATOM   4593 3HD1 ILE 1 350     159.535 145.317 130.991  1.00  0.00           H  
ATOM   4594  N   HIS 1 351     161.464 143.646 135.528  1.00242.37           N  
ATOM   4595  CA  HIS 1 351     162.655 142.830 135.698  1.00242.37           C  
ATOM   4596  C   HIS 1 351     162.774 141.848 134.544  1.00242.37           C  
ATOM   4597  O   HIS 1 351     161.774 141.332 134.037  1.00242.37           O  
ATOM   4598  CB  HIS 1 351     162.630 142.067 137.028  1.00242.37           C  
ATOM   4599  CG  HIS 1 351     162.710 142.950 138.233  1.00242.37           C  
ATOM   4600  ND1 HIS 1 351     161.624 143.640 138.726  1.00242.37           N  
ATOM   4601  CD2 HIS 1 351     163.748 143.252 139.048  1.00242.37           C  
ATOM   4602  CE1 HIS 1 351     161.989 144.331 139.790  1.00242.37           C  
ATOM   4603  NE2 HIS 1 351     163.274 144.113 140.008  1.00242.37           N  
ATOM   4604  H   HIS 1 351     160.562 143.195 135.480  1.00  0.00           H  
ATOM   4605  HA  HIS 1 351     163.537 143.470 135.702  1.00  0.00           H  
ATOM   4606 1HB  HIS 1 351     161.712 141.482 137.095  1.00  0.00           H  
ATOM   4607 2HB  HIS 1 351     163.466 141.369 137.062  1.00  0.00           H  
ATOM   4608  HD2 HIS 1 351     164.770 142.882 138.958  1.00  0.00           H  
ATOM   4609  HE1 HIS 1 351     161.341 144.972 140.387  1.00  0.00           H  
ATOM   4610  HE2 HIS 1 351     163.822 144.512 140.757  1.00  0.00           H  
ATOM   4611  N   PHE 1 352     164.012 141.601 134.129  1.00216.51           N  
ATOM   4612  CA  PHE 1 352     164.308 140.652 133.068  1.00216.51           C  
ATOM   4613  C   PHE 1 352     165.286 139.617 133.600  1.00216.51           C  
ATOM   4614  O   PHE 1 352     165.941 139.823 134.625  1.00216.51           O  
ATOM   4615  CB  PHE 1 352     164.896 141.335 131.822  1.00216.51           C  
ATOM   4616  CG  PHE 1 352     163.872 142.012 130.951  1.00216.51           C  
ATOM   4617  CD1 PHE 1 352     163.180 143.131 131.395  1.00216.51           C  
ATOM   4618  CD2 PHE 1 352     163.594 141.518 129.687  1.00216.51           C  
ATOM   4619  CE1 PHE 1 352     162.241 143.747 130.591  1.00216.51           C  
ATOM   4620  CE2 PHE 1 352     162.653 142.128 128.879  1.00216.51           C  
ATOM   4621  CZ  PHE 1 352     161.976 143.245 129.332  1.00216.51           C  
ATOM   4622  H   PHE 1 352     164.772 142.096 134.573  1.00  0.00           H  
ATOM   4623  HA  PHE 1 352     163.379 140.163 132.772  1.00  0.00           H  
ATOM   4624 1HB  PHE 1 352     165.626 142.083 132.128  1.00  0.00           H  
ATOM   4625 2HB  PHE 1 352     165.419 140.597 131.216  1.00  0.00           H  
ATOM   4626  HD1 PHE 1 352     163.386 143.524 132.391  1.00  0.00           H  
ATOM   4627  HD2 PHE 1 352     164.129 140.637 129.331  1.00  0.00           H  
ATOM   4628  HE1 PHE 1 352     161.711 144.628 130.951  1.00  0.00           H  
ATOM   4629  HE2 PHE 1 352     162.443 141.730 127.886  1.00  0.00           H  
ATOM   4630  HZ  PHE 1 352     161.234 143.727 128.697  1.00  0.00           H  
ATOM   4631  N   SER 1 353     165.373 138.493 132.894  1.00244.57           N  
ATOM   4632  CA  SER 1 353     166.277 137.422 133.288  1.00244.57           C  
ATOM   4633  C   SER 1 353     166.616 136.584 132.066  1.00244.57           C  
ATOM   4634  O   SER 1 353     165.898 136.595 131.063  1.00244.57           O  
ATOM   4635  CB  SER 1 353     165.670 136.551 134.393  1.00244.57           C  
ATOM   4636  OG  SER 1 353     164.489 135.915 133.947  1.00244.57           O  
ATOM   4637  H   SER 1 353     164.803 138.377 132.069  1.00  0.00           H  
ATOM   4638  HA  SER 1 353     167.195 137.868 133.673  1.00  0.00           H  
ATOM   4639 1HB  SER 1 353     166.395 135.800 134.704  1.00  0.00           H  
ATOM   4640 2HB  SER 1 353     165.447 137.169 135.262  1.00  0.00           H  
ATOM   4641  HG  SER 1 353     164.363 136.198 133.038  1.00  0.00           H  
ATOM   4642  N   GLY 1 354     167.723 135.855 132.167  1.00249.39           N  
ATOM   4643  CA  GLY 1 354     168.179 135.012 131.080  1.00249.39           C  
ATOM   4644  C   GLY 1 354     169.688 134.948 130.978  1.00249.39           C  
ATOM   4645  O   GLY 1 354     170.368 135.974 131.066  1.00249.39           O  
ATOM   4646  H   GLY 1 354     168.260 135.889 133.022  1.00  0.00           H  
ATOM   4647 1HA  GLY 1 354     167.792 134.002 131.216  1.00  0.00           H  
ATOM   4648 2HA  GLY 1 354     167.778 135.385 130.138  1.00  0.00           H  
ATOM   4649  N   THR 1 355     170.227 133.744 130.801  1.00263.94           N  
ATOM   4650  CA  THR 1 355     171.668 133.558 130.707  1.00263.94           C  
ATOM   4651  C   THR 1 355     172.183 133.550 129.274  1.00263.94           C  
ATOM   4652  O   THR 1 355     173.403 133.555 129.074  1.00263.94           O  
ATOM   4653  CB  THR 1 355     172.079 132.255 131.400  1.00263.94           C  
ATOM   4654  OG1 THR 1 355     171.367 131.156 130.817  1.00263.94           O  
ATOM   4655  CG2 THR 1 355     171.766 132.324 132.888  1.00263.94           C  
ATOM   4656  H   THR 1 355     169.621 132.939 130.730  1.00  0.00           H  
ATOM   4657  HA  THR 1 355     172.158 134.392 131.209  1.00  0.00           H  
ATOM   4658  HB  THR 1 355     173.148 132.093 131.265  1.00  0.00           H  
ATOM   4659  HG1 THR 1 355     170.791 131.482 130.121  1.00  0.00           H  
ATOM   4660 1HG2 THR 1 355     172.064 131.391 133.366  1.00  0.00           H  
ATOM   4661 2HG2 THR 1 355     172.313 133.153 133.337  1.00  0.00           H  
ATOM   4662 3HG2 THR 1 355     170.697 132.477 133.028  1.00  0.00           H  
ATOM   4663  N   GLU 1 356     171.296 133.539 128.275  1.00258.98           N  
ATOM   4664  CA  GLU 1 356     171.743 133.534 126.886  1.00258.98           C  
ATOM   4665  C   GLU 1 356     172.254 134.897 126.436  1.00258.98           C  
ATOM   4666  O   GLU 1 356     172.967 134.964 125.427  1.00258.98           O  
ATOM   4667  CB  GLU 1 356     170.610 133.061 125.964  1.00258.98           C  
ATOM   4668  CG  GLU 1 356     169.527 134.092 125.566  1.00258.98           C  
ATOM   4669  CD  GLU 1 356     168.584 134.568 126.685  1.00258.98           C  
ATOM   4670  OE1 GLU 1 356     168.852 134.398 127.894  1.00258.98           O  
ATOM   4671  OE2 GLU 1 356     167.530 135.134 126.330  1.00258.98           O  
ATOM   4672  H   GLU 1 356     170.306 133.534 128.473  1.00  0.00           H  
ATOM   4673  HA  GLU 1 356     172.581 132.842 126.795  1.00  0.00           H  
ATOM   4674 1HB  GLU 1 356     171.032 132.691 125.029  1.00  0.00           H  
ATOM   4675 2HB  GLU 1 356     170.080 132.233 126.434  1.00  0.00           H  
ATOM   4676 1HG  GLU 1 356     170.015 134.980 125.164  1.00  0.00           H  
ATOM   4677 2HG  GLU 1 356     168.906 133.666 124.779  1.00  0.00           H  
ATOM   4678  N   SER 1 357     171.884 135.966 127.152  1.00256.98           N  
ATOM   4679  CA  SER 1 357     172.389 137.332 126.964  1.00256.98           C  
ATOM   4680  C   SER 1 357     172.085 137.869 125.562  1.00256.98           C  
ATOM   4681  O   SER 1 357     172.981 138.192 124.779  1.00256.98           O  
ATOM   4682  CB  SER 1 357     173.888 137.420 127.282  1.00256.98           C  
ATOM   4683  OG  SER 1 357     174.154 136.970 128.599  1.00256.98           O  
ATOM   4684  H   SER 1 357     171.200 135.789 127.874  1.00  0.00           H  
ATOM   4685  HA  SER 1 357     171.855 137.995 127.646  1.00  0.00           H  
ATOM   4686 1HB  SER 1 357     174.447 136.816 126.568  1.00  0.00           H  
ATOM   4687 2HB  SER 1 357     174.223 138.450 127.172  1.00  0.00           H  
ATOM   4688  HG  SER 1 357     173.305 136.717 128.969  1.00  0.00           H  
ATOM   4689  N   ASN 1 358     170.795 137.959 125.257  1.00260.96           N  
ATOM   4690  CA  ASN 1 358     170.357 138.585 124.021  1.00260.96           C  
ATOM   4691  C   ASN 1 358     170.229 140.092 124.214  1.00260.96           C  
ATOM   4692  O   ASN 1 358     170.077 140.592 125.331  1.00260.96           O  
ATOM   4693  CB  ASN 1 358     169.030 137.992 123.546  1.00260.96           C  
ATOM   4694  CG  ASN 1 358     169.186 136.594 122.981  1.00260.96           C  
ATOM   4695  OD1 ASN 1 358     170.270 136.206 122.543  1.00260.96           O  
ATOM   4696  ND2 ASN 1 358     168.100 135.830 122.982  1.00260.96           N  
ATOM   4697  H   ASN 1 358     170.103 137.587 125.892  1.00  0.00           H  
ATOM   4698  HA  ASN 1 358     171.111 138.401 123.254  1.00  0.00           H  
ATOM   4699 1HB  ASN 1 358     168.327 137.958 124.379  1.00  0.00           H  
ATOM   4700 2HB  ASN 1 358     168.598 138.635 122.779  1.00  0.00           H  
ATOM   4701 1HD2 ASN 1 358     168.144 134.898 122.621  1.00  0.00           H  
ATOM   4702 2HD2 ASN 1 358     167.239 136.186 123.343  1.00  0.00           H  
ATOM   4703  N   THR 1 359     170.288 140.816 123.101  1.00268.98           N  
ATOM   4704  CA  THR 1 359     170.437 142.262 123.110  1.00268.98           C  
ATOM   4705  C   THR 1 359     169.178 142.946 122.581  1.00268.98           C  
ATOM   4706  O   THR 1 359     168.148 142.310 122.330  1.00268.98           O  
ATOM   4707  CB  THR 1 359     171.665 142.667 122.291  1.00268.98           C  
ATOM   4708  OG1 THR 1 359     171.450 142.335 120.915  1.00268.98           O  
ATOM   4709  CG2 THR 1 359     172.909 141.949 122.794  1.00268.98           C  
ATOM   4710  H   THR 1 359     170.226 140.333 122.216  1.00  0.00           H  
ATOM   4711  HA  THR 1 359     170.577 142.589 124.141  1.00  0.00           H  
ATOM   4712  HB  THR 1 359     171.818 143.743 122.372  1.00  0.00           H  
ATOM   4713  HG1 THR 1 359     170.584 141.933 120.815  1.00  0.00           H  
ATOM   4714 1HG2 THR 1 359     173.770 142.252 122.198  1.00  0.00           H  
ATOM   4715 2HG2 THR 1 359     173.081 142.208 123.839  1.00  0.00           H  
ATOM   4716 3HG2 THR 1 359     172.768 140.873 122.706  1.00  0.00           H  
ATOM   4717  N   TYR 1 360     169.273 144.264 122.421  1.00261.57           N  
ATOM   4718  CA  TYR 1 360     168.152 145.069 121.955  1.00261.57           C  
ATOM   4719  C   TYR 1 360     167.889 144.856 120.470  1.00261.57           C  
ATOM   4720  O   TYR 1 360     168.818 144.819 119.657  1.00261.57           O  
ATOM   4721  CB  TYR 1 360     168.415 146.545 122.257  1.00261.57           C  
ATOM   4722  CG  TYR 1 360     167.633 147.514 121.402  1.00261.57           C  
ATOM   4723  CD1 TYR 1 360     166.288 147.768 121.647  1.00261.57           C  
ATOM   4724  CD2 TYR 1 360     168.259 148.210 120.372  1.00261.57           C  
ATOM   4725  CE1 TYR 1 360     165.580 148.663 120.860  1.00261.57           C  
ATOM   4726  CE2 TYR 1 360     167.566 149.100 119.589  1.00261.57           C  
ATOM   4727  CZ  TYR 1 360     166.231 149.327 119.835  1.00261.57           C  
ATOM   4728  OH  TYR 1 360     165.561 150.224 119.041  1.00261.57           O  
ATOM   4729  H   TYR 1 360     170.151 144.717 122.630  1.00  0.00           H  
ATOM   4730  HA  TYR 1 360     167.254 144.752 122.487  1.00  0.00           H  
ATOM   4731 1HB  TYR 1 360     168.172 146.752 123.300  1.00  0.00           H  
ATOM   4732 2HB  TYR 1 360     169.474 146.761 122.119  1.00  0.00           H  
ATOM   4733  HD1 TYR 1 360     165.778 147.261 122.466  1.00  0.00           H  
ATOM   4734  HD2 TYR 1 360     169.319 148.053 120.174  1.00  0.00           H  
ATOM   4735  HE1 TYR 1 360     164.526 148.852 121.064  1.00  0.00           H  
ATOM   4736  HE2 TYR 1 360     168.073 149.622 118.777  1.00  0.00           H  
ATOM   4737  HH  TYR 1 360     166.165 150.584 118.387  1.00  0.00           H  
ATOM   4738  N   THR 1 361     166.612 144.707 120.124  1.00268.26           N  
ATOM   4739  CA  THR 1 361     166.169 144.591 118.742  1.00268.26           C  
ATOM   4740  C   THR 1 361     165.191 145.682 118.341  1.00268.26           C  
ATOM   4741  O   THR 1 361     165.408 146.365 117.333  1.00268.26           O  
ATOM   4742  CB  THR 1 361     165.528 143.212 118.519  1.00268.26           C  
ATOM   4743  OG1 THR 1 361     166.479 142.186 118.836  1.00268.26           O  
ATOM   4744  CG2 THR 1 361     165.079 143.055 117.074  1.00268.26           C  
ATOM   4745  H   THR 1 361     165.926 144.674 120.865  1.00  0.00           H  
ATOM   4746  HA  THR 1 361     167.038 144.689 118.091  1.00  0.00           H  
ATOM   4747  HB  THR 1 361     164.664 143.102 119.174  1.00  0.00           H  
ATOM   4748  HG1 THR 1 361     167.304 142.590 119.117  1.00  0.00           H  
ATOM   4749 1HG2 THR 1 361     164.628 142.072 116.938  1.00  0.00           H  
ATOM   4750 2HG2 THR 1 361     164.348 143.827 116.834  1.00  0.00           H  
ATOM   4751 3HG2 THR 1 361     165.939 143.153 116.413  1.00  0.00           H  
ATOM   4752  N   ASN 1 362     164.123 145.874 119.111  1.00284.25           N  
ATOM   4753  CA  ASN 1 362     162.994 146.686 118.685  1.00284.25           C  
ATOM   4754  C   ASN 1 362     162.328 147.292 119.911  1.00284.25           C  
ATOM   4755  O   ASN 1 362     162.630 146.931 121.050  1.00284.25           O  
ATOM   4756  CB  ASN 1 362     162.038 145.834 117.819  1.00284.25           C  
ATOM   4757  CG  ASN 1 362     160.870 145.233 118.600  1.00284.25           C  
ATOM   4758  OD1 ASN 1 362     159.878 145.899 118.907  1.00284.25           O  
ATOM   4759  ND2 ASN 1 362     160.997 143.954 118.930  1.00284.25           N  
ATOM   4760  H   ASN 1 362     164.100 145.439 120.022  1.00  0.00           H  
ATOM   4761  HA  ASN 1 362     163.371 147.517 118.087  1.00  0.00           H  
ATOM   4762 1HB  ASN 1 362     161.630 146.448 117.015  1.00  0.00           H  
ATOM   4763 2HB  ASN 1 362     162.595 145.018 117.358  1.00  0.00           H  
ATOM   4764 1HD2 ASN 1 362     160.270 143.495 119.442  1.00  0.00           H  
ATOM   4765 2HD2 ASN 1 362     161.819 143.449 118.667  1.00  0.00           H  
ATOM   4766  N   GLN 1 363     161.406 148.233 119.659  1.00270.19           N  
ATOM   4767  CA  GLN 1 363     160.724 148.948 120.733  1.00270.19           C  
ATOM   4768  C   GLN 1 363     159.204 148.862 120.615  1.00270.19           C  
ATOM   4769  O   GLN 1 363     158.499 149.648 121.254  1.00270.19           O  
ATOM   4770  CB  GLN 1 363     161.137 150.425 120.772  1.00270.19           C  
ATOM   4771  CG  GLN 1 363     162.538 150.772 120.263  1.00270.19           C  
ATOM   4772  CD  GLN 1 363     162.570 151.089 118.770  1.00270.19           C  
ATOM   4773  OE1 GLN 1 363     161.862 150.474 117.971  1.00270.19           O  
ATOM   4774  NE2 GLN 1 363     163.393 152.063 118.393  1.00270.19           N  
ATOM   4775  H   GLN 1 363     161.178 148.452 118.700  1.00  0.00           H  
ATOM   4776  HA  GLN 1 363     161.002 148.492 121.683  1.00  0.00           H  
ATOM   4777 1HB  GLN 1 363     160.439 151.014 120.177  1.00  0.00           H  
ATOM   4778 2HB  GLN 1 363     161.083 150.791 121.797  1.00  0.00           H  
ATOM   4779 1HG  GLN 1 363     162.902 151.648 120.800  1.00  0.00           H  
ATOM   4780 2HG  GLN 1 363     163.198 149.923 120.441  1.00  0.00           H  
ATOM   4781 1HE2 GLN 1 363     163.459 152.317 117.427  1.00  0.00           H  
ATOM   4782 2HE2 GLN 1 363     163.947 152.542 119.074  1.00  0.00           H  
ATOM   4783  N   ALA 1 364     158.675 147.923 119.832  1.00251.02           N  
ATOM   4784  CA  ALA 1 364     157.236 147.850 119.564  1.00251.02           C  
ATOM   4785  C   ALA 1 364     156.593 146.896 120.567  1.00251.02           C  
ATOM   4786  O   ALA 1 364     156.451 145.700 120.316  1.00251.02           O  
ATOM   4787  CB  ALA 1 364     156.969 147.412 118.128  1.00251.02           C  
ATOM   4788  H   ALA 1 364     159.289 147.241 119.411  1.00  0.00           H  
ATOM   4789  HA  ALA 1 364     156.814 148.845 119.708  1.00  0.00           H  
ATOM   4790 1HB  ALA 1 364     155.894 147.366 117.956  1.00  0.00           H  
ATOM   4791 2HB  ALA 1 364     157.416 148.129 117.440  1.00  0.00           H  
ATOM   4792 3HB  ALA 1 364     157.405 146.429 117.961  1.00  0.00           H  
ATOM   4793  N   PHE 1 365     156.188 147.440 121.712  1.00260.10           N  
ATOM   4794  CA  PHE 1 365     155.510 146.670 122.742  1.00260.10           C  
ATOM   4795  C   PHE 1 365     154.230 147.392 123.141  1.00260.10           C  
ATOM   4796  O   PHE 1 365     154.151 148.622 123.082  1.00260.10           O  
ATOM   4797  CB  PHE 1 365     156.397 146.474 123.975  1.00260.10           C  
ATOM   4798  CG  PHE 1 365     157.610 145.628 123.727  1.00260.10           C  
ATOM   4799  CD1 PHE 1 365     157.507 144.407 123.082  1.00260.10           C  
ATOM   4800  CD2 PHE 1 365     158.859 146.053 124.152  1.00260.10           C  
ATOM   4801  CE1 PHE 1 365     158.629 143.627 122.856  1.00260.10           C  
ATOM   4802  CE2 PHE 1 365     159.984 145.279 123.933  1.00260.10           C  
ATOM   4803  CZ  PHE 1 365     159.868 144.063 123.284  1.00260.10           C  
ATOM   4804  H   PHE 1 365     156.360 148.423 121.866  1.00  0.00           H  
ATOM   4805  HA  PHE 1 365     155.270 145.686 122.337  1.00  0.00           H  
ATOM   4806 1HB  PHE 1 365     156.731 147.444 124.340  1.00  0.00           H  
ATOM   4807 2HB  PHE 1 365     155.817 146.007 124.770  1.00  0.00           H  
ATOM   4808  HD1 PHE 1 365     156.528 144.061 122.750  1.00  0.00           H  
ATOM   4809  HD2 PHE 1 365     158.948 147.012 124.664  1.00  0.00           H  
ATOM   4810  HE1 PHE 1 365     158.533 142.671 122.341  1.00  0.00           H  
ATOM   4811  HE2 PHE 1 365     160.961 145.624 124.271  1.00  0.00           H  
ATOM   4812  HZ  PHE 1 365     160.752 143.450 123.112  1.00  0.00           H  
ATOM   4813  N   GLU 1 366     153.225 146.618 123.547  1.00251.30           N  
ATOM   4814  CA  GLU 1 366     151.947 147.164 123.983  1.00251.30           C  
ATOM   4815  C   GLU 1 366     151.544 146.507 125.295  1.00251.30           C  
ATOM   4816  O   GLU 1 366     151.807 145.321 125.511  1.00251.30           O  
ATOM   4817  CB  GLU 1 366     150.837 146.953 122.935  1.00251.30           C  
ATOM   4818  CG  GLU 1 366     151.036 147.682 121.609  1.00251.30           C  
ATOM   4819  CD  GLU 1 366     151.954 146.940 120.652  1.00251.30           C  
ATOM   4820  OE1 GLU 1 366     152.099 145.708 120.797  1.00251.30           O  
ATOM   4821  OE2 GLU 1 366     152.531 147.591 119.755  1.00251.30           O  
ATOM   4822  H   GLU 1 366     153.359 145.617 123.551  1.00  0.00           H  
ATOM   4823  HA  GLU 1 366     152.063 148.238 124.135  1.00  0.00           H  
ATOM   4824 1HB  GLU 1 366     150.747 145.890 122.709  1.00  0.00           H  
ATOM   4825 2HB  GLU 1 366     149.882 147.283 123.345  1.00  0.00           H  
ATOM   4826 1HG  GLU 1 366     150.066 147.815 121.131  1.00  0.00           H  
ATOM   4827 2HG  GLU 1 366     151.451 148.669 121.808  1.00  0.00           H  
ATOM   4828  N   ILE 1 367     150.902 147.281 126.167  1.00207.15           N  
ATOM   4829  CA  ILE 1 367     150.505 146.811 127.487  1.00207.15           C  
ATOM   4830  C   ILE 1 367     149.077 147.278 127.754  1.00207.15           C  
ATOM   4831  O   ILE 1 367     148.647 148.332 127.276  1.00207.15           O  
ATOM   4832  CB  ILE 1 367     151.506 147.300 128.574  1.00207.15           C  
ATOM   4833  CG1 ILE 1 367     151.215 146.695 129.954  1.00207.15           C  
ATOM   4834  CG2 ILE 1 367     151.568 148.822 128.637  1.00207.15           C  
ATOM   4835  CD1 ILE 1 367     152.242 147.039 131.002  1.00207.15           C  
ATOM   4836  H   ILE 1 367     150.685 148.230 125.897  1.00  0.00           H  
ATOM   4837  HA  ILE 1 367     150.507 145.722 127.481  1.00  0.00           H  
ATOM   4838  HB  ILE 1 367     152.503 146.925 128.345  1.00  0.00           H  
ATOM   4839 1HG1 ILE 1 367     150.243 147.040 130.305  1.00  0.00           H  
ATOM   4840 2HG1 ILE 1 367     151.166 145.609 129.872  1.00  0.00           H  
ATOM   4841 1HG2 ILE 1 367     152.276 149.126 129.407  1.00  0.00           H  
ATOM   4842 2HG2 ILE 1 367     151.891 149.213 127.673  1.00  0.00           H  
ATOM   4843 3HG2 ILE 1 367     150.580 149.217 128.876  1.00  0.00           H  
ATOM   4844 1HD1 ILE 1 367     151.966 146.574 131.949  1.00  0.00           H  
ATOM   4845 2HD1 ILE 1 367     153.219 146.671 130.688  1.00  0.00           H  
ATOM   4846 3HD1 ILE 1 367     152.285 148.120 131.128  1.00  0.00           H  
ATOM   4847  N   SER 1 368     148.321 146.456 128.479  1.00198.34           N  
ATOM   4848  CA  SER 1 368     146.960 146.774 128.875  1.00198.34           C  
ATOM   4849  C   SER 1 368     146.862 146.789 130.394  1.00198.34           C  
ATOM   4850  O   SER 1 368     147.750 146.307 131.101  1.00198.34           O  
ATOM   4851  CB  SER 1 368     145.961 145.769 128.293  1.00198.34           C  
ATOM   4852  OG  SER 1 368     146.027 145.751 126.878  1.00198.34           O  
ATOM   4853  H   SER 1 368     148.722 145.573 128.761  1.00  0.00           H  
ATOM   4854  HA  SER 1 368     146.710 147.764 128.492  1.00  0.00           H  
ATOM   4855 1HB  SER 1 368     146.176 144.775 128.683  1.00  0.00           H  
ATOM   4856 2HB  SER 1 368     144.953 146.033 128.610  1.00  0.00           H  
ATOM   4857  HG  SER 1 368     146.700 146.391 126.636  1.00  0.00           H  
ATOM   4858  N   LEU 1 369     145.777 147.368 130.896  1.00188.63           N  
ATOM   4859  CA  LEU 1 369     145.584 147.476 132.331  1.00188.63           C  
ATOM   4860  C   LEU 1 369     144.118 147.240 132.662  1.00188.63           C  
ATOM   4861  O   LEU 1 369     143.228 147.799 132.017  1.00188.63           O  
ATOM   4862  CB  LEU 1 369     146.037 148.851 132.843  1.00188.63           C  
ATOM   4863  CG  LEU 1 369     146.094 149.141 134.345  1.00188.63           C  
ATOM   4864  CD1 LEU 1 369     146.513 147.918 135.140  1.00188.63           C  
ATOM   4865  CD2 LEU 1 369     147.037 150.299 134.620  1.00188.63           C  
ATOM   4866  H   LEU 1 369     145.073 147.740 130.275  1.00  0.00           H  
ATOM   4867  HA  LEU 1 369     146.187 146.711 132.819  1.00  0.00           H  
ATOM   4868 1HB  LEU 1 369     147.045 149.043 132.478  1.00  0.00           H  
ATOM   4869 2HB  LEU 1 369     145.373 149.611 132.431  1.00  0.00           H  
ATOM   4870  HG  LEU 1 369     145.097 149.400 134.704  1.00  0.00           H  
ATOM   4871 1HD1 LEU 1 369     146.541 148.166 136.201  1.00  0.00           H  
ATOM   4872 2HD1 LEU 1 369     145.796 147.114 134.975  1.00  0.00           H  
ATOM   4873 3HD1 LEU 1 369     147.502 147.596 134.817  1.00  0.00           H  
ATOM   4874 1HD2 LEU 1 369     147.068 150.496 135.692  1.00  0.00           H  
ATOM   4875 2HD2 LEU 1 369     148.037 150.045 134.268  1.00  0.00           H  
ATOM   4876 3HD2 LEU 1 369     146.683 151.188 134.098  1.00  0.00           H  
ATOM   4877  N   TYR 1 370     143.881 146.410 133.673  1.00192.51           N  
ATOM   4878  CA  TYR 1 370     142.550 146.145 134.197  1.00192.51           C  
ATOM   4879  C   TYR 1 370     142.542 146.473 135.681  1.00192.51           C  
ATOM   4880  O   TYR 1 370     143.489 146.145 136.401  1.00192.51           O  
ATOM   4881  CB  TYR 1 370     142.130 144.685 133.979  1.00192.51           C  
ATOM   4882  CG  TYR 1 370     142.004 144.272 132.528  1.00192.51           C  
ATOM   4883  CD1 TYR 1 370     143.117 143.893 131.786  1.00192.51           C  
ATOM   4884  CD2 TYR 1 370     140.763 144.244 131.906  1.00192.51           C  
ATOM   4885  CE1 TYR 1 370     142.998 143.515 130.462  1.00192.51           C  
ATOM   4886  CE2 TYR 1 370     140.635 143.867 130.580  1.00192.51           C  
ATOM   4887  CZ  TYR 1 370     141.756 143.503 129.865  1.00192.51           C  
ATOM   4888  OH  TYR 1 370     141.636 143.124 128.548  1.00192.51           O  
ATOM   4889  H   TYR 1 370     144.675 145.946 134.090  1.00  0.00           H  
ATOM   4890  HA  TYR 1 370     141.838 146.782 133.671  1.00  0.00           H  
ATOM   4891 1HB  TYR 1 370     142.858 144.023 134.450  1.00  0.00           H  
ATOM   4892 2HB  TYR 1 370     141.168 144.508 134.458  1.00  0.00           H  
ATOM   4893  HD1 TYR 1 370     144.105 143.891 132.247  1.00  0.00           H  
ATOM   4894  HD2 TYR 1 370     139.868 144.523 132.462  1.00  0.00           H  
ATOM   4895  HE1 TYR 1 370     143.883 143.221 129.898  1.00  0.00           H  
ATOM   4896  HE2 TYR 1 370     139.652 143.860 130.108  1.00  0.00           H  
ATOM   4897  HH  TYR 1 370     140.713 143.169 128.286  1.00  0.00           H  
ATOM   4898  N   GLY 1 371     141.469 147.114 136.136  1.00200.29           N  
ATOM   4899  CA  GLY 1 371     141.401 147.565 137.508  1.00200.29           C  
ATOM   4900  C   GLY 1 371     139.989 147.494 138.043  1.00200.29           C  
ATOM   4901  O   GLY 1 371     139.065 147.044 137.363  1.00200.29           O  
ATOM   4902  H   GLY 1 371     140.688 147.291 135.521  1.00  0.00           H  
ATOM   4903 1HA  GLY 1 371     142.057 146.952 138.126  1.00  0.00           H  
ATOM   4904 2HA  GLY 1 371     141.765 148.590 137.572  1.00  0.00           H  
ATOM   4905  N   THR 1 372     139.837 147.942 139.292  1.00224.27           N  
ATOM   4906  CA  THR 1 372     138.543 147.874 139.964  1.00224.27           C  
ATOM   4907  C   THR 1 372     137.537 148.841 139.354  1.00224.27           C  
ATOM   4908  O   THR 1 372     136.349 148.519 139.241  1.00224.27           O  
ATOM   4909  CB  THR 1 372     138.710 148.160 141.457  1.00224.27           C  
ATOM   4910  OG1 THR 1 372     139.417 149.394 141.632  1.00224.27           O  
ATOM   4911  CG2 THR 1 372     139.478 147.040 142.136  1.00224.27           C  
ATOM   4912  H   THR 1 372     140.627 148.335 139.784  1.00  0.00           H  
ATOM   4913  HA  THR 1 372     138.142 146.868 139.841  1.00  0.00           H  
ATOM   4914  HB  THR 1 372     137.729 148.251 141.922  1.00  0.00           H  
ATOM   4915  HG1 THR 1 372     139.628 149.766 140.772  1.00  0.00           H  
ATOM   4916 1HG2 THR 1 372     139.585 147.264 143.197  1.00  0.00           H  
ATOM   4917 2HG2 THR 1 372     138.936 146.102 142.015  1.00  0.00           H  
ATOM   4918 3HG2 THR 1 372     140.465 146.949 141.684  1.00  0.00           H  
ATOM   4919  N   VAL 1 373     137.987 150.026 138.955  1.00220.06           N  
ATOM   4920  CA  VAL 1 373     137.088 151.091 138.535  1.00220.06           C  
ATOM   4921  C   VAL 1 373     136.945 151.159 137.019  1.00220.06           C  
ATOM   4922  O   VAL 1 373     135.841 151.356 136.512  1.00220.06           O  
ATOM   4923  CB  VAL 1 373     137.551 152.446 139.110  1.00220.06           C  
ATOM   4924  CG1 VAL 1 373     136.391 153.423 139.142  1.00220.06           C
[truncated: 211,781 more chars]
