# Supplementary material for: Structure of dimeric lipoprotein lipase reveals a pore adjacent to the active site
Source: Nat Commun. 2023 May 4;14:2569. doi: 10.1038/s41467-023-38243-9 (PMC10160067; doi:10.1038/s41467-023-38243-9)
Supplement: Supplementary file 11 — Supplementary Dataset 8 [file 41467_2023_38243_MOESM11_ESM.txt]

HEADER                                            13-FEB-23   XXXX              
EXPDTA    THEORETICAL MODEL                                                     
REMARK 220                                                                      
REMARK 220 EXPERIMENTAL DETAILS                                                 
REMARK 220  EXPERIMENT TYPE                : THEORETICAL MODELLING              
REMARK 220  DATE OF DATA COLLECTION        : 13-FEB-23                          
REMARK 220                                                                      
REMARK 220 REMARK: MODEL GENERATED BY ROSETTA                                   
REMARK 220  VERSION 2023.05+release.36e9db9557d                                 
SEQRES   1 1  415  ASP PHE ARG ASP ILE GLU SER LYS PHE ALA LEU ARG THR
SEQRES   2 1  415  PRO GLU ASP THR ALA GLU ASP THR CYS HIS LEU ILE PRO
SEQRES   3 1  415  GLY VAL THR GLU SER VAL ALA ASN CYS HIS PHE ASN HIS
SEQRES   4 1  415  SER SER LYS THR PHE VAL VAL ILE HIS GLY TRP THR VAL
SEQRES   5 1  415  THR GLY MET TYR GLU SER TRP VAL PRO LYS LEU VAL ALA
SEQRES   6 1  415  ALA LEU TYR LYS ARG GLU PRO ASP SER ASN VAL ILE VAL
SEQRES   7 1  415  VAL ASP TRP LEU SER ARG ALA GLN GLN HIS TYR PRO VAL
SEQRES   8 1  415  SER ALA GLY TYR THR LYS LEU VAL GLY GLN ASP VAL ALA
SEQRES   9 1  415  LYS PHE MET ASN TRP MET ALA ASP GLU PHE ASN TYR PRO
SEQRES  10 1  415  LEU GLY ASN VAL HIS LEU LEU GLY TYR SER LEU GLY ALA
SEQRES  11 1  415  HIS ALA ALA GLY ILE ALA GLY SER LEU THR ASN LYS LYS
SEQRES  12 1  415  VAL ASN ARG ILE THR GLY LEU ASP PRO ALA GLY PRO ASN
SEQRES  13 1  415  PHE GLU TYR ALA GLU ALA PRO SER ARG LEU SER PRO ASP
SEQRES  14 1  415  ASP ALA ASP PHE VAL ASP VAL LEU HIS THR PHE THR ARG
SEQRES  15 1  415  GLY SER PRO GLY ARG SER ILE GLY ILE GLN LYS PRO VAL
SEQRES  16 1  415  GLY HIS VAL ASP ILE TYR PRO ASN GLY GLY THR PHE GLN
SEQRES  17 1  415  PRO GLY CYS VAL LYS CYS SER HIS GLU ARG SER VAL HIS
SEQRES  18 1  415  LEU PHE ILE ASP SER LEU LEU ASN GLU GLU ASN PRO SER
SEQRES  19 1  415  LYS ALA TYR ARG CYS ASN SER LYS GLU ALA PHE GLU LYS
SEQRES  20 1  415  GLY LEU CYS LEU SER CYS ARG LYS ASN ARG CYS ASN ASN
SEQRES  21 1  415  MET GLY TYR GLU ILE ASN LYS VAL ARG ALA LYS ARG SER
SEQRES  22 1  415  SER LYS MET TYR LEU LYS THR ARG SER GLN MET PRO TYR
SEQRES  23 1  415  LYS VAL PHE HIS TYR GLN VAL LYS ILE HIS PHE SER GLY
SEQRES  24 1  415  THR GLU SER ASN THR TYR THR ASN GLN ALA PHE GLU ILE
SEQRES  25 1  415  SER LEU TYR GLY THR VAL ALA GLU SER GLU ASN ILE PRO
SEQRES  26 1  415  PHE THR LEU PRO GLU VAL SER THR ASN LYS THR TYR SER
SEQRES  27 1  415  PHE LEU LEU TYR THR GLU VAL ASP ILE GLY GLU LEU LEU
SEQRES  28 1  415  MET LEU LYS LEU LYS TRP ILE SER ASP SER TYR PHE SER
SEQRES  29 1  415  TRP SER ASN TRP TRP SER SER PRO GLY PHE ASP ILE GLY
SEQRES  30 1  415  LYS ILE ARG VAL LYS ALA GLY GLU THR GLN LYS LYS VAL
SEQRES  31 1  415  ILE PHE CYS SER ARG GLU LYS MET SER TYR LEU GLN LYS
SEQRES  32 1  415  GLY LYS SER PRO VAL ILE PHE VAL LYS CYS HIS ASP
HETNAM     TGL 2   0  TGL                                                       
HELIX    1   1 VAL 1   95  TYR 1  103  1                                   9
HELIX    2   2 TRP 1  116  ARG 1  119  1                                   4
HELIX    3   3 TYR 1  124  SER 1  127  1                                   4
HELIX    4   4 ALA 1  128  TYR 1  130  1                                   3
HELIX    5   5 THR 1  131  GLU 1  148  1                                  18
HELIX    6   6 SER 1  162  LEU 1  174  1                                  13
HELIX    7   7 ALA 1  197  SER 1  199  1                                   3
HELIX    8   8 PRO 1  203  ASP 1  205  1                                   3
HELIX    9   9 PRO 1  237  GLY 1  240  1                                   4
HELIX   10  10 GLU 1  272  LEU 1  283  1                                  12
HELIX   11  11 LYS 1  297  GLU 1  301  1                                   5
HELIX   12  12 GLU 1  451  SER 1  454  1                                   4
SHEET    1   1 1 PHE 1  44  ARG 1  47  0
SHEET    2   2 1 THR 1  78  ILE 1  82  0
SHEET    3   3 1 ASN 1 110  VAL 1 114  0
SHEET    4   4 1 VAL 1 156  GLY 1 160  0
SHEET    5   5 1 ILE 1 182  GLY 1 184  0
SHEET    6   6 1 VAL 1 209  LEU 1 212  0
SHEET    7   7 1 VAL 1 233  TYR 1 236  0
SHEET    8   8 1 LYS 1 290  CYS 1 294  0
SHEET    9   9 1 CYS 1 313  ASN 1 315  0
SHEET   10  10 1 SER 1 329  LEU 1 333  0
SHEET   11  11 1 PHE 1 344  LYS 1 349  0
SHEET   12  12 1 ILE 1 350  SER 1 353  0
SHEET   13  13 1 GLU 1 366  GLY 1 371  0
SHEET   14  14 1 LYS 1 390  TYR 1 392  0
SHEET   15  15 1 LEU 1 395  THR 1 398  0
SHEET   16  16 1 LEU 1 405  LYS 1 411  0
SHEET   17  17 1 ASP 1 430  GLY 1 432  0
SHEET   18  18 1 ILE 1 434  ALA 1 438  0
SHEET   19  19 1 VAL 1 445  CYS 1 448  0
SHEET   20  20 1 VAL 1 466  CYS 1 468  0
SSBOND   1 CYS 1   57    CYS 1   70                          1555   1555  2.04
SSBOND   2 CYS 1  294    CYS 1  305                          1555   1555  2.03
SSBOND   3 CYS 1  308    CYS 1  313                          1555   1555  2.09
SSBOND   4 CYS 1  448    CYS 1  468                          1555   1555  2.05
ATOM      1  N   ASP 1  36     144.291 213.861 138.265  1.00318.03           N
ATOM      2  CA  ASP 1  36     145.028 212.706 137.765  1.00318.03           C
ATOM      3  C   ASP 1  36     146.527 212.974 137.736  1.00318.03           C
ATOM      4  O   ASP 1  36     146.971 214.113 137.873  1.00318.03           O
ATOM      5  CB  ASP 1  36     144.537 212.320 136.369  1.00318.03           C
ATOM      6  CG  ASP 1  36     144.772 210.857 136.056  1.00318.03           C
ATOM      7  OD1 ASP 1  36     145.429 210.167 136.864  1.00318.03           O
ATOM      8  OD2 ASP 1  36     144.284 210.388 135.007  1.00318.03           O
ATOM      9 1H   ASP 1  36     143.313 213.655 138.273  1.00  0.00           H
ATOM     10 2H   ASP 1  36     144.594 214.073 139.195  1.00  0.00           H
ATOM     11 3H   ASP 1  36     144.461 214.648 137.673  1.00  0.00           H
ATOM     12  HA  ASP 1  36     144.856 211.867 138.439  1.00  0.00           H
ATOM     13 1HB  ASP 1  36     143.470 212.531 136.287  1.00  0.00           H
ATOM     14 2HB  ASP 1  36     145.049 212.927 135.622  1.00  0.00           H
ATOM     15  N   PHE 1  37     147.304 211.908 137.551  1.00319.82           N
ATOM     16  CA  PHE 1  37     148.757 211.994 137.634  1.00319.82           C
ATOM     17  C   PHE 1  37     149.403 211.884 136.257  1.00319.82           C
ATOM     18  O   PHE 1  37     150.427 212.520 135.994  1.00319.82           O
ATOM     19  CB  PHE 1  37     149.316 210.908 138.565  1.00319.82           C
ATOM     20  CG  PHE 1  37     148.828 210.991 139.994  1.00319.82           C
ATOM     21  CD1 PHE 1  37     149.344 211.934 140.881  1.00319.82           C
ATOM     22  CD2 PHE 1  37     147.847 210.122 140.447  1.00319.82           C
ATOM     23  CE1 PHE 1  37     148.889 212.003 142.187  1.00319.82           C
ATOM     24  CE2 PHE 1  37     147.388 210.186 141.754  1.00319.82           C
ATOM     25  CZ  PHE 1  37     147.911 211.128 142.623  1.00319.82           C
ATOM     26  H   PHE 1  37     146.875 211.017 137.347  1.00  0.00           H
ATOM     27  HA  PHE 1  37     149.023 212.970 138.041  1.00  0.00           H
ATOM     28 1HB  PHE 1  37     149.049 209.925 138.180  1.00  0.00           H
ATOM     29 2HB  PHE 1  37     150.404 210.968 138.582  1.00  0.00           H
ATOM     30  HD1 PHE 1  37     150.116 212.623 140.536  1.00  0.00           H
ATOM     31  HD2 PHE 1  37     147.435 209.379 139.761  1.00  0.00           H
ATOM     32  HE1 PHE 1  37     149.303 212.746 142.869  1.00  0.00           H
ATOM     33  HE2 PHE 1  37     146.619 209.495 142.099  1.00  0.00           H
ATOM     34  HZ  PHE 1  37     147.551 211.178 143.650  1.00  0.00           H
ATOM     35  N   ARG 1  38     148.813 211.085 135.369  1.00315.60           N
ATOM     36  CA  ARG 1  38     149.326 210.889 134.021  1.00315.60           C
ATOM     37  C   ARG 1  38     148.126 210.394 133.224  1.00315.60           C
ATOM     38  O   ARG 1  38     147.543 209.358 133.565  1.00315.60           O
ATOM     39  CB  ARG 1  38     150.478 209.869 134.043  1.00315.60           C
ATOM     40  CG  ARG 1  38     151.043 209.243 132.742  1.00315.60           C
ATOM     41  CD  ARG 1  38     151.661 210.246 131.738  1.00315.60           C
ATOM     42  NE  ARG 1  38     150.860 210.651 130.592  1.00315.60           N
ATOM     43  CZ  ARG 1  38     151.199 211.632 129.765  1.00315.60           C
ATOM     44  NH1 ARG 1  38     152.308 212.331 129.941  1.00315.60           N
ATOM     45  NH2 ARG 1  38     150.405 211.919 128.738  1.00315.60           N
ATOM     46  H   ARG 1  38     147.976 210.599 135.653  1.00  0.00           H
ATOM     47  HA  ARG 1  38     149.703 211.843 133.651  1.00  0.00           H
ATOM     48 1HB  ARG 1  38     151.351 210.317 134.516  1.00  0.00           H
ATOM     49 2HB  ARG 1  38     150.188 209.006 134.642  1.00  0.00           H
ATOM     50 1HG  ARG 1  38     151.830 208.533 132.992  1.00  0.00           H
ATOM     51 2HG  ARG 1  38     150.244 208.727 132.209  1.00  0.00           H
ATOM     52 1HD  ARG 1  38     151.904 211.175 132.254  1.00  0.00           H
ATOM     53 2HD  ARG 1  38     152.569 209.821 131.311  1.00  0.00           H
ATOM     54  HE  ARG 1  38     149.997 210.153 130.423  1.00  0.00           H
ATOM     55 1HH1 ARG 1  38     152.919 212.124 130.719  1.00  0.00           H
ATOM     56 2HH1 ARG 1  38     152.544 213.073 129.298  1.00  0.00           H
ATOM     57 1HH2 ARG 1  38     149.555 211.392 128.594  1.00  0.00           H
ATOM     58 2HH2 ARG 1  38     150.652 212.663 128.102  1.00  0.00           H
ATOM     59  N   ASP 1  39     147.719 211.155 132.209  1.00306.97           N
ATOM     60  CA  ASP 1  39     146.623 210.745 131.334  1.00306.97           C
ATOM     61  C   ASP 1  39     146.988 209.451 130.612  1.00306.97           C
ATOM     62  O   ASP 1  39     148.087 209.326 130.061  1.00306.97           O
ATOM     63  CB  ASP 1  39     146.299 211.856 130.341  1.00306.97           C
ATOM     64  CG  ASP 1  39     145.667 213.064 131.009  1.00306.97           C
ATOM     65  OD1 ASP 1  39     144.649 212.893 131.712  1.00306.97           O
ATOM     66  OD2 ASP 1  39     146.193 214.184 130.834  1.00306.97           O
ATOM     67  H   ASP 1  39     148.179 212.038 132.039  1.00  0.00           H
ATOM     68  HA  ASP 1  39     145.743 210.553 131.949  1.00  0.00           H
ATOM     69 1HB  ASP 1  39     147.212 212.169 129.836  1.00  0.00           H
ATOM     70 2HB  ASP 1  39     145.616 211.476 129.581  1.00  0.00           H
ATOM     71  N   ILE 1  40     146.059 208.493 130.599  1.00279.53           N
ATOM     72  CA  ILE 1  40     146.304 207.204 129.961  1.00279.53           C
ATOM     73  C   ILE 1  40     145.506 207.107 128.669  1.00279.53           C
ATOM     74  O   ILE 1  40     144.268 207.148 128.678  1.00279.53           O
ATOM     75  CB  ILE 1  40     145.946 206.050 130.911  1.00279.53           C
ATOM     76  CG1 ILE 1  40     146.618 206.223 132.277  1.00279.53           C
ATOM     77  CG2 ILE 1  40     146.358 204.721 130.297  1.00279.53           C
ATOM     78  CD1 ILE 1  40     148.124 206.268 132.220  1.00279.53           C
ATOM     79  H   ILE 1  40     145.166 208.662 131.040  1.00  0.00           H
ATOM     80  HA  ILE 1  40     147.363 207.135 129.717  1.00  0.00           H
ATOM     81  HB  ILE 1  40     144.871 206.044 131.088  1.00  0.00           H
ATOM     82 1HG1 ILE 1  40     146.269 207.146 132.738  1.00  0.00           H
ATOM     83 2HG1 ILE 1  40     146.328 205.401 132.931  1.00  0.00           H
ATOM     84 1HG2 ILE 1  40     146.101 203.911 130.979  1.00  0.00           H
ATOM     85 2HG2 ILE 1  40     145.835 204.580 129.352  1.00  0.00           H
ATOM     86 3HG2 ILE 1  40     147.433 204.719 130.121  1.00  0.00           H
ATOM     87 1HD1 ILE 1  40     148.523 206.391 133.227  1.00  0.00           H
ATOM     88 2HD1 ILE 1  40     148.501 205.337 131.793  1.00  0.00           H
ATOM     89 3HD1 ILE 1  40     148.441 207.105 131.601  1.00  0.00           H
ATOM     90  N   GLU 1  41     146.214 206.977 127.547  1.00278.89           N
ATOM     91  CA  GLU 1  41     145.575 206.819 126.248  1.00278.89           C
ATOM     92  C   GLU 1  41     144.730 205.555 126.156  1.00278.89           C
ATOM     93  O   GLU 1  41     143.729 205.547 125.429  1.00278.89           O
ATOM     94  CB  GLU 1  41     146.610 206.803 125.111  1.00278.89           C
ATOM     95  CG  GLU 1  41     147.432 208.086 124.904  1.00278.89           C
ATOM     96  CD  GLU 1  41     148.700 208.145 125.741  1.00278.89           C
ATOM     97  OE1 GLU 1  41     148.978 207.169 126.469  1.00278.89           O
ATOM     98  OE2 GLU 1  41     149.415 209.169 125.669  1.00278.89           O
ATOM     99  H   GLU 1  41     147.222 206.990 127.601  1.00  0.00           H
ATOM    100  HA  GLU 1  41     144.904 207.663 126.087  1.00  0.00           H
ATOM    101 1HB  GLU 1  41     147.326 206.000 125.282  1.00  0.00           H
ATOM    102 2HB  GLU 1  41     146.109 206.600 124.165  1.00  0.00           H
ATOM    103 1HG  GLU 1  41     147.711 208.161 123.854  1.00  0.00           H
ATOM    104 2HG  GLU 1  41     146.811 208.946 125.149  1.00  0.00           H
ATOM    105  N   SER 1  42     145.107 204.494 126.864  1.00258.25           N
ATOM    106  CA  SER 1  42     144.351 203.248 126.842  1.00258.25           C
ATOM    107  C   SER 1  42     143.232 203.302 127.875  1.00258.25           C
ATOM    108  O   SER 1  42     143.486 203.544 129.060  1.00258.25           O
ATOM    109  CB  SER 1  42     145.278 202.064 127.111  1.00258.25           C
ATOM    110  OG  SER 1  42     146.242 201.920 126.082  1.00258.25           O
ATOM    111  H   SER 1  42     145.939 204.555 127.433  1.00  0.00           H
ATOM    112  HA  SER 1  42     143.908 203.129 125.852  1.00  0.00           H
ATOM    113 1HB  SER 1  42     145.782 202.208 128.065  1.00  0.00           H
ATOM    114 2HB  SER 1  42     144.688 201.152 127.186  1.00  0.00           H
ATOM    115  HG  SER 1  42     145.888 202.382 125.319  1.00  0.00           H
ATOM    116  N   LYS 1  43     141.997 203.097 127.428  1.00257.74           N
ATOM    117  CA  LYS 1  43     140.862 203.152 128.337  1.00257.74           C
ATOM    118  C   LYS 1  43     140.852 201.915 129.235  1.00257.74           C
ATOM    119  O   LYS 1  43     141.344 200.843 128.869  1.00257.74           O
ATOM    120  CB  LYS 1  43     139.554 203.311 127.543  1.00257.74           C
ATOM    121  CG  LYS 1  43     139.149 202.139 126.659  1.00257.74           C
ATOM    122  CD  LYS 1  43     137.749 202.262 126.079  1.00257.74           C
ATOM    123  CE  LYS 1  43     136.676 201.933 127.088  1.00257.74           C
ATOM    124  NZ  LYS 1  43     135.319 201.889 126.485  1.00257.74           N
ATOM    125  H   LYS 1  43     141.835 202.900 126.451  1.00  0.00           H
ATOM    126  HA  LYS 1  43     140.983 204.017 128.991  1.00  0.00           H
ATOM    127 1HB  LYS 1  43     138.727 203.482 128.233  1.00  0.00           H
ATOM    128 2HB  LYS 1  43     139.625 204.183 126.893  1.00  0.00           H
ATOM    129 1HG  LYS 1  43     139.846 202.056 125.825  1.00  0.00           H
ATOM    130 2HG  LYS 1  43     139.188 201.217 127.236  1.00  0.00           H
ATOM    131 1HD  LYS 1  43     137.589 203.281 125.726  1.00  0.00           H
ATOM    132 2HD  LYS 1  43     137.644 201.582 125.233  1.00  0.00           H
ATOM    133 1HE  LYS 1  43     136.886 200.963 127.538  1.00  0.00           H
ATOM    134 2HE  LYS 1  43     136.678 202.684 127.879  1.00  0.00           H
ATOM    135 1HZ  LYS 1  43     134.640 201.667 127.199  1.00  0.00           H
ATOM    136 2HZ  LYS 1  43     135.100 202.789 126.081  1.00  0.00           H
ATOM    137 3HZ  LYS 1  43     135.293 201.182 125.764  1.00  0.00           H
ATOM    138  N   PHE 1  44     140.332 202.088 130.444  1.00259.48           N
ATOM    139  CA  PHE 1  44     140.142 201.005 131.400  1.00259.48           C
ATOM    140  C   PHE 1  44     138.662 200.671 131.504  1.00259.48           C
ATOM    141  O   PHE 1  44     137.805 201.553 131.396  1.00259.48           O
ATOM    142  CB  PHE 1  44     140.676 201.377 132.795  1.00259.48           C
ATOM    143  CG  PHE 1  44     142.171 201.657 132.870  1.00259.48           C
ATOM    144  CD1 PHE 1  44     143.038 201.388 131.814  1.00259.48           C
ATOM    145  CD2 PHE 1  44     142.690 202.259 134.007  1.00259.48           C
ATOM    146  CE1 PHE 1  44     144.391 201.668 131.917  1.00259.48           C
ATOM    147  CE2 PHE 1  44     144.038 202.550 134.110  1.00259.48           C
ATOM    148  CZ  PHE 1  44     144.889 202.251 133.069  1.00259.48           C
ATOM    149  H   PHE 1  44     140.058 203.026 130.702  1.00  0.00           H
ATOM    150  HA  PHE 1  44     140.695 200.132 131.048  1.00  0.00           H
ATOM    151 1HB  PHE 1  44     140.161 202.266 133.156  1.00  0.00           H
ATOM    152 2HB  PHE 1  44     140.462 200.569 133.494  1.00  0.00           H
ATOM    153  HD1 PHE 1  44     142.641 200.951 130.897  1.00  0.00           H
ATOM    154  HD2 PHE 1  44     142.017 202.495 134.832  1.00  0.00           H
ATOM    155  HE1 PHE 1  44     145.060 201.430 131.091  1.00  0.00           H
ATOM    156  HE2 PHE 1  44     144.430 203.016 135.015  1.00  0.00           H
ATOM    157  HZ  PHE 1  44     145.952 202.472 133.153  1.00  0.00           H
ATOM    158  N   ALA 1  45     138.359 199.392 131.723  1.00241.75           N
ATOM    159  CA  ALA 1  45     136.975 199.000 131.976  1.00241.75           C
ATOM    160  C   ALA 1  45     136.924 198.110 133.210  1.00241.75           C
ATOM    161  O   ALA 1  45     137.838 197.315 133.440  1.00241.75           O
ATOM    162  CB  ALA 1  45     136.379 198.289 130.766  1.00241.75           C
ATOM    163  H   ALA 1  45     139.078 198.683 131.718  1.00  0.00           H
ATOM    164  HA  ALA 1  45     136.397 199.904 132.168  1.00  0.00           H
ATOM    165 1HB  ALA 1  45     135.348 198.007 130.980  1.00  0.00           H
ATOM    166 2HB  ALA 1  45     136.402 198.957 129.904  1.00  0.00           H
ATOM    167 3HB  ALA 1  45     136.961 197.395 130.547  1.00  0.00           H
ATOM    168  N   LEU 1  46     135.864 198.252 134.000  1.00241.35           N
ATOM    169  CA  LEU 1  46     135.667 197.410 135.173  1.00241.35           C
ATOM    170  C   LEU 1  46     134.411 196.584 134.927  1.00241.35           C
ATOM    171  O   LEU 1  46     133.360 197.127 134.576  1.00241.35           O
ATOM    172  CB  LEU 1  46     135.560 198.259 136.437  1.00241.35           C
ATOM    173  CG  LEU 1  46     135.406 197.574 137.800  1.00241.35           C
ATOM    174  CD1 LEU 1  46     136.034 198.438 138.881  1.00241.35           C
ATOM    175  CD2 LEU 1  46     133.944 197.316 138.141  1.00241.35           C
ATOM    176  H   LEU 1  46     135.177 198.960 133.782  1.00  0.00           H
ATOM    177  HA  LEU 1  46     136.528 196.748 135.272  1.00  0.00           H
ATOM    178 1HB  LEU 1  46     136.456 198.875 136.519  1.00  0.00           H
ATOM    179 2HB  LEU 1  46     134.698 198.919 136.341  1.00  0.00           H
ATOM    180  HG  LEU 1  46     135.929 196.618 137.788  1.00  0.00           H
ATOM    181 1HD1 LEU 1  46     135.923 197.949 139.848  1.00  0.00           H
ATOM    182 2HD1 LEU 1  46     137.093 198.577 138.665  1.00  0.00           H
ATOM    183 3HD1 LEU 1  46     135.537 199.408 138.905  1.00  0.00           H
ATOM    184 1HD2 LEU 1  46     133.879 196.829 139.114  1.00  0.00           H
ATOM    185 2HD2 LEU 1  46     133.405 198.262 138.172  1.00  0.00           H
ATOM    186 3HD2 LEU 1  46     133.503 196.671 137.382  1.00  0.00           H
ATOM    187  N   ARG 1  47     134.520 195.275 135.106  1.00250.68           N
ATOM    188  CA  ARG 1  47     133.435 194.367 134.782  1.00250.68           C
ATOM    189  C   ARG 1  47     132.615 194.027 136.022  1.00250.68           C
ATOM    190  O   ARG 1  47     133.053 194.195 137.162  1.00250.68           O
ATOM    191  CB  ARG 1  47     133.984 193.095 134.138  1.00250.68           C
ATOM    192  CG  ARG 1  47     134.926 193.373 132.980  1.00250.68           C
ATOM    193  CD  ARG 1  47     134.210 194.083 131.843  1.00250.68           C
ATOM    194  NE  ARG 1  47     133.037 193.348 131.387  1.00250.68           N
ATOM    195  CZ  ARG 1  47     133.082 192.182 130.758  1.00250.68           C
ATOM    196  NH1 ARG 1  47     134.231 191.596 130.464  1.00250.68           N
ATOM    197  NH2 ARG 1  47     131.942 191.592 130.408  1.00250.68           N
ATOM    198  H   ARG 1  47     135.381 194.900 135.478  1.00  0.00           H
ATOM    199  HA  ARG 1  47     132.770 194.861 134.071  1.00  0.00           H
ATOM    200 1HB  ARG 1  47     134.516 192.510 134.886  1.00  0.00           H
ATOM    201 2HB  ARG 1  47     133.157 192.485 133.774  1.00  0.00           H
ATOM    202 1HG  ARG 1  47     135.746 194.005 133.321  1.00  0.00           H
ATOM    203 2HG  ARG 1  47     135.327 192.431 132.603  1.00  0.00           H
ATOM    204 1HD  ARG 1  47     133.882 195.066 132.178  1.00  0.00           H
ATOM    205 2HD  ARG 1  47     134.888 194.193 130.998  1.00  0.00           H
ATOM    206  HE  ARG 1  47     132.129 193.757 131.562  1.00  0.00           H
ATOM    207 1HH1 ARG 1  47     135.102 192.038 130.719  1.00  0.00           H
ATOM    208 2HH1 ARG 1  47     134.236 190.707 129.985  1.00  0.00           H
ATOM    209 1HH2 ARG 1  47     131.059 192.034 130.622  1.00  0.00           H
ATOM    210 2HH2 ARG 1  47     131.961 190.705 129.929  1.00  0.00           H
ATOM    211  N   THR 1  48     131.408 193.541 135.774  1.00258.71           N
ATOM    212  CA  THR 1  48     130.444 193.126 136.780  1.00258.71           C
ATOM    213  C   THR 1  48     129.712 191.906 136.238  1.00258.71           C
ATOM    214  O   THR 1  48     129.635 191.719 135.018  1.00258.71           O
ATOM    215  CB  THR 1  48     129.487 194.297 137.093  1.00258.71           C
ATOM    216  OG1 THR 1  48     128.665 193.994 138.229  1.00258.71           O
ATOM    217  CG2 THR 1  48     128.604 194.660 135.907  1.00258.71           C
ATOM    218  H   THR 1  48     131.164 193.462 134.797  1.00  0.00           H
ATOM    219  HA  THR 1  48     130.985 192.856 137.687  1.00  0.00           H
ATOM    220  HB  THR 1  48     130.067 195.178 137.368  1.00  0.00           H
ATOM    221  HG1 THR 1  48     129.224 193.756 138.974  1.00  0.00           H
ATOM    222 1HG2 THR 1  48     127.951 195.488 136.180  1.00  0.00           H
ATOM    223 2HG2 THR 1  48     129.231 194.954 135.065  1.00  0.00           H
ATOM    224 3HG2 THR 1  48     128.000 193.798 135.627  1.00  0.00           H
ATOM    225  N   PRO 1  49     129.239 191.002 137.111  1.00255.04           N
ATOM    226  CA  PRO 1  49     128.507 189.824 136.607  1.00255.04           C
ATOM    227  C   PRO 1  49     127.287 190.158 135.764  1.00255.04           C
ATOM    228  O   PRO 1  49     126.897 189.343 134.919  1.00255.04           O
ATOM    229  CB  PRO 1  49     128.117 189.074 137.889  1.00255.04           C
ATOM    230  CG  PRO 1  49     128.175 190.092 138.967  1.00255.04           C
ATOM    231  CD  PRO 1  49     129.317 190.977 138.590  1.00255.04           C
ATOM    232  HA  PRO 1  49     129.182 189.216 135.988  1.00  0.00           H
ATOM    233 1HB  PRO 1  49     127.114 188.637 137.779  1.00  0.00           H
ATOM    234 2HB  PRO 1  49     128.814 188.240 138.063  1.00  0.00           H
ATOM    235 1HG  PRO 1  49     127.221 190.636 139.026  1.00  0.00           H
ATOM    236 2HG  PRO 1  49     128.324 189.604 139.942  1.00  0.00           H
ATOM    237 1HD  PRO 1  49     129.166 191.976 139.026  1.00  0.00           H
ATOM    238 2HD  PRO 1  49     130.259 190.536 138.950  1.00  0.00           H
ATOM    239  N   GLU 1  50     126.675 191.323 135.957  1.00280.82           N
ATOM    240  CA  GLU 1  50     125.539 191.750 135.141  1.00280.82           C
ATOM    241  C   GLU 1  50     126.017 192.464 133.877  1.00280.82           C
ATOM    242  O   GLU 1  50     125.707 193.630 133.635  1.00280.82           O
ATOM    243  CB  GLU 1  50     124.568 192.635 135.933  1.00280.82           C
ATOM    244  CG  GLU 1  50     123.739 192.047 137.125  1.00280.82           C
ATOM    245  CD  GLU 1  50     124.439 191.976 138.483  1.00280.82           C
ATOM    246  OE1 GLU 1  50     125.566 192.497 138.615  1.00280.82           O
ATOM    247  OE2 GLU 1  50     123.855 191.392 139.419  1.00280.82           O
ATOM    248  H   GLU 1  50     127.009 191.930 136.693  1.00  0.00           H
ATOM    249  HA  GLU 1  50     124.995 190.865 134.813  1.00  0.00           H
ATOM    250 1HB  GLU 1  50     125.113 193.473 136.368  1.00  0.00           H
ATOM    251 2HB  GLU 1  50     123.818 193.047 135.259  1.00  0.00           H
ATOM    252 1HG  GLU 1  50     122.845 192.652 137.264  1.00  0.00           H
ATOM    253 2HG  GLU 1  50     123.426 191.036 136.873  1.00  0.00           H
ATOM    254  N   ASP 1  51     126.785 191.748 133.059  1.00282.61           N
ATOM    255  CA  ASP 1  51     127.419 192.321 131.875  1.00282.61           C
ATOM    256  C   ASP 1  51     127.602 191.182 130.888  1.00282.61           C
ATOM    257  O   ASP 1  51     128.360 190.246 131.161  1.00282.61           O
ATOM    258  CB  ASP 1  51     128.766 192.971 132.239  1.00282.61           C
ATOM    259  CG  ASP 1  51     129.465 193.646 131.052  1.00282.61           C
ATOM    260  OD1 ASP 1  51     129.106 193.426 129.877  1.00282.61           O
ATOM    261  OD2 ASP 1  51     130.409 194.420 131.310  1.00282.61           O
ATOM    262  H   ASP 1  51     126.929 190.771 133.272  1.00  0.00           H
ATOM    263  HA  ASP 1  51     126.762 193.090 131.468  1.00  0.00           H
ATOM    264 1HB  ASP 1  51     128.611 193.721 133.015  1.00  0.00           H
ATOM    265 2HB  ASP 1  51     129.439 192.214 132.645  1.00  0.00           H
ATOM    266  N   THR 1  52     126.919 191.256 129.748  1.00291.53           N
ATOM    267  CA  THR 1  52     126.981 190.160 128.792  1.00291.53           C
ATOM    268  C   THR 1  52     127.730 190.547 127.521  1.00291.53           C
ATOM    269  O   THR 1  52     128.420 189.713 126.928  1.00291.53           O
ATOM    270  CB  THR 1  52     125.570 189.688 128.436  1.00291.53           C
ATOM    271  OG1 THR 1  52     124.829 190.779 127.875  1.00291.53           O
ATOM    272  CG2 THR 1  52     124.852 189.180 129.677  1.00291.53           C
ATOM    273  H   THR 1  52     126.353 192.065 129.532  1.00  0.00           H
ATOM    274  HA  THR 1  52     127.524 189.332 129.250  1.00  0.00           H
ATOM    275  HB  THR 1  52     125.629 188.885 127.702  1.00  0.00           H
ATOM    276  HG1 THR 1  52     125.261 191.607 128.097  1.00  0.00           H
ATOM    277 1HG2 THR 1  52     123.850 188.847 129.407  1.00  0.00           H
ATOM    278 2HG2 THR 1  52     125.410 188.345 130.103  1.00  0.00           H
ATOM    279 3HG2 THR 1  52     124.783 189.982 130.412  1.00  0.00           H
ATOM    280  N   ALA 1  53     127.645 191.815 127.122  1.00304.17           N
ATOM    281  CA  ALA 1  53     128.320 192.284 125.916  1.00304.17           C
ATOM    282  C   ALA 1  53     128.272 193.802 125.814  1.00304.17           C
ATOM    283  O   ALA 1  53     127.942 194.360 124.764  1.00304.17           O
ATOM    284  CB  ALA 1  53     127.717 191.644 124.665  1.00304.17           C
ATOM    285  H   ALA 1  53     127.101 192.470 127.667  1.00  0.00           H
ATOM    286  HA  ALA 1  53     129.369 191.995 125.981  1.00  0.00           H
ATOM    287 1HB  ALA 1  53     128.239 192.010 123.781  1.00  0.00           H
ATOM    288 2HB  ALA 1  53     127.820 190.560 124.725  1.00  0.00           H
ATOM    289 3HB  ALA 1  53     126.661 191.903 124.597  1.00  0.00           H
ATOM    290  N   GLU 1  54     128.604 194.495 126.901  1.00297.71           N
ATOM    291  CA  GLU 1  54     128.526 195.949 126.935  1.00297.71           C
ATOM    292  C   GLU 1  54     129.600 196.489 127.872  1.00297.71           C
ATOM    293  O   GLU 1  54     130.302 195.734 128.551  1.00297.71           O
ATOM    294  CB  GLU 1  54     127.131 196.437 127.357  1.00297.71           C
ATOM    295  CG  GLU 1  54     126.497 195.695 128.530  1.00297.71           C
ATOM    296  CD  GLU 1  54     125.559 194.581 128.092  1.00297.71           C
ATOM    297  OE1 GLU 1  54     124.601 194.871 127.345  1.00297.71           O
ATOM    298  OE2 GLU 1  54     125.773 193.422 128.502  1.00297.71           O
ATOM    299  H   GLU 1  54     128.916 194.001 127.724  1.00  0.00           H
ATOM    300  HA  GLU 1  54     128.726 196.329 125.933  1.00  0.00           H
ATOM    301 1HB  GLU 1  54     127.182 197.490 127.633  1.00  0.00           H
ATOM    302 2HB  GLU 1  54     126.445 196.353 126.513  1.00  0.00           H
ATOM    303 1HG  GLU 1  54     127.287 195.265 129.145  1.00  0.00           H
ATOM    304 2HG  GLU 1  54     125.944 196.406 129.141  1.00  0.00           H
ATOM    305  N   ASP 1  55     129.745 197.809 127.878  1.00289.65           N
ATOM    306  CA  ASP 1  55     130.650 198.500 128.787  1.00289.65           C
ATOM    307  C   ASP 1  55     129.817 199.134 129.894  1.00289.65           C
ATOM    308  O   ASP 1  55     129.177 200.170 129.681  1.00289.65           O
ATOM    309  CB  ASP 1  55     131.465 199.563 128.044  1.00289.65           C
ATOM    310  CG  ASP 1  55     132.561 200.195 128.905  1.00289.65           C
ATOM    311  OD1 ASP 1  55     132.666 199.892 130.114  1.00289.65           O
ATOM    312  OD2 ASP 1  55     133.323 201.022 128.361  1.00289.65           O
ATOM    313  H   ASP 1  55     129.200 198.350 127.221  1.00  0.00           H
ATOM    314  HA  ASP 1  55     131.341 197.770 129.209  1.00  0.00           H
ATOM    315 1HB  ASP 1  55     131.930 199.116 127.166  1.00  0.00           H
ATOM    316 2HB  ASP 1  55     130.800 200.353 127.696  1.00  0.00           H
ATOM    317  N   THR 1  56     129.827 198.511 131.071  1.00296.98           N
ATOM    318  CA  THR 1  56     128.897 198.873 132.137  1.00296.98           C
ATOM    319  C   THR 1  56     129.119 200.317 132.577  1.00296.98           C
ATOM    320  O   THR 1  56     128.166 201.094 132.697  1.00296.98           O
ATOM    321  CB  THR 1  56     129.053 197.918 133.327  1.00296.98           C
ATOM    322  OG1 THR 1  56     128.717 196.587 132.922  1.00296.98           O
ATOM    323  CG2 THR 1  56     128.136 198.336 134.469  1.00296.98           C
ATOM    324  H   THR 1  56     130.493 197.769 131.231  1.00  0.00           H
ATOM    325  HA  THR 1  56     127.880 198.790 131.752  1.00  0.00           H
ATOM    326  HB  THR 1  56     130.086 197.934 133.673  1.00  0.00           H
ATOM    327  HG1 THR 1  56     128.720 196.535 131.962  1.00  0.00           H
ATOM    328 1HG2 THR 1  56     128.260 197.647 135.305  1.00  0.00           H
ATOM    329 2HG2 THR 1  56     128.391 199.346 134.790  1.00  0.00           H
ATOM    330 3HG2 THR 1  56     127.101 198.312 134.132  1.00  0.00           H
ATOM    331  N   CYS 1  57     130.375 200.686 132.815  1.00307.77           N
ATOM    332  CA  CYS 1  57     130.727 201.946 133.453  1.00307.77           C
ATOM    333  C   CYS 1  57     132.203 202.233 133.225  1.00307.77           C
ATOM    334  O   CYS 1  57     133.044 201.341 133.381  1.00307.77           O
ATOM    335  CB  CYS 1  57     130.419 201.902 134.950  1.00307.77           C
ATOM    336  SG  CYS 1  57     130.793 203.434 135.807  1.00307.77           S
ATOM    337  H   CYS 1  57     131.112 200.054 132.535  1.00  0.00           H
ATOM    338  HA  CYS 1  57     130.134 202.740 133.001  1.00  0.00           H
ATOM    339 1HB  CYS 1  57     129.362 201.677 135.096  1.00  0.00           H
ATOM    340 2HB  CYS 1  57     130.992 201.100 135.415  1.00  0.00           H
ATOM    341  N   HIS 1  58     132.515 203.472 132.855  1.00296.14           N
ATOM    342  CA  HIS 1  58     133.895 203.937 132.783  1.00296.14           C
ATOM    343  C   HIS 1  58     134.258 204.644 134.081  1.00296.14           C
ATOM    344  O   HIS 1  58     133.677 205.683 134.414  1.00296.14           O
ATOM    345  CB  HIS 1  58     134.102 204.865 131.584  1.00296.14           C
ATOM    346  CG  HIS 1  58     135.508 205.366 131.441  1.00296.14           C
ATOM    347  ND1 HIS 1  58     136.522 204.600 130.906  1.00296.14           N
ATOM    348  CD2 HIS 1  58     136.061 206.568 131.726  1.00296.14           C
ATOM    349  CE1 HIS 1  58     137.642 205.299 130.894  1.00296.14           C
ATOM    350  NE2 HIS 1  58     137.389 206.499 131.385  1.00296.14           N
ATOM    351  H   HIS 1  58     131.768 204.108 132.617  1.00  0.00           H
ATOM    352  HA  HIS 1  58     134.561 203.083 132.662  1.00  0.00           H
ATOM    353 1HB  HIS 1  58     133.834 204.340 130.667  1.00  0.00           H
ATOM    354 2HB  HIS 1  58     133.442 205.727 131.673  1.00  0.00           H
ATOM    355  HD2 HIS 1  58     135.548 207.428 132.158  1.00  0.00           H
ATOM    356  HE1 HIS 1  58     138.611 204.946 130.540  1.00  0.00           H
ATOM    357  HE2 HIS 1  58     138.059 207.247 131.494  1.00  0.00           H
ATOM    358  N   LEU 1  59     135.216 204.081 134.809  1.00283.17           N
ATOM    359  CA  LEU 1  59     135.614 204.606 136.108  1.00283.17           C
ATOM    360  C   LEU 1  59     136.710 205.640 135.882  1.00283.17           C
ATOM    361  O   LEU 1  59     137.821 205.296 135.464  1.00283.17           O
ATOM    362  CB  LEU 1  59     136.089 203.479 137.020  1.00283.17           C
ATOM    363  CG  LEU 1  59     136.547 203.904 138.414  1.00283.17           C
ATOM    364  CD1 LEU 1  59     135.414 204.605 139.144  1.00283.17           C
ATOM    365  CD2 LEU 1  59     137.033 202.699 139.202  1.00283.17           C
ATOM    366  H   LEU 1  59     135.683 203.262 134.445  1.00  0.00           H
ATOM    367  HA  LEU 1  59     134.749 205.083 136.567  1.00  0.00           H
ATOM    368 1HB  LEU 1  59     135.275 202.765 137.143  1.00  0.00           H
ATOM    369 2HB  LEU 1  59     136.922 202.969 136.538  1.00  0.00           H
ATOM    370  HG  LEU 1  59     137.362 204.623 138.326  1.00  0.00           H
ATOM    371 1HD1 LEU 1  59     135.752 204.904 140.137  1.00  0.00           H
ATOM    372 2HD1 LEU 1  59     135.112 205.489 138.583  1.00  0.00           H
ATOM    373 3HD1 LEU 1  59     134.567 203.926 139.238  1.00  0.00           H
ATOM    374 1HD2 LEU 1  59     137.357 203.019 140.192  1.00  0.00           H
ATOM    375 2HD2 LEU 1  59     136.222 201.978 139.301  1.00  0.00           H
ATOM    376 3HD2 LEU 1  59     137.869 202.235 138.678  1.00  0.00           H
ATOM    377  N   ILE 1  60     136.394 206.906 136.136  1.00299.09           N
ATOM    378  CA  ILE 1  60     137.321 208.006 135.884  1.00299.09           C
ATOM    379  C   ILE 1  60     138.406 208.013 136.956  1.00299.09           C
ATOM    380  O   ILE 1  60     138.128 207.677 138.118  1.00299.09           O
ATOM    381  CB  ILE 1  60     136.575 209.352 135.805  1.00299.09           C
ATOM    382  CG1 ILE 1  60     135.883 209.681 137.128  1.00299.09           C
ATOM    383  CG2 ILE 1  60     135.566 209.334 134.666  1.00299.09           C
ATOM    384  CD1 ILE 1  60     135.330 211.088 137.197  1.00299.09           C
ATOM    385  H   ILE 1  60     135.481 207.110 136.518  1.00  0.00           H
ATOM    386  HA  ILE 1  60     137.814 207.831 134.928  1.00  0.00           H
ATOM    387  HB  ILE 1  60     137.290 210.155 135.633  1.00  0.00           H
ATOM    388 1HG1 ILE 1  60     135.061 208.985 137.292  1.00  0.00           H
ATOM    389 2HG1 ILE 1  60     136.587 209.553 137.950  1.00  0.00           H
ATOM    390 1HG2 ILE 1  60     135.046 210.292 134.624  1.00  0.00           H
ATOM    391 2HG2 ILE 1  60     136.084 209.162 133.723  1.00  0.00           H
ATOM    392 3HG2 ILE 1  60     134.842 208.536 134.832  1.00  0.00           H
ATOM    393 1HD1 ILE 1  60     134.855 211.246 138.165  1.00  0.00           H
ATOM    394 2HD1 ILE 1  60     136.142 211.804 137.071  1.00  0.00           H
ATOM    395 3HD1 ILE 1  60     134.595 211.229 136.405  1.00  0.00           H
ATOM    396  N   PRO 1  61     139.653 208.337 136.620  1.00316.29           N
ATOM    397  CA  PRO 1  61     140.707 208.403 137.635  1.00316.29           C
ATOM    398  C   PRO 1  61     140.537 209.643 138.509  1.00316.29           C
ATOM    399  O   PRO 1  61     139.872 210.610 138.145  1.00316.29           O
ATOM    400  CB  PRO 1  61     141.992 208.462 136.804  1.00316.29           C
ATOM    401  CG  PRO 1  61     141.590 209.130 135.547  1.00316.29           C
ATOM    402  CD  PRO 1  61     140.186 208.677 135.265  1.00316.29           C
ATOM    403  HA  PRO 1  61     140.679 207.490 138.247  1.00  0.00           H
ATOM    404 1HB  PRO 1  61     142.768 209.018 137.352  1.00  0.00           H
ATOM    405 2HB  PRO 1  61     142.380 207.445 136.640  1.00  0.00           H
ATOM    406 1HG  PRO 1  61     141.652 210.223 135.660  1.00  0.00           H
ATOM    407 2HG  PRO 1  61     142.279 208.856 134.734  1.00  0.00           H
ATOM    408 1HD  PRO 1  61     139.621 209.498 134.800  1.00  0.00           H
ATOM    409 2HD  PRO 1  61     140.209 207.798 134.602  1.00  0.00           H
ATOM    410  N   GLY 1  62     141.160 209.594 139.678  1.00313.87           N
ATOM    411  CA  GLY 1  62     141.162 210.716 140.590  1.00313.87           C
ATOM    412  C   GLY 1  62     140.274 210.467 141.796  1.00313.87           C
ATOM    413  O   GLY 1  62     139.517 209.500 141.863  1.00313.87           O
ATOM    414  H   GLY 1  62     141.647 208.748 139.937  1.00  0.00           H
ATOM    415 1HA  GLY 1  62     142.180 210.910 140.926  1.00  0.00           H
ATOM    416 2HA  GLY 1  62     140.820 211.610 140.069  1.00  0.00           H
ATOM    417  N   VAL 1  63     140.358 211.380 142.761  1.00305.93           N
ATOM    418  CA  VAL 1  63     139.682 211.179 144.037  1.00305.93           C
ATOM    419  C   VAL 1  63     138.215 211.535 143.841  1.00305.93           C
ATOM    420  O   VAL 1  63     137.768 212.637 144.176  1.00305.93           O
ATOM    421  CB  VAL 1  63     140.332 212.007 145.161  1.00305.93           C
ATOM    422  CG1 VAL 1  63     139.657 211.726 146.504  1.00305.93           C
ATOM    423  CG2 VAL 1  63     141.823 211.717 145.239  1.00305.93           C
ATOM    424  H   VAL 1  63     140.894 212.224 142.616  1.00  0.00           H
ATOM    425  HA  VAL 1  63     139.758 210.124 144.307  1.00  0.00           H
ATOM    426  HB  VAL 1  63     140.181 213.067 144.953  1.00  0.00           H
ATOM    427 1HG1 VAL 1  63     140.132 212.323 147.283  1.00  0.00           H
ATOM    428 2HG1 VAL 1  63     138.601 211.986 146.442  1.00  0.00           H
ATOM    429 3HG1 VAL 1  63     139.757 210.668 146.747  1.00  0.00           H
ATOM    430 1HG2 VAL 1  63     142.269 212.312 146.037  1.00  0.00           H
ATOM    431 2HG2 VAL 1  63     141.978 210.658 145.445  1.00  0.00           H
ATOM    432 3HG2 VAL 1  63     142.294 211.975 144.290  1.00  0.00           H
ATOM    433  N   THR 1  64     137.473 210.604 143.250  1.00299.98           N
ATOM    434  CA  THR 1  64     136.045 210.756 142.997  1.00299.98           C
ATOM    435  C   THR 1  64     135.366 209.488 143.506  1.00299.98           C
ATOM    436  O   THR 1  64     136.022 208.507 143.885  1.00299.98           O
ATOM    437  CB  THR 1  64     135.734 210.990 141.510  1.00299.98           C
ATOM    438  OG1 THR 1  64     136.029 209.798 140.771  1.00299.98           O
ATOM    439  CG2 THR 1  64     136.529 212.162 140.934  1.00299.98           C
ATOM    440  H   THR 1  64     137.936 209.753 142.965  1.00  0.00           H
ATOM    441  HA  THR 1  64     135.686 211.623 143.552  1.00  0.00           H
ATOM    442  HB  THR 1  64     134.673 211.202 141.389  1.00  0.00           H
ATOM    443  HG1 THR 1  64     136.271 209.096 141.380  1.00  0.00           H
ATOM    444 1HG2 THR 1  64     136.277 212.290 139.882  1.00  0.00           H
ATOM    445 2HG2 THR 1  64     136.282 213.072 141.481  1.00  0.00           H
ATOM    446 3HG2 THR 1  64     137.595 211.961 141.030  1.00  0.00           H
ATOM    447  N   GLU 1  65     134.036 209.513 143.553  1.00300.64           N
ATOM    448  CA  GLU 1  65     133.277 208.328 143.928  1.00300.64           C
ATOM    449  C   GLU 1  65     133.556 207.191 142.947  1.00300.64           C
ATOM    450  O   GLU 1  65     133.772 207.418 141.752  1.00300.64           O
ATOM    451  CB  GLU 1  65     131.781 208.665 144.015  1.00300.64           C
ATOM    452  CG  GLU 1  65     131.116 209.278 142.767  1.00300.64           C
ATOM    453  CD  GLU 1  65     130.545 208.254 141.797  1.00300.64           C
ATOM    454  OE1 GLU 1  65     130.495 207.055 142.141  1.00300.64           O
ATOM    455  OE2 GLU 1  65     130.147 208.656 140.682  1.00300.64           O
ATOM    456  H   GLU 1  65     133.541 210.362 143.326  1.00  0.00           H
ATOM    457  HA  GLU 1  65     133.620 207.993 144.907  1.00  0.00           H
ATOM    458 1HB  GLU 1  65     131.218 207.761 144.248  1.00  0.00           H
ATOM    459 2HB  GLU 1  65     131.614 209.373 144.827  1.00  0.00           H
ATOM    460 1HG  GLU 1  65     130.306 209.933 143.085  1.00  0.00           H
ATOM    461 2HG  GLU 1  65     131.850 209.883 142.238  1.00  0.00           H
ATOM    462  N   SER 1  66     133.614 205.980 143.468  1.00299.55           N
ATOM    463  CA  SER 1  66     133.770 204.783 142.648  1.00299.55           C
ATOM    464  C   SER 1  66     132.731 203.719 142.956  1.00299.55           C
ATOM    465  O   SER 1  66     132.781 202.633 142.374  1.00299.55           O
ATOM    466  CB  SER 1  66     135.180 204.202 142.833  1.00299.55           C
ATOM    467  OG  SER 1  66     135.395 203.806 144.176  1.00299.55           O
ATOM    468  H   SER 1  66     133.548 205.883 144.471  1.00  0.00           H
ATOM    469  HA  SER 1  66     133.635 205.061 141.601  1.00  0.00           H
ATOM    470 1HB  SER 1  66     135.309 203.345 142.173  1.00  0.00           H
ATOM    471 2HB  SER 1  66     135.920 204.948 142.550  1.00  0.00           H
ATOM    472  HG  SER 1  66     134.530 203.811 144.595  1.00  0.00           H
ATOM    473  N   VAL 1  67     131.792 204.003 143.858  1.00305.39           N
ATOM    474  CA  VAL 1  67     130.798 203.013 144.256  1.00305.39           C
ATOM    475  C   VAL 1  67     129.429 203.311 143.645  1.00305.39           C
ATOM    476  O   VAL 1  67     128.663 202.376 143.368  1.00305.39           O
ATOM    477  CB  VAL 1  67     130.741 202.948 145.799  1.00305.39           C
ATOM    478  CG1 VAL 1  67     130.051 204.181 146.382  1.00305.39           C
ATOM    479  CG2 VAL 1  67     130.129 201.636 146.308  1.00305.39           C
ATOM    480  H   VAL 1  67     131.765 204.922 144.275  1.00  0.00           H
ATOM    481  HA  VAL 1  67     131.102 202.042 143.865  1.00  0.00           H
ATOM    482  HB  VAL 1  67     131.754 203.030 146.195  1.00  0.00           H
ATOM    483 1HG1 VAL 1  67     130.027 204.103 147.469  1.00  0.00           H
ATOM    484 2HG1 VAL 1  67     130.601 205.076 146.094  1.00  0.00           H
ATOM    485 3HG1 VAL 1  67     129.032 204.242 146.001  1.00  0.00           H
ATOM    486 1HG2 VAL 1  67     130.113 201.639 147.397  1.00  0.00           H
ATOM    487 2HG2 VAL 1  67     129.112 201.538 145.928  1.00  0.00           H
ATOM    488 3HG2 VAL 1  67     130.730 200.795 145.957  1.00  0.00           H
ATOM    489  N   ALA 1  68     129.118 204.581 143.380  1.00316.51           N
ATOM    490  CA  ALA 1  68     127.804 204.938 142.856  1.00316.51           C
ATOM    491  C   ALA 1  68     127.743 204.792 141.339  1.00316.51           C
ATOM    492  O   ALA 1  68     126.745 204.306 140.793  1.00316.51           O
ATOM    493  CB  ALA 1  68     127.442 206.365 143.274  1.00316.51           C
ATOM    494  H   ALA 1  68     129.798 205.311 143.542  1.00  0.00           H
ATOM    495  HA  ALA 1  68     127.072 204.248 143.278  1.00  0.00           H
ATOM    496 1HB  ALA 1  68     126.459 206.622 142.878  1.00  0.00           H
ATOM    497 2HB  ALA 1  68     127.424 206.433 144.362  1.00  0.00           H
ATOM    498 3HB  ALA 1  68     128.184 207.059 142.880  1.00  0.00           H
ATOM    499  N   ASN 1  69     128.799 205.214 140.639  1.00311.68           N
ATOM    500  CA  ASN 1  69     128.810 205.089 139.183  1.00311.68           C
ATOM    501  C   ASN 1  69     129.076 203.652 138.743  1.00311.68           C
ATOM    502  O   ASN 1  69     128.295 203.073 137.978  1.00311.68           O
ATOM    503  CB  ASN 1  69     129.819 206.075 138.572  1.00311.68           C
ATOM    504  CG  ASN 1  69     131.252 205.863 139.059  1.00311.68           C
ATOM    505  OD1 ASN 1  69     131.513 205.073 139.968  1.00311.68           O
ATOM    506  ND2 ASN 1  69     132.189 206.577 138.445  1.00311.68           N
ATOM    507  H   ASN 1  69     129.597 205.623 141.103  1.00  0.00           H
ATOM    508  HA  ASN 1  69     127.815 205.328 138.808  1.00  0.00           H
ATOM    509 1HB  ASN 1  69     129.809 205.980 137.486  1.00  0.00           H
ATOM    510 2HB  ASN 1  69     129.522 207.096 138.815  1.00  0.00           H
ATOM    511 1HD2 ASN 1  69     133.146 206.484 138.716  1.00  0.00           H
ATOM    512 2HD2 ASN 1  69     131.936 207.206 137.711  1.00  0.00           H
ATOM    513  N   CYS 1  70     130.171 203.056 139.212  1.00293.04           N
ATOM    514  CA  CYS 1  70     130.641 201.769 138.722  1.00293.04           C
ATOM    515  C   CYS 1  70     130.542 200.760 139.856  1.00293.04           C
ATOM    516  O   CYS 1  70     130.477 201.146 141.027  1.00293.04           O
ATOM    517  CB  CYS 1  70     132.088 201.849 138.224  1.00293.04           C
ATOM    518  SG  CYS 1  70     132.472 203.041 136.899  1.00293.04           S
ATOM    519  H   CYS 1  70     130.691 203.525 139.941  1.00  0.00           H
ATOM    520  HA  CYS 1  70     130.011 201.467 137.885  1.00  0.00           H
ATOM    521 1HB  CYS 1  70     132.745 202.103 139.055  1.00  0.00           H
ATOM    522 2HB  CYS 1  70     132.398 200.874 137.847  1.00  0.00           H
ATOM    523  N   HIS 1  71     130.514 199.475 139.510  1.00257.26           N
ATOM    524  CA  HIS 1  71     130.553 198.432 140.527  1.00257.26           C
ATOM    525  C   HIS 1  71     131.857 198.514 141.314  1.00257.26           C
ATOM    526  O   HIS 1  71     132.944 198.573 140.733  1.00257.26           O
ATOM    527  CB  HIS 1  71     130.404 197.054 139.883  1.00257.26           C
ATOM    528  CG  HIS 1  71     130.255 195.934 140.867  1.00257.26           C
ATOM    529  ND1 HIS 1  71     129.132 195.773 141.653  1.00257.26           N
ATOM    530  CD2 HIS 1  71     131.092 194.923 141.200  1.00257.26           C
ATOM    531  CE1 HIS 1  71     129.283 194.711 142.422  1.00257.26           C
ATOM    532  NE2 HIS 1  71     130.464 194.176 142.167  1.00257.26           N
ATOM    533  H   HIS 1  71     130.468 199.211 138.536  1.00  0.00           H
ATOM    534  HA  HIS 1  71     129.727 198.572 141.224  1.00  0.00           H
ATOM    535 1HB  HIS 1  71     129.530 197.049 139.231  1.00  0.00           H
ATOM    536 2HB  HIS 1  71     131.275 196.846 139.263  1.00  0.00           H
ATOM    537  HD2 HIS 1  71     132.080 194.735 140.777  1.00  0.00           H
ATOM    538  HE1 HIS 1  71     128.558 194.338 143.145  1.00  0.00           H
ATOM    539  HE2 HIS 1  71     130.848 193.352 142.609  1.00  0.00           H
ATOM    540  N   PHE 1  72     131.743 198.520 142.639  1.00263.13           N
ATOM    541  CA  PHE 1  72     132.905 198.506 143.515  1.00263.13           C
ATOM    542  C   PHE 1  72     132.503 197.915 144.856  1.00263.13           C
ATOM    543  O   PHE 1  72     131.462 198.279 145.410  1.00263.13           O
ATOM    544  CB  PHE 1  72     133.485 199.913 143.707  1.00263.13           C
ATOM    545  CG  PHE 1  72     134.604 199.975 144.710  1.00263.13           C
ATOM    546  CD1 PHE 1  72     135.856 199.462 144.402  1.00263.13           C
ATOM    547  CD2 PHE 1  72     134.409 200.556 145.957  1.00263.13           C
ATOM    548  CE1 PHE 1  72     136.891 199.518 145.320  1.00263.13           C
ATOM    549  CE2 PHE 1  72     135.439 200.614 146.880  1.00263.13           C
ATOM    550  CZ  PHE 1  72     136.681 200.095 146.561  1.00263.13           C
ATOM    551  H   PHE 1  72     130.819 198.535 143.047  1.00  0.00           H
ATOM    552  HA  PHE 1  72     133.675 197.881 143.060  1.00  0.00           H
ATOM    553 1HB  PHE 1  72     133.860 200.284 142.754  1.00  0.00           H
ATOM    554 2HB  PHE 1  72     132.696 200.589 144.034  1.00  0.00           H
ATOM    555  HD1 PHE 1  72     136.020 199.012 143.423  1.00  0.00           H
ATOM    556  HD2 PHE 1  72     133.429 200.965 146.207  1.00  0.00           H
ATOM    557  HE1 PHE 1  72     137.867 199.109 145.065  1.00  0.00           H
ATOM    558  HE2 PHE 1  72     135.274 201.065 147.859  1.00  0.00           H
ATOM    559  HZ  PHE 1  72     137.493 200.139 147.285  1.00  0.00           H
ATOM    560  N   ASN 1  73     133.329 197.013 145.370  1.00265.01           N
ATOM    561  CA  ASN 1  73     133.164 196.464 146.707  1.00265.01           C
ATOM    562  C   ASN 1  73     134.550 196.368 147.331  1.00265.01           C
ATOM    563  O   ASN 1  73     135.339 195.491 146.965  1.00265.01           O
ATOM    564  CB  ASN 1  73     132.477 195.093 146.647  1.00265.01           C
ATOM    565  CG  ASN 1  73     132.283 194.444 148.021  1.00265.01           C
ATOM    566  OD1 ASN 1  73     132.722 194.955 149.053  1.00265.01           O
ATOM    567  ND2 ASN 1  73     131.608 193.300 148.028  1.00265.01           N
ATOM    568  H   ASN 1  73     134.102 196.700 144.802  1.00  0.00           H
ATOM    569  HA  ASN 1  73     132.536 197.143 147.286  1.00  0.00           H
ATOM    570 1HB  ASN 1  73     131.499 195.197 146.176  1.00  0.00           H
ATOM    571 2HB  ASN 1  73     133.068 194.417 146.030  1.00  0.00           H
ATOM    572 1HD2 ASN 1  73     131.445 192.821 148.891  1.00  0.00           H
ATOM    573 2HD2 ASN 1  73     131.264 192.917 147.171  1.00  0.00           H
ATOM    574  N   HIS 1  74     134.853 197.291 148.247  1.00281.00           N
ATOM    575  CA  HIS 1  74     136.124 197.232 148.964  1.00281.00           C
ATOM    576  C   HIS 1  74     136.394 195.826 149.487  1.00281.00           C
ATOM    577  O   HIS 1  74     137.505 195.304 149.335  1.00281.00           O
ATOM    578  CB  HIS 1  74     136.133 198.246 150.105  1.00281.00           C
ATOM    579  CG  HIS 1  74     137.487 198.465 150.705  1.00281.00           C
ATOM    580  ND1 HIS 1  74     138.043 197.602 151.624  1.00281.00           N
ATOM    581  CD2 HIS 1  74     138.397 199.450 150.517  1.00281.00           C
ATOM    582  CE1 HIS 1  74     139.237 198.046 151.976  1.00281.00           C
ATOM    583  NE2 HIS 1  74     139.476 199.165 151.318  1.00281.00           N
ATOM    584  H   HIS 1  74     134.206 198.040 148.454  1.00  0.00           H
ATOM    585  HA  HIS 1  74     136.937 197.478 148.281  1.00  0.00           H
ATOM    586 1HB  HIS 1  74     135.761 199.205 149.743  1.00  0.00           H
ATOM    587 2HB  HIS 1  74     135.461 197.910 150.894  1.00  0.00           H
ATOM    588  HD2 HIS 1  74     138.294 200.309 149.853  1.00  0.00           H
ATOM    589  HE1 HIS 1  74     139.909 197.568 152.688  1.00  0.00           H
ATOM    590  HE2 HIS 1  74     140.314 199.725 151.389  1.00  0.00           H
ATOM    591  N   SER 1  75     135.392 195.200 150.102  1.00277.40           N
ATOM    592  CA  SER 1  75     135.558 193.883 150.716  1.00277.40           C
ATOM    593  C   SER 1  75     135.295 192.804 149.665  1.00277.40           C
ATOM    594  O   SER 1  75     134.368 191.998 149.759  1.00277.40           O
ATOM    595  CB  SER 1  75     134.632 193.733 151.916  1.00277.40           C
ATOM    596  OG  SER 1  75     133.289 194.001 151.553  1.00277.40           O
ATOM    597  H   SER 1  75     134.490 195.652 150.143  1.00  0.00           H
ATOM    598  HA  SER 1  75     136.589 193.787 151.059  1.00  0.00           H
ATOM    599 1HB  SER 1  75     134.711 192.721 152.312  1.00  0.00           H
ATOM    600 2HB  SER 1  75     134.944 194.418 152.703  1.00  0.00           H
ATOM    601  HG  SER 1  75     133.313 194.274 150.633  1.00  0.00           H
ATOM    602  N   SER 1  76     136.146 192.805 148.643  1.00275.32           N
ATOM    603  CA  SER 1  76     136.080 191.799 147.592  1.00275.32           C
ATOM    604  C   SER 1  76     137.439 191.713 146.909  1.00275.32           C
ATOM    605  O   SER 1  76     138.363 192.472 147.213  1.00275.32           O
ATOM    606  CB  SER 1  76     134.976 192.119 146.582  1.00275.32           C
ATOM    607  OG  SER 1  76     135.322 193.238 145.784  1.00275.32           O
ATOM    608  H   SER 1  76     136.855 193.522 148.594  1.00  0.00           H
ATOM    609  HA  SER 1  76     135.855 190.835 148.049  1.00  0.00           H
ATOM    610 1HB  SER 1  76     134.805 191.254 145.943  1.00  0.00           H
ATOM    611 2HB  SER 1  76     134.046 192.324 147.112  1.00  0.00           H
ATOM    612  HG  SER 1  76     136.116 193.608 146.178  1.00  0.00           H
ATOM    613  N   LYS 1  77     137.549 190.771 145.978  1.00249.09           N
ATOM    614  CA  LYS 1  77     138.767 190.534 145.217  1.00249.09           C
ATOM    615  C   LYS 1  77     138.825 191.516 144.058  1.00249.09           C
ATOM    616  O   LYS 1  77     137.784 191.920 143.532  1.00249.09           O
ATOM    617  CB  LYS 1  77     138.801 189.099 144.686  1.00249.09           C
ATOM    618  CG  LYS 1  77     138.577 188.004 145.723  1.00249.09           C
ATOM    619  CD  LYS 1  77     139.682 187.918 146.766  1.00249.09           C
ATOM    620  CE  LYS 1  77     139.472 186.700 147.654  1.00249.09           C
ATOM    621  NZ  LYS 1  77     140.462 186.602 148.759  1.00249.09           N
ATOM    622  H   LYS 1  77     136.737 190.196 145.801  1.00  0.00           H
ATOM    623  HA  LYS 1  77     139.622 190.680 145.878  1.00  0.00           H
ATOM    624 1HB  LYS 1  77     138.037 188.976 143.919  1.00  0.00           H
ATOM    625 2HB  LYS 1  77     139.768 188.907 144.220  1.00  0.00           H
ATOM    626 1HG  LYS 1  77     137.637 188.185 146.247  1.00  0.00           H
ATOM    627 2HG  LYS 1  77     138.514 187.038 145.223  1.00  0.00           H
ATOM    628 1HD  LYS 1  77     140.649 187.844 146.266  1.00  0.00           H
ATOM    629 2HD  LYS 1  77     139.677 188.820 147.378  1.00  0.00           H
ATOM    630 1HE  LYS 1  77     138.476 186.737 148.092  1.00  0.00           H
ATOM    631 2HE  LYS 1  77     139.546 185.794 147.052  1.00  0.00           H
ATOM    632 1HZ  LYS 1  77     140.271 185.777 149.310  1.00  0.00           H
ATOM    633 2HZ  LYS 1  77     141.393 186.540 148.373  1.00  0.00           H
ATOM    634 3HZ  LYS 1  77     140.394 187.421 149.345  1.00  0.00           H
ATOM    635  N   THR 1  78     140.037 191.897 143.659  1.00237.47           N
ATOM    636  CA  THR 1  78     140.248 192.683 142.445  1.00237.47           C
ATOM    637  C   THR 1  78     141.201 191.923 141.525  1.00237.47           C
ATOM    638  O   THR 1  78     142.280 191.496 141.949  1.00237.47           O
ATOM    639  CB  THR 1  78     140.791 194.073 142.768  1.00237.47           C
ATOM    640  OG1 THR 1  78     142.144 193.959 143.214  1.00237.47           O
ATOM    641  CG2 THR 1  78     139.958 194.755 143.849  1.00237.47           C
ATOM    642  H   THR 1  78     140.836 191.630 144.217  1.00  0.00           H
ATOM    643  HA  THR 1  78     139.289 192.802 141.939  1.00  0.00           H
ATOM    644  HB  THR 1  78     140.772 194.690 141.869  1.00  0.00           H
ATOM    645  HG1 THR 1  78     142.424 193.043 143.154  1.00  0.00           H
ATOM    646 1HG2 THR 1  78     140.369 195.743 144.056  1.00  0.00           H
ATOM    647 2HG2 THR 1  78     138.928 194.855 143.506  1.00  0.00           H
ATOM    648 3HG2 THR 1  78     139.981 194.155 144.758  1.00  0.00           H
ATOM    649  N   PHE 1  79     140.798 191.752 140.266  1.00227.17           N
ATOM    650  CA  PHE 1  79     141.531 190.946 139.290  1.00227.17           C
ATOM    651  C   PHE 1  79     141.889 191.862 138.127  1.00227.17           C
ATOM    652  O   PHE 1  79     141.016 192.546 137.581  1.00227.17           O
ATOM    653  CB  PHE 1  79     140.744 189.721 138.785  1.00227.17           C
ATOM    654  CG  PHE 1  79     140.269 188.720 139.854  1.00227.17           C
ATOM    655  CD1 PHE 1  79     139.215 187.872 139.549  1.00227.17           C
ATOM    656  CD2 PHE 1  79     140.950 188.497 141.050  1.00227.17           C
ATOM    657  CE1 PHE 1  79     138.769 186.927 140.460  1.00227.17           C
ATOM    658  CE2 PHE 1  79     140.513 187.554 141.959  1.00227.17           C
ATOM    659  CZ  PHE 1  79     139.426 186.766 141.661  1.00227.17           C
ATOM    660  H   PHE 1  79     139.943 192.209 139.984  1.00  0.00           H
ATOM    661  HA  PHE 1  79     142.439 190.569 139.764  1.00  0.00           H
ATOM    662 1HB  PHE 1  79     139.855 190.055 138.251  1.00  0.00           H
ATOM    663 2HB  PHE 1  79     141.357 189.160 138.081  1.00  0.00           H
ATOM    664  HD1 PHE 1  79     138.732 187.952 138.575  1.00  0.00           H
ATOM    665  HD2 PHE 1  79     141.811 189.123 141.287  1.00  0.00           H
ATOM    666  HE1 PHE 1  79     137.900 186.314 140.224  1.00  0.00           H
ATOM    667  HE2 PHE 1  79     141.027 187.436 142.913  1.00  0.00           H
ATOM    668  HZ  PHE 1  79     139.084 186.016 142.373  1.00  0.00           H
ATOM    669  N   VAL 1  80     143.163 191.880 137.748  1.00201.92           N
ATOM    670  CA  VAL 1  80     143.658 192.763 136.700  1.00201.92           C
ATOM    671  C   VAL 1  80     144.303 191.933 135.594  1.00201.92           C
ATOM    672  O   VAL 1  80     144.989 190.925 135.848  1.00201.92           O
ATOM    673  CB  VAL 1  80     144.619 193.829 137.274  1.00201.92           C
ATOM    674  CG1 VAL 1  80     143.877 194.725 138.250  1.00201.92           C
ATOM    675  CG2 VAL 1  80     145.825 193.217 137.972  1.00201.92           C
ATOM    676  H   VAL 1  80     143.808 191.254 138.210  1.00  0.00           H
ATOM    677  HA  VAL 1  80     142.807 193.275 136.248  1.00  0.00           H
ATOM    678  HB  VAL 1  80     144.981 194.456 136.459  1.00  0.00           H
ATOM    679 1HG1 VAL 1  80     144.562 195.474 138.650  1.00  0.00           H
ATOM    680 2HG1 VAL 1  80     143.056 195.223 137.735  1.00  0.00           H
ATOM    681 3HG1 VAL 1  80     143.481 194.124 139.069  1.00  0.00           H
ATOM    682 1HG2 VAL 1  80     146.465 194.011 138.355  1.00  0.00           H
ATOM    683 2HG2 VAL 1  80     145.487 192.591 138.798  1.00  0.00           H
ATOM    684 3HG2 VAL 1  80     146.385 192.610 137.261  1.00  0.00           H
ATOM    685  N   VAL 1  81     144.021 192.321 134.351  1.00183.42           N
ATOM    686  CA  VAL 1  81     144.614 191.703 133.176  1.00183.42           C
ATOM    687  C   VAL 1  81     145.206 192.785 132.284  1.00183.42           C
ATOM    688  O   VAL 1  81     144.872 193.967 132.388  1.00183.42           O
ATOM    689  CB  VAL 1  81     143.605 190.844 132.382  1.00183.42           C
ATOM    690  CG1 VAL 1  81     143.062 189.714 133.241  1.00183.42           C
ATOM    691  CG2 VAL 1  81     142.466 191.703 131.881  1.00183.42           C
ATOM    692  H   VAL 1  81     143.365 193.079 134.230  1.00  0.00           H
ATOM    693  HA  VAL 1  81     145.423 191.046 133.501  1.00  0.00           H
ATOM    694  HB  VAL 1  81     144.116 190.391 131.533  1.00  0.00           H
ATOM    695 1HG1 VAL 1  81     142.354 189.123 132.659  1.00  0.00           H
ATOM    696 2HG1 VAL 1  81     143.885 189.077 133.566  1.00  0.00           H
ATOM    697 3HG1 VAL 1  81     142.557 190.129 134.113  1.00  0.00           H
ATOM    698 1HG2 VAL 1  81     141.763 191.084 131.323  1.00  0.00           H
ATOM    699 2HG2 VAL 1  81     141.954 192.160 132.729  1.00  0.00           H
ATOM    700 3HG2 VAL 1  81     142.858 192.484 131.230  1.00  0.00           H
ATOM    701  N   ILE 1  82     146.101 192.361 131.398  1.00185.77           N
ATOM    702  CA  ILE 1  82     146.737 193.243 130.425  1.00185.77           C
ATOM    703  C   ILE 1  82     146.347 192.748 129.045  1.00185.77           C
ATOM    704  O   ILE 1  82     146.506 191.558 128.743  1.00185.77           O
ATOM    705  CB  ILE 1  82     148.278 193.315 130.527  1.00185.77           C
ATOM    706  CG1 ILE 1  82     148.828 193.767 131.891  1.00185.77           C
ATOM    707  CG2 ILE 1  82     148.843 194.199 129.427  1.00185.77           C
ATOM    708  CD1 ILE 1  82     149.148 192.672 132.888  1.00185.77           C
ATOM    709  H   ILE 1  82     146.346 191.381 131.407  1.00  0.00           H
ATOM    710  HA  ILE 1  82     146.367 194.255 130.584  1.00  0.00           H
ATOM    711  HB  ILE 1  82     148.696 192.315 130.427  1.00  0.00           H
ATOM    712 1HG1 ILE 1  82     149.744 194.336 131.744  1.00  0.00           H
ATOM    713 2HG1 ILE 1  82     148.108 194.429 132.374  1.00  0.00           H
ATOM    714 1HG2 ILE 1  82     149.929 194.239 129.515  1.00  0.00           H
ATOM    715 2HG2 ILE 1  82     148.573 193.788 128.455  1.00  0.00           H
ATOM    716 3HG2 ILE 1  82     148.434 195.205 129.522  1.00  0.00           H
ATOM    717 1HD1 ILE 1  82     149.527 193.117 133.808  1.00  0.00           H
ATOM    718 2HD1 ILE 1  82     148.244 192.102 133.105  1.00  0.00           H
ATOM    719 3HD1 ILE 1  82     149.904 192.009 132.469  1.00  0.00           H
ATOM    720  N   HIS 1  83     145.843 193.649 128.211  1.00225.84           N
ATOM    721  CA  HIS 1  83     145.490 193.277 126.852  1.00225.84           C
ATOM    722  C   HIS 1  83     146.763 193.331 126.009  1.00225.84           C
ATOM    723  O   HIS 1  83     147.419 194.373 125.923  1.00225.84           O
ATOM    724  CB  HIS 1  83     144.418 194.230 126.317  1.00225.84           C
ATOM    725  CG  HIS 1  83     144.024 193.996 124.890  1.00225.84           C
ATOM    726  ND1 HIS 1  83     143.228 194.876 124.193  1.00225.84           N
ATOM    727  CD2 HIS 1  83     144.167 192.911 124.090  1.00225.84           C
ATOM    728  CE1 HIS 1  83     142.997 194.394 122.985  1.00225.84           C
ATOM    729  NE2 HIS 1  83     143.556 193.202 122.896  1.00225.84           N
ATOM    730  H   HIS 1  83     145.700 194.602 128.513  1.00  0.00           H
ATOM    731  HA  HIS 1  83     145.088 192.264 126.844  1.00  0.00           H
ATOM    732 1HB  HIS 1  83     143.518 194.145 126.927  1.00  0.00           H
ATOM    733 2HB  HIS 1  83     144.771 195.257 126.398  1.00  0.00           H
ATOM    734  HD2 HIS 1  83     144.715 191.999 124.330  1.00  0.00           H
ATOM    735  HE1 HIS 1  83     142.439 194.896 122.195  1.00  0.00           H
ATOM    736  HE2 HIS 1  83     143.539 192.601 122.084  1.00  0.00           H
ATOM    737  N   GLY 1  84     147.114 192.205 125.386  1.00213.18           N
ATOM    738  CA  GLY 1  84     148.312 192.106 124.584  1.00213.18           C
ATOM    739  C   GLY 1  84     148.061 192.361 123.107  1.00213.18           C
ATOM    740  O   GLY 1  84     147.066 192.968 122.708  1.00213.18           O
ATOM    741  H   GLY 1  84     146.518 191.396 125.482  1.00  0.00           H
ATOM    742 1HA  GLY 1  84     149.051 192.823 124.942  1.00  0.00           H
ATOM    743 2HA  GLY 1  84     148.746 191.114 124.699  1.00  0.00           H
ATOM    744  N   TRP 1  85     149.019 191.914 122.295  1.00228.67           N
ATOM    745  CA  TRP 1  85     149.047 192.114 120.848  1.00228.67           C
ATOM    746  C   TRP 1  85     147.735 191.738 120.173  1.00228.67           C
ATOM    747  O   TRP 1  85     147.086 190.756 120.548  1.00228.67           O
ATOM    748  CB  TRP 1  85     150.186 191.291 120.244  1.00228.67           C
ATOM    749  CG  TRP 1  85     150.251 191.261 118.729  1.00228.67           C
ATOM    750  CD1 TRP 1  85     150.068 190.161 117.943  1.00228.67           C
ATOM    751  CD2 TRP 1  85     150.611 192.333 117.829  1.00228.67           C
ATOM    752  NE1 TRP 1  85     150.230 190.485 116.620  1.00228.67           N
ATOM    753  CE2 TRP 1  85     150.569 191.807 116.522  1.00228.67           C
ATOM    754  CE3 TRP 1  85     150.942 193.684 117.998  1.00228.67           C
ATOM    755  CZ2 TRP 1  85     150.843 192.581 115.395  1.00228.67           C
ATOM    756  CZ3 TRP 1  85     151.209 194.451 116.876  1.00228.67           C
ATOM    757  CH2 TRP 1  85     151.160 193.897 115.593  1.00228.67           C
ATOM    758  H   TRP 1  85     149.770 191.402 122.735  1.00  0.00           H
ATOM    759  HA  TRP 1  85     149.221 193.171 120.648  1.00  0.00           H
ATOM    760 1HB  TRP 1  85     151.141 191.680 120.598  1.00  0.00           H
ATOM    761 2HB  TRP 1  85     150.108 190.259 120.581  1.00  0.00           H
ATOM    762  HD1 TRP 1  85     149.826 189.166 118.311  1.00  0.00           H
ATOM    763  HE1 TRP 1  85     150.119 189.852 115.842  1.00  0.00           H
ATOM    764  HE3 TRP 1  85     150.985 194.122 118.995  1.00  0.00           H
ATOM    765  HZ2 TRP 1  85     150.808 192.167 114.386  1.00  0.00           H
ATOM    766  HZ3 TRP 1  85     151.461 195.502 117.020  1.00  0.00           H
ATOM    767  HH2 TRP 1  85     151.381 194.530 114.732  1.00  0.00           H
ATOM    768  N   THR 1  86     147.344 192.528 119.175  1.00250.22           N
ATOM    769  CA  THR 1  86     146.162 192.271 118.357  1.00250.22           C
ATOM    770  C   THR 1  86     146.504 192.565 116.898  1.00250.22           C
ATOM    771  O   THR 1  86     147.414 193.353 116.612  1.00250.22           O
ATOM    772  CB  THR 1  86     144.959 193.085 118.851  1.00250.22           C
ATOM    773  OG1 THR 1  86     143.784 192.733 118.107  1.00250.22           O
ATOM    774  CG2 THR 1  86     145.215 194.597 118.794  1.00250.22           C
ATOM    775  H   THR 1  86     147.904 193.347 118.984  1.00  0.00           H
ATOM    776  HA  THR 1  86     145.913 191.212 118.432  1.00  0.00           H
ATOM    777  HB  THR 1  86     144.736 192.816 119.883  1.00  0.00           H
ATOM    778  HG1 THR 1  86     144.042 192.378 117.253  1.00  0.00           H
ATOM    779 1HG2 THR 1  86     144.335 195.129 119.155  1.00  0.00           H
ATOM    780 2HG2 THR 1  86     146.071 194.845 119.421  1.00  0.00           H
ATOM    781 3HG2 THR 1  86     145.421 194.893 117.766  1.00  0.00           H
ATOM    782  N   VAL 1  87     145.825 191.871 115.979  1.00270.87           N
ATOM    783  CA  VAL 1  87     146.229 191.870 114.571  1.00270.87           C
ATOM    784  C   VAL 1  87     145.337 192.810 113.763  1.00270.87           C
ATOM    785  O   VAL 1  87     145.812 193.773 113.148  1.00270.87           O
ATOM    786  CB  VAL 1  87     146.218 190.430 114.014  1.00270.87           C
ATOM    787  CG1 VAL 1  87     146.586 190.367 112.529  1.00270.87           C
ATOM    788  CG2 VAL 1  87     147.145 189.546 114.821  1.00270.87           C
ATOM    789  H   VAL 1  87     145.017 191.334 116.259  1.00  0.00           H
ATOM    790  HA  VAL 1  87     147.243 192.265 114.502  1.00  0.00           H
ATOM    791  HB  VAL 1  87     145.204 190.036 114.073  1.00  0.00           H
ATOM    792 1HG1 VAL 1  87     146.561 189.331 112.191  1.00  0.00           H
ATOM    793 2HG1 VAL 1  87     145.870 190.953 111.952  1.00  0.00           H
ATOM    794 3HG1 VAL 1  87     147.587 190.772 112.384  1.00  0.00           H
ATOM    795 1HG2 VAL 1  87     147.126 188.534 114.418  1.00  0.00           H
ATOM    796 2HG2 VAL 1  87     148.161 189.938 114.769  1.00  0.00           H
ATOM    797 3HG2 VAL 1  87     146.818 189.527 115.862  1.00  0.00           H
ATOM    798  N   THR 1  88     144.031 192.547 113.759  1.00268.52           N
ATOM    799  CA  THR 1  88     143.116 193.207 112.841  1.00268.52           C
ATOM    800  C   THR 1  88     141.906 193.736 113.605  1.00268.52           C
ATOM    801  O   THR 1  88     141.864 193.728 114.839  1.00268.52           O
ATOM    802  CB  THR 1  88     142.677 192.252 111.730  1.00268.52           C
ATOM    803  OG1 THR 1  88     141.951 192.981 110.730  1.00268.52           O
ATOM    804  CG2 THR 1  88     141.793 191.156 112.293  1.00268.52           C
ATOM    805  H   THR 1  88     143.668 191.871 114.415  1.00  0.00           H
ATOM    806  HA  THR 1  88     143.632 194.052 112.386  1.00  0.00           H
ATOM    807  HB  THR 1  88     143.556 191.804 111.267  1.00  0.00           H
ATOM    808  HG1 THR 1  88     141.871 193.900 110.998  1.00  0.00           H
ATOM    809 1HG2 THR 1  88     141.490 190.485 111.489  1.00  0.00           H
ATOM    810 2HG2 THR 1  88     142.347 190.594 113.045  1.00  0.00           H
ATOM    811 3HG2 THR 1  88     140.909 191.599 112.749  1.00  0.00           H
ATOM    812  N   GLY 1  89     140.906 194.198 112.862  1.00261.19           N
ATOM    813  CA  GLY 1  89     139.779 194.853 113.491  1.00261.19           C
ATOM    814  C   GLY 1  89     138.807 193.819 114.013  1.00261.19           C
ATOM    815  O   GLY 1  89     137.708 193.650 113.477  1.00261.19           O
ATOM    816  H   GLY 1  89     140.919 194.098 111.858  1.00  0.00           H
ATOM    817 1HA  GLY 1  89     140.133 195.486 114.306  1.00  0.00           H
ATOM    818 2HA  GLY 1  89     139.287 195.505 112.770  1.00  0.00           H
ATOM    819  N   MET 1  90     139.216 193.114 115.066  1.00252.34           N
ATOM    820  CA  MET 1  90     138.392 192.083 115.682  1.00252.34           C
ATOM    821  C   MET 1  90     138.530 192.194 117.193  1.00252.34           C
ATOM    822  O   MET 1  90     139.414 192.897 117.690  1.00252.34           O
ATOM    823  CB  MET 1  90     138.782 190.688 115.134  1.00252.34           C
ATOM    824  CG  MET 1  90     140.199 190.115 115.394  1.00252.34           C
ATOM    825  SD  MET 1  90     140.648 189.419 117.003  1.00252.34           S
ATOM    826  CE  MET 1  90     139.560 187.995 117.066  1.00252.34           C
ATOM    827  H   MET 1  90     140.132 193.306 115.448  1.00  0.00           H
ATOM    828  HA  MET 1  90     137.350 192.279 115.433  1.00  0.00           H
ATOM    829 1HB  MET 1  90     138.102 189.936 115.536  1.00  0.00           H
ATOM    830 2HB  MET 1  90     138.674 190.679 114.049  1.00  0.00           H
ATOM    831 1HG  MET 1  90     140.398 189.304 114.694  1.00  0.00           H
ATOM    832 2HG  MET 1  90     140.943 190.896 115.231  1.00  0.00           H
ATOM    833 1HE  MET 1  90     139.717 187.458 118.002  1.00  0.00           H
ATOM    834 2HE  MET 1  90     138.522 188.327 117.006  1.00  0.00           H
ATOM    835 3HE  MET 1  90     139.778 187.333 116.227  1.00  0.00           H
ATOM    836  N   TYR 1  91     137.608 191.562 117.915  1.00247.45           N
ATOM    837  CA  TYR 1  91     137.727 191.461 119.361  1.00247.45           C
ATOM    838  C   TYR 1  91     137.738 189.989 119.739  1.00247.45           C
ATOM    839  O   TYR 1  91     137.051 189.184 119.103  1.00247.45           O
ATOM    840  CB  TYR 1  91     136.578 192.185 120.058  1.00247.45           C
ATOM    841  CG  TYR 1  91     136.871 192.527 121.500  1.00247.45           C
ATOM    842  CD1 TYR 1  91     137.556 193.689 121.828  1.00247.45           C
ATOM    843  CD2 TYR 1  91     136.467 191.686 122.533  1.00247.45           C
ATOM    844  CE1 TYR 1  91     137.832 194.008 123.142  1.00247.45           C
ATOM    845  CE2 TYR 1  91     136.740 191.997 123.853  1.00247.45           C
ATOM    846  CZ  TYR 1  91     137.423 193.160 124.151  1.00247.45           C
ATOM    847  OH  TYR 1  91     137.700 193.480 125.460  1.00247.45           O
ATOM    848  H   TYR 1  91     136.811 191.145 117.456  1.00  0.00           H
ATOM    849  HA  TYR 1  91     138.664 191.929 119.664  1.00  0.00           H
ATOM    850 1HB  TYR 1  91     136.353 193.109 119.524  1.00  0.00           H
ATOM    851 2HB  TYR 1  91     135.684 191.563 120.027  1.00  0.00           H
ATOM    852  HD1 TYR 1  91     137.888 194.368 121.040  1.00  0.00           H
ATOM    853  HD2 TYR 1  91     135.929 190.766 122.307  1.00  0.00           H
ATOM    854  HE1 TYR 1  91     138.372 194.925 123.378  1.00  0.00           H
ATOM    855  HE2 TYR 1  91     136.417 191.325 124.649  1.00  0.00           H
ATOM    856  HH  TYR 1  91     137.388 192.777 126.034  1.00  0.00           H
ATOM    857  N   GLU 1  92     138.555 189.646 120.742  1.00225.16           N
ATOM    858  CA  GLU 1  92     138.756 188.278 121.219  1.00225.16           C
ATOM    859  C   GLU 1  92     137.439 187.541 121.429  1.00225.16           C
ATOM    860  O   GLU 1  92     136.541 188.032 122.117  1.00225.16           O
ATOM    861  CB  GLU 1  92     139.564 188.295 122.517  1.00225.16           C
ATOM    862  CG  GLU 1  92     139.816 186.912 123.092  1.00225.16           C
ATOM    863  CD  GLU 1  92     140.696 186.947 124.324  1.00225.16           C
ATOM    864  OE1 GLU 1  92     140.342 186.284 125.322  1.00225.16           O
ATOM    865  OE2 GLU 1  92     141.739 187.632 124.293  1.00225.16           O
ATOM    866  H   GLU 1  92     139.057 190.401 121.188  1.00  0.00           H
ATOM    867  HA  GLU 1  92     139.314 187.726 120.461  1.00  0.00           H
ATOM    868 1HB  GLU 1  92     140.528 188.772 122.340  1.00  0.00           H
ATOM    869 2HB  GLU 1  92     139.037 188.887 123.266  1.00  0.00           H
ATOM    870 1HG  GLU 1  92     138.860 186.458 123.351  1.00  0.00           H
ATOM    871 2HG  GLU 1  92     140.285 186.293 122.329  1.00  0.00           H
ATOM    872  N   SER 1  93     137.328 186.361 120.815  1.00233.76           N
ATOM    873  CA  SER 1  93     136.110 185.562 120.861  1.00233.76           C
ATOM    874  C   SER 1  93     135.994 184.691 122.105  1.00233.76           C
ATOM    875  O   SER 1  93     134.934 184.090 122.314  1.00233.76           O
ATOM    876  CB  SER 1  93     136.030 184.677 119.619  1.00233.76           C
ATOM    877  OG  SER 1  93     137.044 183.689 119.640  1.00233.76           O
ATOM    878  H   SER 1  93     138.124 186.016 120.299  1.00  0.00           H
ATOM    879  HA  SER 1  93     135.253 186.237 120.874  1.00  0.00           H
ATOM    880 1HB  SER 1  93     135.051 184.201 119.574  1.00  0.00           H
ATOM    881 2HB  SER 1  93     136.136 185.293 118.727  1.00  0.00           H
ATOM    882  HG  SER 1  93     137.417 183.711 120.525  1.00  0.00           H
ATOM    883  N   TRP 1  94     137.041 184.583 122.915  1.00235.67           N
ATOM    884  CA  TRP 1  94     137.015 183.744 124.103  1.00235.67           C
ATOM    885  C   TRP 1  94     136.407 184.439 125.311  1.00235.67           C
ATOM    886  O   TRP 1  94     135.927 183.754 126.219  1.00235.67           O
ATOM    887  CB  TRP 1  94     138.430 183.249 124.434  1.00235.67           C
ATOM    888  CG  TRP 1  94     139.156 182.532 123.309  1.00235.67           C
ATOM    889  CD1 TRP 1  94     140.287 182.959 122.679  1.00235.67           C
ATOM    890  CD2 TRP 1  94     138.877 181.220 122.774  1.00235.67           C
ATOM    891  NE1 TRP 1  94     140.687 182.041 121.741  1.00235.67           N
ATOM    892  CE2 TRP 1  94     139.844 180.962 121.783  1.00235.67           C
ATOM    893  CE3 TRP 1  94     137.885 180.256 123.013  1.00235.67           C
ATOM    894  CZ2 TRP 1  94     139.855 179.784 121.035  1.00235.67           C
ATOM    895  CZ3 TRP 1  94     137.898 179.086 122.267  1.00235.67           C
ATOM    896  CH2 TRP 1  94     138.877 178.863 121.291  1.00235.67           C
ATOM    897  H   TRP 1  94     137.880 185.101 122.696  1.00  0.00           H
ATOM    898  HA  TRP 1  94     136.379 182.882 123.904  1.00  0.00           H
ATOM    899 1HB  TRP 1  94     139.051 184.093 124.733  1.00  0.00           H
ATOM    900 2HB  TRP 1  94     138.386 182.560 125.280  1.00  0.00           H
ATOM    901  HD1 TRP 1  94     140.801 183.896 122.888  1.00  0.00           H
ATOM    902  HE1 TRP 1  94     141.475 182.143 121.118  1.00  0.00           H
ATOM    903  HE3 TRP 1  94     137.123 180.423 123.771  1.00  0.00           H
ATOM    904  HZ2 TRP 1  94     140.611 179.589 120.273  1.00  0.00           H
ATOM    905  HZ3 TRP 1  94     137.123 178.344 122.460  1.00  0.00           H
ATOM    906  HH2 TRP 1  94     138.855 177.933 120.724  1.00  0.00           H
ATOM    907  N   VAL 1  95     136.409 185.778 125.337  1.00219.33           N
ATOM    908  CA  VAL 1  95     135.985 186.501 126.544  1.00219.33           C
ATOM    909  C   VAL 1  95     134.675 186.045 127.191  1.00219.33           C
ATOM    910  O   VAL 1  95     134.603 186.102 128.429  1.00219.33           O
ATOM    911  CB  VAL 1  95     136.043 188.016 126.304  1.00219.33           C
ATOM    912  CG1 VAL 1  95     137.462 188.435 125.961  1.00219.33           C
ATOM    913  CG2 VAL 1  95     135.087 188.490 125.223  1.00219.33           C
ATOM    914  H   VAL 1  95     136.704 186.303 124.526  1.00  0.00           H
ATOM    915  HA  VAL 1  95     136.668 186.249 127.357  1.00  0.00           H
ATOM    916  HB  VAL 1  95     135.782 188.530 127.229  1.00  0.00           H
ATOM    917 1HG1 VAL 1  95     137.493 189.512 125.793  1.00  0.00           H
ATOM    918 2HG1 VAL 1  95     138.128 188.178 126.786  1.00  0.00           H
ATOM    919 3HG1 VAL 1  95     137.786 187.919 125.057  1.00  0.00           H
ATOM    920 1HG2 VAL 1  95     135.178 189.570 125.106  1.00  0.00           H
ATOM    921 2HG2 VAL 1  95     135.332 187.999 124.281  1.00  0.00           H
ATOM    922 3HG2 VAL 1  95     134.065 188.241 125.508  1.00  0.00           H
ATOM    923  N   PRO 1  96     133.597 185.629 126.472  1.00247.20           N
ATOM    924  CA  PRO 1  96     132.404 185.207 127.238  1.00247.20           C
ATOM    925  C   PRO 1  96     132.682 184.086 128.221  1.00247.20           C
ATOM    926  O   PRO 1  96     132.354 184.222 129.408  1.00247.20           O
ATOM    927  CB  PRO 1  96     131.415 184.751 126.153  1.00247.20           C
ATOM    928  CG  PRO 1  96     131.791 185.463 124.935  1.00247.20           C
ATOM    929  CD  PRO 1  96     133.267 185.483 124.979  1.00247.20           C
ATOM    930  HA  PRO 1  96     132.004 186.071 127.790  1.00  0.00           H
ATOM    931 1HB  PRO 1  96     131.474 183.660 126.025  1.00  0.00           H
ATOM    932 2HB  PRO 1  96     130.385 184.982 126.463  1.00  0.00           H
ATOM    933 1HG  PRO 1  96     131.395 184.939 124.052  1.00  0.00           H
ATOM    934 2HG  PRO 1  96     131.348 186.470 124.932  1.00  0.00           H
ATOM    935 1HD  PRO 1  96     133.659 184.538 124.576  1.00  0.00           H
ATOM    936 2HD  PRO 1  96     133.639 186.339 124.395  1.00  0.00           H
ATOM    937  N   LYS 1  97     133.296 182.992 127.756  1.00234.62           N
ATOM    938  CA  LYS 1  97     133.525 181.840 128.618  1.00234.62           C
ATOM    939  C   LYS 1  97     134.616 182.124 129.641  1.00234.62           C
ATOM    940  O   LYS 1  97     134.603 181.533 130.729  1.00234.62           O
ATOM    941  CB  LYS 1  97     133.857 180.606 127.771  1.00234.62           C
ATOM    942  CG  LYS 1  97     135.125 180.708 126.933  1.00234.62           C
ATOM    943  CD  LYS 1  97     135.433 179.408 126.213  1.00234.62           C
ATOM    944  CE  LYS 1  97     134.329 179.056 125.231  1.00234.62           C
ATOM    945  NZ  LYS 1  97     134.226 180.074 124.145  1.00234.62           N
ATOM    946  H   LYS 1  97     133.607 182.956 126.796  1.00  0.00           H
ATOM    947  HA  LYS 1  97     132.612 181.644 129.184  1.00  0.00           H
ATOM    948 1HB  LYS 1  97     133.967 179.737 128.421  1.00  0.00           H
ATOM    949 2HB  LYS 1  97     133.032 180.401 127.087  1.00  0.00           H
ATOM    950 1HG  LYS 1  97     135.009 181.501 126.193  1.00  0.00           H
ATOM    951 2HG  LYS 1  97     135.967 180.959 127.578  1.00  0.00           H
ATOM    952 1HD  LYS 1  97     136.376 179.503 125.674  1.00  0.00           H
ATOM    953 2HD  LYS 1  97     135.531 178.603 126.942  1.00  0.00           H
ATOM    954 1HE  LYS 1  97     134.531 178.082 124.789  1.00  0.00           H
ATOM    955 2HE  LYS 1  97     133.376 179.001 125.757  1.00  0.00           H
ATOM    956 1HZ  LYS 1  97     133.486 179.814 123.508  1.00  0.00           H
ATOM    957 2HZ  LYS 1  97     134.023 180.977 124.548  1.00  0.00           H
ATOM    958 3HZ  LYS 1  97     135.101 180.118 123.642  1.00  0.00           H
ATOM    959  N   LEU 1  98     135.512 183.077 129.337  1.00198.72           N
ATOM    960  CA  LEU 1  98     136.581 183.451 130.259  1.00198.72           C
ATOM    961  C   LEU 1  98     136.032 184.138 131.501  1.00198.72           C
ATOM    962  O   LEU 1  98     136.461 183.826 132.617  1.00198.72           O
ATOM    963  CB  LEU 1  98     137.606 184.358 129.574  1.00198.72           C
ATOM    964  CG  LEU 1  98     138.440 183.749 128.450  1.00198.72           C
ATOM    965  CD1 LEU 1  98     139.377 184.773 127.818  1.00198.72           C
ATOM    966  CD2 LEU 1  98     139.222 182.570 129.006  1.00198.72           C
ATOM    967  H   LEU 1  98     135.444 183.547 128.445  1.00  0.00           H
ATOM    968  HA  LEU 1  98     137.090 182.545 130.587  1.00  0.00           H
ATOM    969 1HB  LEU 1  98     137.084 185.215 129.150  1.00  0.00           H
ATOM    970 2HB  LEU 1  98     138.307 184.721 130.325  1.00  0.00           H
ATOM    971  HG  LEU 1  98     137.781 183.412 127.650  1.00  0.00           H
ATOM    972 1HD1 LEU 1  98     139.952 184.298 127.022  1.00  0.00           H
ATOM    973 2HD1 LEU 1  98     138.793 185.593 127.402  1.00  0.00           H
ATOM    974 3HD1 LEU 1  98     140.058 185.159 128.576  1.00  0.00           H
ATOM    975 1HD2 LEU 1  98     139.822 182.125 128.212  1.00  0.00           H
ATOM    976 2HD2 LEU 1  98     139.876 182.913 129.807  1.00  0.00           H
ATOM    977 3HD2 LEU 1  98     138.528 181.827 129.397  1.00  0.00           H
ATOM    978  N   VAL 1  99     135.033 185.012 131.325  1.00208.89           N
ATOM    979  CA  VAL 1  99     134.410 185.693 132.460  1.00208.89           C
ATOM    980  C   VAL 1  99     133.346 184.814 133.110  1.00208.89           C
ATOM    981  O   VAL 1  99     133.212 184.814 134.340  1.00208.89           O
ATOM    982  CB  VAL 1  99     133.855 187.075 132.043  1.00208.89           C
ATOM    983  CG1 VAL 1  99     134.958 187.920 131.419  1.00208.89           C
ATOM    984  CG2 VAL 1  99     132.656 186.971 131.094  1.00208.89           C
ATOM    985  H   VAL 1  99     134.702 185.208 130.391  1.00  0.00           H
ATOM    986  HA  VAL 1  99     135.166 185.845 133.231  1.00  0.00           H
ATOM    987  HB  VAL 1  99     133.534 187.612 132.936  1.00  0.00           H
ATOM    988 1HG1 VAL 1  99     134.553 188.890 131.130  1.00  0.00           H
ATOM    989 2HG1 VAL 1  99     135.760 188.062 132.141  1.00  0.00           H
ATOM    990 3HG1 VAL 1  99     135.349 187.413 130.537  1.00  0.00           H
ATOM    991 1HG2 VAL 1  99     132.309 187.971 130.835  1.00  0.00           H
ATOM    992 2HG2 VAL 1  99     132.956 186.444 130.187  1.00  0.00           H
ATOM    993 3HG2 VAL 1  99     131.852 186.422 131.582  1.00  0.00           H
ATOM    994  N   ALA 1 100     132.649 183.985 132.318  1.00225.96           N
ATOM    995  CA  ALA 1 100     131.685 183.049 132.883  1.00225.96           C
ATOM    996  C   ALA 1 100     132.361 182.073 133.836  1.00225.96           C
ATOM    997  O   ALA 1 100     131.789 181.718 134.872  1.00225.96           O
ATOM    998  CB  ALA 1 100     130.966 182.298 131.764  1.00225.96           C
ATOM    999  H   ALA 1 100     132.788 184.003 131.317  1.00  0.00           H
ATOM   1000  HA  ALA 1 100     130.954 183.621 133.456  1.00  0.00           H
ATOM   1001 1HB  ALA 1 100     130.248 181.601 132.197  1.00  0.00           H
ATOM   1002 2HB  ALA 1 100     130.442 183.009 131.126  1.00  0.00           H
ATOM   1003 3HB  ALA 1 100     131.693 181.746 131.170  1.00  0.00           H
ATOM   1004  N   ALA 1 101     133.596 181.659 133.521  1.00215.79           N
ATOM   1005  CA  ALA 1 101     134.359 180.811 134.428  1.00215.79           C
ATOM   1006  C   ALA 1 101     134.655 181.507 135.753  1.00215.79           C
ATOM   1007  O   ALA 1 101     135.027 180.845 136.730  1.00215.79           O
ATOM   1008  CB  ALA 1 101     135.649 180.366 133.742  1.00215.79           C
ATOM   1009  H   ALA 1 101     134.009 181.937 132.642  1.00  0.00           H
ATOM   1010  HA  ALA 1 101     133.754 179.935 134.662  1.00  0.00           H
ATOM   1011 1HB  ALA 1 101     136.222 179.732 134.419  1.00  0.00           H
ATOM   1012 2HB  ALA 1 101     135.408 179.806 132.839  1.00  0.00           H
ATOM   1013 3HB  ALA 1 101     136.241 181.242 133.479  1.00  0.00           H
ATOM   1014  N   LEU 1 102     134.498 182.837 135.817  1.00219.48           N
ATOM   1015  CA  LEU 1 102     134.807 183.504 137.086  1.00219.48           C
ATOM   1016  C   LEU 1 102     133.557 183.743 137.924  1.00219.48           C
ATOM   1017  O   LEU 1 102     133.569 183.449 139.124  1.00219.48           O
ATOM   1018  CB  LEU 1 102     135.580 184.833 136.948  1.00219.48           C
ATOM   1019  CG  LEU 1 102     137.062 185.213 136.753  1.00219.48           C
ATOM   1020  CD1 LEU 1 102     137.745 184.645 135.526  1.00219.48           C
ATOM   1021  CD2 LEU 1 102     137.225 186.732 136.772  1.00219.48           C
ATOM   1022  H   LEU 1 102     134.177 183.391 135.036  1.00  0.00           H
ATOM   1023  HA  LEU 1 102     135.434 182.841 137.681  1.00  0.00           H
ATOM   1024 1HB  LEU 1 102     135.187 185.376 136.090  1.00  0.00           H
ATOM   1025 2HB  LEU 1 102     135.405 185.431 137.842  1.00  0.00           H
ATOM   1026  HG  LEU 1 102     137.659 184.779 137.556  1.00  0.00           H
ATOM   1027 1HD1 LEU 1 102     138.781 184.981 135.498  1.00  0.00           H
ATOM   1028 2HD1 LEU 1 102     137.718 183.556 135.565  1.00  0.00           H
ATOM   1029 3HD1 LEU 1 102     137.228 184.989 134.630  1.00  0.00           H
ATOM   1030 1HD2 LEU 1 102     138.276 186.988 136.634  1.00  0.00           H
ATOM   1031 2HD2 LEU 1 102     136.635 187.171 135.967  1.00  0.00           H
ATOM   1032 3HD2 LEU 1 102     136.880 187.123 137.729  1.00  0.00           H
ATOM   1033  N   TYR 1 103     132.477 184.268 137.337  1.00231.16           N
ATOM   1034  CA  TYR 1 103     131.374 184.724 138.176  1.00231.16           C
ATOM   1035  C   TYR 1 103     130.641 183.553 138.827  1.00231.16           C
ATOM   1036  O   TYR 1 103     130.069 183.708 139.913  1.00231.16           O
ATOM   1037  CB  TYR 1 103     130.419 185.604 137.370  1.00231.16           C
ATOM   1038  CG  TYR 1 103     131.087 186.867 136.869  1.00231.16           C
ATOM   1039  CD1 TYR 1 103     131.675 187.761 137.758  1.00231.16           C
ATOM   1040  CD2 TYR 1 103     131.146 187.159 135.511  1.00231.16           C
ATOM   1041  CE1 TYR 1 103     132.297 188.913 137.308  1.00231.16           C
ATOM   1042  CE2 TYR 1 103     131.767 188.307 135.050  1.00231.16           C
ATOM   1043  CZ  TYR 1 103     132.340 189.181 135.956  1.00231.16           C
ATOM   1044  OH  TYR 1 103     132.956 190.327 135.507  1.00231.16           O
ATOM   1045  H   TYR 1 103     132.402 184.358 136.334  1.00  0.00           H
ATOM   1046  HA  TYR 1 103     131.784 185.314 138.996  1.00  0.00           H
ATOM   1047 1HB  TYR 1 103     130.037 185.041 136.517  1.00  0.00           H
ATOM   1048 2HB  TYR 1 103     129.565 185.876 137.990  1.00  0.00           H
ATOM   1049  HD1 TYR 1 103     131.651 187.561 138.829  1.00  0.00           H
ATOM   1050  HD2 TYR 1 103     130.697 186.480 134.786  1.00  0.00           H
ATOM   1051  HE1 TYR 1 103     132.752 189.600 138.021  1.00  0.00           H
ATOM   1052  HE2 TYR 1 103     131.800 188.518 133.981  1.00  0.00           H
ATOM   1053  HH  TYR 1 103     132.861 190.387 134.553  1.00  0.00           H
ATOM   1054  N   LYS 1 104     130.646 182.375 138.191  1.00240.68           N
ATOM   1055  CA  LYS 1 104     129.940 181.248 138.795  1.00240.68           C
ATOM   1056  C   LYS 1 104     130.622 180.787 140.077  1.00240.68           C
ATOM   1057  O   LYS 1 104     130.003 180.084 140.885  1.00240.68           O
ATOM   1058  CB  LYS 1 104     129.808 180.071 137.820  1.00240.68           C
ATOM   1059  CG  LYS 1 104     131.102 179.409 137.371  1.00240.68           C
ATOM   1060  CD  LYS 1 104     130.803 178.161 136.548  1.00240.68           C
ATOM   1061  CE  LYS 1 104     129.887 178.465 135.377  1.00240.68           C
ATOM   1062  NZ  LYS 1 104     130.541 179.353 134.382  1.00240.68           N
ATOM   1063  H   LYS 1 104     131.120 182.244 137.310  1.00  0.00           H
ATOM   1064  HA  LYS 1 104     128.937 181.573 139.070  1.00  0.00           H
ATOM   1065 1HB  LYS 1 104     129.198 179.290 138.274  1.00  0.00           H
ATOM   1066 2HB  LYS 1 104     129.297 180.404 136.917  1.00  0.00           H
ATOM   1067 1HG  LYS 1 104     131.681 180.110 136.770  1.00  0.00           H
ATOM   1068 2HG  LYS 1 104     131.692 179.133 138.245  1.00  0.00           H
ATOM   1069 1HD  LYS 1 104     131.736 177.746 136.165  1.00  0.00           H
ATOM   1070 2HD  LYS 1 104     130.326 177.414 137.181  1.00  0.00           H
ATOM   1071 1HE  LYS 1 104     129.604 177.534 134.888  1.00  0.00           H
ATOM   1072 2HE  LYS 1 104     128.981 178.948 135.741  1.00  0.00           H
ATOM   1073 1HZ  LYS 1 104     129.903 179.533 133.619  1.00  0.00           H
ATOM   1074 2HZ  LYS 1 104     130.791 180.227 134.823  1.00  0.00           H
ATOM   1075 3HZ  LYS 1 104     131.373 178.906 134.025  1.00  0.00           H
ATOM   1076  N   ARG 1 105     131.891 181.158 140.279  1.00224.88           N
ATOM   1077  CA  ARG 1 105     132.622 180.666 141.439  1.00224.88           C
ATOM   1078  C   ARG 1 105     132.994 181.810 142.375  1.00224.88           C
ATOM   1079  O   ARG 1 105     132.945 181.660 143.601  1.00224.88           O
ATOM   1080  CB  ARG 1 105     133.874 179.910 140.988  1.00224.88           C
ATOM   1081  CG  ARG 1 105     134.695 179.289 142.115  1.00224.88           C
ATOM   1082  CD  ARG 1 105     133.901 178.232 142.880  1.00224.88           C
ATOM   1083  NE  ARG 1 105     134.691 177.584 143.921  1.00224.88           N
ATOM   1084  CZ  ARG 1 105     134.925 178.105 145.118  1.00224.88           C
ATOM   1085  NH1 ARG 1 105     134.436 179.285 145.468  1.00224.88           N
ATOM   1086  NH2 ARG 1 105     135.663 177.424 145.990  1.00224.88           N
ATOM   1087  H   ARG 1 105     132.354 181.781 139.633  1.00  0.00           H
ATOM   1088  HA  ARG 1 105     131.977 179.982 141.991  1.00  0.00           H
ATOM   1089 1HB  ARG 1 105     133.589 179.107 140.310  1.00  0.00           H
ATOM   1090 2HB  ARG 1 105     134.529 180.585 140.438  1.00  0.00           H
ATOM   1091 1HG  ARG 1 105     135.584 178.815 141.700  1.00  0.00           H
ATOM   1092 2HG  ARG 1 105     134.993 180.067 142.819  1.00  0.00           H
ATOM   1093 1HD  ARG 1 105     133.039 178.696 143.355  1.00  0.00           H
ATOM   1094 2HD  ARG 1 105     133.563 177.460 142.189  1.00  0.00           H
ATOM   1095  HE  ARG 1 105     135.087 176.677 143.715  1.00  0.00           H
ATOM   1096 1HH1 ARG 1 105     133.870 179.809 144.817  1.00  0.00           H
ATOM   1097 2HH1 ARG 1 105     134.628 179.659 146.386  1.00  0.00           H
ATOM   1098 1HH2 ARG 1 105     136.039 176.520 145.737  1.00  0.00           H
ATOM   1099 2HH2 ARG 1 105     135.848 177.808 146.904  1.00  0.00           H
ATOM   1100  N   GLU 1 106     133.353 182.960 141.819  1.00248.21           N
ATOM   1101  CA  GLU 1 106     133.713 184.133 142.610  1.00248.21           C
ATOM   1102  C   GLU 1 106     132.923 185.342 142.129  1.00248.21           C
ATOM   1103  O   GLU 1 106     133.490 186.208 141.431  1.00248.21           O
ATOM   1104  CB  GLU 1 106     135.211 184.405 142.531  1.00248.21           C
ATOM   1105  CG  GLU 1 106     135.682 185.517 143.452  1.00248.21           C
ATOM   1106  CD  GLU 1 106     135.772 185.073 144.900  1.00248.21           C
ATOM   1107  OE1 GLU 1 106     136.271 183.958 145.152  1.00248.21           O
ATOM   1108  OE2 GLU 1 106     135.338 185.841 145.784  1.00248.21           O
ATOM   1109  H   GLU 1 106     133.375 183.020 140.811  1.00  0.00           H
ATOM   1110  HA  GLU 1 106     133.452 183.942 143.652  1.00  0.00           H
ATOM   1111 1HB  GLU 1 106     135.760 183.498 142.785  1.00  0.00           H
ATOM   1112 2HB  GLU 1 106     135.479 184.674 141.509  1.00  0.00           H
ATOM   1113 1HG  GLU 1 106     136.662 185.857 143.124  1.00  0.00           H
ATOM   1114 2HG  GLU 1 106     134.991 186.356 143.374  1.00  0.00           H
ATOM   1115  N   PRO 1 107     131.637 185.437 142.454  1.00258.46           N
ATOM   1116  CA  PRO 1 107     130.821 186.528 141.914  1.00258.46           C
ATOM   1117  C   PRO 1 107     131.152 187.839 142.610  1.00258.46           C
ATOM   1118  O   PRO 1 107     131.770 187.861 143.679  1.00258.46           O
ATOM   1119  CB  PRO 1 107     129.388 186.082 142.214  1.00258.46           C
ATOM   1120  CG  PRO 1 107     129.525 185.191 143.401  1.00258.46           C
ATOM   1121  CD  PRO 1 107     130.829 184.459 143.217  1.00258.46           C
ATOM   1122  HA  PRO 1 107     130.989 186.603 140.830  1.00  0.00           H
ATOM   1123 1HB  PRO 1 107     128.754 186.960 142.410  1.00  0.00           H
ATOM   1124 2HB  PRO 1 107     128.964 185.568 141.340  1.00  0.00           H
ATOM   1125 1HG  PRO 1 107     129.516 185.785 144.326  1.00  0.00           H
ATOM   1126 2HG  PRO 1 107     128.672 184.500 143.459  1.00  0.00           H
ATOM   1127 1HD  PRO 1 107     131.270 184.241 144.201  1.00  0.00           H
ATOM   1128 2HD  PRO 1 107     130.652 183.530 142.656  1.00  0.00           H
ATOM   1129  N   ASP 1 108     130.718 188.933 141.978  1.00268.25           N
ATOM   1130  CA  ASP 1 108     130.790 190.302 142.506  1.00268.25           C
ATOM   1131  C   ASP 1 108     132.241 190.695 142.804  1.00268.25           C
ATOM   1132  O   ASP 1 108     132.564 191.311 143.819  1.00268.25           O
ATOM   1133  CB  ASP 1 108     129.894 190.482 143.739  1.00268.25           C
ATOM   1134  CG  ASP 1 108     128.422 190.298 143.423  1.00268.25           C
ATOM   1135  OD1 ASP 1 108     128.002 190.661 142.305  1.00268.25           O
ATOM   1136  OD2 ASP 1 108     127.685 189.794 144.296  1.00268.25           O
ATOM   1137  H   ASP 1 108     130.312 188.779 141.065  1.00  0.00           H
ATOM   1138  HA  ASP 1 108     130.445 190.990 141.734  1.00  0.00           H
ATOM   1139 1HB  ASP 1 108     130.181 189.762 144.505  1.00  0.00           H
ATOM   1140 2HB  ASP 1 108     130.042 191.478 144.153  1.00  0.00           H
ATOM   1141  N   SER 1 109     133.114 190.288 141.888  1.00254.20           N
ATOM   1142  CA  SER 1 109     134.505 190.717 141.878  1.00254.20           C
ATOM   1143  C   SER 1 109     134.647 191.991 141.059  1.00254.20           C
ATOM   1144  O   SER 1 109     133.779 192.317 140.243  1.00254.20           O
ATOM   1145  CB  SER 1 109     135.414 189.624 141.309  1.00254.20           C
ATOM   1146  OG  SER 1 109     135.410 188.477 142.142  1.00254.20           O
ATOM   1147  H   SER 1 109     132.790 189.655 141.172  1.00  0.00           H
ATOM   1148  HA  SER 1 109     134.813 190.920 142.905  1.00  0.00           H
ATOM   1149 1HB  SER 1 109     135.075 189.353 140.309  1.00  0.00           H
ATOM   1150 2HB  SER 1 109     136.429 190.006 141.217  1.00  0.00           H
ATOM   1151  HG  SER 1 109     134.798 188.672 142.856  1.00  0.00           H
ATOM   1152  N   ASN 1 110     135.739 192.712 141.284  1.00244.69           N
ATOM   1153  CA  ASN 1 110     136.105 193.880 140.485  1.00244.69           C
ATOM   1154  C   ASN 1 110     137.195 193.450 139.506  1.00244.69           C
ATOM   1155  O   ASN 1 110     138.375 193.383 139.854  1.00244.69           O
ATOM   1156  CB  ASN 1 110     136.565 195.032 141.375  1.00244.69           C
ATOM   1157  CG  ASN 1 110     135.440 195.601 142.217  1.00244.69           C
ATOM   1158  OD1 ASN 1 110     135.586 195.784 143.426  1.00244.69           O
ATOM   1159  ND2 ASN 1 110     134.309 195.884 141.581  1.00244.69           N
ATOM   1160  H   ASN 1 110     136.338 192.431 142.048  1.00  0.00           H
ATOM   1161  HA  ASN 1 110     135.226 194.206 139.927  1.00  0.00           H
ATOM   1162 1HB  ASN 1 110     137.359 194.686 142.037  1.00  0.00           H
ATOM   1163 2HB  ASN 1 110     136.978 195.827 140.755  1.00  0.00           H
ATOM   1164 1HD2 ASN 1 110     133.532 196.262 142.086  1.00  0.00           H
ATOM   1165 2HD2 ASN 1 110     134.235 195.720 140.598  1.00  0.00           H
ATOM   1166  N   VAL 1 111     136.791 193.158 138.275  1.00231.76           N
ATOM   1167  CA  VAL 1 111     137.690 192.656 137.243  1.00231.76           C
ATOM   1168  C   VAL 1 111     137.960 193.781 136.258  1.00231.76           C
ATOM   1169  O   VAL 1 111     137.025 194.353 135.688  1.00231.76           O
ATOM   1170  CB  VAL 1 111     137.088 191.429 136.539  1.00231.76           C
ATOM   1171  CG1 VAL 1 111     138.042 190.885 135.484  1.00231.76           C
ATOM   1172  CG2 VAL 1 111     136.733 190.357 137.558  1.00231.76           C
ATOM   1173  H   VAL 1 111     135.815 193.293 138.054  1.00  0.00           H
ATOM   1174  HA  VAL 1 111     138.626 192.357 137.716  1.00  0.00           H
ATOM   1175  HB  VAL 1 111     136.186 191.733 136.006  1.00  0.00           H
ATOM   1176 1HG1 VAL 1 111     137.594 190.017 134.999  1.00  0.00           H
ATOM   1177 2HG1 VAL 1 111     138.238 191.655 134.738  1.00  0.00           H
ATOM   1178 3HG1 VAL 1 111     138.979 190.591 135.957  1.00  0.00           H
ATOM   1179 1HG2 VAL 1 111     136.308 189.495 137.044  1.00  0.00           H
ATOM   1180 2HG2 VAL 1 111     137.632 190.053 138.094  1.00  0.00           H
ATOM   1181 3HG2 VAL 1 111     136.004 190.754 138.264  1.00  0.00           H
ATOM   1182  N   ILE 1 112     139.235 194.119 136.070  1.00226.97           N
ATOM   1183  CA  ILE 1 112     139.640 195.330 135.365  1.00226.97           C
ATOM   1184  C   ILE 1 112     140.473 194.921 134.158  1.00226.97           C
ATOM   1185  O   ILE 1 112     141.412 194.125 134.280  1.00226.97           O
ATOM   1186  CB  ILE 1 112     140.430 196.340 136.244  1.00226.97           C
ATOM   1187  CG1 ILE 1 112     139.707 196.773 137.540  1.00226.97           C
ATOM   1188  CG2 ILE 1 112     140.789 197.588 135.444  1.00226.97           C
ATOM   1189  CD1 ILE 1 112     140.074 196.035 138.838  1.00226.97           C
ATOM   1190  H   ILE 1 112     139.947 193.502 136.437  1.00  0.00           H
ATOM   1191  HA  ILE 1 112     138.743 195.843 135.019  1.00  0.00           H
ATOM   1192  HB  ILE 1 112     141.349 195.874 136.598  1.00  0.00           H
ATOM   1193 1HG1 ILE 1 112     139.896 197.829 137.728  1.00  0.00           H
ATOM   1194 2HG1 ILE 1 112     138.632 196.650 137.416  1.00  0.00           H
ATOM   1195 1HG2 ILE 1 112     141.341 198.281 136.080  1.00  0.00           H
ATOM   1196 2HG2 ILE 1 112     141.406 197.309 134.592  1.00  0.00           H
ATOM   1197 3HG2 ILE 1 112     139.877 198.068 135.091  1.00  0.00           H
ATOM   1198 1HD1 ILE 1 112     139.490 196.441 139.665  1.00  0.00           H
ATOM   1199 2HD1 ILE 1 112     139.854 194.972 138.728  1.00  0.00           H
ATOM   1200 3HD1 ILE 1 112     141.135 196.167 139.046  1.00  0.00           H
ATOM   1201  N   VAL 1 113     140.126 195.461 132.991  1.00228.31           N
ATOM   1202  CA  VAL 1 113     140.791 195.141 131.737  1.00228.31           C
ATOM   1203  C   VAL 1 113     141.206 196.451 131.072  1.00228.31           C
ATOM   1204  O   VAL 1 113     140.530 197.480 131.194  1.00228.31           O
ATOM   1205  CB  VAL 1 113     139.876 194.275 130.820  1.00228.31           C
ATOM   1206  CG1 VAL 1 113     138.541 194.953 130.542  1.00228.31           C
ATOM   1207  CG2 VAL 1 113     140.575 193.845 129.520  1.00228.31           C
ATOM   1208  H   VAL 1 113     139.364 196.125 132.988  1.00  0.00           H
ATOM   1209  HA  VAL 1 113     141.692 194.569 131.960  1.00  0.00           H
ATOM   1210  HB  VAL 1 113     139.583 193.374 131.361  1.00  0.00           H
ATOM   1211 1HG1 VAL 1 113     137.935 194.314 129.900  1.00  0.00           H
ATOM   1212 2HG1 VAL 1 113     138.017 195.123 131.482  1.00  0.00           H
ATOM   1213 3HG1 VAL 1 113     138.714 195.906 130.044  1.00  0.00           H
ATOM   1214 1HG2 VAL 1 113     139.891 193.244 128.921  1.00  0.00           H
ATOM   1215 2HG2 VAL 1 113     140.870 194.730 128.956  1.00  0.00           H
ATOM   1216 3HG2 VAL 1 113     141.461 193.256 129.761  1.00  0.00           H
ATOM   1217  N   VAL 1 114     142.364 196.423 130.415  1.00217.67           N
ATOM   1218  CA  VAL 1 114     142.866 197.564 129.668  1.00217.67           C
ATOM   1219  C   VAL 1 114     142.641 197.319 128.183  1.00217.67           C
ATOM   1220  O   VAL 1 114     142.679 196.187 127.690  1.00217.67           O
ATOM   1221  CB  VAL 1 114     144.353 197.858 129.959  1.00217.67           C
ATOM   1222  CG1 VAL 1 114     144.569 198.058 131.445  1.00217.67           C
ATOM   1223  CG2 VAL 1 114     145.237 196.731 129.441  1.00217.67           C
ATOM   1224  H   VAL 1 114     142.909 195.573 130.440  1.00  0.00           H
ATOM   1225  HA  VAL 1 114     142.293 198.446 129.957  1.00  0.00           H
ATOM   1226  HB  VAL 1 114     144.634 198.787 129.464  1.00  0.00           H
ATOM   1227 1HG1 VAL 1 114     145.623 198.264 131.635  1.00  0.00           H
ATOM   1228 2HG1 VAL 1 114     143.968 198.899 131.790  1.00  0.00           H
ATOM   1229 3HG1 VAL 1 114     144.275 197.156 131.981  1.00  0.00           H
ATOM   1230 1HG2 VAL 1 114     146.280 196.959 129.657  1.00  0.00           H
ATOM   1231 2HG2 VAL 1 114     144.960 195.797 129.931  1.00  0.00           H
ATOM   1232 3HG2 VAL 1 114     145.102 196.629 128.364  1.00  0.00           H
ATOM   1233  N   ASP 1 115     142.379 198.409 127.471  1.00222.67           N
ATOM   1234  CA  ASP 1 115     142.135 198.372 126.033  1.00222.67           C
ATOM   1235  C   ASP 1 115     143.443 198.722 125.341  1.00222.67           C
ATOM   1236  O   ASP 1 115     143.886 199.872 125.370  1.00222.67           O
ATOM   1237  CB  ASP 1 115     141.035 199.347 125.644  1.00222.67           C
ATOM   1238  CG  ASP 1 115     140.670 199.270 124.176  1.00222.67           C
ATOM   1239  OD1 ASP 1 115     141.417 198.641 123.403  1.00222.67           O
ATOM   1240  OD2 ASP 1 115     139.634 199.851 123.789  1.00222.67           O
ATOM   1241  H   ASP 1 115     142.350 199.296 127.952  1.00  0.00           H
ATOM   1242  HA  ASP 1 115     141.815 197.366 125.762  1.00  0.00           H
ATOM   1243 1HB  ASP 1 115     140.142 199.143 126.236  1.00  0.00           H
ATOM   1244 2HB  ASP 1 115     141.353 200.364 125.871  1.00  0.00           H
ATOM   1245  N   TRP 1 116     144.064 197.726 124.717  1.00221.93           N
ATOM   1246  CA  TRP 1 116     145.367 197.975 124.126  1.00221.93           C
ATOM   1247  C   TRP 1 116     145.246 198.814 122.855  1.00221.93           C
ATOM   1248  O   TRP 1 116     146.196 199.526 122.515  1.00221.93           O
ATOM   1249  CB  TRP 1 116     146.078 196.633 123.895  1.00221.93           C
ATOM   1250  CG  TRP 1 116     147.296 196.642 123.016  1.00221.93           C
ATOM   1251  CD1 TRP 1 116     147.517 195.885 121.906  1.00221.93           C
ATOM   1252  CD2 TRP 1 116     148.486 197.417 123.218  1.00221.93           C
ATOM   1253  NE1 TRP 1 116     148.764 196.152 121.390  1.00221.93           N
ATOM   1254  CE2 TRP 1 116     149.377 197.092 122.175  1.00221.93           C
ATOM   1255  CE3 TRP 1 116     148.880 198.361 124.170  1.00221.93           C
ATOM   1256  CZ2 TRP 1 116     150.634 197.679 122.060  1.00221.93           C
ATOM   1257  CZ3 TRP 1 116     150.128 198.943 124.053  1.00221.93           C
ATOM   1258  CH2 TRP 1 116     150.990 198.600 123.007  1.00221.93           C
ATOM   1259  H   TRP 1 116     143.658 196.804 124.641  1.00  0.00           H
ATOM   1260  HA  TRP 1 116     145.952 198.578 124.821  1.00  0.00           H
ATOM   1261 1HB  TRP 1 116     146.394 196.219 124.853  1.00  0.00           H
ATOM   1262 2HB  TRP 1 116     145.381 195.925 123.446  1.00  0.00           H
ATOM   1263  HD1 TRP 1 116     146.811 195.171 121.489  1.00  0.00           H
ATOM   1264  HE1 TRP 1 116     149.164 195.724 120.567  1.00  0.00           H
ATOM   1265  HE3 TRP 1 116     148.215 198.634 124.990  1.00  0.00           H
ATOM   1266  HZ2 TRP 1 116     151.319 197.426 121.252  1.00  0.00           H
ATOM   1267  HZ3 TRP 1 116     150.423 199.681 124.799  1.00  0.00           H
ATOM   1268  HH2 TRP 1 116     151.967 199.077 122.948  1.00  0.00           H
ATOM   1269  N   LEU 1 117     144.066 198.824 122.206  1.00222.03           N
ATOM   1270  CA  LEU 1 117     143.904 199.334 120.839  1.00222.03           C
ATOM   1271  C   LEU 1 117     144.570 200.682 120.601  1.00222.03           C
ATOM   1272  O   LEU 1 117     145.003 200.936 119.470  1.00222.03           O
ATOM   1273  CB  LEU 1 117     142.430 199.493 120.445  1.00222.03           C
ATOM   1274  CG  LEU 1 117     141.599 198.427 119.725  1.00222.03           C
ATOM   1275  CD1 LEU 1 117     141.701 197.102 120.413  1.00222.03           C
ATOM   1276  CD2 LEU 1 117     140.144 198.850 119.602  1.00222.03           C
ATOM   1277  H   LEU 1 117     143.260 198.461 122.695  1.00  0.00           H
ATOM   1278  HA  LEU 1 117     144.356 198.623 120.149  1.00  0.00           H
ATOM   1279 1HB  LEU 1 117     141.849 199.686 121.345  1.00  0.00           H
ATOM   1280 2HB  LEU 1 117     142.338 200.356 119.786  1.00  0.00           H
ATOM   1281  HG  LEU 1 117     142.000 198.268 118.724  1.00  0.00           H
ATOM   1282 1HD1 LEU 1 117     141.100 196.366 119.877  1.00  0.00           H
ATOM   1283 2HD1 LEU 1 117     142.742 196.778 120.426  1.00  0.00           H
ATOM   1284 3HD1 LEU 1 117     141.336 197.193 121.434  1.00  0.00           H
ATOM   1285 1HD2 LEU 1 117     139.582 198.072 119.086  1.00  0.00           H
ATOM   1286 2HD2 LEU 1 117     139.724 199.003 120.596  1.00  0.00           H
ATOM   1287 3HD2 LEU 1 117     140.083 199.779 119.035  1.00  0.00           H
ATOM   1288  N   SER 1 118     144.638 201.555 121.609  1.00245.70           N
ATOM   1289  CA  SER 1 118     145.158 202.901 121.393  1.00245.70           C
ATOM   1290  C   SER 1 118     146.591 202.870 120.878  1.00245.70           C
ATOM   1291  O   SER 1 118     147.036 203.820 120.223  1.00245.70           O
ATOM   1292  CB  SER 1 118     145.073 203.708 122.690  1.00245.70           C
ATOM   1293  OG  SER 1 118     145.980 203.212 123.661  1.00245.70           O
ATOM   1294  H   SER 1 118     144.328 201.290 122.532  1.00  0.00           H
ATOM   1295  HA  SER 1 118     144.549 203.390 120.633  1.00  0.00           H
ATOM   1296 1HB  SER 1 118     145.297 204.754 122.482  1.00  0.00           H
ATOM   1297 2HB  SER 1 118     144.058 203.662 123.081  1.00  0.00           H
ATOM   1298  HG  SER 1 118     146.453 202.492 123.238  1.00  0.00           H
ATOM   1299  N   ARG 1 119     147.326 201.797 121.162  1.00239.38           N
ATOM   1300  CA  ARG 1 119     148.717 201.676 120.752  1.00239.38           C
ATOM   1301  C   ARG 1 119     148.941 200.360 120.008  1.00239.38           C
ATOM   1302  O   ARG 1 119     150.060 199.843 119.952  1.00239.38           O
ATOM   1303  CB  ARG 1 119     149.634 201.821 121.967  1.00239.38           C
ATOM   1304  CG  ARG 1 119     149.675 203.233 122.540  1.00239.38           C
ATOM   1305  CD  ARG 1 119     150.849 203.447 123.495  1.00239.38           C
ATOM   1306  NE  ARG 1 119     150.773 202.633 124.706  1.00239.38           N
ATOM   1307  CZ  ARG 1 119     150.172 202.998 125.835  1.00239.38           C
ATOM   1308  NH1 ARG 1 119     149.628 204.196 125.978  1.00239.38           N
ATOM   1309  NH2 ARG 1 119     150.138 202.147 126.854  1.00239.38           N
ATOM   1310  H   ARG 1 119     146.898 201.045 121.681  1.00  0.00           H
ATOM   1311  HA  ARG 1 119     148.940 202.475 120.045  1.00  0.00           H
ATOM   1312 1HB  ARG 1 119     149.305 201.143 122.753  1.00  0.00           H
ATOM   1313 2HB  ARG 1 119     150.649 201.534 121.692  1.00  0.00           H
ATOM   1314 1HG  ARG 1 119     149.770 203.953 121.726  1.00  0.00           H
ATOM   1315 2HG  ARG 1 119     148.755 203.429 123.091  1.00  0.00           H
ATOM   1316 1HD  ARG 1 119     151.780 203.192 122.990  1.00  0.00           H
ATOM   1317 2HD  ARG 1 119     150.879 204.491 123.806  1.00  0.00           H
ATOM   1318  HE  ARG 1 119     151.210 201.722 124.689  1.00  0.00           H
ATOM   1319 1HH1 ARG 1 119     149.663 204.861 125.217  1.00  0.00           H
ATOM   1320 2HH1 ARG 1 119     149.178 204.447 126.846  1.00  0.00           H
ATOM   1321 1HH2 ARG 1 119     150.564 201.234 126.765  1.00  0.00           H
ATOM   1322 2HH2 ARG 1 119     149.685 202.410 127.716  1.00  0.00           H
ATOM   1323  N   ALA 1 120     147.874 199.803 119.426  1.00247.63           N
ATOM   1324  CA  ALA 1 120     147.929 198.531 118.708  1.00247.63           C
ATOM   1325  C   ALA 1 120     148.385 198.657 117.265  1.00247.63           C
ATOM   1326  O   ALA 1 120     148.839 197.672 116.674  1.00247.63           O
ATOM   1327  CB  ALA 1 120     146.559 197.845 118.702  1.00247.63           C
ATOM   1328  H   ALA 1 120     146.994 200.293 119.490  1.00  0.00           H
ATOM   1329  HA  ALA 1 120     148.640 197.882 119.220  1.00  0.00           H
ATOM   1330 1HB  ALA 1 120     146.627 196.901 118.162  1.00  0.00           H
ATOM   1331 2HB  ALA 1 120     146.244 197.655 119.729  1.00  0.00           H
ATOM   1332 3HB  ALA 1 120     145.832 198.491 118.214  1.00  0.00           H
ATOM   1333  N   GLN 1 121     148.269 199.850 116.677  1.00264.52           N
ATOM   1334  CA  GLN 1 121     148.540 200.056 115.256  1.00264.52           C
ATOM   1335  C   GLN 1 121     150.014 200.329 114.983  1.00264.52           C
ATOM   1336  O   GLN 1 121     150.383 201.390 114.470  1.00264.52           O
ATOM   1337  CB  GLN 1 121     147.679 201.200 114.722  1.00264.52           C
ATOM   1338  CG  GLN 1 121     146.187 200.948 114.855  1.00264.52           C
ATOM   1339  CD  GLN 1 121     145.725 199.779 114.009  1.00264.52           C
ATOM   1340  OE1 GLN 1 121     145.807 199.817 112.783  1.00264.52           O
ATOM   1341  NE2 GLN 1 121     145.232 198.734 114.664  1.00264.52           N
ATOM   1342  H   GLN 1 121     147.983 200.637 117.241  1.00  0.00           H
ATOM   1343  HA  GLN 1 121     148.284 199.141 114.720  1.00  0.00           H
ATOM   1344 1HB  GLN 1 121     147.921 202.118 115.258  1.00  0.00           H
ATOM   1345 2HB  GLN 1 121     147.906 201.367 113.670  1.00  0.00           H
ATOM   1346 1HG  GLN 1 121     145.957 200.730 115.898  1.00  0.00           H
ATOM   1347 2HG  GLN 1 121     145.648 201.839 114.533  1.00  0.00           H
ATOM   1348 1HE2 GLN 1 121     144.911 197.933 114.157  1.00  0.00           H
ATOM   1349 2HE2 GLN 1 121     145.182 198.747 115.662  1.00  0.00           H
ATOM   1350  N   GLN 1 122     150.852 199.361 115.330  1.00261.06           N
ATOM   1351  CA  GLN 1 122     152.298 199.405 115.146  1.00261.06           C
ATOM   1352  C   GLN 1 122     152.744 197.970 114.883  1.00261.06           C
ATOM   1353  O   GLN 1 122     152.040 197.009 115.211  1.00261.06           O
ATOM   1354  CB  GLN 1 122     153.039 200.011 116.355  1.00261.06           C
ATOM   1355  CG  GLN 1 122     153.072 201.533 116.528  1.00261.06           C
ATOM   1356  CD  GLN 1 122     151.873 202.074 117.282  1.00261.06           C
ATOM   1357  OE1 GLN 1 122     151.459 201.511 118.293  1.00261.06           O
ATOM   1358  NE2 GLN 1 122     151.333 203.189 116.809  1.00261.06           N
ATOM   1359  H   GLN 1 122     150.436 198.543 115.752  1.00  0.00           H
ATOM   1360  HA  GLN 1 122     152.517 200.031 114.281  1.00  0.00           H
ATOM   1361 1HB  GLN 1 122     152.603 199.627 117.278  1.00  0.00           H
ATOM   1362 2HB  GLN 1 122     154.084 199.702 116.333  1.00  0.00           H
ATOM   1363 1HG  GLN 1 122     153.968 201.805 117.084  1.00  0.00           H
ATOM   1364 2HG  GLN 1 122     153.087 202.001 115.543  1.00  0.00           H
ATOM   1365 1HE2 GLN 1 122     150.539 203.594 117.267  1.00  0.00           H
ATOM   1366 2HE2 GLN 1 122     151.718 203.628 115.997  1.00  0.00           H
ATOM   1367  N   HIS 1 123     153.917 197.818 114.280  1.00249.88           N
ATOM   1368  CA  HIS 1 123     154.459 196.491 114.036  1.00249.88           C
ATOM   1369  C   HIS 1 123     154.724 195.762 115.353  1.00249.88           C
ATOM   1370  O   HIS 1 123     154.959 196.377 116.397  1.00249.88           O
ATOM   1371  CB  HIS 1 123     155.739 196.588 113.208  1.00249.88           C
ATOM   1372  CG  HIS 1 123     156.139 195.298 112.565  1.00249.88           C
ATOM   1373  ND1 HIS 1 123     155.230 194.452 111.967  1.00249.88           N
ATOM   1374  CD2 HIS 1 123     157.354 194.722 112.400  1.00249.88           C
ATOM   1375  CE1 HIS 1 123     155.864 193.401 111.479  1.00249.88           C
ATOM   1376  NE2 HIS 1 123     157.154 193.541 111.729  1.00249.88           N
ATOM   1377  H   HIS 1 123     154.444 198.627 113.984  1.00  0.00           H
ATOM   1378  HA  HIS 1 123     153.734 195.899 113.478  1.00  0.00           H
ATOM   1379 1HB  HIS 1 123     155.609 197.333 112.423  1.00  0.00           H
ATOM   1380 2HB  HIS 1 123     156.560 196.921 113.842  1.00  0.00           H
ATOM   1381  HD2 HIS 1 123     158.309 195.118 112.744  1.00  0.00           H
ATOM   1382  HE1 HIS 1 123     155.403 192.562 110.959  1.00  0.00           H
ATOM   1383  HE2 HIS 1 123     157.881 192.888 111.469  1.00  0.00           H
ATOM   1384  N   TYR 1 124     154.647 194.426 115.287  1.00241.96           N
ATOM   1385  CA  TYR 1 124     154.767 193.593 116.486  1.00241.96           C
ATOM   1386  C   TYR 1 124     155.970 193.953 117.367  1.00241.96           C
ATOM   1387  O   TYR 1 124     155.752 194.295 118.546  1.00241.96           O
ATOM   1388  CB  TYR 1 124     154.707 192.116 116.060  1.00241.96           C
ATOM   1389  CG  TYR 1 124     154.940 191.053 117.107  1.00241.96           C
ATOM   1390  CD1 TYR 1 124     153.999 190.799 118.098  1.00241.96           C
ATOM   1391  CD2 TYR 1 124     156.066 190.236 117.045  1.00241.96           C
ATOM   1392  CE1 TYR 1 124     154.203 189.799 119.038  1.00241.96           C
ATOM   1393  CE2 TYR 1 124     156.275 189.231 117.972  1.00241.96           C
ATOM   1394  CZ  TYR 1 124     155.342 189.017 118.967  1.00241.96           C
ATOM   1395  OH  TYR 1 124     155.552 188.023 119.894  1.00241.96           O
ATOM   1396  H   TYR 1 124     154.505 193.981 114.392  1.00  0.00           H
ATOM   1397  HA  TYR 1 124     153.931 193.817 117.147  1.00  0.00           H
ATOM   1398 1HB  TYR 1 124     153.726 191.899 115.634  1.00  0.00           H
ATOM   1399 2HB  TYR 1 124     155.448 191.931 115.283  1.00  0.00           H
ATOM   1400  HD1 TYR 1 124     153.085 191.390 118.146  1.00  0.00           H
ATOM   1401  HD2 TYR 1 124     156.804 190.385 116.256  1.00  0.00           H
ATOM   1402  HE1 TYR 1 124     153.455 189.616 119.808  1.00  0.00           H
ATOM   1403  HE2 TYR 1 124     157.172 188.614 117.914  1.00  0.00           H
ATOM   1404  HH  TYR 1 124     156.383 187.582 119.707  1.00  0.00           H
ATOM   1405  N   PRO 1 125     157.235 193.934 116.895  1.00248.53           N
ATOM   1406  CA  PRO 1 125     158.326 194.288 117.824  1.00248.53           C
ATOM   1407  C   PRO 1 125     158.211 195.692 118.394  1.00248.53           C
ATOM   1408  O   PRO 1 125     158.746 195.951 119.477  1.00248.53           O
ATOM   1409  CB  PRO 1 125     159.596 194.133 116.975  1.00248.53           C
ATOM   1410  CG  PRO 1 125     159.137 194.162 115.591  1.00248.53           C
ATOM   1411  CD  PRO 1 125     157.803 193.510 115.599  1.00248.53           C
ATOM   1412  HA  PRO 1 125     158.333 193.576 118.663  1.00  0.00           H
ATOM   1413 1HB  PRO 1 125     160.301 194.948 117.198  1.00  0.00           H
ATOM   1414 2HB  PRO 1 125     160.105 193.190 117.226  1.00  0.00           H
ATOM   1415 1HG  PRO 1 125     159.089 195.200 115.230  1.00  0.00           H
ATOM   1416 2HG  PRO 1 125     159.851 193.633 114.943  1.00  0.00           H
ATOM   1417 1HD  PRO 1 125     157.207 193.886 114.755  1.00  0.00           H
ATOM   1418 2HD  PRO 1 125     157.928 192.419 115.532  1.00  0.00           H
ATOM   1419  N   VAL 1 126     157.529 196.610 117.708  1.00248.71           N
ATOM   1420  CA  VAL 1 126     157.311 197.941 118.266  1.00248.71           C
ATOM   1421  C   VAL 1 126     156.330 197.868 119.439  1.00248.71           C
ATOM   1422  O   VAL 1 126     156.543 198.482 120.496  1.00248.71           O
ATOM   1423  CB  VAL 1 126     156.853 198.895 117.141  1.00248.71           C
ATOM   1424  CG1 VAL 1 126     156.490 200.270 117.652  1.00248.71           C
ATOM   1425  CG2 VAL 1 126     157.927 198.990 116.065  1.00248.71           C
ATOM   1426  H   VAL 1 126     157.157 196.391 116.795  1.00  0.00           H
ATOM   1427  HA  VAL 1 126     158.253 198.302 118.681  1.00  0.00           H
ATOM   1428  HB  VAL 1 126     155.933 198.506 116.702  1.00  0.00           H
ATOM   1429 1HG1 VAL 1 126     156.175 200.897 116.818  1.00  0.00           H
ATOM   1430 2HG1 VAL 1 126     155.675 200.188 118.372  1.00  0.00           H
ATOM   1431 3HG1 VAL 1 126     157.359 200.719 118.135  1.00  0.00           H
ATOM   1432 1HG2 VAL 1 126     157.592 199.664 115.276  1.00  0.00           H
ATOM   1433 2HG2 VAL 1 126     158.848 199.374 116.503  1.00  0.00           H
ATOM   1434 3HG2 VAL 1 126     158.109 198.002 115.643  1.00  0.00           H
ATOM   1435  N   SER 1 127     155.270 197.065 119.290  1.00229.81           N
ATOM   1436  CA  SER 1 127     154.352 196.810 120.399  1.00229.81           C
ATOM   1437  C   SER 1 127     155.072 196.156 121.576  1.00229.81           C
ATOM   1438  O   SER 1 127     154.810 196.490 122.742  1.00229.81           O
ATOM   1439  CB  SER 1 127     153.198 195.933 119.920  1.00229.81           C
ATOM   1440  OG  SER 1 127     152.371 196.631 119.003  1.00229.81           O
ATOM   1441  H   SER 1 127     155.098 196.625 118.398  1.00  0.00           H
ATOM   1442  HA  SER 1 127     153.953 197.765 120.745  1.00  0.00           H
ATOM   1443 1HB  SER 1 127     153.594 195.037 119.444  1.00  0.00           H
ATOM   1444 2HB  SER 1 127     152.604 195.613 120.775  1.00  0.00           H
ATOM   1445  HG  SER 1 127     152.874 197.402 118.728  1.00  0.00           H
ATOM   1446  N   ALA 1 128     155.999 195.233 121.283  1.00228.28           N
ATOM   1447  CA  ALA 1 128     156.790 194.607 122.341  1.00228.28           C
ATOM   1448  C   ALA 1 128     157.570 195.640 123.151  1.00228.28           C
ATOM   1449  O   ALA 1 128     157.670 195.523 124.379  1.00228.28           O
ATOM   1450  CB  ALA 1 128     157.743 193.572 121.746  1.00228.28           C
ATOM   1451  H   ALA 1 128     156.159 194.961 120.323  1.00  0.00           H
ATOM   1452  HA  ALA 1 128     156.104 194.106 123.025  1.00  0.00           H
ATOM   1453 1HB  ALA 1 128     158.327 193.114 122.544  1.00  0.00           H
ATOM   1454 2HB  ALA 1 128     157.169 192.805 121.228  1.00  0.00           H
ATOM   1455 3HB  ALA 1 128     158.415 194.060 121.040  1.00  0.00           H
ATOM   1456  N   GLY 1 129     158.139 196.640 122.480  1.00223.77           N
ATOM   1457  CA  GLY 1 129     158.845 197.700 123.183  1.00223.77           C
ATOM   1458  C   GLY 1 129     157.930 198.530 124.066  1.00223.77           C
ATOM   1459  O   GLY 1 129     158.396 199.341 124.871  1.00223.77           O
ATOM   1460  H   GLY 1 129     158.084 196.670 121.471  1.00  0.00           H
ATOM   1461 1HA  GLY 1 129     159.633 197.265 123.799  1.00  0.00           H
ATOM   1462 2HA  GLY 1 129     159.328 198.357 122.461  1.00  0.00           H
ATOM   1463  N   TYR 1 130     156.620 198.355 123.917  1.00223.74           N
ATOM   1464  CA  TYR 1 130     155.676 199.129 124.721  1.00223.74           C
ATOM   1465  C   TYR 1 130     155.145 198.361 125.930  1.00223.74           C
ATOM   1466  O   TYR 1 130     154.217 198.852 126.599  1.00223.74           O
ATOM   1467  CB  TYR 1 130     154.502 199.613 123.864  1.00223.74           C
ATOM   1468  CG  TYR 1 130     154.871 200.587 122.761  1.00223.74           C
ATOM   1469  CD1 TYR 1 130     155.948 201.459 122.898  1.00223.74           C
ATOM   1470  CD2 TYR 1 130     154.103 200.679 121.610  1.00223.74           C
ATOM   1471  CE1 TYR 1 130     156.273 202.361 121.904  1.00223.74           C
ATOM   1472  CE2 TYR 1 130     154.417 201.586 120.612  1.00223.74           C
ATOM   1473  CZ  TYR 1 130     155.505 202.419 120.763  1.00223.74           C
ATOM   1474  OH  TYR 1 130     155.821 203.317 119.770  1.00223.74           O
ATOM   1475  H   TYR 1 130     156.265 197.688 123.247  1.00  0.00           H
ATOM   1476  HA  TYR 1 130     156.196 200.001 125.120  1.00  0.00           H
ATOM   1477 1HB  TYR 1 130     154.014 198.756 123.398  1.00  0.00           H
ATOM   1478 2HB  TYR 1 130     153.765 200.102 124.501  1.00  0.00           H
ATOM   1479  HD1 TYR 1 130     156.553 201.438 123.804  1.00  0.00           H
ATOM   1480  HD2 TYR 1 130     153.236 200.031 121.479  1.00  0.00           H
ATOM   1481  HE1 TYR 1 130     157.121 203.033 122.035  1.00  0.00           H
ATOM   1482  HE2 TYR 1 130     153.805 201.639 119.712  1.00  0.00           H
ATOM   1483  HH  TYR 1 130     155.248 203.171 119.013  1.00  0.00           H
ATOM   1484  N   THR 1 131     155.687 197.164 126.188  1.00208.93           N
ATOM   1485  CA  THR 1 131     155.283 196.389 127.365  1.00208.93           C
ATOM   1486  C   THR 1 131     155.570 197.116 128.677  1.00208.93           C
ATOM   1487  O   THR 1 131     154.857 196.910 129.663  1.00208.93           O
ATOM   1488  CB  THR 1 131     155.971 195.025 127.387  1.00208.93           C
ATOM   1489  OG1 THR 1 131     157.387 195.191 127.244  1.00208.93           O
ATOM   1490  CG2 THR 1 131     155.427 194.131 126.311  1.00208.93           C
ATOM   1491  H   THR 1 131     156.387 196.785 125.566  1.00  0.00           H
ATOM   1492  HA  THR 1 131     154.205 196.229 127.320  1.00  0.00           H
ATOM   1493  HB  THR 1 131     155.809 194.551 128.356  1.00  0.00           H
ATOM   1494  HG1 THR 1 131     157.564 195.933 126.658  1.00  0.00           H
ATOM   1495 1HG2 THR 1 131     155.933 193.166 126.349  1.00  0.00           H
ATOM   1496 2HG2 THR 1 131     154.358 193.985 126.464  1.00  0.00           H
ATOM   1497 3HG2 THR 1 131     155.594 194.590 125.337  1.00  0.00           H
ATOM   1498  N   LYS 1 132     156.607 197.956 128.730  1.00222.15           N
ATOM   1499  CA  LYS 1 132     156.727 198.788 129.928  1.00222.15           C
ATOM   1500  C   LYS 1 132     155.567 199.764 130.089  1.00222.15           C
ATOM   1501  O   LYS 1 132     155.224 200.107 131.224  1.00222.15           O
ATOM   1502  CB  LYS 1 132     158.065 199.533 129.990  1.00222.15           C
ATOM   1503  CG  LYS 1 132     159.314 198.680 130.180  1.00222.15           C
ATOM   1504  CD  LYS 1 132     160.558 199.518 130.432  1.00222.15           C
ATOM   1505  CE  LYS 1 132     161.006 200.256 129.208  1.00222.15           C
ATOM   1506  NZ  LYS 1 132     161.532 199.278 128.222  1.00222.15           N
ATOM   1507  H   LYS 1 132     157.299 198.045 128.000  1.00  0.00           H
ATOM   1508  HA  LYS 1 132     156.666 198.142 130.804  1.00  0.00           H
ATOM   1509 1HB  LYS 1 132     158.210 200.100 129.070  1.00  0.00           H
ATOM   1510 2HB  LYS 1 132     158.045 200.247 130.814  1.00  0.00           H
ATOM   1511 1HG  LYS 1 132     159.171 198.010 131.029  1.00  0.00           H
ATOM   1512 2HG  LYS 1 132     159.481 198.076 129.288  1.00  0.00           H
ATOM   1513 1HD  LYS 1 132     160.353 200.246 131.219  1.00  0.00           H
ATOM   1514 2HD  LYS 1 132     161.371 198.872 130.762  1.00  0.00           H
ATOM   1515 1HE  LYS 1 132     160.166 200.804 128.785  1.00  0.00           H
ATOM   1516 2HE  LYS 1 132     161.781 200.973 129.478  1.00  0.00           H
ATOM   1517 1HZ  LYS 1 132     161.837 199.767 127.392  1.00  0.00           H
ATOM   1518 2HZ  LYS 1 132     162.313 198.779 128.625  1.00  0.00           H
ATOM   1519 3HZ  LYS 1 132     160.804 198.622 127.977  1.00  0.00           H
ATOM   1520  N   LEU 1 133     154.917 200.187 129.002  1.00227.77           N
ATOM   1521  CA  LEU 1 133     153.839 201.162 129.156  1.00227.77           C
ATOM   1522  C   LEU 1 133     152.565 200.509 129.682  1.00227.77           C
ATOM   1523  O   LEU 1 133     151.933 201.031 130.612  1.00227.77           O
ATOM   1524  CB  LEU 1 133     153.570 201.889 127.841  1.00227.77           C
ATOM   1525  CG  LEU 1 133     154.703 202.734 127.269  1.00227.77           C
ATOM   1526  CD1 LEU 1 133     154.307 203.236 125.901  1.00227.77           C
ATOM   1527  CD2 LEU 1 133     155.022 203.894 128.196  1.00227.77           C
ATOM   1528  H   LEU 1 133     155.149 199.852 128.079  1.00  0.00           H
ATOM   1529  HA  LEU 1 133     154.141 201.897 129.901  1.00  0.00           H
ATOM   1530 1HB  LEU 1 133     153.311 201.151 127.083  1.00  0.00           H
ATOM   1531 2HB  LEU 1 133     152.717 202.553 127.979  1.00  0.00           H
ATOM   1532  HG  LEU 1 133     155.595 202.117 127.155  1.00  0.00           H
ATOM   1533 1HD1 LEU 1 133     155.114 203.840 125.488  1.00  0.00           H
ATOM   1534 2HD1 LEU 1 133     154.118 202.387 125.243  1.00  0.00           H
ATOM   1535 3HD1 LEU 1 133     153.406 203.841 125.983  1.00  0.00           H
ATOM   1536 1HD2 LEU 1 133     155.834 204.486 127.773  1.00  0.00           H
ATOM   1537 2HD2 LEU 1 133     154.138 204.521 128.312  1.00  0.00           H
ATOM   1538 3HD2 LEU 1 133     155.324 203.509 129.170  1.00  0.00           H
ATOM   1539  N   VAL 1 134     152.177 199.357 129.126  1.00226.88           N
ATOM   1540  CA  VAL 1 134     150.982 198.706 129.662  1.00226.88           C
ATOM   1541  C   VAL 1 134     151.248 198.116 131.048  1.00226.88           C
ATOM   1542  O   VAL 1 134     150.328 198.042 131.876  1.00226.88           O
ATOM   1543  CB  VAL 1 134     150.413 197.658 128.681  1.00226.88           C
ATOM   1544  CG1 VAL 1 134     149.888 198.342 127.430  1.00226.88           C
ATOM   1545  CG2 VAL 1 134     151.427 196.591 128.322  1.00226.88           C
ATOM   1546  H   VAL 1 134     152.672 198.923 128.359  1.00  0.00           H
ATOM   1547  HA  VAL 1 134     150.216 199.467 129.824  1.00  0.00           H
ATOM   1548  HB  VAL 1 134     149.554 197.170 129.142  1.00  0.00           H
ATOM   1549 1HG1 VAL 1 134     149.489 197.594 126.745  1.00  0.00           H
ATOM   1550 2HG1 VAL 1 134     149.098 199.042 127.702  1.00  0.00           H
ATOM   1551 3HG1 VAL 1 134     150.700 198.882 126.942  1.00  0.00           H
ATOM   1552 1HG2 VAL 1 134     150.976 195.879 127.632  1.00  0.00           H
ATOM   1553 2HG2 VAL 1 134     152.293 197.055 127.852  1.00  0.00           H
ATOM   1554 3HG2 VAL 1 134     151.741 196.069 129.227  1.00  0.00           H
ATOM   1555  N   GLY 1 135     152.499 197.742 131.338  1.00221.82           N
ATOM   1556  CA  GLY 1 135     152.871 197.409 132.702  1.00221.82           C
ATOM   1557  C   GLY 1 135     152.672 198.568 133.660  1.00221.82           C
ATOM   1558  O   GLY 1 135     152.128 198.391 134.748  1.00221.82           O
ATOM   1559  H   GLY 1 135     153.198 197.688 130.611  1.00  0.00           H
ATOM   1560 1HA  GLY 1 135     152.278 196.561 133.045  1.00  0.00           H
ATOM   1561 2HA  GLY 1 135     153.916 197.101 132.730  1.00  0.00           H
ATOM   1562  N   GLN 1 136     153.104 199.767 133.263  1.00244.46           N
ATOM   1563  CA  GLN 1 136     152.872 200.957 134.081  1.00244.46           C
ATOM   1564  C   GLN 1 136     151.382 201.262 134.209  1.00244.46           C
ATOM   1565  O   GLN 1 136     150.907 201.639 135.289  1.00244.46           O
ATOM   1566  CB  GLN 1 136     153.610 202.158 133.492  1.00244.46           C
ATOM   1567  CG  GLN 1 136     155.119 202.098 133.639  1.00244.46           C
ATOM   1568  CD  GLN 1 136     155.825 203.165 132.826  1.00244.46           C
ATOM   1569  OE1 GLN 1 136     155.216 203.821 131.979  1.00244.46           O
ATOM   1570  NE2 GLN 1 136     157.115 203.344 133.078  1.00244.46           N
ATOM   1571  H   GLN 1 136     153.599 199.861 132.388  1.00  0.00           H
ATOM   1572  HA  GLN 1 136     153.255 200.768 135.084  1.00  0.00           H
ATOM   1573 1HB  GLN 1 136     153.380 202.241 132.430  1.00  0.00           H
ATOM   1574 2HB  GLN 1 136     153.262 203.071 133.975  1.00  0.00           H
ATOM   1575 1HG  GLN 1 136     155.376 202.243 134.688  1.00  0.00           H
ATOM   1576 2HG  GLN 1 136     155.468 201.123 133.299  1.00  0.00           H
ATOM   1577 1HE2 GLN 1 136     157.633 204.034 132.571  1.00  0.00           H
ATOM   1578 2HE2 GLN 1 136     157.570 202.789 133.775  1.00  0.00           H
ATOM   1579  N   ASP 1 137     150.634 201.111 133.113  1.00262.11           N
ATOM   1580  CA  ASP 1 137     149.214 201.458 133.122  1.00262.11           C
ATOM   1581  C   ASP 1 137     148.427 200.563 134.080  1.00262.11           C
ATOM   1582  O   ASP 1 137     147.616 201.047 134.882  1.00262.11           O
ATOM   1583  CB  ASP 1 137     148.651 201.362 131.703  1.00262.11           C
ATOM   1584  CG  ASP 1 137     149.175 202.455 130.792  1.00262.11           C
ATOM   1585  OD1 ASP 1 137     149.779 203.423 131.299  1.00262.11           O
ATOM   1586  OD2 ASP 1 137     148.982 202.346 129.564  1.00262.11           O
ATOM   1587  H   ASP 1 137     151.048 200.754 132.264  1.00  0.00           H
ATOM   1588  HA  ASP 1 137     149.111 202.484 133.476  1.00  0.00           H
ATOM   1589 1HB  ASP 1 137     148.909 200.393 131.274  1.00  0.00           H
ATOM   1590 2HB  ASP 1 137     147.563 201.423 131.739  1.00  0.00           H
ATOM   1591  N   VAL 1 138     148.686 199.252 134.046  1.00248.05           N
ATOM   1592  CA  VAL 1 138     147.968 198.344 134.943  1.00248.05           C
ATOM   1593  C   VAL 1 138     148.416 198.549 136.398  1.00248.05           C
ATOM   1594  O   VAL 1 138     147.593 198.487 137.326  1.00248.05           O
ATOM   1595  CB  VAL 1 138     148.127 196.887 134.446  1.00248.05           C
ATOM   1596  CG1 VAL 1 138     149.520 196.353 134.713  1.00248.05           C
ATOM   1597  CG2 VAL 1 138     147.025 195.955 134.977  1.00248.05           C
ATOM   1598  H   VAL 1 138     149.372 198.873 133.408  1.00  0.00           H
ATOM   1599  HA  VAL 1 138     146.911 198.612 134.932  1.00  0.00           H
ATOM   1600  HB  VAL 1 138     148.083 196.879 133.356  1.00  0.00           H
ATOM   1601 1HG1 VAL 1 138     149.592 195.328 134.349  1.00  0.00           H
ATOM   1602 2HG1 VAL 1 138     150.252 196.973 134.197  1.00  0.00           H
ATOM   1603 3HG1 VAL 1 138     149.717 196.372 135.785  1.00  0.00           H
ATOM   1604 1HG2 VAL 1 138     147.186 194.947 134.596  1.00  0.00           H
ATOM   1605 2HG2 VAL 1 138     147.055 195.939 136.067  1.00  0.00           H
ATOM   1606 3HG2 VAL 1 138     146.051 196.315 134.646  1.00  0.00           H
ATOM   1607  N   ALA 1 139     149.704 198.846 136.610  1.00260.60           N
ATOM   1608  CA  ALA 1 139     150.193 199.193 137.939  1.00260.60           C
ATOM   1609  C   ALA 1 139     149.609 200.515 138.421  1.00260.60           C
ATOM   1610  O   ALA 1 139     149.264 200.661 139.602  1.00260.60           O
ATOM   1611  CB  ALA 1 139     151.717 199.246 137.924  1.00260.60           C
ATOM   1612  H   ALA 1 139     150.352 198.830 135.836  1.00  0.00           H
ATOM   1613  HA  ALA 1 139     149.868 198.418 138.633  1.00  0.00           H
ATOM   1614 1HB  ALA 1 139     152.081 199.506 138.919  1.00  0.00           H
ATOM   1615 2HB  ALA 1 139     152.112 198.273 137.636  1.00  0.00           H
ATOM   1616 3HB  ALA 1 139     152.047 199.999 137.209  1.00  0.00           H
ATOM   1617  N   LYS 1 140     149.464 201.477 137.507  1.00266.92           N
ATOM   1618  CA  LYS 1 140     148.922 202.782 137.876  1.00266.92           C
ATOM   1619  C   LYS 1 140     147.558 202.637 138.543  1.00266.92           C
ATOM   1620  O   LYS 1 140     147.340 203.185 139.636  1.00266.92           O
ATOM   1621  CB  LYS 1 140     148.868 203.677 136.631  1.00266.92           C
ATOM   1622  CG  LYS 1 140     148.571 205.162 136.852  1.00266.92           C
ATOM   1623  CD  LYS 1 140     147.097 205.514 136.725  1.00266.92           C
ATOM   1624  CE  LYS 1 140     146.906 207.017 136.660  1.00266.92           C
ATOM   1625  NZ  LYS 1 140     145.466 207.370 136.707  1.00266.92           N
ATOM   1626  H   LYS 1 140     149.729 201.309 136.548  1.00  0.00           H
ATOM   1627  HA  LYS 1 140     149.582 203.234 138.616  1.00  0.00           H
ATOM   1628 1HB  LYS 1 140     149.822 203.629 136.106  1.00  0.00           H
ATOM   1629 2HB  LYS 1 140     148.101 203.308 135.950  1.00  0.00           H
ATOM   1630 1HG  LYS 1 140     148.898 205.455 137.850  1.00  0.00           H
ATOM   1631 2HG  LYS 1 140     149.119 205.756 136.120  1.00  0.00           H
ATOM   1632 1HD  LYS 1 140     146.692 205.060 135.820  1.00  0.00           H
ATOM   1633 2HD  LYS 1 140     146.554 205.119 137.583  1.00  0.00           H
ATOM   1634 1HE  LYS 1 140     147.419 207.485 137.499  1.00  0.00           H
ATOM   1635 2HE  LYS 1 140     147.341 207.400 135.737  1.00  0.00           H
ATOM   1636 1HZ  LYS 1 140     145.363 208.373 136.663  1.00  0.00           H
ATOM   1637 2HZ  LYS 1 140     144.990 206.948 135.922  1.00  0.00           H
ATOM   1638 3HZ  LYS 1 140     145.062 207.028 137.568  1.00  0.00           H
ATOM   1639  N   PHE 1 141     146.652 201.868 137.919  1.00261.91           N
ATOM   1640  CA  PHE 1 141     145.328 201.637 138.500  1.00261.91           C
ATOM   1641  C   PHE 1 141     145.419 200.940 139.853  1.00261.91           C
ATOM   1642  O   PHE 1 141     144.797 201.388 140.819  1.00261.91           O
ATOM   1643  CB  PHE 1 141     144.445 200.827 137.540  1.00261.91           C
ATOM   1644  CG  PHE 1 141     143.011 200.646 138.017  1.00261.91           C
ATOM   1645  CD1 PHE 1 141     142.629 199.539 138.774  1.00261.91           C
ATOM   1646  CD2 PHE 1 141     142.048 201.590 137.712  1.00261.91           C
ATOM   1647  CE1 PHE 1 141     141.329 199.382 139.210  1.00261.91           C
ATOM   1648  CE2 PHE 1 141     140.739 201.435 138.149  1.00261.91           C
ATOM   1649  CZ  PHE 1 141     140.384 200.327 138.899  1.00261.91           C
ATOM   1650  H   PHE 1 141     146.883 201.440 137.035  1.00  0.00           H
ATOM   1651  HA  PHE 1 141     144.853 202.604 138.675  1.00  0.00           H
ATOM   1652 1HB  PHE 1 141     144.416 201.320 136.569  1.00  0.00           H
ATOM   1653 2HB  PHE 1 141     144.877 199.840 137.394  1.00  0.00           H
ATOM   1654  HD1 PHE 1 141     143.372 198.783 139.026  1.00  0.00           H
ATOM   1655  HD2 PHE 1 141     142.326 202.465 137.121  1.00  0.00           H
ATOM   1656  HE1 PHE 1 141     141.055 198.509 139.802  1.00  0.00           H
ATOM   1657  HE2 PHE 1 141     139.989 202.187 137.900  1.00  0.00           H
ATOM   1658  HZ  PHE 1 141     139.357 200.205 139.240  1.00  0.00           H
ATOM   1659  N   MET 1 142     146.188 199.846 139.957  1.00263.58           N
ATOM   1660  CA  MET 1 142     146.161 199.192 141.266  1.00263.58           C
ATOM   1661  C   MET 1 142     146.857 200.032 142.330  1.00263.58           C
ATOM   1662  O   MET 1 142     146.638 199.793 143.522  1.00263.58           O
ATOM   1663  CB  MET 1 142     146.716 197.751 141.279  1.00263.58           C
ATOM   1664  CG  MET 1 142     148.058 197.414 140.660  1.00263.58           C
ATOM   1665  SD  MET 1 142     149.417 198.228 141.494  1.00263.58           S
ATOM   1666  CE  MET 1 142     149.277 197.574 143.151  1.00263.58           C
ATOM   1667  H   MET 1 142     146.762 199.456 139.224  1.00  0.00           H
ATOM   1668  HA  MET 1 142     145.126 199.128 141.600  1.00  0.00           H
ATOM   1669 1HB  MET 1 142     146.807 197.406 142.308  1.00  0.00           H
ATOM   1670 2HB  MET 1 142     146.016 197.086 140.772  1.00  0.00           H
ATOM   1671 1HG  MET 1 142     148.219 196.337 140.702  1.00  0.00           H
ATOM   1672 2HG  MET 1 142     148.061 197.717 139.612  1.00  0.00           H
ATOM   1673 1HE  MET 1 142     150.063 197.997 143.778  1.00  0.00           H
ATOM   1674 2HE  MET 1 142     148.302 197.835 143.565  1.00  0.00           H
ATOM   1675 3HE  MET 1 142     149.381 196.488 143.125  1.00  0.00           H
ATOM   1676  N   ASN 1 143     147.677 201.013 141.940  1.00273.06           N
ATOM   1677  CA  ASN 1 143     148.229 201.924 142.934  1.00273.06           C
ATOM   1678  C   ASN 1 143     147.226 202.973 143.410  1.00273.06           C
ATOM   1679  O   ASN 1 143     147.519 203.674 144.385  1.00273.06           O
ATOM   1680  CB  ASN 1 143     149.472 202.617 142.378  1.00273.06           C
ATOM   1681  CG  ASN 1 143     150.659 201.681 142.267  1.00273.06           C
ATOM   1682  OD1 ASN 1 143     150.839 200.790 143.097  1.00273.06           O
ATOM   1683  ND2 ASN 1 143     151.472 201.874 141.237  1.00273.06           N
ATOM   1684  H   ASN 1 143     147.924 201.137 140.969  1.00  0.00           H
ATOM   1685  HA  ASN 1 143     148.511 201.345 143.814  1.00  0.00           H
ATOM   1686 1HB  ASN 1 143     149.251 203.024 141.390  1.00  0.00           H
ATOM   1687 2HB  ASN 1 143     149.741 203.453 143.024  1.00  0.00           H
ATOM   1688 1HD2 ASN 1 143     152.272 201.286 141.114  1.00  0.00           H
ATOM   1689 2HD2 ASN 1 143     151.285 202.607 140.584  1.00  0.00           H
ATOM   1690  N   TRP 1 144     146.079 203.117 142.741  1.00276.34           N
ATOM   1691  CA  TRP 1 144     145.080 204.105 143.156  1.00276.34           C
ATOM   1692  C   TRP 1 144     144.469 203.759 144.519  1.00276.34           C
ATOM   1693  O   TRP 1 144     144.434 204.601 145.425  1.00276.34           O
ATOM   1694  CB  TRP 1 144     143.997 204.214 142.076  1.00276.34           C
ATOM   1695  CG  TRP 1 144     142.799 205.079 142.378  1.00276.34           C
ATOM   1696  CD1 TRP 1 144     142.614 205.911 143.450  1.00276.34           C
ATOM   1697  CD2 TRP 1 144     141.602 205.168 141.596  1.00276.34           C
ATOM   1698  NE1 TRP 1 144     141.385 206.516 143.374  1.00276.34           N
ATOM   1699  CE2 TRP 1 144     140.745 206.080 142.243  1.00276.34           C
ATOM   1700  CE3 TRP 1 144     141.176 204.570 140.406  1.00276.34           C
ATOM   1701  CZ2 TRP 1 144     139.485 206.397 141.748  1.00276.34           C
ATOM   1702  CZ3 TRP 1 144     139.926 204.895 139.910  1.00276.34           C
ATOM   1703  CH2 TRP 1 144     139.097 205.802 140.579  1.00276.34           C
ATOM   1704  H   TRP 1 144     145.893 202.539 141.933  1.00  0.00           H
ATOM   1705  HA  TRP 1 144     145.573 205.070 143.269  1.00  0.00           H
ATOM   1706 1HB  TRP 1 144     144.436 204.609 141.159  1.00  0.00           H
ATOM   1707 2HB  TRP 1 144     143.608 203.221 141.850  1.00  0.00           H
ATOM   1708  HD1 TRP 1 144     143.338 206.070 144.248  1.00  0.00           H
ATOM   1709  HE1 TRP 1 144     141.010 207.175 144.041  1.00  0.00           H
ATOM   1710  HE3 TRP 1 144     141.818 203.864 139.878  1.00  0.00           H
ATOM   1711  HZ2 TRP 1 144     138.821 207.094 142.259  1.00  0.00           H
ATOM   1712  HZ3 TRP 1 144     139.603 204.425 138.981  1.00  0.00           H
ATOM   1713  HH2 TRP 1 144     138.119 206.037 140.158  1.00  0.00           H
ATOM   1714  N   MET 1 145     143.965 202.531 144.691  1.00269.06           N
ATOM   1715  CA  MET 1 145     143.371 202.214 145.988  1.00269.06           C
ATOM   1716  C   MET 1 145     144.408 201.830 147.038  1.00269.06           C
ATOM   1717  O   MET 1 145     144.070 201.755 148.226  1.00269.06           O
ATOM   1718  CB  MET 1 145     142.270 201.131 145.875  1.00269.06           C
ATOM   1719  CG  MET 1 145     142.624 199.676 145.462  1.00269.06           C
ATOM   1720  SD  MET 1 145     143.225 199.308 143.807  1.00269.06           S
ATOM   1721  CE  MET 1 145     141.789 199.841 142.902  1.00269.06           C
ATOM   1722  H   MET 1 145     143.979 201.825 143.970  1.00  0.00           H
ATOM   1723  HA  MET 1 145     142.912 203.117 146.389  1.00  0.00           H
ATOM   1724 1HB  MET 1 145     141.765 201.024 146.834  1.00  0.00           H
ATOM   1725 2HB  MET 1 145     141.524 201.446 145.145  1.00  0.00           H
ATOM   1726 1HG  MET 1 145     143.404 199.291 146.118  1.00  0.00           H
ATOM   1727 2HG  MET 1 145     141.745 199.043 145.570  1.00  0.00           H
ATOM   1728 1HE  MET 1 145     141.957 199.695 141.835  1.00  0.00           H
ATOM   1729 2HE  MET 1 145     140.922 199.259 143.217  1.00  0.00           H
ATOM   1730 3HE  MET 1 145     141.606 200.898 143.098  1.00  0.00           H
ATOM   1731  N   ALA 1 146     145.666 201.625 146.632  1.00280.48           N
ATOM   1732  CA  ALA 1 146     146.700 201.205 147.573  1.00280.48           C
ATOM   1733  C   ALA 1 146     146.881 202.220 148.696  1.00280.48           C
ATOM   1734  O   ALA 1 146     147.127 201.835 149.845  1.00280.48           O
ATOM   1735  CB  ALA 1 146     148.017 200.982 146.833  1.00280.48           C
ATOM   1736  H   ALA 1 146     145.909 201.760 145.662  1.00  0.00           H
ATOM   1737  HA  ALA 1 146     146.382 200.267 148.027  1.00  0.00           H
ATOM   1738 1HB  ALA 1 146     148.784 200.669 147.542  1.00  0.00           H
ATOM   1739 2HB  ALA 1 146     147.885 200.208 146.078  1.00  0.00           H
ATOM   1740 3HB  ALA 1 146     148.326 201.908 146.352  1.00  0.00           H
ATOM   1741  N   ASP 1 147     146.760 203.515 148.392  1.00297.63           N
ATOM   1742  CA  ASP 1 147     146.905 204.555 149.396  1.00297.63           C
ATOM   1743  C   ASP 1 147     145.608 205.277 149.733  1.00297.63           C
ATOM   1744  O   ASP 1 147     145.471 205.743 150.869  1.00297.63           O
ATOM   1745  CB  ASP 1 147     147.950 205.601 148.965  1.00297.63           C
ATOM   1746  CG  ASP 1 147     147.562 206.333 147.703  1.00297.63           C
ATOM   1747  OD1 ASP 1 147     146.505 206.011 147.132  1.00297.63           O
ATOM   1748  OD2 ASP 1 147     148.319 207.230 147.275  1.00297.63           O
ATOM   1749  H   ASP 1 147     146.561 203.778 147.437  1.00  0.00           H
ATOM   1750  HA  ASP 1 147     147.244 204.095 150.325  1.00  0.00           H
ATOM   1751 1HB  ASP 1 147     148.085 206.331 149.764  1.00  0.00           H
ATOM   1752 2HB  ASP 1 147     148.910 205.111 148.804  1.00  0.00           H
ATOM   1753  N   GLU 1 148     144.660 205.394 148.794  1.00285.11           N
ATOM   1754  CA  GLU 1 148     143.411 206.078 149.120  1.00285.11           C
ATOM   1755  C   GLU 1 148     142.542 205.237 150.045  1.00285.11           C
ATOM   1756  O   GLU 1 148     141.934 205.762 150.985  1.00285.11           O
ATOM   1757  CB  GLU 1 148     142.622 206.413 147.857  1.00285.11           C
ATOM   1758  CG  GLU 1 148     141.337 207.168 148.158  1.00285.11           C
ATOM   1759  CD  GLU 1 148     140.632 207.651 146.913  1.00285.11           C
ATOM   1760  OE1 GLU 1 148     141.201 207.498 145.816  1.00285.11           O
ATOM   1761  OE2 GLU 1 148     139.510 208.184 147.034  1.00285.11           O
ATOM   1762  H   GLU 1 148     144.789 205.020 147.864  1.00  0.00           H
ATOM   1763  HA  GLU 1 148     143.651 207.010 149.632  1.00  0.00           H
ATOM   1764 1HB  GLU 1 148     143.239 207.018 147.193  1.00  0.00           H
ATOM   1765 2HB  GLU 1 148     142.376 205.493 147.327  1.00  0.00           H
ATOM   1766 1HG  GLU 1 148     140.664 206.513 148.710  1.00  0.00           H
ATOM   1767 2HG  GLU 1 148     141.570 208.022 148.791  1.00  0.00           H
ATOM   1768  N   PHE 1 149     142.472 203.931 149.794  1.00288.42           N
ATOM   1769  CA  PHE 1 149     141.645 203.029 150.578  1.00288.42           C
ATOM   1770  C   PHE 1 149     142.445 202.085 151.460  1.00288.42           C
ATOM   1771  O   PHE 1 149     141.856 201.137 151.996  1.00288.42           O
ATOM   1772  CB  PHE 1 149     140.732 202.201 149.661  1.00288.42           C
ATOM   1773  CG  PHE 1 149     139.722 203.020 148.910  1.00288.42           C
ATOM   1774  CD1 PHE 1 149     138.500 203.337 149.488  1.00288.42           C
ATOM   1775  CD2 PHE 1 149     139.992 203.477 147.630  1.00288.42           C
ATOM   1776  CE1 PHE 1 149     137.566 204.093 148.798  1.00288.42           C
ATOM   1777  CE2 PHE 1 149     139.065 204.233 146.935  1.00288.42           C
ATOM   1778  CZ  PHE 1 149     137.850 204.541 147.520  1.00288.42           C
ATOM   1779  H   PHE 1 149     143.015 203.559 149.029  1.00  0.00           H
ATOM   1780  HA  PHE 1 149     141.020 203.624 151.247  1.00  0.00           H
ATOM   1781 1HB  PHE 1 149     141.340 201.662 148.935  1.00  0.00           H
ATOM   1782 2HB  PHE 1 149     140.197 201.460 150.253  1.00  0.00           H
ATOM   1783  HD1 PHE 1 149     138.281 202.983 150.496  1.00  0.00           H
ATOM   1784  HD2 PHE 1 149     140.951 203.234 147.170  1.00  0.00           H
ATOM   1785  HE1 PHE 1 149     136.610 204.333 149.264  1.00  0.00           H
ATOM   1786  HE2 PHE 1 149     139.288 204.585 145.928  1.00  0.00           H
ATOM   1787  HZ  PHE 1 149     137.118 205.134 146.974  1.00  0.00           H
ATOM   1788  N   ASN 1 150     143.756 202.324 151.617  1.00305.35           N
ATOM   1789  CA  ASN 1 150     144.677 201.499 152.413  1.00305.35           C
ATOM   1790  C   ASN 1 150     144.542 200.017 152.062  1.00305.35           C
ATOM   1791  O   ASN 1 150     144.536 199.145 152.934  1.00305.35           O
ATOM   1792  CB  ASN 1 150     144.491 201.739 153.915  1.00305.35           C
ATOM   1793  CG  ASN 1 150     144.866 203.147 154.328  1.00305.35           C
ATOM   1794  OD1 ASN 1 150     145.878 203.689 153.883  1.00305.35           O
ATOM   1795  ND2 ASN 1 150     144.046 203.752 155.181  1.00305.35           N
ATOM   1796  H   ASN 1 150     144.113 203.140 151.142  1.00  0.00           H
ATOM   1797  HA  ASN 1 150     145.700 201.769 152.149  1.00  0.00           H
ATOM   1798 1HB  ASN 1 150     143.451 201.556 154.188  1.00  0.00           H
ATOM   1799 2HB  ASN 1 150     145.105 201.033 154.474  1.00  0.00           H
ATOM   1800 1HD2 ASN 1 150     144.243 204.683 155.489  1.00  0.00           H
ATOM   1801 2HD2 ASN 1 150     143.233 203.276 155.513  1.00  0.00           H
ATOM   1802  N   TYR 1 151     144.412 199.747 150.767  1.00286.51           N
ATOM   1803  CA  TYR 1 151     144.145 198.394 150.304  1.00286.51           C
ATOM   1804  C   TYR 1 151     145.341 197.491 150.605  1.00286.51           C
ATOM   1805  O   TYR 1 151     146.486 197.873 150.343  1.00286.51           O
ATOM   1806  CB  TYR 1 151     143.851 198.397 148.805  1.00286.51           C
ATOM   1807  CG  TYR 1 151     143.142 197.155 148.316  1.00286.51           C
ATOM   1808  CD1 TYR 1 151     141.787 196.966 148.561  1.00286.51           C
ATOM   1809  CD2 TYR 1 151     143.826 196.174 147.607  1.00286.51           C
ATOM   1810  CE1 TYR 1 151     141.130 195.833 148.117  1.00286.51           C
ATOM   1811  CE2 TYR 1 151     143.178 195.036 147.156  1.00286.51           C
ATOM   1812  CZ  TYR 1 151     141.831 194.871 147.416  1.00286.51           C
ATOM   1813  OH  TYR 1 151     141.181 193.742 146.971  1.00286.51           O
ATOM   1814  H   TYR 1 151     144.498 200.490 150.089  1.00  0.00           H
ATOM   1815  HA  TYR 1 151     143.270 198.014 150.833  1.00  0.00           H
ATOM   1816 1HB  TYR 1 151     143.232 199.261 148.557  1.00  0.00           H
ATOM   1817 2HB  TYR 1 151     144.784 198.494 148.251  1.00  0.00           H
ATOM   1818  HD1 TYR 1 151     141.223 197.718 149.114  1.00  0.00           H
ATOM   1819  HD2 TYR 1 151     144.889 196.294 147.399  1.00  0.00           H
ATOM   1820  HE1 TYR 1 151     140.068 195.703 148.319  1.00  0.00           H
ATOM   1821  HE2 TYR 1 151     143.731 194.278 146.601  1.00  0.00           H
ATOM   1822  HH  TYR 1 151     141.769 193.240 146.401  1.00  0.00           H
ATOM   1823  N   PRO 1 152     145.111 196.301 151.168  1.00286.49           N
ATOM   1824  CA  PRO 1 152     146.242 195.449 151.573  1.00286.49           C
ATOM   1825  C   PRO 1 152     147.036 194.885 150.407  1.00286.49           C
ATOM   1826  O   PRO 1 152     148.204 194.525 150.611  1.00286.49           O
ATOM   1827  CB  PRO 1 152     145.568 194.332 152.379  1.00286.49           C
ATOM   1828  CG  PRO 1 152     144.163 194.314 151.883  1.00286.49           C
ATOM   1829  CD  PRO 1 152     143.813 195.747 151.585  1.00286.49           C
ATOM   1830  HA  PRO 1 152     146.925 196.032 152.208  1.00  0.00           H
ATOM   1831 1HB  PRO 1 152     146.091 193.378 152.212  1.00  0.00           H
ATOM   1832 2HB  PRO 1 152     145.636 194.550 153.456  1.00  0.00           H
ATOM   1833 1HG  PRO 1 152     144.085 193.679 150.988  1.00  0.00           H
ATOM   1834 2HG  PRO 1 152     143.498 193.877 152.642  1.00  0.00           H
ATOM   1835 1HD  PRO 1 152     143.069 195.782 150.776  1.00  0.00           H
ATOM   1836 2HD  PRO 1 152     143.421 196.224 152.494  1.00  0.00           H
ATOM   1837  N   LEU 1 153     146.433 194.811 149.212  1.00267.02           N
ATOM   1838  CA  LEU 1 153     147.046 194.285 147.982  1.00267.02           C
ATOM   1839  C   LEU 1 153     147.594 192.871 148.206  1.00267.02           C
ATOM   1840  O   LEU 1 153     148.624 192.474 147.657  1.00267.02           O
ATOM   1841  CB  LEU 1 153     148.117 195.245 147.442  1.00267.02           C
ATOM   1842  CG  LEU 1 153     148.947 194.905 146.198  1.00267.02           C
ATOM   1843  CD1 LEU 1 153     148.050 194.804 144.975  1.00267.02           C
ATOM   1844  CD2 LEU 1 153     150.033 195.940 145.987  1.00267.02           C
ATOM   1845  H   LEU 1 153     145.483 195.152 149.180  1.00  0.00           H
ATOM   1846  HA  LEU 1 153     146.268 194.178 147.226  1.00  0.00           H
ATOM   1847 1HB  LEU 1 153     147.642 196.195 147.204  1.00  0.00           H
ATOM   1848 2HB  LEU 1 153     148.855 195.418 148.226  1.00  0.00           H
ATOM   1849  HG  LEU 1 153     149.411 193.926 146.327  1.00  0.00           H
ATOM   1850 1HD1 LEU 1 153     148.655 194.561 144.100  1.00  0.00           H
ATOM   1851 2HD1 LEU 1 153     147.309 194.019 145.131  1.00  0.00           H
ATOM   1852 3HD1 LEU 1 153     147.546 195.755 144.814  1.00  0.00           H
ATOM   1853 1HD2 LEU 1 153     150.614 195.684 145.100  1.00  0.00           H
ATOM   1854 2HD2 LEU 1 153     149.578 196.922 145.850  1.00  0.00           H
ATOM   1855 3HD2 LEU 1 153     150.689 195.962 146.857  1.00  0.00           H
ATOM   1856  N   GLY 1 154     146.909 192.115 149.058  1.00269.19           N
ATOM   1857  CA  GLY 1 154     147.324 190.771 149.399  1.00269.19           C
ATOM   1858  C   GLY 1 154     146.229 189.788 149.045  1.00269.19           C
ATOM   1859  O   GLY 1 154     146.212 188.646 149.514  1.00269.19           O
ATOM   1860  H   GLY 1 154     146.073 192.496 149.480  1.00  0.00           H
ATOM   1861 1HA  GLY 1 154     148.241 190.525 148.863  1.00  0.00           H
ATOM   1862 2HA  GLY 1 154     147.549 190.719 150.463  1.00  0.00           H
ATOM   1863  N   ASN 1 155     145.302 190.245 148.201  1.00276.28           N
ATOM   1864  CA  ASN 1 155     144.117 189.483 147.832  1.00276.28           C
ATOM   1865  C   ASN 1 155     143.762 189.710 146.370  1.00276.28           C
ATOM   1866  O   ASN 1 155     142.580 189.718 146.006  1.00276.28           O
ATOM   1867  CB  ASN 1 155     142.930 189.855 148.720  1.00276.28           C
ATOM   1868  CG  ASN 1 155     142.518 191.303 148.560  1.00276.28           C
ATOM   1869  OD1 ASN 1 155     143.329 192.153 148.189  1.00276.28           O
ATOM   1870  ND2 ASN 1 155     141.251 191.593 148.831  1.00276.28           N
ATOM   1871  H   ASN 1 155     145.439 191.164 147.805  1.00  0.00           H
ATOM   1872  HA  ASN 1 155     144.331 188.422 147.968  1.00  0.00           H
ATOM   1873 1HB  ASN 1 155     142.079 189.218 148.477  1.00  0.00           H
ATOM   1874 2HB  ASN 1 155     143.186 189.675 149.764  1.00  0.00           H
ATOM   1875 1HD2 ASN 1 155     140.923 192.534 148.743  1.00  0.00           H
ATOM   1876 2HD2 ASN 1 155     140.625 190.871 149.124  1.00  0.00           H
ATOM   1877  N   VAL 1 156     144.767 189.897 145.520  1.00267.62           N
ATOM   1878  CA  VAL 1 156     144.555 190.253 144.126  1.00267.62           C
ATOM   1879  C   VAL 1 156     145.119 189.139 143.253  1.00267.62           C
ATOM   1880  O   VAL 1 156     145.788 188.215 143.727  1.00267.62           O
ATOM   1881  CB  VAL 1 156     145.190 191.616 143.771  1.00267.62           C
ATOM   1882  CG1 VAL 1 156     144.663 192.708 144.694  1.00267.62           C
ATOM   1883  CG2 VAL 1 156     146.700 191.550 143.842  1.00267.62           C
ATOM   1884  H   VAL 1 156     145.711 189.786 145.860  1.00  0.00           H
ATOM   1885  HA  VAL 1 156     143.482 190.327 143.948  1.00  0.00           H
ATOM   1886  HB  VAL 1 156     144.896 191.889 142.758  1.00  0.00           H
ATOM   1887 1HG1 VAL 1 156     145.122 193.661 144.428  1.00  0.00           H
ATOM   1888 2HG1 VAL 1 156     143.581 192.784 144.587  1.00  0.00           H
ATOM   1889 3HG1 VAL 1 156     144.911 192.463 145.726  1.00  0.00           H
ATOM   1890 1HG2 VAL 1 156     147.119 192.523 143.586  1.00  0.00           H
ATOM   1891 2HG2 VAL 1 156     147.006 191.277 144.852  1.00  0.00           H
ATOM   1892 3HG2 VAL 1 156     147.065 190.802 143.138  1.00  0.00           H
ATOM   1893  N   HIS 1 157     144.808 189.218 141.962  1.00246.79           N
ATOM   1894  CA  HIS 1 157     145.305 188.255 140.992  1.00246.79           C
ATOM   1895  C   HIS 1 157     145.723 189.029 139.751  1.00246.79           C
ATOM   1896  O   HIS 1 157     144.900 189.677 139.104  1.00246.79           O
ATOM   1897  CB  HIS 1 157     144.230 187.203 140.664  1.00246.79           C
ATOM   1898  CG  HIS 1 157     144.689 186.095 139.764  1.00246.79           C
ATOM   1899  ND1 HIS 1 157     143.810 185.185 139.214  1.00246.79           N
ATOM   1900  CD2 HIS 1 157     145.924 185.707 139.365  1.00246.79           C
ATOM   1901  CE1 HIS 1 157     144.481 184.308 138.488  1.00246.79           C
ATOM   1902  NE2 HIS 1 157     145.766 184.606 138.560  1.00246.79           N
ATOM   1903  H   HIS 1 157     144.210 189.968 141.649  1.00  0.00           H
ATOM   1904  HA  HIS 1 157     146.169 187.734 141.406  1.00  0.00           H
ATOM   1905 1HB  HIS 1 157     143.868 186.751 141.587  1.00  0.00           H
ATOM   1906 2HB  HIS 1 157     143.382 187.689 140.182  1.00  0.00           H
ATOM   1907  HD2 HIS 1 157     146.866 186.194 139.619  1.00  0.00           H
ATOM   1908  HE1 HIS 1 157     144.047 183.482 137.927  1.00  0.00           H
ATOM   1909  HE2 HIS 1 157     146.514 184.107 138.099  1.00  0.00           H
ATOM   1910  N   LEU 1 158     147.010 188.972 139.437  1.00217.98           N
ATOM   1911  CA  LEU 1 158     147.582 189.634 138.275  1.00217.98           C
ATOM   1912  C   LEU 1 158     147.881 188.559 137.242  1.00217.98           C
ATOM   1913  O   LEU 1 158     148.581 187.595 137.552  1.00217.98           O
ATOM   1914  CB  LEU 1 158     148.858 190.377 138.690  1.00217.98           C
ATOM   1915  CG  LEU 1 158     149.811 191.032 137.696  1.00217.98           C
ATOM   1916  CD1 LEU 1 158     149.090 192.124 136.952  1.00217.98           C
ATOM   1917  CD2 LEU 1 158     151.037 191.578 138.407  1.00217.98           C
ATOM   1918  H   LEU 1 158     147.615 188.438 140.045  1.00  0.00           H
ATOM   1919  HA  LEU 1 158     146.856 190.352 137.895  1.00  0.00           H
ATOM   1920 1HB  LEU 1 158     148.583 191.195 139.355  1.00  0.00           H
ATOM   1921 2HB  LEU 1 158     149.499 189.688 139.241  1.00  0.00           H
ATOM   1922  HG  LEU 1 158     150.131 190.295 136.959  1.00  0.00           H
ATOM   1923 1HD1 LEU 1 158     149.770 192.592 136.241  1.00  0.00           H
ATOM   1924 2HD1 LEU 1 158     148.241 191.699 136.414  1.00  0.00           H
ATOM   1925 3HD1 LEU 1 158     148.734 192.873 137.659  1.00  0.00           H
ATOM   1926 1HD2 LEU 1 158     151.705 192.039 137.678  1.00  0.00           H
ATOM   1927 2HD2 LEU 1 158     150.730 192.322 139.141  1.00  0.00           H
ATOM   1928 3HD2 LEU 1 158     151.558 190.764 138.910  1.00  0.00           H
ATOM   1929  N   LEU 1 159     147.348 188.696 136.029  1.00179.17           N
ATOM   1930  CA  LEU 1 159     147.669 187.689 135.023  1.00179.17           C
ATOM   1931  C   LEU 1 159     147.614 188.297 133.630  1.00179.17           C
ATOM   1932  O   LEU 1 159     147.137 189.411 133.440  1.00179.17           O
ATOM   1933  CB  LEU 1 159     146.728 186.479 135.100  1.00179.17           C
ATOM   1934  CG  LEU 1 159     145.261 186.624 134.696  1.00179.17           C
ATOM   1935  CD1 LEU 1 159     144.688 185.250 134.401  1.00179.17           C
ATOM   1936  CD2 LEU 1 159     144.450 187.291 135.797  1.00179.17           C
ATOM   1937  H   LEU 1 159     146.738 189.463 135.782  1.00  0.00           H
ATOM   1938  HA  LEU 1 159     148.685 187.336 135.199  1.00  0.00           H
ATOM   1939 1HB  LEU 1 159     147.126 185.689 134.466  1.00  0.00           H
ATOM   1940 2HB  LEU 1 159     146.711 186.117 136.128  1.00  0.00           H
ATOM   1941  HG  LEU 1 159     145.190 187.233 133.795  1.00  0.00           H
ATOM   1942 1HD1 LEU 1 159     143.641 185.347 134.112  1.00  0.00           H
ATOM   1943 2HD1 LEU 1 159     145.247 184.790 133.586  1.00  0.00           H
ATOM   1944 3HD1 LEU 1 159     144.761 184.625 135.290  1.00  0.00           H
ATOM   1945 1HD2 LEU 1 159     143.411 187.381 135.479  1.00  0.00           H
ATOM   1946 2HD2 LEU 1 159     144.502 186.689 136.704  1.00  0.00           H
ATOM   1947 3HD2 LEU 1 159     144.855 188.283 135.997  1.00  0.00           H
ATOM   1948  N   GLY 1 160     148.091 187.541 132.651  1.00182.28           N
ATOM   1949  CA  GLY 1 160     148.063 188.014 131.279  1.00182.28           C
ATOM   1950  C   GLY 1 160     148.668 186.991 130.345  1.00182.28           C
ATOM   1951  O   GLY 1 160     149.003 185.873 130.742  1.00182.28           O
ATOM   1952  H   GLY 1 160     148.478 186.629 132.850  1.00  0.00           H
ATOM   1953 1HA  GLY 1 160     147.034 188.220 130.985  1.00  0.00           H
ATOM   1954 2HA  GLY 1 160     148.612 188.952 131.206  1.00  0.00           H
ATOM   1955  N   TYR 1 161     148.836 187.409 129.091  1.00217.67           N
ATOM   1956  CA  TYR 1 161     149.326 186.516 128.050  1.00217.67           C
ATOM   1957  C   TYR 1 161     150.315 187.234 127.142  1.00217.67           C
ATOM   1958  O   TYR 1 161     150.302 188.464 127.022  1.00217.67           O
ATOM   1959  CB  TYR 1 161     148.169 185.924 127.230  1.00217.67           C
ATOM   1960  CG  TYR 1 161     147.441 186.888 126.325  1.00217.67           C
ATOM   1961  CD1 TYR 1 161     146.441 187.721 126.822  1.00217.67           C
ATOM   1962  CD2 TYR 1 161     147.770 186.992 124.981  1.00217.67           C
ATOM   1963  CE1 TYR 1 161     145.773 188.603 125.995  1.00217.67           C
ATOM   1964  CE2 TYR 1 161     147.116 187.883 124.154  1.00217.67           C
ATOM   1965  CZ  TYR 1 161     146.118 188.683 124.663  1.00217.67           C
ATOM   1966  OH  TYR 1 161     145.466 189.567 123.835  1.00217.67           O
ATOM   1967  H   TYR 1 161     148.619 188.367 128.855  1.00  0.00           H
ATOM   1968  HA  TYR 1 161     149.864 185.695 128.523  1.00  0.00           H
ATOM   1969 1HB  TYR 1 161     148.545 185.115 126.602  1.00  0.00           H
ATOM   1970 2HB  TYR 1 161     147.428 185.496 127.905  1.00  0.00           H
ATOM   1971  HD1 TYR 1 161     146.175 187.683 127.878  1.00  0.00           H
ATOM   1972  HD2 TYR 1 161     148.555 186.362 124.563  1.00  0.00           H
ATOM   1973  HE1 TYR 1 161     144.993 189.247 126.403  1.00  0.00           H
ATOM   1974  HE2 TYR 1 161     147.389 187.951 123.101  1.00  0.00           H
ATOM   1975  HH  TYR 1 161     145.891 189.571 122.975  1.00  0.00           H
ATOM   1976  N   SER 1 162     151.163 186.427 126.500  1.00219.26           N
ATOM   1977  CA  SER 1 162     152.188 186.826 125.514  1.00219.26           C
ATOM   1978  C   SER 1 162     152.835 188.123 125.994  1.00219.26           C
ATOM   1979  O   SER 1 162     153.503 188.115 127.041  1.00219.26           O
ATOM   1980  CB  SER 1 162     151.571 186.871 124.119  1.00219.26           C
ATOM   1981  OG  SER 1 162     150.623 187.919 124.016  1.00219.26           O
ATOM   1982  H   SER 1 162     151.064 185.450 126.738  1.00  0.00           H
ATOM   1983  HA  SER 1 162     152.986 186.083 125.525  1.00  0.00           H
ATOM   1984 1HB  SER 1 162     152.356 187.014 123.378  1.00  0.00           H
ATOM   1985 2HB  SER 1 162     151.087 185.919 123.905  1.00  0.00           H
ATOM   1986  HG  SER 1 162     150.444 188.204 124.916  1.00  0.00           H
ATOM   1987  N   LEU 1 163     152.673 189.240 125.283  1.00230.64           N
ATOM   1988  CA  LEU 1 163     153.246 190.506 125.720  1.00230.64           C
ATOM   1989  C   LEU 1 163     152.622 191.009 127.015  1.00230.64           C
ATOM   1990  O   LEU 1 163     153.314 191.659 127.810  1.00230.64           O
ATOM   1991  CB  LEU 1 163     153.084 191.568 124.631  1.00230.64           C
ATOM   1992  CG  LEU 1 163     153.782 191.452 123.275  1.00230.64           C
ATOM   1993  CD1 LEU 1 163     153.441 192.657 122.419  1.00230.64           C
ATOM   1994  CD2 LEU 1 163     155.287 191.372 123.442  1.00230.64           C
ATOM   1995  H   LEU 1 163     152.142 189.211 124.423  1.00  0.00           H
ATOM   1996  HA  LEU 1 163     154.309 190.357 125.908  1.00  0.00           H
ATOM   1997 1HB  LEU 1 163     152.027 191.652 124.384  1.00  0.00           H
ATOM   1998 2HB  LEU 1 163     153.422 192.526 125.026  1.00  0.00           H
ATOM   1999  HG  LEU 1 163     153.440 190.551 122.765  1.00  0.00           H
ATOM   2000 1HD1 LEU 1 163     153.939 192.571 121.453  1.00  0.00           H
ATOM   2001 2HD1 LEU 1 163     152.362 192.701 122.266  1.00  0.00           H
ATOM   2002 3HD1 LEU 1 163     153.774 193.565 122.920  1.00  0.00           H
ATOM   2003 1HD2 LEU 1 163     155.758 191.290 122.462  1.00  0.00           H
ATOM   2004 2HD2 LEU 1 163     155.646 192.273 123.942  1.00  0.00           H
ATOM   2005 3HD2 LEU 1 163     155.541 190.498 124.043  1.00  0.00           H
ATOM   2006  N   GLY 1 164     151.332 190.732 127.232  1.00230.20           N
ATOM   2007  CA  GLY 1 164     150.692 191.124 128.478  1.00230.20           C
ATOM   2008  C   GLY 1 164     151.241 190.379 129.679  1.00230.20           C
ATOM   2009  O   GLY 1 164     151.382 190.951 130.762  1.00230.20           O
ATOM   2010  H   GLY 1 164     150.790 190.248 126.531  1.00  0.00           H
ATOM   2011 1HA  GLY 1 164     150.826 192.194 128.634  1.00  0.00           H
ATOM   2012 2HA  GLY 1 164     149.621 190.940 128.409  1.00  0.00           H
ATOM   2013  N   ALA 1 165     151.579 189.100 129.494  1.00218.17           N
ATOM   2014  CA  ALA 1 165     152.236 188.344 130.556  1.00218.17           C
ATOM   2015  C   ALA 1 165     153.580 188.956 130.930  1.00218.17           C
ATOM   2016  O   ALA 1 165     153.922 189.020 132.116  1.00218.17           O
ATOM   2017  CB  ALA 1 165     152.418 186.888 130.131  1.00218.17           C
ATOM   2018  H   ALA 1 165     151.381 188.643 128.616  1.00  0.00           H
ATOM   2019  HA  ALA 1 165     151.600 188.379 131.440  1.00  0.00           H
ATOM   2020 1HB  ALA 1 165     152.910 186.334 130.930  1.00  0.00           H
ATOM   2021 2HB  ALA 1 165     151.444 186.443 129.928  1.00  0.00           H
ATOM   2022 3HB  ALA 1 165     153.031 186.845 129.231  1.00  0.00           H
ATOM   2023  N   HIS 1 166     154.338 189.430 129.937  1.00225.97           N
ATOM   2024  CA  HIS 1 166     155.562 190.174 130.218  1.00225.97           C
ATOM   2025  C   HIS 1 166     155.261 191.446 131.006  1.00225.97           C
ATOM   2026  O   HIS 1 166     155.926 191.739 132.009  1.00225.97           O
ATOM   2027  CB  HIS 1 166     156.270 190.514 128.911  1.00225.97           C
ATOM   2028  CG  HIS 1 166     157.703 190.898 129.087  1.00225.97           C
ATOM   2029  ND1 HIS 1 166     158.698 189.964 129.279  1.00225.97           N
ATOM   2030  CD2 HIS 1 166     158.306 192.109 129.128  1.00225.97           C
ATOM   2031  CE1 HIS 1 166     159.858 190.583 129.406  1.00225.97           C
ATOM   2032  NE2 HIS 1 166     159.647 191.885 129.327  1.00225.97           N
ATOM   2033  H   HIS 1 166     154.068 189.272 128.976  1.00  0.00           H
ATOM   2034  HA  HIS 1 166     156.229 189.562 130.825  1.00  0.00           H
ATOM   2035 1HB  HIS 1 166     156.226 189.656 128.240  1.00  0.00           H
ATOM   2036 2HB  HIS 1 166     155.754 191.339 128.422  1.00  0.00           H
ATOM   2037  HD2 HIS 1 166     157.821 193.079 129.023  1.00  0.00           H
ATOM   2038  HE1 HIS 1 166     160.824 190.101 129.551  1.00  0.00           H
ATOM   2039  HE2 HIS 1 166     160.354 192.603 129.401  1.00  0.00           H
ATOM   2040  N   ALA 1 167     154.252 192.206 130.567  1.00218.00           N
ATOM   2041  CA  ALA 1 167     153.851 193.409 131.290  1.00218.00           C
ATOM   2042  C   ALA 1 167     153.417 193.089 132.714  1.00218.00           C
ATOM   2043  O   ALA 1 167     153.684 193.874 133.632  1.00218.00           O
ATOM   2044  CB  ALA 1 167     152.729 194.125 130.540  1.00218.00           C
ATOM   2045  H   ALA 1 167     153.758 191.949 129.725  1.00  0.00           H
ATOM   2046  HA  ALA 1 167     154.715 194.071 131.352  1.00  0.00           H
ATOM   2047 1HB  ALA 1 167     152.438 195.021 131.088  1.00  0.00           H
ATOM   2048 2HB  ALA 1 167     153.077 194.404 129.545  1.00  0.00           H
ATOM   2049 3HB  ALA 1 167     151.871 193.460 130.450  1.00  0.00           H
ATOM   2050  N   ALA 1 168     152.756 191.943 132.913  1.00225.42           N
ATOM   2051  CA  ALA 1 168     152.379 191.516 134.256  1.00225.42           C
ATOM   2052  C   ALA 1 168     153.602 191.359 135.151  1.00225.42           C
ATOM   2053  O   ALA 1 168     153.584 191.773 136.314  1.00225.42           O
ATOM   2054  CB  ALA 1 168     151.596 190.206 134.186  1.00225.42           C
ATOM   2055  H   ALA 1 168     152.512 191.362 132.125  1.00  0.00           H
ATOM   2056  HA  ALA 1 168     151.744 192.288 134.692  1.00  0.00           H
ATOM   2057 1HB  ALA 1 168     151.318 189.893 135.192  1.00  0.00           H
ATOM   2058 2HB  ALA 1 168     150.695 190.353 133.590  1.00  0.00           H
ATOM   2059 3HB  ALA 1 168     152.214 189.437 133.725  1.00  0.00           H
ATOM   2060  N   GLY 1 169     154.672 190.759 134.622  1.00232.38           N
ATOM   2061  CA  GLY 1 169     155.927 190.709 135.357  1.00232.38           C
ATOM   2062  C   GLY 1 169     156.475 192.084 135.686  1.00232.38           C
ATOM   2063  O   GLY 1 169     156.946 192.321 136.801  1.00232.38           O
ATOM   2064  H   GLY 1 169     154.620 190.335 133.708  1.00  0.00           H
ATOM   2065 1HA  GLY 1 169     155.781 190.157 136.287  1.00  0.00           H
ATOM   2066 2HA  GLY 1 169     156.668 190.164 134.773  1.00  0.00           H
ATOM   2067  N   ILE 1 170     156.412 193.009 134.722  1.00247.40           N
ATOM   2068  CA  ILE 1 170     156.891 194.376 134.941  1.00247.40           C
ATOM   2069  C   ILE 1 170     156.094 195.050 136.059  1.00247.40           C
ATOM   2070  O   ILE 1 170     156.664 195.629 136.998  1.00247.40           O
ATOM   2071  CB  ILE 1 170     156.818 195.178 133.627  1.00247.40           C
ATOM   2072  CG1 ILE 1 170     157.827 194.635 132.615  1.00247.40           C
ATOM   2073  CG2 ILE 1 170     157.066 196.663 133.862  1.00247.40           C
ATOM   2074  CD1 ILE 1 170     157.640 195.183 131.218  1.00247.40           C
ATOM   2075  H   ILE 1 170     156.027 192.760 133.822  1.00  0.00           H
ATOM   2076  HA  ILE 1 170     157.928 194.331 135.269  1.00  0.00           H
ATOM   2077  HB  ILE 1 170     155.829 195.060 133.184  1.00  0.00           H
ATOM   2078 1HG1 ILE 1 170     158.837 194.873 132.945  1.00  0.00           H
ATOM   2079 2HG1 ILE 1 170     157.748 193.549 132.569  1.00  0.00           H
ATOM   2080 1HG2 ILE 1 170     157.007 197.195 132.912  1.00  0.00           H
ATOM   2081 2HG2 ILE 1 170     156.312 197.054 134.544  1.00  0.00           H
ATOM   2082 3HG2 ILE 1 170     158.057 196.803 134.295  1.00  0.00           H
ATOM   2083 1HD1 ILE 1 170     158.391 194.752 130.555  1.00  0.00           H
ATOM   2084 2HD1 ILE 1 170     156.645 194.924 130.855  1.00  0.00           H
ATOM   2085 3HD1 ILE 1 170     157.750 196.267 131.234  1.00  0.00           H
ATOM   2086  N   ALA 1 171     154.762 194.952 135.984  1.00230.07           N
ATOM   2087  CA  ALA 1 171     153.895 195.531 137.008  1.00230.07           C
ATOM   2088  C   ALA 1 171     154.201 194.963 138.389  1.00230.07           C
ATOM   2089  O   ALA 1 171     154.215 195.706 139.377  1.00230.07           O
ATOM   2090  CB  ALA 1 171     152.432 195.292 136.650  1.00230.07           C
ATOM   2091  H   ALA 1 171     154.343 194.468 135.203  1.00  0.00           H
ATOM   2092  HA  ALA 1 171     154.084 196.603 137.044  1.00  0.00           H
ATOM   2093 1HB  ALA 1 171     151.794 195.726 137.420  1.00  0.00           H
ATOM   2094 2HB  ALA 1 171     152.212 195.758 135.690  1.00  0.00           H
ATOM   2095 3HB  ALA 1 171     152.243 194.221 136.586  1.00  0.00           H
ATOM   2096  N   GLY 1 172     154.465 193.656 138.471  1.00234.71           N
ATOM   2097  CA  GLY 1 172     154.870 193.053 139.731  1.00234.71           C
ATOM   2098  C   GLY 1 172     156.116 193.680 140.320  1.00234.71           C
ATOM   2099  O   GLY 1 172     156.111 194.105 141.479  1.00234.71           O
ATOM   2100  H   GLY 1 172     154.385 193.073 137.650  1.00  0.00           H
ATOM   2101 1HA  GLY 1 172     154.060 193.142 140.454  1.00  0.00           H
ATOM   2102 2HA  GLY 1 172     155.053 191.989 139.582  1.00  0.00           H
ATOM   2103  N   SER 1 173     157.201 193.737 139.539  1.00257.36           N
ATOM   2104  CA  SER 1 173     158.440 194.327 140.028  1.00257.36           C
ATOM   2105  C   SER 1 173     158.321 195.837 140.180  1.00257.36           C
ATOM   2106  O   SER 1 173     159.099 196.446 140.923  1.00257.36           O
ATOM   2107  CB  SER 1 173     159.591 193.985 139.082  1.00257.36           C
ATOM   2108  OG  SER 1 173     159.453 194.665 137.846  1.00257.36           O
ATOM   2109  H   SER 1 173     157.168 193.368 138.600  1.00  0.00           H
ATOM   2110  HA  SER 1 173     158.657 193.911 141.013  1.00  0.00           H
ATOM   2111 1HB  SER 1 173     160.538 194.259 139.547  1.00  0.00           H
ATOM   2112 2HB  SER 1 173     159.611 192.910 138.907  1.00  0.00           H
ATOM   2113  HG  SER 1 173     158.540 194.959 137.806  1.00  0.00           H
ATOM   2114  N   LEU 1 174     157.362 196.459 139.491  1.00254.17           N
ATOM   2115  CA  LEU 1 174     157.205 197.904 139.612  1.00254.17           C
ATOM   2116  C   LEU 1 174     156.725 198.333 140.999  1.00254.17           C
ATOM   2117  O   LEU 1 174     157.331 199.244 141.576  1.00254.17           O
ATOM   2118  CB  LEU 1 174     156.248 198.411 138.515  1.00254.17           C
ATOM   2119  CG  LEU 1 174     155.957 199.890 138.177  1.00254.17           C
ATOM   2120  CD1 LEU 1 174     155.371 199.988 136.775  1.00254.17           C
ATOM   2121  CD2 LEU 1 174     155.051 200.622 139.170  1.00254.17           C
ATOM   2122  H   LEU 1 174     156.740 195.946 138.883  1.00  0.00           H
ATOM   2123  HA  LEU 1 174     158.180 198.370 139.478  1.00  0.00           H
ATOM   2124 1HB  LEU 1 174     156.580 198.019 137.555  1.00  0.00           H
ATOM   2125 2HB  LEU 1 174     155.250 198.022 138.717  1.00  0.00           H
ATOM   2126  HG  LEU 1 174     156.893 200.446 138.145  1.00  0.00           H
ATOM   2127 1HD1 LEU 1 174     155.166 201.032 136.539  1.00  0.00           H
ATOM   2128 2HD1 LEU 1 174     156.083 199.586 136.054  1.00  0.00           H
ATOM   2129 3HD1 LEU 1 174     154.445 199.417 136.728  1.00  0.00           H
ATOM   2130 1HD2 LEU 1 174     154.910 201.654 138.842  1.00  0.00           H
ATOM   2131 2HD2 LEU 1 174     154.084 200.121 139.219  1.00  0.00           H
ATOM   2132 3HD2 LEU 1 174     155.513 200.617 140.158  1.00  0.00           H
ATOM   2133  N   THR 1 175     155.698 197.665 141.550  1.00256.20           N
ATOM   2134  CA  THR 1 175     155.067 198.038 142.823  1.00256.20           C
ATOM   2135  C   THR 1 175     155.992 197.936 144.031  1.00256.20           C
ATOM   2136  O   THR 1 175     156.940 197.144 144.045  1.00256.20           O
ATOM   2137  CB  THR 1 175     153.838 197.162 143.075  1.00256.20           C
ATOM   2138  OG1 THR 1 175     154.223 195.781 143.096  1.00256.20           O
ATOM   2139  CG2 THR 1 175     152.757 197.398 142.038  1.00256.20           C
ATOM   2140  H   THR 1 175     155.351 196.861 141.045  1.00  0.00           H
ATOM   2141  HA  THR 1 175     154.751 199.079 142.760  1.00  0.00           H
ATOM   2142  HB  THR 1 175     153.427 197.385 144.060  1.00  0.00           H
ATOM   2143  HG1 THR 1 175     155.057 195.676 142.631  1.00  0.00           H
ATOM   2144 1HG2 THR 1 175     151.902 196.757 142.251  1.00  0.00           H
ATOM   2145 2HG2 THR 1 175     152.447 198.441 142.068  1.00  0.00           H
ATOM   2146 3HG2 THR 1 175     153.146 197.163 141.047  1.00  0.00           H
ATOM   2147  N   ASN 1 176     155.709 198.764 145.042  1.00251.27           N
ATOM   2148  CA  ASN 1 176     156.521 198.793 146.255  1.00251.27           C
ATOM   2149  C   ASN 1 176     156.094 197.696 147.220  1.00251.27           C
ATOM   2150  O   ASN 1 176     156.935 197.021 147.824  1.00251.27           O
ATOM   2151  CB  ASN 1 176     156.408 200.167 146.914  1.00251.27           C
ATOM   2152  CG  ASN 1 176     157.095 201.257 146.114  1.00251.27           C
ATOM   2153  OD1 ASN 1 176     158.319 201.368 146.114  1.00251.27           O
ATOM   2154  ND2 ASN 1 176     156.302 202.063 145.416  1.00251.27           N
ATOM   2155  H   ASN 1 176     154.916 199.385 144.966  1.00  0.00           H
ATOM   2156  HA  ASN 1 176     157.561 198.614 145.979  1.00  0.00           H
ATOM   2157 1HB  ASN 1 176     155.356 200.429 147.033  1.00  0.00           H
ATOM   2158 2HB  ASN 1 176     156.852 200.131 147.909  1.00  0.00           H
ATOM   2159 1HD2 ASN 1 176     156.696 202.801 144.868  1.00  0.00           H
ATOM   2160 2HD2 ASN 1 176     155.311 201.932 145.439  1.00  0.00           H
ATOM   2161  N   LYS 1 177     154.788 197.504 147.373  1.00237.84           N
ATOM   2162  CA  LYS 1 177     154.238 196.455 148.220  1.00237.84           C
ATOM   2163  C   LYS 1 177     153.993 195.233 147.348  1.00237.84           C
ATOM   2164  O   LYS 1 177     153.211 195.297 146.393  1.00237.84           O
ATOM   2165  CB  LYS 1 177     152.943 196.903 148.897  1.00237.84           C
ATOM   2166  CG  LYS 1 177     152.423 195.915 149.927  1.00237.84           C
ATOM   2167  CD  LYS 1 177     151.292 196.508 150.748  1.00237.84           C
ATOM   2168  CE  LYS 1 177     151.113 195.754 152.053  1.00237.84           C
ATOM   2169  NZ  LYS 1 177     150.616 194.368 151.830  1.00237.84           N
ATOM   2170  H   LYS 1 177     154.157 198.117 146.877  1.00  0.00           H
ATOM   2171  HA  LYS 1 177     154.965 196.221 148.998  1.00  0.00           H
ATOM   2172 1HB  LYS 1 177     153.103 197.861 149.392  1.00  0.00           H
ATOM   2173 2HB  LYS 1 177     152.170 197.049 148.142  1.00  0.00           H
ATOM   2174 1HG  LYS 1 177     152.059 195.020 149.423  1.00  0.00           H
ATOM   2175 2HG  LYS 1 177     153.232 195.630 150.598  1.00  0.00           H
ATOM   2176 1HD  LYS 1 177     151.510 197.555 150.965  1.00  0.00           H
ATOM   2177 2HD  LYS 1 177     150.364 196.460 150.177  1.00  0.00           H
ATOM   2178 1HE  LYS 1 177     152.065 195.707 152.579  1.00  0.00           H
ATOM   2179 2HE  LYS 1 177     150.401 196.285 152.685  1.00  0.00           H
ATOM   2180 1HZ  LYS 1 177     150.510 193.901 152.720  1.00  0.00           H
ATOM   2181 2HZ  LYS 1 177     149.723 194.402 151.358  1.00  0.00           H
ATOM   2182 3HZ  LYS 1 177     151.278 193.861 151.261  1.00  0.00           H
ATOM   2183  N   LYS 1 178     154.670 194.134 147.669  1.00252.36           N
ATOM   2184  CA  LYS 1 178     154.708 192.987 146.771  1.00252.36           C
ATOM   2185  C   LYS 1 178     153.307 192.445 146.516  1.00252.36           C
ATOM   2186  O   LYS 1 178     152.528 192.235 147.451  1.00252.36           O
ATOM   2187  CB  LYS 1 178     155.611 191.894 147.350  1.00252.36           C
ATOM   2188  CG  LYS 1 178     156.148 190.846 146.351  1.00252.36           C
ATOM   2189  CD  LYS 1 178     157.186 191.335 145.315  1.00252.36           C
ATOM   2190  CE  LYS 1 178     158.573 191.684 145.888  1.00252.36           C
ATOM   2191  NZ  LYS 1 178     159.504 192.148 144.821  1.00252.36           N
ATOM   2192  H   LYS 1 178     155.168 194.088 148.547  1.00  0.00           H
ATOM   2193  HA  LYS 1 178     155.118 193.311 145.813  1.00  0.00           H
ATOM   2194 1HB  LYS 1 178     156.479 192.352 147.823  1.00  0.00           H
ATOM   2195 2HB  LYS 1 178     155.069 191.346 148.121  1.00  0.00           H
ATOM   2196 1HG  LYS 1 178     156.628 190.035 146.899  1.00  0.00           H
ATOM   2197 2HG  LYS 1 178     155.320 190.433 145.776  1.00  0.00           H
ATOM   2198 1HD  LYS 1 178     157.339 190.563 144.560  1.00  0.00           H
ATOM   2199 2HD  LYS 1 178     156.813 192.232 144.821  1.00  0.00           H
ATOM   2200 1HE  LYS 1 178     158.471 192.469 146.636  1.00  0.00           H
ATOM   2201 2HE  LYS 1 178     158.998 190.805 146.372  1.00  0.00           H
ATOM   2202 1HZ  LYS 1 178     160.402 192.368 145.230  1.00  0.00           H
ATOM   2203 2HZ  LYS 1 178     159.618 191.419 144.132  1.00  0.00           H
ATOM   2204 3HZ  LYS 1 178     159.125 192.973 144.380  1.00  0.00           H
ATOM   2205  N   VAL 1 179     152.990 192.229 145.237  1.00260.91           N
ATOM   2206  CA  VAL 1 179     151.758 191.545 144.865  1.00260.91           C
ATOM   2207  C   VAL 1 179     151.814 190.098 145.355  1.00260.91           C
ATOM   2208  O   VAL 1 179     152.872 189.451 145.354  1.00260.91           O
ATOM   2209  CB  VAL 1 179     151.541 191.659 143.340  1.00260.91           C
ATOM   2210  CG1 VAL 1 179     152.561 190.849 142.553  1.00260.91           C
ATOM   2211  CG2 VAL 1 179     150.115 191.300 142.934  1.00260.91           C
ATOM   2212  H   VAL 1 179     153.615 192.546 144.511  1.00  0.00           H
ATOM   2213  HA  VAL 1 179     150.926 192.026 145.380  1.00  0.00           H
ATOM   2214  HB  VAL 1 179     151.738 192.685 143.030  1.00  0.00           H
ATOM   2215 1HG1 VAL 1 179     152.368 190.960 141.486  1.00  0.00           H
ATOM   2216 2HG1 VAL 1 179     153.564 191.209 142.779  1.00  0.00           H
ATOM   2217 3HG1 VAL 1 179     152.480 189.798 142.829  1.00  0.00           H
ATOM   2218 1HG2 VAL 1 179     150.009 191.395 141.854  1.00  0.00           H
ATOM   2219 2HG2 VAL 1 179     149.899 190.273 143.232  1.00  0.00           H
ATOM   2220 3HG2 VAL 1 179     149.415 191.974 143.428  1.00  0.00           H
ATOM   2221  N   ASN 1 180     150.673 189.598 145.831  1.00255.39           N
ATOM   2222  CA  ASN 1 180     150.597 188.240 146.350  1.00255.39           C
ATOM   2223  C   ASN 1 180     150.552 187.171 145.267  1.00255.39           C
ATOM   2224  O   ASN 1 180     150.961 186.033 145.521  1.00255.39           O
ATOM   2225  CB  ASN 1 180     149.367 188.087 147.250  1.00255.39           C
ATOM   2226  CG  ASN 1 180     148.072 188.387 146.522  1.00255.39           C
ATOM   2227  OD1 ASN 1 180     147.857 189.501 146.048  1.00255.39           O
ATOM   2228  ND2 ASN 1 180     147.203 187.387 146.425  1.00255.39           N
ATOM   2229  H   ASN 1 180     149.841 190.172 145.831  1.00  0.00           H
ATOM   2230  HA  ASN 1 180     151.493 188.045 146.942  1.00  0.00           H
ATOM   2231 1HB  ASN 1 180     149.324 187.070 147.639  1.00  0.00           H
ATOM   2232 2HB  ASN 1 180     149.454 188.760 148.103  1.00  0.00           H
ATOM   2233 1HD2 ASN 1 180     146.331 187.526 145.954  1.00  0.00           H
ATOM   2234 2HD2 ASN 1 180     147.419 186.496 146.822  1.00  0.00           H
ATOM   2235  N   ARG 1 181     150.068 187.492 144.069  1.00244.77           N
ATOM   2236  CA  ARG 1 181     149.885 186.457 143.062  1.00244.77           C
ATOM   2237  C   ARG 1 181     150.298 186.986 141.697  1.00244.77           C
ATOM   2238  O   ARG 1 181     150.010 188.136 141.352  1.00244.77           O
ATOM   2239  CB  ARG 1 181     148.422 186.002 143.025  1.00244.77           C
ATOM   2240  CG  ARG 1 181     147.966 185.220 144.246  1.00244.77           C
ATOM   2241  CD  ARG 1 181     148.250 183.739 144.149  1.00244.77           C
ATOM   2242  NE  ARG 1 181     147.408 183.087 143.153  1.00244.77           N
ATOM   2243  CZ  ARG 1 181     147.600 181.851 142.716  1.00244.77           C
ATOM   2244  NH1 ARG 1 181     148.542 181.078 143.229  1.00244.77           N
ATOM   2245  NH2 ARG 1 181     146.816 181.372 141.755  1.00244.77           N
ATOM   2246  H   ARG 1 181     149.823 188.446 143.843  1.00  0.00           H
ATOM   2247  HA  ARG 1 181     150.510 185.604 143.326  1.00  0.00           H
ATOM   2248 1HB  ARG 1 181     147.773 186.871 142.928  1.00  0.00           H
ATOM   2249 2HB  ARG 1 181     148.259 185.373 142.149  1.00  0.00           H
ATOM   2250 1HG  ARG 1 181     148.481 185.595 145.131  1.00  0.00           H
ATOM   2251 2HG  ARG 1 181     146.889 185.340 144.374  1.00  0.00           H
ATOM   2252 1HD  ARG 1 181     149.291 183.586 143.866  1.00  0.00           H
ATOM   2253 2HD  ARG 1 181     148.063 183.268 145.112  1.00  0.00           H
ATOM   2254  HE  ARG 1 181     146.632 183.613 142.776  1.00  0.00           H
ATOM   2255 1HH1 ARG 1 181     149.133 181.426 143.970  1.00  0.00           H
ATOM   2256 2HH1 ARG 1 181     148.670 180.139 142.881  1.00  0.00           H
ATOM   2257 1HH2 ARG 1 181     146.084 181.951 141.365  1.00  0.00           H
ATOM   2258 2HH2 ARG 1 181     146.952 180.432 141.414  1.00  0.00           H
ATOM   2259  N   ILE 1 182     150.960 186.129 140.916  1.00215.56           N
ATOM   2260  CA  ILE 1 182     150.999 186.275 139.463  1.00215.56           C
ATOM   2261  C   ILE 1 182     151.014 184.901 138.794  1.00215.56           C
ATOM   2262  O   ILE 1 182     151.776 184.003 139.180  1.00215.56           O
ATOM   2263  CB  ILE 1 182     152.189 187.154 139.012  1.00215.56           C
ATOM   2264  CG1 ILE 1 182     152.154 187.442 137.506  1.00215.56           C
ATOM   2265  CG2 ILE 1 182     153.507 186.548 139.410  1.00215.56           C
ATOM   2266  CD1 ILE 1 182     153.157 188.487 137.058  1.00215.56           C
ATOM   2267  H   ILE 1 182     151.448 185.355 141.345  1.00  0.00           H
ATOM   2268  HA  ILE 1 182     150.079 186.760 139.140  1.00  0.00           H
ATOM   2269  HB  ILE 1 182     152.111 188.138 139.474  1.00  0.00           H
ATOM   2270 1HG1 ILE 1 182     152.351 186.522 136.956  1.00  0.00           H
ATOM   2271 2HG1 ILE 1 182     151.158 187.783 137.224  1.00  0.00           H
ATOM   2272 1HG2 ILE 1 182     154.320 187.193 139.076  1.00  0.00           H
ATOM   2273 2HG2 ILE 1 182     153.548 186.444 140.494  1.00  0.00           H
ATOM   2274 3HG2 ILE 1 182     153.610 185.566 138.948  1.00  0.00           H
ATOM   2275 1HD1 ILE 1 182     153.071 188.635 135.981  1.00  0.00           H
ATOM   2276 2HD1 ILE 1 182     152.956 189.428 137.571  1.00  0.00           H
ATOM   2277 3HD1 ILE 1 182     154.165 188.151 137.298  1.00  0.00           H
ATOM   2278  N   THR 1 183     150.141 184.726 137.803  1.00216.74           N
ATOM   2279  CA  THR 1 183     149.996 183.480 137.053  1.00216.74           C
ATOM   2280  C   THR 1 183     150.109 183.817 135.572  1.00216.74           C
ATOM   2281  O   THR 1 183     149.170 184.341 134.974  1.00216.74           O
ATOM   2282  CB  THR 1 183     148.667 182.806 137.346  1.00216.74           C
ATOM   2283  OG1 THR 1 183     147.600 183.688 136.981  1.00216.74           O
ATOM   2284  CG2 THR 1 183     148.550 182.466 138.809  1.00216.74           C
ATOM   2285  H   THR 1 183     149.551 185.511 137.570  1.00  0.00           H
ATOM   2286  HA  THR 1 183     150.794 182.801 137.353  1.00  0.00           H
ATOM   2287  HB  THR 1 183     148.587 181.890 136.761  1.00  0.00           H
ATOM   2288  HG1 THR 1 183     147.958 184.449 136.518  1.00  0.00           H
ATOM   2289 1HG2 THR 1 183     147.589 181.985 138.995  1.00  0.00           H
ATOM   2290 2HG2 THR 1 183     149.356 181.791 139.091  1.00  0.00           H
ATOM   2291 3HG2 THR 1 183     148.617 183.379 139.400  1.00  0.00           H
ATOM   2292  N   GLY 1 184     151.263 183.525 134.983  1.00187.00           N
ATOM   2293  CA  GLY 1 184     151.466 183.867 133.594  1.00187.00           C
ATOM   2294  C   GLY 1 184     150.961 182.757 132.691  1.00187.00           C
ATOM   2295  O   GLY 1 184     151.044 181.572 133.015  1.00187.00           O
ATOM   2296  H   GLY 1 184     152.006 183.065 135.491  1.00  0.00           H
ATOM   2297 1HA  GLY 1 184     150.945 184.798 133.369  1.00  0.00           H
ATOM   2298 2HA  GLY 1 184     152.526 184.041 133.414  1.00  0.00           H
ATOM   2299  N   LEU 1 185     150.403 183.156 131.557  1.00179.03           N
ATOM   2300  CA  LEU 1 185     150.155 182.245 130.449  1.00179.03           C
ATOM   2301  C   LEU 1 185     151.334 182.332 129.492  1.00179.03           C
ATOM   2302  O   LEU 1 185     152.354 182.937 129.832  1.00179.03           O
ATOM   2303  CB  LEU 1 185     148.823 182.535 129.750  1.00179.03           C
ATOM   2304  CG  LEU 1 185     147.506 182.543 130.531  1.00179.03           C
ATOM   2305  CD1 LEU 1 185     146.343 182.872 129.610  1.00179.03           C
ATOM   2306  CD2 LEU 1 185     147.251 181.200 131.214  1.00179.03           C
ATOM   2307  H   LEU 1 185     150.143 184.127 131.464  1.00  0.00           H
ATOM   2308  HA  LEU 1 185     150.112 181.229 130.839  1.00  0.00           H
ATOM   2309 1HB  LEU 1 185     148.880 183.520 129.290  1.00  0.00           H
ATOM   2310 2HB  LEU 1 185     148.676 181.797 128.962  1.00  0.00           H
ATOM   2311  HG  LEU 1 185     147.541 183.318 131.297  1.00  0.00           H
ATOM   2312 1HD1 LEU 1 185     145.415 182.874 130.182  1.00  0.00           H
ATOM   2313 2HD1 LEU 1 185     146.497 183.856 129.167  1.00  0.00           H
ATOM   2314 3HD1 LEU 1 185     146.281 182.124 128.819  1.00  0.00           H
ATOM   2315 1HD2 LEU 1 185     146.308 181.243 131.759  1.00  0.00           H
ATOM   2316 2HD2 LEU 1 185     147.199 180.413 130.461  1.00  0.00           H
ATOM   2317 3HD2 LEU 1 185     148.062 180.986 131.909  1.00  0.00           H
ATOM   2318  N   ASP 1 186     151.225 181.676 128.331  1.00224.23           N
ATOM   2319  CA  ASP 1 186     152.293 181.652 127.340  1.00224.23           C
ATOM   2320  C   ASP 1 186     152.942 183.028 127.239  1.00224.23           C
ATOM   2321  O   ASP 1 186     152.292 183.975 126.771  1.00224.23           O
ATOM   2322  CB  ASP 1 186     151.742 181.230 125.987  1.00224.23           C
ATOM   2323  CG  ASP 1 186     152.817 181.098 124.936  1.00224.23           C
ATOM   2324  OD1 ASP 1 186     153.698 180.229 125.101  1.00224.23           O
ATOM   2325  OD2 ASP 1 186     152.783 181.863 123.949  1.00224.23           O
ATOM   2326  H   ASP 1 186     150.365 181.181 128.140  1.00  0.00           H
ATOM   2327  HA  ASP 1 186     153.043 180.927 127.657  1.00  0.00           H
ATOM   2328 1HB  ASP 1 186     151.228 180.274 126.086  1.00  0.00           H
ATOM   2329 2HB  ASP 1 186     151.008 181.963 125.648  1.00  0.00           H
ATOM   2330  N   PRO 1 187     154.193 183.188 127.657  1.00229.04           N
ATOM   2331  CA  PRO 1 187     154.818 184.510 127.691  1.00229.04           C
ATOM   2332  C   PRO 1 187     155.377 184.882 126.321  1.00229.04           C
ATOM   2333  O   PRO 1 187     155.426 184.072 125.397  1.00229.04           O
ATOM   2334  CB  PRO 1 187     155.929 184.335 128.724  1.00229.04           C
ATOM   2335  CG  PRO 1 187     156.305 182.895 128.613  1.00229.04           C
ATOM   2336  CD  PRO 1 187     155.047 182.120 128.287  1.00229.04           C
ATOM   2337  HA  PRO 1 187     154.080 185.252 128.027  1.00  0.00           H
ATOM   2338 1HB  PRO 1 187     156.765 185.013 128.498  1.00  0.00           H
ATOM   2339 2HB  PRO 1 187     155.559 184.603 129.725  1.00  0.00           H
ATOM   2340 1HG  PRO 1 187     157.066 182.761 127.831  1.00  0.00           H
ATOM   2341 2HG  PRO 1 187     156.752 182.545 129.555  1.00  0.00           H
ATOM   2342 1HD  PRO 1 187     155.289 181.307 127.587  1.00  0.00           H
ATOM   2343 2HD  PRO 1 187     154.613 181.719 129.215  1.00  0.00           H
ATOM   2344  N   ALA 1 188     155.811 186.132 126.206  1.00242.38           N
ATOM   2345  CA  ALA 1 188     156.544 186.570 125.029  1.00242.38           C
ATOM   2346  C   ALA 1 188     157.839 185.771 124.883  1.00242.38           C
ATOM   2347  O   ALA 1 188     158.442 185.326 125.864  1.00242.38           O
ATOM   2348  CB  ALA 1 188     156.807 188.070 125.097  1.00242.38           C
ATOM   2349  H   ALA 1 188     155.629 186.794 126.948  1.00  0.00           H
ATOM   2350  HA  ALA 1 188     155.933 186.358 124.152  1.00  0.00           H
ATOM   2351 1HB  ALA 1 188     157.357 188.382 124.210  1.00  0.00           H
ATOM   2352 2HB  ALA 1 188     155.859 188.604 125.144  1.00  0.00           H
ATOM   2353 3HB  ALA 1 188     157.395 188.296 125.986  1.00  0.00           H
ATOM   2354  N   GLY 1 189     158.270 185.576 123.640  1.00242.80           N
ATOM   2355  CA  GLY 1 189     159.479 184.843 123.351  1.00242.80           C
ATOM   2356  C   GLY 1 189     160.761 185.641 123.466  1.00242.80           C
ATOM   2357  O   GLY 1 189     160.917 186.509 124.332  1.00242.80           O
ATOM   2358  H   GLY 1 189     157.731 185.957 122.876  1.00  0.00           H
ATOM   2359 1HA  GLY 1 189     159.558 183.992 124.028  1.00  0.00           H
ATOM   2360 2HA  GLY 1 189     159.427 184.444 122.338  1.00  0.00           H
ATOM   2361  N   PRO 1 190     161.716 185.339 122.575  1.00243.41           N
ATOM   2362  CA  PRO 1 190     163.037 185.994 122.632  1.00243.41           C
ATOM   2363  C   PRO 1 190     163.063 187.457 122.214  1.00243.41           C
ATOM   2364  O   PRO 1 190     164.139 187.933 121.829  1.00243.41           O
ATOM   2365  CB  PRO 1 190     163.886 185.141 121.682  1.00243.41           C
ATOM   2366  CG  PRO 1 190     162.903 184.585 120.710  1.00243.41           C
ATOM   2367  CD  PRO 1 190     161.663 184.293 121.503  1.00243.41           C
ATOM   2368  HA  PRO 1 190     163.423 185.941 123.661  1.00  0.00           H
ATOM   2369 1HB  PRO 1 190     164.654 185.764 121.201  1.00  0.00           H
ATOM   2370 2HB  PRO 1 190     164.413 184.360 122.248  1.00  0.00           H
ATOM   2371 1HG  PRO 1 190     162.716 185.309 119.904  1.00  0.00           H
ATOM   2372 2HG  PRO 1 190     163.310 183.679 120.235  1.00  0.00           H
ATOM   2373 1HD  PRO 1 190     160.779 184.410 120.858  1.00  0.00           H
ATOM   2374 2HD  PRO 1 190     161.717 183.271 121.906  1.00  0.00           H
ATOM   2375  N   ASN 1 191     161.932 188.171 122.230  1.00247.12           N
ATOM   2376  CA  ASN 1 191     161.983 189.622 122.062  1.00247.12           C
ATOM   2377  C   ASN 1 191     162.664 190.293 123.248  1.00247.12           C
ATOM   2378  O   ASN 1 191     163.189 191.405 123.128  1.00247.12           O
ATOM   2379  CB  ASN 1 191     160.582 190.205 121.883  1.00247.12           C
ATOM   2380  CG  ASN 1 191     160.000 189.930 120.518  1.00247.12           C
ATOM   2381  OD1 ASN 1 191     160.728 189.749 119.541  1.00247.12           O
ATOM   2382  ND2 ASN 1 191     158.677 189.957 120.431  1.00247.12           N
ATOM   2383  H   ASN 1 191     161.036 187.721 122.356  1.00  0.00           H
ATOM   2384  HA  ASN 1 191     162.565 189.847 121.167  1.00  0.00           H
ATOM   2385 1HB  ASN 1 191     159.915 189.787 122.637  1.00  0.00           H
ATOM   2386 2HB  ASN 1 191     160.615 191.284 122.037  1.00  0.00           H
ATOM   2387 1HD2 ASN 1 191     158.230 189.783 119.553  1.00  0.00           H
ATOM   2388 2HD2 ASN 1 191     158.127 190.152 121.242  1.00  0.00           H
ATOM   2389  N   PHE 1 192     162.665 189.632 124.397  1.00247.01           N
ATOM   2390  CA  PHE 1 192     163.174 190.200 125.641  1.00247.01           C
ATOM   2391  C   PHE 1 192     164.294 189.295 126.142  1.00247.01           C
ATOM   2392  O   PHE 1 192     164.102 188.479 127.044  1.00247.01           O
ATOM   2393  CB  PHE 1 192     162.057 190.357 126.676  1.00247.01           C
ATOM   2394  CG  PHE 1 192     160.867 191.152 126.192  1.00247.01           C
ATOM   2395  CD1 PHE 1 192     160.853 192.543 126.271  1.00247.01           C
ATOM   2396  CD2 PHE 1 192     159.765 190.508 125.653  1.00247.01           C
ATOM   2397  CE1 PHE 1 192     159.762 193.268 125.825  1.00247.01           C
ATOM   2398  CE2 PHE 1 192     158.670 191.228 125.211  1.00247.01           C
ATOM   2399  CZ  PHE 1 192     158.670 192.608 125.294  1.00247.01           C
ATOM   2400  H   PHE 1 192     162.294 188.692 124.401  1.00  0.00           H
ATOM   2401  HA  PHE 1 192     163.584 191.189 125.427  1.00  0.00           H
ATOM   2402 1HB  PHE 1 192     161.703 189.373 126.980  1.00  0.00           H
ATOM   2403 2HB  PHE 1 192     162.452 190.851 127.564  1.00  0.00           H
ATOM   2404  HD1 PHE 1 192     161.715 193.062 126.690  1.00  0.00           H
ATOM   2405  HD2 PHE 1 192     159.764 189.419 125.586  1.00  0.00           H
ATOM   2406  HE1 PHE 1 192     159.768 194.355 125.892  1.00  0.00           H
ATOM   2407  HE2 PHE 1 192     157.807 190.708 124.796  1.00  0.00           H
ATOM   2408  HZ  PHE 1 192     157.808 193.173 124.944  1.00  0.00           H
ATOM   2409  N   GLU 1 193     165.470 189.451 125.545  1.00263.27           N
ATOM   2410  CA  GLU 1 193     166.659 188.700 125.922  1.00263.27           C
ATOM   2411  C   GLU 1 193     167.684 189.677 126.474  1.00263.27           C
ATOM   2412  O   GLU 1 193     167.735 190.832 126.034  1.00263.27           O
ATOM   2413  CB  GLU 1 193     167.230 187.934 124.725  1.00263.27           C
ATOM   2414  CG  GLU 1 193     166.338 186.813 124.223  1.00263.27           C
ATOM   2415  CD  GLU 1 193     166.418 185.571 125.087  1.00263.27           C
ATOM   2416  OE1 GLU 1 193     167.547 185.145 125.414  1.00263.27           O
ATOM   2417  OE2 GLU 1 193     165.354 185.022 125.442  1.00263.27           O
ATOM   2418  H   GLU 1 193     165.532 190.125 124.794  1.00  0.00           H
ATOM   2419  HA  GLU 1 193     166.383 187.978 126.691  1.00  0.00           H
ATOM   2420 1HB  GLU 1 193     167.401 188.626 123.899  1.00  0.00           H
ATOM   2421 2HB  GLU 1 193     168.193 187.504 124.996  1.00  0.00           H
ATOM   2422 1HG  GLU 1 193     165.306 187.164 124.201  1.00  0.00           H
ATOM   2423 2HG  GLU 1 193     166.627 186.562 123.202  1.00  0.00           H
ATOM   2424  N   TYR 1 194     168.513 189.192 127.410  1.00273.44           N
ATOM   2425  CA  TYR 1 194     169.578 189.962 128.072  1.00273.44           C
ATOM   2426  C   TYR 1 194     169.033 191.209 128.773  1.00273.44           C
ATOM   2427  O   TYR 1 194     169.744 192.195 128.979  1.00273.44           O
ATOM   2428  CB  TYR 1 194     170.712 190.329 127.102  1.00273.44           C
ATOM   2429  CG  TYR 1 194     171.318 189.166 126.339  1.00273.44           C
ATOM   2430  CD1 TYR 1 194     172.246 188.324 126.943  1.00273.44           C
ATOM   2431  CD2 TYR 1 194     171.005 188.943 125.000  1.00273.44           C
ATOM   2432  CE1 TYR 1 194     172.811 187.266 126.250  1.00273.44           C
ATOM   2433  CE2 TYR 1 194     171.564 187.889 124.299  1.00273.44           C
ATOM   2434  CZ  TYR 1 194     172.469 187.057 124.928  1.00273.44           C
ATOM   2435  OH  TYR 1 194     173.030 186.012 124.233  1.00273.44           O
ATOM   2436  H   TYR 1 194     168.377 188.225 127.661  1.00  0.00           H
ATOM   2437  HA  TYR 1 194     170.003 189.352 128.869  1.00  0.00           H
ATOM   2438 1HB  TYR 1 194     170.344 191.045 126.366  1.00  0.00           H
ATOM   2439 2HB  TYR 1 194     171.520 190.811 127.652  1.00  0.00           H
ATOM   2440  HD1 TYR 1 194     172.540 188.491 127.980  1.00  0.00           H
ATOM   2441  HD2 TYR 1 194     170.312 189.607 124.485  1.00  0.00           H
ATOM   2442  HE1 TYR 1 194     173.537 186.617 126.740  1.00  0.00           H
ATOM   2443  HE2 TYR 1 194     171.290 187.720 123.257  1.00  0.00           H
ATOM   2444  HH  TYR 1 194     172.664 185.985 123.345  1.00  0.00           H
ATOM   2445  N   ALA 1 195     167.756 191.161 129.141  1.00232.17           N
ATOM   2446  CA  ALA 1 195     167.086 192.316 129.713  1.00232.17           C
ATOM   2447  C   ALA 1 195     167.513 192.521 131.164  1.00232.17           C
ATOM   2448  O   ALA 1 195     167.860 191.579 131.883  1.00232.17           O
ATOM   2449  CB  ALA 1 195     165.569 192.154 129.619  1.00232.17           C
ATOM   2450  H   ALA 1 195     167.239 190.301 129.021  1.00  0.00           H
ATOM   2451  HA  ALA 1 195     167.381 193.197 129.142  1.00  0.00           H
ATOM   2452 1HB  ALA 1 195     165.082 193.028 130.052  1.00  0.00           H
ATOM   2453 2HB  ALA 1 195     165.277 192.058 128.573  1.00  0.00           H
ATOM   2454 3HB  ALA 1 195     165.264 191.262 130.164  1.00  0.00           H
ATOM   2455  N   GLU 1 196     167.490 193.780 131.596  1.00233.11           N
ATOM   2456  CA  GLU 1 196     167.658 194.085 133.007  1.00233.11           C
ATOM   2457  C   GLU 1 196     166.396 193.721 133.784  1.00233.11           C
ATOM   2458  O   GLU 1 196     165.291 193.676 133.238  1.00233.11           O
ATOM   2459  CB  GLU 1 196     167.999 195.564 133.213  1.00233.11           C
ATOM   2460  CG  GLU 1 196     166.929 196.548 132.754  1.00233.11           C
ATOM   2461  CD  GLU 1 196     167.076 196.964 131.300  1.00233.11           C
ATOM   2462  OE1 GLU 1 196     168.006 196.477 130.620  1.00233.11           O
ATOM   2463  OE2 GLU 1 196     166.255 197.781 130.833  1.00233.11           O
ATOM   2464  H   GLU 1 196     167.354 194.536 130.941  1.00  0.00           H
ATOM   2465  HA  GLU 1 196     168.482 193.485 133.395  1.00  0.00           H
ATOM   2466 1HB  GLU 1 196     168.181 195.751 134.271  1.00  0.00           H
ATOM   2467 2HB  GLU 1 196     168.915 195.805 132.675  1.00  0.00           H
ATOM   2468 1HG  GLU 1 196     165.948 196.090 132.886  1.00  0.00           H
ATOM   2469 2HG  GLU 1 196     166.973 197.435 133.382  1.00  0.00           H
ATOM   2470  N   ALA 1 197     166.590 193.465 135.081  1.00220.43           N
ATOM   2471  CA  ALA 1 197     165.514 192.962 135.936  1.00220.43           C
ATOM   2472  C   ALA 1 197     164.163 193.681 135.808  1.00220.43           C
ATOM   2473  O   ALA 1 197     163.146 192.969 135.736  1.00220.43           O
ATOM   2474  CB  ALA 1 197     165.993 192.939 137.397  1.00220.43           C
ATOM   2475  H   ALA 1 197     167.504 193.623 135.481  1.00  0.00           H
ATOM   2476  HA  ALA 1 197     165.275 191.948 135.618  1.00  0.00           H
ATOM   2477 1HB  ALA 1 197     165.193 192.564 138.036  1.00  0.00           H
ATOM   2478 2HB  ALA 1 197     166.862 192.287 137.485  1.00  0.00           H
ATOM   2479 3HB  ALA 1 197     166.262 193.947 137.707  1.00  0.00           H
ATOM   2480  N   PRO 1 198     164.049 195.026 135.817  1.00226.36           N
ATOM   2481  CA  PRO 1 198     162.692 195.609 135.756  1.00226.36           C
ATOM   2482  C   PRO 1 198     161.906 195.235 134.507  1.00226.36           C
ATOM   2483  O   PRO 1 198     160.680 195.403 134.493  1.00226.36           O
ATOM   2484  CB  PRO 1 198     162.946 197.121 135.819  1.00226.36           C
ATOM   2485  CG  PRO 1 198     164.250 197.265 136.450  1.00226.36           C
ATOM   2486  CD  PRO 1 198     165.063 196.113 135.973  1.00226.36           C
ATOM   2487  HA  PRO 1 198     162.116 195.273 136.631  1.00  0.00           H
ATOM   2488 1HB  PRO 1 198     162.921 197.550 134.807  1.00  0.00           H
ATOM   2489 2HB  PRO 1 198     162.148 197.612 136.396  1.00  0.00           H
ATOM   2490 1HG  PRO 1 198     164.702 198.229 136.172  1.00  0.00           H
ATOM   2491 2HG  PRO 1 198     164.145 197.267 137.545  1.00  0.00           H
ATOM   2492 1HD  PRO 1 198     165.534 196.369 135.012  1.00  0.00           H
ATOM   2493 2HD  PRO 1 198     165.826 195.865 136.725  1.00  0.00           H
ATOM   2494  N   SER 1 199     162.564 194.735 133.463  1.00227.03           N
ATOM   2495  CA  SER 1 199     161.901 194.441 132.199  1.00227.03           C
ATOM   2496  C   SER 1 199     161.887 192.952 131.873  1.00227.03           C
ATOM   2497  O   SER 1 199     161.809 192.590 130.694  1.00227.03           O
ATOM   2498  CB  SER 1 199     162.567 195.211 131.058  1.00227.03           C
ATOM   2499  OG  SER 1 199     163.944 194.889 130.972  1.00227.03           O
ATOM   2500  H   SER 1 199     163.554 194.555 133.552  1.00  0.00           H
ATOM   2501  HA  SER 1 199     160.860 194.757 132.274  1.00  0.00           H
ATOM   2502 1HB  SER 1 199     162.072 194.968 130.119  1.00  0.00           H
ATOM   2503 2HB  SER 1 199     162.449 196.282 131.224  1.00  0.00           H
ATOM   2504  HG  SER 1 199     164.162 194.441 131.793  1.00  0.00           H
ATOM   2505  N   ARG 1 200     161.954 192.087 132.880  1.00206.51           N
ATOM   2506  CA  ARG 1 200     161.880 190.650 132.655  1.00206.51           C
ATOM   2507  C   ARG 1 200     161.163 190.006 133.831  1.00206.51           C
ATOM   2508  O   ARG 1 200     161.006 190.608 134.896  1.00206.51           O
ATOM   2509  CB  ARG 1 200     163.271 190.039 132.470  1.00206.51           C
ATOM   2510  CG  ARG 1 200     164.213 190.270 133.630  1.00206.51           C
ATOM   2511  CD  ARG 1 200     165.630 189.908 133.245  1.00206.51           C
ATOM   2512  NE  ARG 1 200     165.820 188.465 133.191  1.00206.51           N
ATOM   2513  CZ  ARG 1 200     166.898 187.870 132.701  1.00206.51           C
ATOM   2514  NH1 ARG 1 200     167.902 188.567 132.195  1.00206.51           N
ATOM   2515  NH2 ARG 1 200     166.969 186.543 132.716  1.00206.51           N
ATOM   2516  H   ARG 1 200     162.060 192.433 133.823  1.00  0.00           H
ATOM   2517  HA  ARG 1 200     161.306 190.471 131.745  1.00  0.00           H
ATOM   2518 1HB  ARG 1 200     163.180 188.963 132.323  1.00  0.00           H
ATOM   2519 2HB  ARG 1 200     163.734 190.454 131.575  1.00  0.00           H
ATOM   2520 1HG  ARG 1 200     164.183 191.320 133.919  1.00  0.00           H
ATOM   2521 2HG  ARG 1 200     163.908 189.651 134.475  1.00  0.00           H
ATOM   2522 1HD  ARG 1 200     165.857 190.321 132.263  1.00  0.00           H
ATOM   2523 2HD  ARG 1 200     166.322 190.318 133.979  1.00  0.00           H
ATOM   2524  HE  ARG 1 200     165.079 187.878 133.552  1.00  0.00           H
ATOM   2525 1HH1 ARG 1 200     167.858 189.576 132.176  1.00  0.00           H
ATOM   2526 2HH1 ARG 1 200     168.712 188.089 131.827  1.00  0.00           H
ATOM   2527 1HH2 ARG 1 200     166.207 185.999 133.098  1.00  0.00           H
ATOM   2528 2HH2 ARG 1 200     167.784 186.077 132.346  1.00  0.00           H
ATOM   2529  N   LEU 1 201     160.719 188.769 133.621  1.00201.44           N
ATOM   2530  CA  LEU 1 201     160.076 188.004 134.676  1.00201.44           C
ATOM   2531  C   LEU 1 201     161.142 187.408 135.584  1.00201.44           C
ATOM   2532  O   LEU 1 201     162.200 186.971 135.123  1.00201.44           O
ATOM   2533  CB  LEU 1 201     159.202 186.882 134.101  1.00201.44           C
ATOM   2534  CG  LEU 1 201     157.718 186.971 133.689  1.00201.44           C
ATOM   2535  CD1 LEU 1 201     156.823 187.177 134.908  1.00201.44           C
ATOM   2536  CD2 LEU 1 201     157.390 187.983 132.582  1.00201.44           C
ATOM   2537  H   LEU 1 201     160.833 188.351 132.708  1.00  0.00           H
ATOM   2538  HA  LEU 1 201     159.436 188.675 135.248  1.00  0.00           H
ATOM   2539 1HB  LEU 1 201     159.659 186.522 133.181  1.00  0.00           H
ATOM   2540 2HB  LEU 1 201     159.176 186.059 134.816  1.00  0.00           H
ATOM   2541  HG  LEU 1 201     157.383 186.001 133.323  1.00  0.00           H
ATOM   2542 1HD1 LEU 1 201     155.782 187.237 134.588  1.00  0.00           H
ATOM   2543 2HD1 LEU 1 201     156.943 186.340 135.594  1.00  0.00           H
ATOM   2544 3HD1 LEU 1 201     157.101 188.103 135.411  1.00  0.00           H
ATOM   2545 1HD2 LEU 1 201     156.320 187.960 132.373  1.00  0.00           H
ATOM   2546 2HD2 LEU 1 201     157.675 188.984 132.907  1.00  0.00           H
ATOM   2547 3HD2 LEU 1 201     157.942 187.724 131.678  1.00  0.00           H
ATOM   2548  N   SER 1 202     160.872 187.403 136.882  1.00203.99           N
ATOM   2549  CA  SER 1 202     161.727 186.697 137.824  1.00203.99           C
ATOM   2550  C   SER 1 202     160.878 186.267 139.009  1.00203.99           C
ATOM   2551  O   SER 1 202     159.766 186.775 139.192  1.00203.99           O
ATOM   2552  CB  SER 1 202     162.897 187.581 138.274  1.00203.99           C
ATOM   2553  OG  SER 1 202     163.763 187.884 137.195  1.00203.99           O
ATOM   2554  H   SER 1 202     160.061 187.895 137.227  1.00  0.00           H
ATOM   2555  HA  SER 1 202     162.132 185.814 137.328  1.00  0.00           H
ATOM   2556 1HB  SER 1 202     162.511 188.507 138.700  1.00  0.00           H
ATOM   2557 2HB  SER 1 202     163.458 187.071 139.056  1.00  0.00           H
ATOM   2558  HG  SER 1 202     163.369 187.480 136.418  1.00  0.00           H
ATOM   2559  N   PRO 1 203     161.347 185.294 139.800  1.00229.54           N
ATOM   2560  CA  PRO 1 203     160.568 184.867 140.979  1.00229.54           C
ATOM   2561  C   PRO 1 203     160.210 185.995 141.934  1.00229.54           C
ATOM   2562  O   PRO 1 203     159.207 185.884 142.649  1.00229.54           O
ATOM   2563  CB  PRO 1 203     161.484 183.834 141.647  1.00229.54           C
ATOM   2564  CG  PRO 1 203     162.359 183.343 140.556  1.00229.54           C
ATOM   2565  CD  PRO 1 203     162.617 184.522 139.669  1.00229.54           C
ATOM   2566  HA  PRO 1 203     159.630 184.402 140.644  1.00  0.00           H
ATOM   2567 1HB  PRO 1 203     162.052 184.306 142.463  1.00  0.00           H
ATOM   2568 2HB  PRO 1 203     160.882 183.031 142.098  1.00  0.00           H
ATOM   2569 1HG  PRO 1 203     163.292 182.932 140.970  1.00  0.00           H
ATOM   2570 2HG  PRO 1 203     161.865 182.524 140.012  1.00  0.00           H
ATOM   2571 1HD  PRO 1 203     163.484 185.083 140.046  1.00  0.00           H
ATOM   2572 2HD  PRO 1 203     162.797 184.174 138.640  1.00  0.00           H
ATOM   2573  N   ASP 1 204     160.983 187.080 141.971  1.00246.52           N
ATOM   2574  CA  ASP 1 204     160.677 188.162 142.902  1.00246.52           C
ATOM   2575  C   ASP 1 204     159.614 189.122 142.380  1.00246.52           C
ATOM   2576  O   ASP 1 204     159.462 190.214 142.938  1.00246.52           O
ATOM   2577  CB  ASP 1 204     161.960 188.920 143.289  1.00246.52           C
ATOM   2578  CG  ASP 1 204     162.646 189.613 142.108  1.00246.52           C
ATOM   2579  OD1 ASP 1 204     162.194 189.503 140.953  1.00246.52           O
ATOM   2580  OD2 ASP 1 204     163.670 190.286 142.352  1.00246.52           O
ATOM   2581  H   ASP 1 204     161.783 187.167 141.361  1.00  0.00           H
ATOM   2582  HA  ASP 1 204     160.244 187.728 143.804  1.00  0.00           H
ATOM   2583 1HB  ASP 1 204     161.725 189.677 144.037  1.00  0.00           H
ATOM   2584 2HB  ASP 1 204     162.673 188.227 143.738  1.00  0.00           H
ATOM   2585  N   ASP 1 205     158.882 188.741 141.327  1.00215.60           N
ATOM   2586  CA  ASP 1 205     157.763 189.542 140.847  1.00215.60           C
ATOM   2587  C   ASP 1 205     156.527 189.402 141.725  1.00215.60           C
ATOM   2588  O   ASP 1 205     155.583 190.184 141.574  1.00215.60           O
ATOM   2589  CB  ASP 1 205     157.410 189.142 139.417  1.00215.60           C
ATOM   2590  CG  ASP 1 205     158.483 189.520 138.429  1.00215.60           C
ATOM   2591  OD1 ASP 1 205     159.250 190.462 138.713  1.00215.60           O
ATOM   2592  OD2 ASP 1 205     158.566 188.866 137.373  1.00215.60           O
ATOM   2593  H   ASP 1 205     159.110 187.878 140.853  1.00  0.00           H
ATOM   2594  HA  ASP 1 205     158.059 190.592 140.856  1.00  0.00           H
ATOM   2595 1HB  ASP 1 205     157.251 188.065 139.370  1.00  0.00           H
ATOM   2596 2HB  ASP 1 205     156.475 189.624 139.125  1.00  0.00           H
ATOM   2597  N   ALA 1 206     156.510 188.419 142.623  1.00237.80           N
ATOM   2598  CA  ALA 1 206     155.379 188.188 143.505  1.00237.80           C
ATOM   2599  C   ALA 1 206     155.827 187.298 144.654  1.00237.80           C
ATOM   2600  O   ALA 1 206     156.938 186.765 144.658  1.00237.80           O
ATOM   2601  CB  ALA 1 206     154.207 187.545 142.766  1.00237.80           C
ATOM   2602  H   ALA 1 206     157.317 187.814 142.687  1.00  0.00           H
ATOM   2603  HA  ALA 1 206     155.051 189.151 143.895  1.00  0.00           H
ATOM   2604 1HB  ALA 1 206     153.381 187.388 143.460  1.00  0.00           H
ATOM   2605 2HB  ALA 1 206     153.883 188.202 141.958  1.00  0.00           H
ATOM   2606 3HB  ALA 1 206     154.519 186.589 142.352  1.00  0.00           H
ATOM   2607  N   ASP 1 207     154.943 187.152 145.641  1.00250.42           N
ATOM   2608  CA  ASP 1 207     155.140 186.122 146.654  1.00250.42           C
ATOM   2609  C   ASP 1 207     155.180 184.731 146.036  1.00250.42           C
ATOM   2610  O   ASP 1 207     155.835 183.835 146.577  1.00250.42           O
ATOM   2611  CB  ASP 1 207     154.039 186.205 147.710  1.00250.42           C
ATOM   2612  CG  ASP 1 207     154.203 187.397 148.630  1.00250.42           C
ATOM   2613  OD1 ASP 1 207     155.269 188.044 148.580  1.00250.42           O
ATOM   2614  OD2 ASP 1 207     153.265 187.689 149.400  1.00250.42           O
ATOM   2615  H   ASP 1 207     154.131 187.749 145.699  1.00  0.00           H
ATOM   2616  HA  ASP 1 207     156.103 186.292 147.136  1.00  0.00           H
ATOM   2617 1HB  ASP 1 207     153.067 186.271 147.219  1.00  0.00           H
ATOM   2618 2HB  ASP 1 207     154.041 185.295 148.310  1.00  0.00           H
ATOM   2619  N   PHE 1 208     154.503 184.536 144.904  1.00223.05           N
ATOM   2620  CA  PHE 1 208     154.457 183.234 144.251  1.00223.05           C
ATOM   2621  C   PHE 1 208     154.211 183.486 142.769  1.00223.05           C
ATOM   2622  O   PHE 1 208     153.158 184.012 142.398  1.00223.05           O
ATOM   2623  CB  PHE 1 208     153.346 182.365 144.864  1.00223.05           C
ATOM   2624  CG  PHE 1 208     153.464 180.886 144.568  1.00223.05           C
ATOM   2625  CD1 PHE 1 208     154.636 180.329 144.067  1.00223.05           C
ATOM   2626  CD2 PHE 1 208     152.384 180.050 144.808  1.00223.05           C
ATOM   2627  CE1 PHE 1 208     154.724 178.975 143.807  1.00223.05           C
ATOM   2628  CE2 PHE 1 208     152.466 178.696 144.551  1.00223.05           C
ATOM   2629  CZ  PHE 1 208     153.636 178.158 144.047  1.00223.05           C
ATOM   2630  H   PHE 1 208     154.008 185.312 144.488  1.00  0.00           H
ATOM   2631  HA  PHE 1 208     155.416 182.736 144.405  1.00  0.00           H
ATOM   2632 1HB  PHE 1 208     153.344 182.487 145.947  1.00  0.00           H
ATOM   2633 2HB  PHE 1 208     152.377 182.700 144.496  1.00  0.00           H
ATOM   2634  HD1 PHE 1 208     155.494 180.975 143.878  1.00  0.00           H
ATOM   2635  HD2 PHE 1 208     151.462 180.475 145.205  1.00  0.00           H
ATOM   2636  HE1 PHE 1 208     155.649 178.554 143.415  1.00  0.00           H
ATOM   2637  HE2 PHE 1 208     151.609 178.051 144.745  1.00  0.00           H
ATOM   2638  HZ  PHE 1 208     153.697 177.091 143.839  1.00  0.00           H
ATOM   2639  N   VAL 1 209     155.175 183.110 141.933  1.00213.54           N
ATOM   2640  CA  VAL 1 209     155.120 183.349 140.496  1.00213.54           C
ATOM   2641  C   VAL 1 209     154.886 182.009 139.810  1.00213.54           C
ATOM   2642  O   VAL 1 209     155.755 181.130 139.859  1.00213.54           O
ATOM   2643  CB  VAL 1 209     156.423 183.999 139.988  1.00213.54           C
ATOM   2644  CG1 VAL 1 209     156.383 184.216 138.478  1.00213.54           C
ATOM   2645  CG2 VAL 1 209     156.742 185.277 140.745  1.00213.54           C
ATOM   2646  H   VAL 1 209     155.978 182.637 142.322  1.00  0.00           H
ATOM   2647  HA  VAL 1 209     154.294 184.033 140.291  1.00  0.00           H
ATOM   2648  HB  VAL 1 209     157.245 183.296 140.124  1.00  0.00           H
ATOM   2649 1HG1 VAL 1 209     157.317 184.675 138.152  1.00  0.00           H
ATOM   2650 2HG1 VAL 1 209     156.257 183.257 137.976  1.00  0.00           H
ATOM   2651 3HG1 VAL 1 209     155.550 184.872 138.227  1.00  0.00           H
ATOM   2652 1HG2 VAL 1 209     157.668 185.706 140.360  1.00  0.00           H
ATOM   2653 2HG2 VAL 1 209     155.929 185.991 140.614  1.00  0.00           H
ATOM   2654 3HG2 VAL 1 209     156.861 185.052 141.804  1.00  0.00           H
ATOM   2655  N   ASP 1 210     153.725 181.847 139.173  1.00213.48           N
ATOM   2656  CA  ASP 1 210     153.423 180.623 138.443  1.00213.48           C
ATOM   2657  C   ASP 1 210     153.431 180.902 136.947  1.00213.48           C
ATOM   2658  O   ASP 1 210     153.219 182.033 136.509  1.00213.48           O
ATOM   2659  CB  ASP 1 210     152.069 180.035 138.857  1.00213.48           C
ATOM   2660  CG  ASP 1 210     151.983 179.767 140.342  1.00213.48           C
ATOM   2661  OD1 ASP 1 210     152.942 179.200 140.902  1.00213.48           O
ATOM   2662  OD2 ASP 1 210     150.958 180.129 140.954  1.00213.48           O
ATOM   2663  H   ASP 1 210     153.039 182.589 139.197  1.00  0.00           H
ATOM   2664  HA  ASP 1 210     154.194 179.886 138.668  1.00  0.00           H
ATOM   2665 1HB  ASP 1 210     151.272 180.724 138.576  1.00  0.00           H
ATOM   2666 2HB  ASP 1 210     151.898 179.101 138.320  1.00  0.00           H
ATOM   2667  N   VAL 1 211     153.667 179.850 136.163  1.00197.70           N
ATOM   2668  CA  VAL 1 211     153.482 179.916 134.717  1.00197.70           C
ATOM   2669  C   VAL 1 211     153.147 178.522 134.201  1.00197.70           C
ATOM   2670  O   VAL 1 211     153.638 177.514 134.722  1.00197.70           O
ATOM   2671  CB  VAL 1 211     154.732 180.529 134.030  1.00197.70           C
ATOM   2672  CG1 VAL 1 211     155.955 179.657 134.217  1.00197.70           C
ATOM   2673  CG2 VAL 1 211     154.465 180.795 132.551  1.00197.70           C
ATOM   2674  H   VAL 1 211     153.981 178.985 136.580  1.00  0.00           H
ATOM   2675  HA  VAL 1 211     152.624 180.554 134.507  1.00  0.00           H
ATOM   2676  HB  VAL 1 211     154.979 181.470 134.521  1.00  0.00           H
ATOM   2677 1HG1 VAL 1 211     156.810 180.119 133.722  1.00  0.00           H
ATOM   2678 2HG1 VAL 1 211     156.167 179.549 135.280  1.00  0.00           H
ATOM   2679 3HG1 VAL 1 211     155.772 178.675 133.780  1.00  0.00           H
ATOM   2680 1HG2 VAL 1 211     155.356 181.225 132.093  1.00  0.00           H
ATOM   2681 2HG2 VAL 1 211     154.217 179.858 132.051  1.00  0.00           H
ATOM   2682 3HG2 VAL 1 211     153.633 181.492 132.450  1.00  0.00           H
ATOM   2683  N   LEU 1 212     152.268 178.464 133.195  1.00195.20           N
ATOM   2684  CA  LEU 1 212     151.933 177.225 132.487  1.00195.20           C
ATOM   2685  C   LEU 1 212     152.629 177.247 131.128  1.00195.20           C
ATOM   2686  O   LEU 1 212     152.315 178.095 130.287  1.00195.20           O
ATOM   2687  CB  LEU 1 212     150.423 177.081 132.304  1.00195.20           C
ATOM   2688  CG  LEU 1 212     149.423 177.046 133.464  1.00195.20           C
ATOM   2689  CD1 LEU 1 212     148.024 176.849 132.911  1.00195.20           C
ATOM   2690  CD2 LEU 1 212     149.734 175.941 134.448  1.00195.20           C
ATOM   2691  H   LEU 1 212     151.820 179.326 132.920  1.00  0.00           H
ATOM   2692  HA  LEU 1 212     152.286 176.381 133.079  1.00  0.00           H
ATOM   2693 1HB  LEU 1 212     150.068 177.907 131.692  1.00  0.00           H
ATOM   2694 2HB  LEU 1 212     150.225 176.150 131.773  1.00  0.00           H
ATOM   2695  HG  LEU 1 212     149.452 177.995 133.998  1.00  0.00           H
ATOM   2696 1HD1 LEU 1 212     147.309 176.823 133.733  1.00  0.00           H
ATOM   2697 2HD1 LEU 1 212     147.778 177.674 132.243  1.00  0.00           H
ATOM   2698 3HD1 LEU 1 212     147.979 175.909 132.362  1.00  0.00           H
ATOM   2699 1HD2 LEU 1 212     148.998 175.954 135.254  1.00  0.00           H
ATOM   2700 2HD2 LEU 1 212     149.696 174.978 133.939  1.00  0.00           H
ATOM   2701 3HD2 LEU 1 212     150.729 176.092 134.865  1.00  0.00           H
ATOM   2702  N   HIS 1 213     153.554 176.318 130.903  1.00200.34           N
ATOM   2703  CA  HIS 1 213     154.269 176.247 129.627  1.00200.34           C
ATOM   2704  C   HIS 1 213     153.698 175.121 128.778  1.00200.34           C
ATOM   2705  O   HIS 1 213     154.343 174.098 128.541  1.00200.34           O
ATOM   2706  CB  HIS 1 213     155.767 176.062 129.834  1.00200.34           C
ATOM   2707  CG  HIS 1 213     156.460 177.258 130.399  1.00200.34           C
ATOM   2708  ND1 HIS 1 213     157.692 177.184 131.013  1.00200.34           N
ATOM   2709  CD2 HIS 1 213     156.121 178.568 130.393  1.00200.34           C
ATOM   2710  CE1 HIS 1 213     158.068 178.393 131.384  1.00200.34           C
ATOM   2711  NE2 HIS 1 213     157.135 179.252 131.015  1.00200.34           N
ATOM   2712  H   HIS 1 213     153.771 175.645 131.626  1.00  0.00           H
ATOM   2713  HA  HIS 1 213     154.126 177.178 129.078  1.00  0.00           H
ATOM   2714 1HB  HIS 1 213     155.938 175.223 130.510  1.00  0.00           H
ATOM   2715 2HB  HIS 1 213     156.239 175.818 128.883  1.00  0.00           H
ATOM   2716  HD2 HIS 1 213     155.210 178.998 129.977  1.00  0.00           H
ATOM   2717  HE1 HIS 1 213     158.992 178.642 131.906  1.00  0.00           H
ATOM   2718  HE2 HIS 1 213     157.159 180.251 131.165  1.00  0.00           H
ATOM   2719  N   THR 1 214     152.464 175.318 128.311  1.00204.41           N
ATOM   2720  CA  THR 1 214     151.766 174.262 127.586  1.00204.41           C
ATOM   2721  C   THR 1 214     152.415 174.001 126.231  1.00204.41           C
ATOM   2722  O   THR 1 214     152.567 172.844 125.818  1.00204.41           O
ATOM   2723  CB  THR 1 214     150.294 174.643 127.415  1.00204.41           C
ATOM   2724  OG1 THR 1 214     149.700 174.838 128.705  1.00204.41           O
ATOM   2725  CG2 THR 1 214     149.518 173.556 126.678  1.00204.41           C
ATOM   2726  H   THR 1 214     152.001 176.203 128.457  1.00  0.00           H
ATOM   2727  HA  THR 1 214     151.831 173.342 128.167  1.00  0.00           H
ATOM   2728  HB  THR 1 214     150.221 175.569 126.847  1.00  0.00           H
ATOM   2729  HG1 THR 1 214     150.337 174.614 129.387  1.00  0.00           H
ATOM   2730 1HG2 THR 1 214     148.476 173.861 126.574  1.00  0.00           H
ATOM   2731 2HG2 THR 1 214     149.953 173.405 125.691  1.00  0.00           H
ATOM   2732 3HG2 THR 1 214     149.569 172.627 127.243  1.00  0.00           H
ATOM   2733  N   PHE 1 215     152.841 175.059 125.544  1.00225.12           N
ATOM   2734  CA  PHE 1 215     153.418 174.961 124.203  1.00225.12           C
ATOM   2735  C   PHE 1 215     154.818 175.573 124.254  1.00225.12           C
ATOM   2736  O   PHE 1 215     154.978 176.774 124.492  1.00225.12           O
ATOM   2737  CB  PHE 1 215     152.477 175.652 123.190  1.00225.12           C
ATOM   2738  CG  PHE 1 215     152.904 175.560 121.733  1.00225.12           C
ATOM   2739  CD1 PHE 1 215     153.887 176.379 121.187  1.00225.12           C
ATOM   2740  CD2 PHE 1 215     152.330 174.599 120.918  1.00225.12           C
ATOM   2741  CE1 PHE 1 215     154.243 176.268 119.854  1.00225.12           C
ATOM   2742  CE2 PHE 1 215     152.689 174.478 119.587  1.00225.12           C
ATOM   2743  CZ  PHE 1 215     153.652 175.311 119.058  1.00225.12           C
ATOM   2744  H   PHE 1 215     152.758 175.968 125.977  1.00  0.00           H
ATOM   2745  HA  PHE 1 215     153.513 173.906 123.944  1.00  0.00           H
ATOM   2746 1HB  PHE 1 215     151.480 175.216 123.264  1.00  0.00           H
ATOM   2747 2HB  PHE 1 215     152.389 176.710 123.437  1.00  0.00           H
ATOM   2748  HD1 PHE 1 215     154.379 177.116 121.821  1.00  0.00           H
ATOM   2749  HD2 PHE 1 215     151.568 173.940 121.339  1.00  0.00           H
ATOM   2750  HE1 PHE 1 215     154.993 176.939 119.434  1.00  0.00           H
ATOM   2751  HE2 PHE 1 215     152.213 173.727 118.958  1.00  0.00           H
ATOM   2752  HZ  PHE 1 215     153.944 175.214 118.013  1.00  0.00           H
ATOM   2753  N   THR 1 216     155.829 174.735 124.032  1.00239.30           N
ATOM   2754  CA  THR 1 216     157.219 175.163 123.953  1.00239.30           C
ATOM   2755  C   THR 1 216     157.871 174.767 122.634  1.00239.30           C
ATOM   2756  O   THR 1 216     159.034 175.108 122.400  1.00239.30           O
ATOM   2757  CB  THR 1 216     158.021 174.586 125.121  1.00239.30           C
ATOM   2758  OG1 THR 1 216     158.028 173.156 125.039  1.00239.30           O
ATOM   2759  CG2 THR 1 216     157.415 175.011 126.443  1.00239.30           C
ATOM   2760  H   THR 1 216     155.609 173.756 123.914  1.00  0.00           H
ATOM   2761  HA  THR 1 216     157.249 176.251 124.013  1.00  0.00           H
ATOM   2762  HB  THR 1 216     159.050 174.945 125.067  1.00  0.00           H
ATOM   2763  HG1 THR 1 216     157.157 172.847 124.777  1.00  0.00           H
ATOM   2764 1HG2 THR 1 216     157.998 174.593 127.263  1.00  0.00           H
ATOM   2765 2HG2 THR 1 216     157.419 176.099 126.512  1.00  0.00           H
ATOM   2766 3HG2 THR 1 216     156.389 174.648 126.505  1.00  0.00           H
ATOM   2767  N   ARG 1 217     157.147 174.045 121.782  1.00248.84           N
ATOM   2768  CA  ARG 1 217     157.653 173.616 120.484  1.00248.84           C
ATOM   2769  C   ARG 1 217     158.183 174.809 119.693  1.00248.84           C
ATOM   2770  O   ARG 1 217     157.557 175.869 119.629  1.00248.84           O
ATOM   2771  CB  ARG 1 217     156.532 172.905 119.716  1.00248.84           C
ATOM   2772  CG  ARG 1 217     156.882 172.325 118.354  1.00248.84           C
ATOM   2773  CD  ARG 1 217     155.661 171.662 117.737  1.00248.84           C
ATOM   2774  NE  ARG 1 217     155.953 171.048 116.447  1.00248.84           N
ATOM   2775  CZ  ARG 1 217     155.047 170.454 115.682  1.00248.84           C
ATOM   2776  NH1 ARG 1 217     153.779 170.377 116.047  1.00248.84           N
ATOM   2777  NH2 ARG 1 217     155.425 169.927 114.520  1.00248.84           N
ATOM   2778  H   ARG 1 217     156.208 173.788 122.053  1.00  0.00           H
ATOM   2779  HA  ARG 1 217     158.475 172.919 120.647  1.00  0.00           H
ATOM   2780 1HB  ARG 1 217     156.150 172.078 120.313  1.00  0.00           H
ATOM   2781 2HB  ARG 1 217     155.707 173.598 119.552  1.00  0.00           H
ATOM   2782 1HG  ARG 1 217     157.224 173.124 117.696  1.00  0.00           H
ATOM   2783 2HG  ARG 1 217     157.672 171.582 118.467  1.00  0.00           H
ATOM   2784 1HD  ARG 1 217     155.295 170.882 118.404  1.00  0.00           H
ATOM   2785 2HD  ARG 1 217     154.880 172.406 117.585  1.00  0.00           H
ATOM   2786  HE  ARG 1 217     156.908 171.079 116.118  1.00  0.00           H
ATOM   2787 1HH1 ARG 1 217     153.481 170.777 116.925  1.00  0.00           H
ATOM   2788 2HH1 ARG 1 217     153.108 169.919 115.446  1.00  0.00           H
ATOM   2789 1HH2 ARG 1 217     156.391 169.984 114.230  1.00  0.00           H
ATOM   2790 2HH2 ARG 1 217     154.745 169.473 113.928  1.00  0.00           H
ATOM   2791  N   GLY 1 218     159.365 174.634 119.098  1.00262.72           N
ATOM   2792  CA  GLY 1 218     159.992 175.695 118.338  1.00262.72           C
ATOM   2793  C   GLY 1 218     161.306 176.156 118.930  1.00262.72           C
ATOM   2794  O   GLY 1 218     161.577 176.041 120.129  1.00262.72           O
ATOM   2795  H   GLY 1 218     159.833 173.743 119.179  1.00  0.00           H
ATOM   2796 1HA  GLY 1 218     160.169 175.355 117.317  1.00  0.00           H
ATOM   2797 2HA  GLY 1 218     159.318 176.549 118.280  1.00  0.00           H
ATOM   2798  N   SER 1 219     162.151 176.679 118.043  1.00268.25           N
ATOM   2799  CA  SER 1 219     163.476 177.128 118.439  1.00268.25           C
ATOM   2800  C   SER 1 219     163.374 178.272 119.447  1.00268.25           C
ATOM   2801  O   SER 1 219     162.562 179.186 119.268  1.00268.25           O
ATOM   2802  CB  SER 1 219     164.273 177.582 117.218  1.00268.25           C
ATOM   2803  OG  SER 1 219     165.509 178.159 117.600  1.00268.25           O
ATOM   2804  H   SER 1 219     161.871 176.766 117.076  1.00  0.00           H
ATOM   2805  HA  SER 1 219     164.000 176.293 118.908  1.00  0.00           H
ATOM   2806 1HB  SER 1 219     164.455 176.729 116.564  1.00  0.00           H
ATOM   2807 2HB  SER 1 219     163.689 178.309 116.653  1.00  0.00           H
ATOM   2808  HG  SER 1 219     165.668 177.871 118.502  1.00  0.00           H
ATOM   2809  N   PRO 1 220     164.157 178.229 120.531  1.00266.55           N
ATOM   2810  CA  PRO 1 220     164.137 179.341 121.497  1.00266.55           C
ATOM   2811  C   PRO 1 220     164.591 180.665 120.909  1.00266.55           C
ATOM   2812  O   PRO 1 220     164.336 181.719 121.503  1.00266.55           O
ATOM   2813  CB  PRO 1 220     165.087 178.858 122.604  1.00266.55           C
ATOM   2814  CG  PRO 1 220     165.982 177.869 121.930  1.00266.55           C
ATOM   2815  CD  PRO 1 220     165.117 177.168 120.926  1.00266.55           C
ATOM   2816  HA  PRO 1 220     163.114 179.466 121.885  1.00  0.00           H
ATOM   2817 1HB  PRO 1 220     165.640 179.712 123.023  1.00  0.00           H
ATOM   2818 2HB  PRO 1 220     164.510 178.414 123.428  1.00  0.00           H
ATOM   2819 1HG  PRO 1 220     166.830 178.386 121.457  1.00  0.00           H
ATOM   2820 2HG  PRO 1 220     166.405 177.175 122.670  1.00  0.00           H
ATOM   2821 1HD  PRO 1 220     165.734 176.836 120.078  1.00  0.00           H
ATOM   2822 2HD  PRO 1 220     164.620 176.312 121.404  1.00  0.00           H
ATOM   2823  N   GLY 1 221     165.260 180.642 119.756  1.00261.93           N
ATOM   2824  CA  GLY 1 221     165.728 181.862 119.129  1.00261.93           C
ATOM   2825  C   GLY 1 221     164.738 182.533 118.204  1.00261.93           C
ATOM   2826  O   GLY 1 221     165.032 183.612 117.684  1.00261.93           O
ATOM   2827  H   GLY 1 221     165.446 179.757 119.308  1.00  0.00           H
ATOM   2828 1HA  GLY 1 221     166.001 182.585 119.898  1.00  0.00           H
ATOM   2829 2HA  GLY 1 221     166.627 181.653 118.552  1.00  0.00           H
ATOM   2830  N   ARG 1 222     163.579 181.916 117.975  1.00265.91           N
ATOM   2831  CA  ARG 1 222     162.587 182.441 117.045  1.00265.91           C
ATOM   2832  C   ARG 1 222     161.181 182.423 117.634  1.00265.91           C
ATOM   2833  O   ARG 1 222     160.452 183.413 117.528  1.00265.91           O
ATOM   2834  CB  ARG 1 222     162.617 181.640 115.736  1.00265.91           C
ATOM   2835  CG  ARG 1 222     163.865 181.850 114.892  1.00265.91           C
ATOM   2836  CD  ARG 1 222     163.775 181.170 113.522  1.00265.91           C
ATOM   2837  NE  ARG 1 222     163.888 179.715 113.583  1.00265.91           N
ATOM   2838  CZ  ARG 1 222     162.888 178.867 113.378  1.00265.91           C
ATOM   2839  NH1 ARG 1 222     161.672 179.292 113.069  1.00265.91           N
ATOM   2840  NH2 ARG 1 222     163.113 177.560 113.482  1.00265.91           N
ATOM   2841  H   ARG 1 222     163.386 181.056 118.467  1.00  0.00           H
ATOM   2842  HA  ARG 1 222     162.830 183.480 116.828  1.00  0.00           H
ATOM   2843 1HB  ARG 1 222     162.543 180.577 115.958  1.00  0.00           H
ATOM   2844 2HB  ARG 1 222     161.755 181.908 115.125  1.00  0.00           H
ATOM   2845 1HG  ARG 1 222     164.015 182.918 114.725  1.00  0.00           H
ATOM   2846 2HG  ARG 1 222     164.730 181.440 115.414  1.00  0.00           H
ATOM   2847 1HD  ARG 1 222     162.814 181.402 113.063  1.00  0.00           H
ATOM   2848 2HD  ARG 1 222     164.579 181.531 112.882  1.00  0.00           H
ATOM   2849  HE  ARG 1 222     164.796 179.322 113.795  1.00  0.00           H
ATOM   2850 1HH1 ARG 1 222     161.489 180.282 112.983  1.00  0.00           H
ATOM   2851 2HH1 ARG 1 222     160.928 178.626 112.920  1.00  0.00           H
ATOM   2852 1HH2 ARG 1 222     164.038 177.224 113.712  1.00  0.00           H
ATOM   2853 2HH2 ARG 1 222     162.361 176.906 113.329  1.00  0.00           H
ATOM   2854  N   SER 1 223     160.783 181.317 118.253  1.00255.19           N
ATOM   2855  CA  SER 1 223     159.380 181.072 118.552  1.00255.19           C
ATOM   2856  C   SER 1 223     158.954 181.779 119.835  1.00255.19           C
ATOM   2857  O   SER 1 223     159.727 181.932 120.785  1.00255.19           O
ATOM   2858  CB  SER 1 223     159.113 179.572 118.669  1.00255.19           C
ATOM   2859  OG  SER 1 223     157.785 179.324 119.096  1.00255.19           O
ATOM   2860  H   SER 1 223     161.470 180.629 118.524  1.00  0.00           H
ATOM   2861  HA  SER 1 223     158.778 181.471 117.734  1.00  0.00           H
ATOM   2862 1HB  SER 1 223     159.282 179.096 117.703  1.00  0.00           H
ATOM   2863 2HB  SER 1 223     159.814 179.132 119.377  1.00  0.00           H
ATOM   2864  HG  SER 1 223     157.571 180.027 119.714  1.00  0.00           H
ATOM   2865  N   ILE 1 224     157.696 182.209 119.846  1.00241.38           N
ATOM   2866  CA  ILE 1 224     157.074 182.776 121.036  1.00241.38           C
ATOM   2867  C   ILE 1 224     157.082 181.735 122.153  1.00241.38           C
ATOM   2868  O   ILE 1 224     156.967 180.529 121.907  1.00241.38           O
ATOM   2869  CB  ILE 1 224     155.653 183.275 120.699  1.00241.38           C
ATOM   2870  CG1 ILE 1 224     155.050 184.109 121.835  1.00241.38           C
ATOM   2871  CG2 ILE 1 224     154.732 182.125 120.277  1.00241.38           C
ATOM   2872  CD1 ILE 1 224     153.820 184.888 121.427  1.00241.38           C
ATOM   2873  H   ILE 1 224     157.158 182.139 118.995  1.00  0.00           H
ATOM   2874  HA  ILE 1 224     157.675 183.619 121.372  1.00  0.00           H
ATOM   2875  HB  ILE 1 224     155.703 183.992 119.880  1.00  0.00           H
ATOM   2876 1HG1 ILE 1 224     154.785 183.455 122.666  1.00  0.00           H
ATOM   2877 2HG1 ILE 1 224     155.796 184.815 122.203  1.00  0.00           H
ATOM   2878 1HG2 ILE 1 224     153.740 182.518 120.049  1.00  0.00           H
ATOM   2879 2HG2 ILE 1 224     155.141 181.638 119.393  1.00  0.00           H
ATOM   2880 3HG2 ILE 1 224     154.658 181.401 121.089  1.00  0.00           H
ATOM   2881 1HD1 ILE 1 224     153.447 185.455 122.280  1.00  0.00           H
ATOM   2882 2HD1 ILE 1 224     154.075 185.574 120.618  1.00  0.00           H
ATOM   2883 3HD1 ILE 1 224     153.048 184.197 121.087  1.00  0.00           H
ATOM   2884  N   GLY 1 225     157.266 182.199 123.388  1.00228.38           N
ATOM   2885  CA  GLY 1 225     157.350 181.312 124.531  1.00228.38           C
ATOM   2886  C   GLY 1 225     158.771 181.107 125.013  1.00228.38           C
ATOM   2887  O   GLY 1 225     159.723 181.483 124.326  1.00228.38           O
ATOM   2888  H   GLY 1 225     157.351 183.196 123.532  1.00  0.00           H
ATOM   2889 1HA  GLY 1 225     156.754 181.717 125.349  1.00  0.00           H
ATOM   2890 2HA  GLY 1 225     156.924 180.344 124.271  1.00  0.00           H
ATOM   2891  N   ILE 1 226     158.927 180.515 126.195  1.00216.40           N
ATOM   2892  CA  ILE 1 226     160.237 180.326 126.808  1.00216.40           C
ATOM   2893  C   ILE 1 226     160.400 178.865 127.216  1.00216.40           C
ATOM   2894  O   ILE 1 226     159.440 178.081 127.200  1.00216.40           O
ATOM   2895  CB  ILE 1 226     160.453 181.302 127.987  1.00216.40           C
ATOM   2896  CG1 ILE 1 226     159.487 181.051 129.154  1.00216.40           C
ATOM   2897  CG2 ILE 1 226     160.335 182.742 127.501  1.00216.40           C
ATOM   2898  CD1 ILE 1 226     159.764 181.893 130.378  1.00216.40           C
ATOM   2899  H   ILE 1 226     158.105 180.186 126.681  1.00  0.00           H
ATOM   2900  HA  ILE 1 226     161.002 180.523 126.057  1.00  0.00           H
ATOM   2901  HB  ILE 1 226     161.445 181.148 128.410  1.00  0.00           H
ATOM   2902 1HG1 ILE 1 226     158.465 181.249 128.830  1.00  0.00           H
ATOM   2903 2HG1 ILE 1 226     159.537 180.002 129.449  1.00  0.00           H
ATOM   2904 1HG2 ILE 1 226     160.488 183.422 128.338  1.00  0.00           H
ATOM   2905 2HG2 ILE 1 226     161.089 182.931 126.738  1.00  0.00           H
ATOM   2906 3HG2 ILE 1 226     159.342 182.904 127.079  1.00  0.00           H
ATOM   2907 1HD1 ILE 1 226     159.038 181.654 131.156  1.00  0.00           H
ATOM   2908 2HD1 ILE 1 226     160.769 181.684 130.744  1.00  0.00           H
ATOM   2909 3HD1 ILE 1 226     159.683 182.948 130.119  1.00  0.00           H
ATOM   2910  N   GLN 1 227     161.641 178.473 127.478  1.00239.57           N
ATOM   2911  CA  GLN 1 227     161.954 177.111 127.911  1.00239.57           C
ATOM   2912  C   GLN 1 227     162.789 177.130 129.190  1.00239.57           C
ATOM   2913  O   GLN 1 227     163.758 176.385 129.342  1.00239.57           O
ATOM   2914  CB  GLN 1 227     162.671 176.348 126.795  1.00239.57           C
ATOM   2915  CG  GLN 1 227     161.855 176.093 125.524  1.00239.57           C
ATOM   2916  CD  GLN 1 227     161.757 177.303 124.610  1.00239.57           C
ATOM   2917  OE1 GLN 1 227     162.403 178.323 124.844  1.00239.57           O
ATOM   2918  NE2 GLN 1 227     160.945 177.191 123.566  1.00239.57           N
ATOM   2919  H   GLN 1 227     162.392 179.140 127.375  1.00  0.00           H
ATOM   2920  HA  GLN 1 227     161.020 176.598 128.140  1.00  0.00           H
ATOM   2921 1HB  GLN 1 227     163.565 176.895 126.496  1.00  0.00           H
ATOM   2922 2HB  GLN 1 227     162.993 175.376 127.169  1.00  0.00           H
ATOM   2923 1HG  GLN 1 227     162.324 175.287 124.959  1.00  0.00           H
ATOM   2924 2HG  GLN 1 227     160.842 175.809 125.807  1.00  0.00           H
ATOM   2925 1HE2 GLN 1 227     160.840 177.957 122.929  1.00  0.00           H
ATOM   2926 2HE2 GLN 1 227     160.437 176.343 123.415  1.00  0.00           H
ATOM   2927  N   LYS 1 228     162.407 177.997 130.124  1.00210.18           N
ATOM   2928  CA  LYS 1 228     163.201 178.187 131.330  1.00210.18           C
ATOM   2929  C   LYS 1 228     162.276 178.433 132.510  1.00210.18           C
ATOM   2930  O   LYS 1 228     161.225 179.064 132.348  1.00210.18           O
ATOM   2931  CB  LYS 1 228     164.184 179.360 131.182  1.00210.18           C
ATOM   2932  CG  LYS 1 228     163.537 180.718 130.951  1.00210.18           C
ATOM   2933  CD  LYS 1 228     164.583 181.773 130.643  1.00210.18           C
ATOM   2934  CE  LYS 1 228     163.946 183.116 130.325  1.00210.18           C
ATOM   2935  NZ  LYS 1 228     164.956 184.136 129.932  1.00210.18           N
ATOM   2936  H   LYS 1 228     161.560 178.533 130.004  1.00  0.00           H
ATOM   2937  HA  LYS 1 228     163.780 177.280 131.509  1.00  0.00           H
ATOM   2938 1HB  LYS 1 228     164.797 179.437 132.080  1.00  0.00           H
ATOM   2939 2HB  LYS 1 228     164.855 179.170 130.344  1.00  0.00           H
ATOM   2940 1HG  LYS 1 228     162.839 180.652 130.116  1.00  0.00           H
ATOM   2941 2HG  LYS 1 228     162.982 181.013 131.842  1.00  0.00           H
ATOM   2942 1HD  LYS 1 228     165.246 181.891 131.501  1.00  0.00           H
ATOM   2943 2HD  LYS 1 228     165.180 181.455 129.788  1.00  0.00           H
ATOM   2944 1HE  LYS 1 228     163.235 182.997 129.509  1.00  0.00           H
ATOM   2945 2HE  LYS 1 228     163.405 183.478 131.199  1.00  0.00           H
ATOM   2946 1HZ  LYS 1 228     164.492 185.010 129.731  1.00  0.00           H
ATOM   2947 2HZ  LYS 1 228     165.612 184.271 130.690  1.00  0.00           H
ATOM   2948 3HZ  LYS 1 228     165.452 183.821 129.111  1.00  0.00           H
ATOM   2949  N   PRO 1 229     162.643 177.964 133.714  1.00204.23           N
ATOM   2950  CA  PRO 1 229     161.800 178.200 134.905  1.00204.23           C
ATOM   2951  C   PRO 1 229     161.952 179.624 135.443  1.00204.23           C
ATOM   2952  O   PRO 1 229     162.570 179.904 136.471  1.00204.23           O
ATOM   2953  CB  PRO 1 229     162.300 177.132 135.880  1.00204.23           C
ATOM   2954  CG  PRO 1 229     163.748 176.979 135.536  1.00204.23           C
ATOM   2955  CD  PRO 1 229     163.831 177.134 134.030  1.00204.23           C
ATOM   2956  HA  PRO 1 229     160.745 178.036 134.641  1.00  0.00           H
ATOM   2957 1HB  PRO 1 229     162.138 177.463 136.917  1.00  0.00           H
ATOM   2958 2HB  PRO 1 229     161.727 176.203 135.746  1.00  0.00           H
ATOM   2959 1HG  PRO 1 229     164.346 177.738 136.063  1.00  0.00           H
ATOM   2960 2HG  PRO 1 229     164.116 175.997 135.870  1.00  0.00           H
ATOM   2961 1HD  PRO 1 229     164.768 177.648 133.765  1.00  0.00           H
ATOM   2962 2HD  PRO 1 229     163.784 176.143 133.556  1.00  0.00           H
ATOM   2963  N   VAL 1 230     161.350 180.557 134.702  1.00199.09           N
ATOM   2964  CA  VAL 1 230     161.491 181.979 134.994  1.00199.09           C
ATOM   2965  C   VAL 1 230     160.888 182.332 136.355  1.00199.09           C
ATOM   2966  O   VAL 1 230     161.363 183.254 137.032  1.00199.09           O
ATOM   2967  CB  VAL 1 230     160.882 182.789 133.827  1.00199.09           C
ATOM   2968  CG1 VAL 1 230     159.355 182.758 133.847  1.00199.09           C
ATOM   2969  CG2 VAL 1 230     161.417 184.211 133.777  1.00199.09           C
ATOM   2970  H   VAL 1 230     160.783 180.269 133.916  1.00  0.00           H
ATOM   2971  HA  VAL 1 230     162.553 182.211 135.082  1.00  0.00           H
ATOM   2972  HB  VAL 1 230     161.128 182.295 132.886  1.00  0.00           H
ATOM   2973 1HG1 VAL 1 230     158.967 183.339 133.010  1.00  0.00           H
ATOM   2974 2HG1 VAL 1 230     159.010 181.728 133.762  1.00  0.00           H
ATOM   2975 3HG1 VAL 1 230     158.994 183.187 134.782  1.00  0.00           H
ATOM   2976 1HG2 VAL 1 230     160.961 184.742 132.942  1.00  0.00           H
ATOM   2977 2HG2 VAL 1 230     161.174 184.724 134.709  1.00  0.00           H
ATOM   2978 3HG2 VAL 1 230     162.499 184.188 133.647  1.00  0.00           H
ATOM   2979  N   GLY 1 231     159.875 181.591 136.805  1.00206.58           N
ATOM   2980  CA  GLY 1 231     159.244 181.840 138.081  1.00206.58           C
ATOM   2981  C   GLY 1 231     159.594 180.805 139.135  1.00206.58           C
ATOM   2982  O   GLY 1 231     160.689 180.237 139.161  1.00206.58           O
ATOM   2983  H   GLY 1 231     159.541 180.830 136.232  1.00  0.00           H
ATOM   2984 1HA  GLY 1 231     159.538 182.823 138.447  1.00  0.00           H
ATOM   2985 2HA  GLY 1 231     158.162 181.854 137.955  1.00  0.00           H
ATOM   2986  N   HIS 1 232     158.638 180.590 140.045  1.00219.37           N
ATOM   2987  CA  HIS 1 232     158.825 179.607 141.110  1.00219.37           C
ATOM   2988  C   HIS 1 232     158.564 178.198 140.598  1.00219.37           C
ATOM   2989  O   HIS 1 232     159.311 177.261 140.904  1.00219.37           O
ATOM   2990  CB  HIS 1 232     157.899 179.919 142.286  1.00219.37           C
ATOM   2991  CG  HIS 1 232     158.328 181.093 143.107  1.00219.37           C
ATOM   2992  ND1 HIS 1 232     157.749 182.336 142.986  1.00219.37           N
ATOM   2993  CD2 HIS 1 232     159.274 181.209 144.068  1.00219.37           C
ATOM   2994  CE1 HIS 1 232     158.320 183.170 143.835  1.00219.37           C
ATOM   2995  NE2 HIS 1 232     159.252 182.513 144.503  1.00219.37           N
ATOM   2996  H   HIS 1 232     157.773 181.109 140.002  1.00  0.00           H
ATOM   2997  HA  HIS 1 232     159.854 179.648 141.467  1.00  0.00           H
ATOM   2998 1HB  HIS 1 232     156.892 180.116 141.916  1.00  0.00           H
ATOM   2999 2HB  HIS 1 232     157.841 179.051 142.944  1.00  0.00           H
ATOM   3000  HD2 HIS 1 232     159.934 180.419 144.427  1.00  0.00           H
ATOM   3001  HE1 HIS 1 232     158.066 184.222 143.965  1.00  0.00           H
ATOM   3002  HE2 HIS 1 232     159.852 182.900 145.217  1.00  0.00           H
ATOM   3003  N   VAL 1 233     157.501 178.030 139.816  1.00199.69           N
ATOM   3004  CA  VAL 1 233     157.129 176.748 139.238  1.00199.69           C
ATOM   3005  C   VAL 1 233     156.845 176.963 137.759  1.00199.69           C
ATOM   3006  O   VAL 1 233     156.506 178.068 137.323  1.00199.69           O
ATOM   3007  CB  VAL 1 233     155.915 176.099 139.949  1.00199.69           C
ATOM   3008  CG1 VAL 1 233     156.230 175.814 141.408  1.00199.69           C
ATOM   3009  CG2 VAL 1 233     154.685 176.991 139.856  1.00199.69           C
ATOM   3010  H   VAL 1 233     156.933 178.842 139.621  1.00  0.00           H
ATOM   3011  HA  VAL 1 233     157.973 176.064 139.340  1.00  0.00           H
ATOM   3012  HB  VAL 1 233     155.695 175.143 139.474  1.00  0.00           H
ATOM   3013 1HG1 VAL 1 233     155.363 175.358 141.886  1.00  0.00           H
ATOM   3014 2HG1 VAL 1 233     157.078 175.131 141.470  1.00  0.00           H
ATOM   3015 3HG1 VAL 1 233     156.476 176.745 141.916  1.00  0.00           H
ATOM   3016 1HG2 VAL 1 233     153.849 176.511 140.362  1.00  0.00           H
ATOM   3017 2HG2 VAL 1 233     154.895 177.950 140.329  1.00  0.00           H
ATOM   3018 3HG2 VAL 1 233     154.431 177.151 138.808  1.00  0.00           H
ATOM   3019  N   ASP 1 234     157.031 175.905 136.976  1.00212.97           N
ATOM   3020  CA  ASP 1 234     156.589 175.900 135.592  1.00212.97           C
ATOM   3021  C   ASP 1 234     156.059 174.519 135.235  1.00212.97           C
ATOM   3022  O   ASP 1 234     156.720 173.504 135.464  1.00212.97           O
ATOM   3023  CB  ASP 1 234     157.712 176.340 134.635  1.00212.97           C
ATOM   3024  CG  ASP 1 234     158.884 175.373 134.591  1.00212.97           C
ATOM   3025  OD1 ASP 1 234     158.722 174.182 134.926  1.00212.97           O
ATOM   3026  OD2 ASP 1 234     159.986 175.822 134.217  1.00212.97           O
ATOM   3027  H   ASP 1 234     157.490 175.086 137.349  1.00  0.00           H
ATOM   3028  HA  ASP 1 234     155.763 176.604 135.491  1.00  0.00           H
ATOM   3029 1HB  ASP 1 234     157.311 176.438 133.626  1.00  0.00           H
ATOM   3030 2HB  ASP 1 234     158.084 177.319 134.936  1.00  0.00           H
ATOM   3031  N   ILE 1 235     154.848 174.494 134.688  1.00192.50           N
ATOM   3032  CA  ILE 1 235     154.149 173.257 134.366  1.00192.50           C
ATOM   3033  C   ILE 1 235     154.385 172.935 132.898  1.00192.50           C
ATOM   3034  O   ILE 1 235     154.127 173.766 132.020  1.00192.50           O
ATOM   3035  CB  ILE 1 235     152.638 173.368 134.674  1.00192.50           C
ATOM   3036  CG1 ILE 1 235     152.403 173.946 136.073  1.00192.50           C
ATOM   3037  CG2 ILE 1 235     151.947 172.014 134.567  1.00192.50           C
ATOM   3038  CD1 ILE 1 235     153.057 173.159 137.190  1.00192.50           C
ATOM   3039  H   ILE 1 235     154.402 175.377 134.489  1.00  0.00           H
ATOM   3040  HA  ILE 1 235     154.562 172.456 134.977  1.00  0.00           H
ATOM   3041  HB  ILE 1 235     152.172 174.050 133.964  1.00  0.00           H
ATOM   3042 1HG1 ILE 1 235     152.783 174.967 136.112  1.00  0.00           H
ATOM   3043 2HG1 ILE 1 235     151.332 173.989 136.273  1.00  0.00           H
ATOM   3044 1HG2 ILE 1 235     150.887 172.128 134.790  1.00  0.00           H
ATOM   3045 2HG2 ILE 1 235     152.065 171.625 133.557  1.00  0.00           H
ATOM   3046 3HG2 ILE 1 235     152.396 171.320 135.278  1.00  0.00           H
ATOM   3047 1HD1 ILE 1 235     152.841 173.636 138.146  1.00  0.00           H
ATOM   3048 2HD1 ILE 1 235     152.665 172.141 137.196  1.00  0.00           H
ATOM   3049 3HD1 ILE 1 235     154.135 173.132 137.034  1.00  0.00           H
ATOM   3050  N   TYR 1 236     154.873 171.723 132.634  1.00202.46           N
ATOM   3051  CA  TYR 1 236     155.139 171.235 131.283  1.00202.46           C
ATOM   3052  C   TYR 1 236     154.198 170.062 131.031  1.00202.46           C
ATOM   3053  O   TYR 1 236     154.595 168.895 131.175  1.00202.46           O
ATOM   3054  CB  TYR 1 236     156.596 170.808 131.118  1.00202.46           C
ATOM   3055  CG  TYR 1 236     157.563 171.926 130.806  1.00202.46           C
ATOM   3056  CD1 TYR 1 236     157.743 172.987 131.684  1.00202.46           C
ATOM   3057  CD2 TYR 1 236     158.313 171.910 129.634  1.00202.46           C
ATOM   3058  CE1 TYR 1 236     158.635 174.006 131.398  1.00202.46           C
ATOM   3059  CE2 TYR 1 236     159.205 172.924 129.340  1.00202.46           C
ATOM   3060  CZ  TYR 1 236     159.361 173.969 130.225  1.00202.46           C
ATOM   3061  OH  TYR 1 236     160.248 174.980 129.936  1.00202.46           O
ATOM   3062  H   TYR 1 236     155.066 171.121 133.421  1.00  0.00           H
ATOM   3063  HA  TYR 1 236     154.940 172.043 130.579  1.00  0.00           H
ATOM   3064 1HB  TYR 1 236     156.940 170.325 132.034  1.00  0.00           H
ATOM   3065 2HB  TYR 1 236     156.672 170.077 130.315  1.00  0.00           H
ATOM   3066  HD1 TYR 1 236     157.176 173.026 132.615  1.00  0.00           H
ATOM   3067  HD2 TYR 1 236     158.203 171.086 128.929  1.00  0.00           H
ATOM   3068  HE1 TYR 1 236     158.764 174.831 132.099  1.00  0.00           H
ATOM   3069  HE2 TYR 1 236     159.779 172.895 128.413  1.00  0.00           H
ATOM   3070  HH  TYR 1 236     160.654 174.814 129.082  1.00  0.00           H
ATOM   3071  N   PRO 1 237     152.944 170.330 130.662  1.00188.02           N
ATOM   3072  CA  PRO 1 237     152.042 169.232 130.294  1.00188.02           C
ATOM   3073  C   PRO 1 237     152.404 168.621 128.948  1.00188.02           C
ATOM   3074  O   PRO 1 237     152.781 169.324 128.006  1.00188.02           O
ATOM   3075  CB  PRO 1 237     150.669 169.910 130.268  1.00188.02           C
ATOM   3076  CG  PRO 1 237     150.973 171.315 129.871  1.00188.02           C
ATOM   3077  CD  PRO 1 237     152.305 171.654 130.514  1.00188.02           C
ATOM   3078  HA  PRO 1 237     152.082 168.455 131.071  1.00  0.00           H
ATOM   3079 1HB  PRO 1 237     150.009 169.395 129.554  1.00  0.00           H
ATOM   3080 2HB  PRO 1 237     150.194 169.836 131.256  1.00  0.00           H
ATOM   3081 1HG  PRO 1 237     151.015 171.400 128.774  1.00  0.00           H
ATOM   3082 2HG  PRO 1 237     150.172 171.988 130.211  1.00  0.00           H
ATOM   3083 1HD  PRO 1 237     152.879 172.313 129.844  1.00  0.00           H
ATOM   3084 2HD  PRO 1 237     152.130 172.145 131.483  1.00  0.00           H
ATOM   3085  N   ASN 1 238     152.279 167.287 128.886  1.00206.23           N
ATOM   3086  CA  ASN 1 238     152.585 166.461 127.709  1.00206.23           C
ATOM   3087  C   ASN 1 238     154.068 166.601 127.350  1.00206.23           C
ATOM   3088  O   ASN 1 238     154.492 166.410 126.208  1.00206.23           O
ATOM   3089  CB  ASN 1 238     151.650 166.805 126.535  1.00206.23           C
ATOM   3090  CG  ASN 1 238     151.327 165.604 125.648  1.00206.23           C
ATOM   3091  OD1 ASN 1 238     151.525 165.634 124.433  1.00206.23           O
ATOM   3092  ND2 ASN 1 238     150.823 164.541 126.263  1.00206.23           N
ATOM   3093  H   ASN 1 238     151.946 166.840 129.728  1.00  0.00           H
ATOM   3094  HA  ASN 1 238     152.436 165.414 127.973  1.00  0.00           H
ATOM   3095 1HB  ASN 1 238     150.713 167.209 126.921  1.00  0.00           H
ATOM   3096 2HB  ASN 1 238     152.110 167.576 125.916  1.00  0.00           H
ATOM   3097 1HD2 ASN 1 238     150.591 163.722 125.737  1.00  0.00           H
ATOM   3098 2HD2 ASN 1 238     150.675 164.559 127.251  1.00  0.00           H
ATOM   3099  N   GLY 1 239     154.862 167.007 128.338  1.00215.02           N
ATOM   3100  CA  GLY 1 239     156.251 167.341 128.120  1.00215.02           C
ATOM   3101  C   GLY 1 239     156.510 168.760 127.662  1.00215.02           C
ATOM   3102  O   GLY 1 239     157.665 169.095 127.372  1.00215.02           O
ATOM   3103  H   GLY 1 239     154.478 167.083 129.269  1.00  0.00           H
ATOM   3104 1HA  GLY 1 239     156.811 167.186 129.043  1.00  0.00           H
ATOM   3105 2HA  GLY 1 239     156.672 166.671 127.372  1.00  0.00           H
ATOM   3106  N   GLY 1 240     155.481 169.605 127.574  1.00214.49           N
ATOM   3107  CA  GLY 1 240     155.649 170.985 127.182  1.00214.49           C
ATOM   3108  C   GLY 1 240     155.654 171.245 125.693  1.00214.49           C
ATOM   3109  O   GLY 1 240     155.706 172.414 125.288  1.00214.49           O
ATOM   3110  H   GLY 1 240     154.556 169.264 127.789  1.00  0.00           H
ATOM   3111 1HA  GLY 1 240     154.849 171.586 127.614  1.00  0.00           H
ATOM   3112 2HA  GLY 1 240     156.588 171.366 127.582  1.00  0.00           H
ATOM   3113  N   THR 1 241     155.614 170.205 124.862  1.00229.94           N
ATOM   3114  CA  THR 1 241     155.706 170.403 123.420  1.00229.94           C
ATOM   3115  C   THR 1 241     154.456 171.092 122.886  1.00229.94           C
ATOM   3116  O   THR 1 241     154.483 172.285 122.561  1.00229.94           O
ATOM   3117  CB  THR 1 241     155.918 169.062 122.717  1.00229.94           C
ATOM   3118  OG1 THR 1 241     154.812 168.194 122.999  1.00229.94           O
ATOM   3119  CG2 THR 1 241     157.201 168.408 123.204  1.00229.94           C
ATOM   3120  H   THR 1 241     155.519 169.267 125.224  1.00  0.00           H
ATOM   3121  HA  THR 1 241     156.559 171.048 123.213  1.00  0.00           H
ATOM   3122  HB  THR 1 241     155.980 169.220 121.641  1.00  0.00           H
ATOM   3123  HG1 THR 1 241     154.281 168.572 123.705  1.00  0.00           H
ATOM   3124 1HG2 THR 1 241     157.338 167.454 122.694  1.00  0.00           H
ATOM   3125 2HG2 THR 1 241     158.046 169.061 122.987  1.00  0.00           H
ATOM   3126 3HG2 THR 1 241     157.138 168.240 124.277  1.00  0.00           H
ATOM   3127  N   PHE 1 242     153.349 170.355 122.806  1.00230.27           N
ATOM   3128  CA  PHE 1 242     152.048 170.886 122.426  1.00230.27           C
ATOM   3129  C   PHE 1 242     150.974 169.923 122.906  1.00230.27           C
ATOM   3130  O   PHE 1 242     151.259 168.750 123.161  1.00230.27           O
ATOM   3131  CB  PHE 1 242     151.940 171.105 120.904  1.00230.27           C
ATOM   3132  CG  PHE 1 242     152.083 169.848 120.083  1.00230.27           C
ATOM   3133  CD1 PHE 1 242     153.339 169.354 119.761  1.00230.27           C
ATOM   3134  CD2 PHE 1 242     150.961 169.180 119.609  1.00230.27           C
ATOM   3135  CE1 PHE 1 242     153.475 168.204 119.002  1.00230.27           C
ATOM   3136  CE2 PHE 1 242     151.091 168.030 118.850  1.00230.27           C
ATOM   3137  CZ  PHE 1 242     152.350 167.543 118.545  1.00230.27           C
ATOM   3138  H   PHE 1 242     153.435 169.371 123.024  1.00  0.00           H
ATOM   3139  HA  PHE 1 242     151.912 171.851 122.915  1.00  0.00           H
ATOM   3140 1HB  PHE 1 242     150.974 171.549 120.668  1.00  0.00           H
ATOM   3141 2HB  PHE 1 242     152.710 171.805 120.582  1.00  0.00           H
ATOM   3142  HD1 PHE 1 242     154.225 169.882 120.114  1.00  0.00           H
ATOM   3143  HD2 PHE 1 242     149.969 169.565 119.849  1.00  0.00           H
ATOM   3144  HE1 PHE 1 242     154.468 167.822 118.767  1.00  0.00           H
ATOM   3145  HE2 PHE 1 242     150.203 167.508 118.491  1.00  0.00           H
ATOM   3146  HZ  PHE 1 242     152.453 166.640 117.945  1.00  0.00           H
ATOM   3147  N   GLN 1 243     149.759 170.428 123.052  1.00218.13           N
ATOM   3148  CA  GLN 1 243     148.636 169.561 123.384  1.00218.13           C
ATOM   3149  C   GLN 1 243     148.251 168.744 122.155  1.00218.13           C
ATOM   3150  O   GLN 1 243     148.125 169.304 121.063  1.00218.13           O
ATOM   3151  CB  GLN 1 243     147.451 170.385 123.883  1.00218.13           C
ATOM   3152  CG  GLN 1 243     146.318 169.560 124.474  1.00218.13           C
ATOM   3153  CD  GLN 1 243     145.298 170.408 125.204  1.00218.13           C
ATOM   3154  OE1 GLN 1 243     145.612 171.493 125.694  1.00218.13           O
ATOM   3155  NE2 GLN 1 243     144.064 169.918 125.278  1.00218.13           N
ATOM   3156  H   GLN 1 243     149.599 171.418 122.935  1.00  0.00           H
ATOM   3157  HA  GLN 1 243     148.947 168.883 124.179  1.00  0.00           H
ATOM   3158 1HB  GLN 1 243     147.789 171.085 124.646  1.00  0.00           H
ATOM   3159 2HB  GLN 1 243     147.043 170.971 123.059  1.00  0.00           H
ATOM   3160 1HG  GLN 1 243     145.807 169.033 123.668  1.00  0.00           H
ATOM   3161 2HG  GLN 1 243     146.735 168.846 125.183  1.00  0.00           H
ATOM   3162 1HE2 GLN 1 243     143.348 170.435 125.749  1.00  0.00           H
ATOM   3163 2HE2 GLN 1 243     143.852 169.033 124.864  1.00  0.00           H
ATOM   3164  N   PRO 1 244     148.055 167.426 122.290  1.00231.19           N
ATOM   3165  CA  PRO 1 244     147.799 166.593 121.109  1.00231.19           C
ATOM   3166  C   PRO 1 244     146.422 166.781 120.485  1.00231.19           C
ATOM   3167  O   PRO 1 244     146.179 166.303 119.373  1.00231.19           O
ATOM   3168  CB  PRO 1 244     147.966 165.178 121.666  1.00231.19           C
ATOM   3169  CG  PRO 1 244     147.642 165.353 123.115  1.00231.19           C
ATOM   3170  CD  PRO 1 244     148.220 166.705 123.514  1.00231.19           C
ATOM   3171  HA  PRO 1 244     148.555 166.812 120.340  1.00  0.00           H
ATOM   3172 1HB  PRO 1 244     147.288 164.486 121.145  1.00  0.00           H
ATOM   3173 2HB  PRO 1 244     148.991 164.821 121.485  1.00  0.00           H
ATOM   3174 1HG  PRO 1 244     146.554 165.311 123.269  1.00  0.00           H
ATOM   3175 2HG  PRO 1 244     148.078 164.532 123.704  1.00  0.00           H
ATOM   3176 1HD  PRO 1 244     147.630 167.126 124.341  1.00  0.00           H
ATOM   3177 2HD  PRO 1 244     149.272 166.581 123.812  1.00  0.00           H
ATOM   3178  N   GLY 1 245     145.514 167.464 121.184  1.00236.64           N
ATOM   3179  CA  GLY 1 245     144.193 167.713 120.636  1.00236.64           C
ATOM   3180  C   GLY 1 245     144.199 168.345 119.261  1.00236.64           C
ATOM   3181  O   GLY 1 245     143.638 167.760 118.328  1.00236.64           O
ATOM   3182  H   GLY 1 245     145.739 167.814 122.104  1.00  0.00           H
ATOM   3183 1HA  GLY 1 245     143.641 166.775 120.575  1.00  0.00           H
ATOM   3184 2HA  GLY 1 245     143.639 168.369 121.307  1.00  0.00           H
ATOM   3185  N   CYS 1 246     144.820 169.521 119.126  1.00260.58           N
ATOM   3186  CA  CYS 1 246     144.998 170.260 117.869  1.00260.58           C
ATOM   3187  C   CYS 1 246     143.682 170.549 117.143  1.00260.58           C
ATOM   3188  O   CYS 1 246     142.601 170.332 117.689  1.00260.58           O
ATOM   3189  CB  CYS 1 246     145.958 169.515 116.931  1.00260.58           C
ATOM   3190  SG  CYS 1 246     147.647 169.364 117.561  1.00260.58           S
ATOM   3191  H   CYS 1 246     145.190 169.910 119.982  1.00  0.00           H
ATOM   3192  HA  CYS 1 246     145.425 171.236 118.098  1.00  0.00           H
ATOM   3193 1HB  CYS 1 246     145.579 168.510 116.745  1.00  0.00           H
ATOM   3194 2HB  CYS 1 246     146.003 170.030 115.972  1.00  0.00           H
ATOM   3195  HG  CYS 1 246     148.122 168.689 116.519  1.00  0.00           H
ATOM   3196  N   VAL 1 267     140.846 177.006 114.691  1.00233.39           N
ATOM   3197  CA  VAL 1 267     141.955 177.222 115.608  1.00233.39           C
ATOM   3198  C   VAL 1 267     143.149 176.379 115.181  1.00233.39           C
ATOM   3199  O   VAL 1 267     143.089 175.669 114.177  1.00233.39           O
ATOM   3200  CB  VAL 1 267     141.553 176.904 117.056  1.00233.39           C
ATOM   3201  CG1 VAL 1 267     140.417 177.817 117.499  1.00233.39           C
ATOM   3202  CG2 VAL 1 267     141.157 175.442 117.189  1.00233.39           C
ATOM   3203  H   VAL 1 267     140.376 177.805 114.290  1.00  0.00           H
ATOM   3204  HA  VAL 1 267     142.247 178.272 115.558  1.00  0.00           H
ATOM   3205  HB  VAL 1 267     142.398 177.108 117.713  1.00  0.00           H
ATOM   3206 1HG1 VAL 1 267     140.141 177.581 118.527  1.00  0.00           H
ATOM   3207 2HG1 VAL 1 267     140.741 178.855 117.439  1.00  0.00           H
ATOM   3208 3HG1 VAL 1 267     139.556 177.666 116.849  1.00  0.00           H
ATOM   3209 1HG2 VAL 1 267     140.874 175.233 118.220  1.00  0.00           H
ATOM   3210 2HG2 VAL 1 267     140.312 175.233 116.532  1.00  0.00           H
ATOM   3211 3HG2 VAL 1 267     142.000 174.811 116.909  1.00  0.00           H
ATOM   3212  N   LYS 1 268     144.237 176.458 115.948  1.00212.50           N
ATOM   3213  CA  LYS 1 268     145.488 175.829 115.554  1.00212.50           C
ATOM   3214  C   LYS 1 268     146.256 175.203 116.713  1.00212.50           C
ATOM   3215  O   LYS 1 268     147.195 174.441 116.457  1.00212.50           O
ATOM   3216  CB  LYS 1 268     146.359 176.841 114.786  1.00212.50           C
ATOM   3217  CG  LYS 1 268     146.950 178.015 115.547  1.00212.50           C
ATOM   3218  CD  LYS 1 268     147.818 178.848 114.614  1.00212.50           C
ATOM   3219  CE  LYS 1 268     148.528 179.969 115.336  1.00212.50           C
ATOM   3220  NZ  LYS 1 268     149.442 180.734 114.445  1.00212.50           N
ATOM   3221  H   LYS 1 268     144.194 176.964 116.821  1.00  0.00           H
ATOM   3222  HA  LYS 1 268     145.263 174.987 114.900  1.00  0.00           H
ATOM   3223 1HB  LYS 1 268     147.209 176.325 114.339  1.00  0.00           H
ATOM   3224 2HB  LYS 1 268     145.778 177.279 113.975  1.00  0.00           H
ATOM   3225 1HG  LYS 1 268     146.144 178.631 115.949  1.00  0.00           H
ATOM   3226 2HG  LYS 1 268     147.549 177.646 116.378  1.00  0.00           H
ATOM   3227 1HD  LYS 1 268     148.568 178.208 114.147  1.00  0.00           H
ATOM   3228 2HD  LYS 1 268     147.198 179.283 113.830  1.00  0.00           H
ATOM   3229 1HE  LYS 1 268     147.793 180.657 115.750  1.00  0.00           H
ATOM   3230 2HE  LYS 1 268     149.113 179.559 116.159  1.00  0.00           H
ATOM   3231 1HZ  LYS 1 268     149.890 181.469 114.974  1.00  0.00           H
ATOM   3232 2HZ  LYS 1 268     150.144 180.113 114.068  1.00  0.00           H
ATOM   3233 3HZ  LYS 1 268     148.911 181.140 113.688  1.00  0.00           H
ATOM   3234  N   CYS 1 269     145.891 175.509 117.966  1.00216.26           N
ATOM   3235  CA  CYS 1 269     146.512 174.951 119.177  1.00216.26           C
ATOM   3236  C   CYS 1 269     147.960 175.384 119.375  1.00216.26           C
ATOM   3237  O   CYS 1 269     148.848 174.544 119.544  1.00216.26           O
ATOM   3238  CB  CYS 1 269     146.418 173.422 119.183  1.00216.26           C
ATOM   3239  SG  CYS 1 269     147.239 172.623 120.579  1.00216.26           S
ATOM   3240  H   CYS 1 269     145.134 176.173 118.061  1.00  0.00           H
ATOM   3241  HA  CYS 1 269     145.977 175.334 120.047  1.00  0.00           H
ATOM   3242 1HB  CYS 1 269     145.370 173.121 119.199  1.00  0.00           H
ATOM   3243 2HB  CYS 1 269     146.859 173.026 118.269  1.00  0.00           H
ATOM   3244  HG  CYS 1 269     147.305 171.416 120.028  1.00  0.00           H
ATOM   3245  N   SER 1 270     148.227 176.682 119.366  1.00210.37           N
ATOM   3246  CA  SER 1 270     149.570 177.147 119.687  1.00210.37           C
ATOM   3247  C   SER 1 270     149.661 177.845 121.031  1.00210.37           C
ATOM   3248  O   SER 1 270     150.550 177.526 121.823  1.00210.37           O
ATOM   3249  CB  SER 1 270     150.067 178.091 118.594  1.00210.37           C
ATOM   3250  OG  SER 1 270     150.202 177.406 117.363  1.00210.37           O
ATOM   3251  H   SER 1 270     147.513 177.360 119.141  1.00  0.00           H
ATOM   3252  HA  SER 1 270     150.232 176.281 119.737  1.00  0.00           H
ATOM   3253 1HB  SER 1 270     149.366 178.917 118.481  1.00  0.00           H
ATOM   3254 2HB  SER 1 270     151.027 178.513 118.888  1.00  0.00           H
ATOM   3255  HG  SER 1 270     150.145 176.471 117.572  1.00  0.00           H
ATOM   3256  N   HIS 1 271     148.778 178.804 121.325  1.00237.46           N
ATOM   3257  CA  HIS 1 271     148.764 179.374 122.664  1.00237.46           C
ATOM   3258  C   HIS 1 271     147.401 179.305 123.324  1.00237.46           C
ATOM   3259  O   HIS 1 271     147.300 179.635 124.511  1.00237.46           O
ATOM   3260  CB  HIS 1 271     149.190 180.848 122.683  1.00237.46           C
ATOM   3261  CG  HIS 1 271     148.327 181.759 121.869  1.00237.46           C
ATOM   3262  ND1 HIS 1 271     148.494 181.949 120.515  1.00237.46           N
ATOM   3263  CD2 HIS 1 271     147.286 182.543 122.234  1.00237.46           C
ATOM   3264  CE1 HIS 1 271     147.598 182.823 120.086  1.00237.46           C
ATOM   3265  NE2 HIS 1 271     146.848 183.191 121.106  1.00237.46           N
ATOM   3266  H   HIS 1 271     148.121 179.144 120.638  1.00  0.00           H
ATOM   3267  HA  HIS 1 271     149.462 178.831 123.298  1.00  0.00           H
ATOM   3268 1HB  HIS 1 271     149.185 181.216 123.709  1.00  0.00           H
ATOM   3269 2HB  HIS 1 271     150.210 180.936 122.309  1.00  0.00           H
ATOM   3270  HD2 HIS 1 271     146.870 182.638 123.238  1.00  0.00           H
ATOM   3271  HE1 HIS 1 271     147.496 183.180 119.061  1.00  0.00           H
ATOM   3272  HE2 HIS 1 271     146.076 183.843 121.068  1.00  0.00           H
ATOM   3273  N   GLU 1 272     146.352 178.931 122.580  1.00230.78           N
ATOM   3274  CA  GLU 1 272     145.010 178.931 123.152  1.00230.78           C
ATOM   3275  C   GLU 1 272     144.907 177.947 124.310  1.00230.78           C
ATOM   3276  O   GLU 1 272     144.081 178.127 125.215  1.00230.78           O
ATOM   3277  CB  GLU 1 272     143.975 178.634 122.062  1.00230.78           C
ATOM   3278  CG  GLU 1 272     144.050 177.241 121.451  1.00230.78           C
ATOM   3279  CD  GLU 1 272     143.406 177.171 120.081  1.00230.78           C
ATOM   3280  OE1 GLU 1 272     142.209 176.829 120.005  1.00230.78           O
ATOM   3281  OE2 GLU 1 272     144.097 177.463 119.081  1.00230.78           O
ATOM   3282  H   GLU 1 272     146.477 178.646 121.619  1.00  0.00           H
ATOM   3283  HA  GLU 1 272     144.810 179.920 123.567  1.00  0.00           H
ATOM   3284 1HB  GLU 1 272     142.971 178.755 122.469  1.00  0.00           H
ATOM   3285 2HB  GLU 1 272     144.087 179.351 121.248  1.00  0.00           H
ATOM   3286 1HG  GLU 1 272     145.096 176.948 121.366  1.00  0.00           H
ATOM   3287 2HG  GLU 1 272     143.557 176.535 122.119  1.00  0.00           H
ATOM   3288  N   ARG 1 273     145.755 176.914 124.311  1.00216.17           N
ATOM   3289  CA  ARG 1 273     145.590 175.816 125.256  1.00216.17           C
ATOM   3290  C   ARG 1 273     146.000 176.246 126.657  1.00216.17           C
ATOM   3291  O   ARG 1 273     145.492 175.700 127.642  1.00216.17           O
ATOM   3292  CB  ARG 1 273     146.394 174.602 124.794  1.00216.17           C
ATOM   3293  CG  ARG 1 273     145.965 174.070 123.434  1.00216.17           C
ATOM   3294  CD  ARG 1 273     144.489 173.701 123.435  1.00216.17           C
ATOM   3295  NE  ARG 1 273     144.031 173.255 122.125  1.00216.17           N
ATOM   3296  CZ  ARG 1 273     142.799 172.839 121.862  1.00216.17           C
ATOM   3297  NH1 ARG 1 273     141.869 172.794 122.801  1.00216.17           N
ATOM   3298  NH2 ARG 1 273     142.495 172.455 120.625  1.00216.17           N
ATOM   3299  H   ARG 1 273     146.522 176.886 123.655  1.00  0.00           H
ATOM   3300  HA  ARG 1 273     144.535 175.547 125.292  1.00  0.00           H
ATOM   3301 1HB  ARG 1 273     147.450 174.864 124.741  1.00  0.00           H
ATOM   3302 2HB  ARG 1 273     146.292 173.798 125.523  1.00  0.00           H
ATOM   3303 1HG  ARG 1 273     146.135 174.834 122.676  1.00  0.00           H
ATOM   3304 2HG  ARG 1 273     146.548 173.182 123.190  1.00  0.00           H
ATOM   3305 1HD  ARG 1 273     144.316 172.893 124.146  1.00  0.00           H
ATOM   3306 2HD  ARG 1 273     143.897 174.570 123.722  1.00  0.00           H
ATOM   3307  HE  ARG 1 273     144.698 173.263 121.365  1.00  0.00           H
ATOM   3308 1HH1 ARG 1 273     142.089 173.080 123.745  1.00  0.00           H
ATOM   3309 2HH1 ARG 1 273     140.939 172.473 122.575  1.00  0.00           H
ATOM   3310 1HH2 ARG 1 273     143.198 172.483 119.900  1.00  0.00           H
ATOM   3311 2HH2 ARG 1 273     141.561 172.137 120.412  1.00  0.00           H
ATOM   3312  N   SER 1 274     146.762 177.346 126.751  1.00193.85           N
ATOM   3313  CA  SER 1 274     147.199 177.917 128.029  1.00193.85           C
ATOM   3314  C   SER 1 274     146.043 178.432 128.881  1.00193.85           C
ATOM   3315  O   SER 1 274     145.971 178.124 130.076  1.00193.85           O
ATOM   3316  CB  SER 1 274     148.190 179.052 127.773  1.00193.85           C
ATOM   3317  OG  SER 1 274     149.379 178.560 127.188  1.00193.85           O
ATOM   3318  H   SER 1 274     147.043 177.794 125.890  1.00  0.00           H
ATOM   3319  HA  SER 1 274     147.694 177.136 128.606  1.00  0.00           H
ATOM   3320 1HB  SER 1 274     147.736 179.790 127.115  1.00  0.00           H
ATOM   3321 2HB  SER 1 274     148.422 179.550 128.713  1.00  0.00           H
ATOM   3322  HG  SER 1 274     149.302 177.603 127.194  1.00  0.00           H
ATOM   3323  N   VAL 1 275     145.128 179.203 128.293  1.00205.34           N
ATOM   3324  CA  VAL 1 275     143.962 179.629 129.054  1.00205.34           C
ATOM   3325  C   VAL 1 275     142.972 178.468 129.243  1.00205.34           C
ATOM   3326  O   VAL 1 275     142.362 178.352 130.319  1.00205.34           O
ATOM   3327  CB  VAL 1 275     143.339 180.887 128.400  1.00205.34           C
ATOM   3328  CG1 VAL 1 275     142.604 180.560 127.129  1.00205.34           C
ATOM   3329  CG2 VAL 1 275     142.436 181.669 129.351  1.00205.34           C
ATOM   3330  H   VAL 1 275     145.225 179.500 127.332  1.00  0.00           H
ATOM   3331  HA  VAL 1 275     144.280 179.876 130.066  1.00  0.00           H
ATOM   3332  HB  VAL 1 275     144.141 181.551 128.075  1.00  0.00           H
ATOM   3333 1HG1 VAL 1 275     142.184 181.474 126.707  1.00  0.00           H
ATOM   3334 2HG1 VAL 1 275     143.294 180.113 126.414  1.00  0.00           H
ATOM   3335 3HG1 VAL 1 275     141.798 179.859 127.346  1.00  0.00           H
ATOM   3336 1HG2 VAL 1 275     142.032 182.539 128.836  1.00  0.00           H
ATOM   3337 2HG2 VAL 1 275     141.618 181.030 129.685  1.00  0.00           H
ATOM   3338 3HG2 VAL 1 275     143.016 181.996 130.215  1.00  0.00           H
ATOM   3339  N   HIS 1 276     142.832 177.562 128.255  1.00219.48           N
ATOM   3340  CA  HIS 1 276     141.896 176.440 128.420  1.00219.48           C
ATOM   3341  C   HIS 1 276     142.289 175.500 129.560  1.00219.48           C
ATOM   3342  O   HIS 1 276     141.424 175.071 130.333  1.00219.48           O
ATOM   3343  CB  HIS 1 276     141.721 175.642 127.124  1.00219.48           C
ATOM   3344  CG  HIS 1 276     140.984 176.371 126.046  1.00219.48           C
ATOM   3345  ND1 HIS 1 276     139.709 176.864 126.215  1.00219.48           N
ATOM   3346  CD2 HIS 1 276     141.348 176.697 124.782  1.00219.48           C
ATOM   3347  CE1 HIS 1 276     139.318 177.460 125.103  1.00219.48           C
ATOM   3348  NE2 HIS 1 276     140.294 177.371 124.218  1.00219.48           N
ATOM   3349  H   HIS 1 276     143.360 177.640 127.397  1.00  0.00           H
ATOM   3350  HA  HIS 1 276     140.915 176.824 128.700  1.00  0.00           H
ATOM   3351 1HB  HIS 1 276     142.701 175.366 126.732  1.00  0.00           H
ATOM   3352 2HB  HIS 1 276     141.182 174.720 127.334  1.00  0.00           H
ATOM   3353  HD2 HIS 1 276     142.300 176.464 124.302  1.00  0.00           H
ATOM   3354  HE1 HIS 1 276     138.353 177.943 124.943  1.00  0.00           H
ATOM   3355  HE2 HIS 1 276     140.273 177.738 123.277  1.00  0.00           H
ATOM   3356  N   LEU 1 277     143.579 175.153 129.683  1.00213.04           N
ATOM   3357  CA  LEU 1 277     143.967 174.358 130.850  1.00213.04           C
ATOM   3358  C   LEU 1 277     143.814 175.135 132.152  1.00213.04           C
ATOM   3359  O   LEU 1 277     143.341 174.570 133.141  1.00213.04           O
ATOM   3360  CB  LEU 1 277     145.391 173.779 130.788  1.00213.04           C
ATOM   3361  CG  LEU 1 277     145.993 172.488 130.212  1.00213.04           C
ATOM   3362  CD1 LEU 1 277     145.811 172.272 128.742  1.00213.04           C
ATOM   3363  CD2 LEU 1 277     147.475 172.439 130.562  1.00213.04           C
ATOM   3364  H   LEU 1 277     144.285 175.416 129.010  1.00  0.00           H
ATOM   3365  HA  LEU 1 277     143.289 173.508 130.931  1.00  0.00           H
ATOM   3366 1HB  LEU 1 277     146.029 174.484 130.258  1.00  0.00           H
ATOM   3367 2HB  LEU 1 277     145.768 173.672 131.805  1.00  0.00           H
ATOM   3368  HG  LEU 1 277     145.483 171.626 130.643  1.00  0.00           H
ATOM   3369 1HD1 LEU 1 277     146.278 171.329 128.454  1.00  0.00           H
ATOM   3370 2HD1 LEU 1 277     144.748 172.236 128.508  1.00  0.00           H
ATOM   3371 3HD1 LEU 1 277     146.277 173.089 128.194  1.00  0.00           H
ATOM   3372 1HD2 LEU 1 277     147.914 171.526 130.160  1.00  0.00           H
ATOM   3373 2HD2 LEU 1 277     147.979 173.304 130.132  1.00  0.00           H
ATOM   3374 3HD2 LEU 1 277     147.594 172.452 131.645  1.00  0.00           H
ATOM   3375  N   PHE 1 278     144.127 176.432 132.159  1.00190.43           N
ATOM   3376  CA  PHE 1 278     144.003 177.187 133.402  1.00190.43           C
ATOM   3377  C   PHE 1 278     142.552 177.245 133.870  1.00190.43           C
ATOM   3378  O   PHE 1 278     142.251 176.882 135.017  1.00190.43           O
ATOM   3379  CB  PHE 1 278     144.569 178.596 133.236  1.00190.43           C
ATOM   3380  CG  PHE 1 278     144.662 179.366 134.527  1.00190.43           C
ATOM   3381  CD1 PHE 1 278     145.679 179.097 135.438  1.00190.43           C
ATOM   3382  CD2 PHE 1 278     143.736 180.349 134.836  1.00190.43           C
ATOM   3383  CE1 PHE 1 278     145.770 179.797 136.628  1.00190.43           C
ATOM   3384  CE2 PHE 1 278     143.822 181.052 136.027  1.00190.43           C
ATOM   3385  CZ  PHE 1 278     144.840 180.775 136.923  1.00190.43           C
ATOM   3386  H   PHE 1 278     144.447 176.905 131.326  1.00  0.00           H
ATOM   3387  HA  PHE 1 278     144.573 176.673 134.176  1.00  0.00           H
ATOM   3388 1HB  PHE 1 278     145.566 178.539 132.800  1.00  0.00           H
ATOM   3389 2HB  PHE 1 278     143.942 179.161 132.547  1.00  0.00           H
ATOM   3390  HD1 PHE 1 278     146.411 178.324 135.205  1.00  0.00           H
ATOM   3391  HD2 PHE 1 278     142.934 180.566 134.130  1.00  0.00           H
ATOM   3392  HE1 PHE 1 278     146.573 179.574 137.330  1.00  0.00           H
ATOM   3393  HE2 PHE 1 278     143.089 181.825 136.258  1.00  0.00           H
ATOM   3394  HZ  PHE 1 278     144.906 181.328 137.859  1.00  0.00           H
ATOM   3395  N   ILE 1 279     141.634 177.673 132.996  1.00191.58           N
ATOM   3396  CA  ILE 1 279     140.270 177.919 133.461  1.00191.58           C
ATOM   3397  C   ILE 1 279     139.564 176.606 133.795  1.00191.58           C
ATOM   3398  O   ILE 1 279     138.769 176.547 134.740  1.00191.58           O
ATOM   3399  CB  ILE 1 279     139.472 178.789 132.463  1.00191.58           C
ATOM   3400  CG1 ILE 1 279     139.181 178.069 131.143  1.00191.58           C
ATOM   3401  CG2 ILE 1 279     140.203 180.102 132.213  1.00191.58           C
ATOM   3402  CD1 ILE 1 279     138.304 178.850 130.186  1.00191.58           C
ATOM   3403  H   ILE 1 279     141.857 177.831 132.023  1.00  0.00           H
ATOM   3404  HA  ILE 1 279     140.319 178.454 134.409  1.00  0.00           H
ATOM   3405  HB  ILE 1 279     138.486 179.002 132.873  1.00  0.00           H
ATOM   3406 1HG1 ILE 1 279     140.119 177.846 130.636  1.00  0.00           H
ATOM   3407 2HG1 ILE 1 279     138.688 177.117 131.349  1.00  0.00           H
ATOM   3408 1HG2 ILE 1 279     139.634 180.708 131.508  1.00  0.00           H
ATOM   3409 2HG2 ILE 1 279     140.310 180.643 133.152  1.00  0.00           H
ATOM   3410 3HG2 ILE 1 279     141.190 179.895 131.799  1.00  0.00           H
ATOM   3411 1HD1 ILE 1 279     138.147 178.267 129.278  1.00  0.00           H
ATOM   3412 2HD1 ILE 1 279     137.341 179.054 130.658  1.00  0.00           H
ATOM   3413 3HD1 ILE 1 279     138.790 179.791 129.934  1.00  0.00           H
ATOM   3414  N   ASP 1 280     139.875 175.520 133.076  1.00226.41           N
ATOM   3415  CA  ASP 1 280     139.302 174.233 133.453  1.00226.41           C
ATOM   3416  C   ASP 1 280     139.877 173.702 134.759  1.00226.41           C
ATOM   3417  O   ASP 1 280     139.136 173.105 135.547  1.00226.41           O
ATOM   3418  CB  ASP 1 280     139.491 173.204 132.337  1.00226.41           C
ATOM   3419  CG  ASP 1 280     138.595 173.469 131.147  1.00226.41           C
ATOM   3420  OD1 ASP 1 280     137.685 174.316 131.266  1.00226.41           O
ATOM   3421  OD2 ASP 1 280     138.802 172.834 130.092  1.00226.41           O
ATOM   3422  H   ASP 1 280     140.495 175.569 132.279  1.00  0.00           H
ATOM   3423  HA  ASP 1 280     138.234 174.365 133.623  1.00  0.00           H
ATOM   3424 1HB  ASP 1 280     140.530 173.213 132.005  1.00  0.00           H
ATOM   3425 2HB  ASP 1 280     139.279 172.207 132.722  1.00  0.00           H
ATOM   3426  N   SER 1 281     141.173 173.902 135.009  1.00220.39           N
ATOM   3427  CA  SER 1 281     141.757 173.414 136.250  1.00220.39           C
ATOM   3428  C   SER 1 281     141.178 174.145 137.451  1.00220.39           C
ATOM   3429  O   SER 1 281     141.010 173.550 138.523  1.00220.39           O
ATOM   3430  CB  SER 1 281     143.275 173.572 136.213  1.00220.39           C
ATOM   3431  OG  SER 1 281     143.636 174.934 136.085  1.00220.39           O
ATOM   3432  H   SER 1 281     141.759 174.391 134.349  1.00  0.00           H
ATOM   3433  HA  SER 1 281     141.516 172.354 136.353  1.00  0.00           H
ATOM   3434 1HB  SER 1 281     143.707 173.160 137.125  1.00  0.00           H
ATOM   3435 2HB  SER 1 281     143.679 173.005 135.375  1.00  0.00           H
ATOM   3436  HG  SER 1 281     142.944 175.344 135.561  1.00  0.00           H
ATOM   3437  N   LEU 1 282     140.864 175.432 137.298  1.00201.64           N
ATOM   3438  CA  LEU 1 282     140.247 176.146 138.410  1.00201.64           C
ATOM   3439  C   LEU 1 282     138.774 175.788 138.607  1.00201.64           C
ATOM   3440  O   LEU 1 282     138.304 175.798 139.750  1.00201.64           O
ATOM   3441  CB  LEU 1 282     140.444 177.662 138.251  1.00201.64           C
ATOM   3442  CG  LEU 1 282     139.741 178.620 137.273  1.00201.64           C
ATOM   3443  CD1 LEU 1 282     138.411 179.172 137.763  1.00201.64           C
ATOM   3444  CD2 LEU 1 282     140.683 179.757 136.897  1.00201.64           C
ATOM   3445  H   LEU 1 282     141.042 175.926 136.435  1.00  0.00           H
ATOM   3446  HA  LEU 1 282     140.725 175.826 139.335  1.00  0.00           H
ATOM   3447 1HB  LEU 1 282     140.222 178.144 139.202  1.00  0.00           H
ATOM   3448 2HB  LEU 1 282     141.489 177.853 138.005  1.00  0.00           H
ATOM   3449  HG  LEU 1 282     139.456 178.075 136.373  1.00  0.00           H
ATOM   3450 1HD1 LEU 1 282     137.992 179.835 137.006  1.00  0.00           H
ATOM   3451 2HD1 LEU 1 282     137.719 178.348 137.945  1.00  0.00           H
ATOM   3452 3HD1 LEU 1 282     138.565 179.727 138.687  1.00  0.00           H
ATOM   3453 1HD2 LEU 1 282     140.179 180.432 136.204  1.00  0.00           H
ATOM   3454 2HD2 LEU 1 282     140.967 180.306 137.796  1.00  0.00           H
ATOM   3455 3HD2 LEU 1 282     141.575 179.349 136.423  1.00  0.00           H
ATOM   3456  N   LEU 1 283     138.033 175.489 137.534  1.00192.40           N
ATOM   3457  CA  LEU 1 283     136.629 175.122 137.707  1.00192.40           C
ATOM   3458  C   LEU 1 283     136.484 173.711 138.266  1.00192.40           C
ATOM   3459  O   LEU 1 283     135.648 173.466 139.142  1.00192.40           O
ATOM   3460  CB  LEU 1 283     135.864 175.245 136.388  1.00192.40           C
ATOM   3461  CG  LEU 1 283     135.637 176.645 135.818  1.00192.40           C
ATOM   3462  CD1 LEU 1 283     135.034 176.565 134.424  1.00192.40           C
ATOM   3463  CD2 LEU 1 283     134.755 177.458 136.742  1.00192.40           C
ATOM   3464  H   LEU 1 283     138.425 175.512 136.603  1.00  0.00           H
ATOM   3465  HA  LEU 1 283     136.179 175.802 138.430  1.00  0.00           H
ATOM   3466 1HB  LEU 1 283     136.398 174.684 135.623  1.00  0.00           H
ATOM   3467 2HB  LEU 1 283     134.878 174.800 136.515  1.00  0.00           H
ATOM   3468  HG  LEU 1 283     136.596 177.152 135.706  1.00  0.00           H
ATOM   3469 1HD1 LEU 1 283     134.882 177.572 134.036  1.00  0.00           H
ATOM   3470 2HD1 LEU 1 283     135.712 176.022 133.764  1.00  0.00           H
ATOM   3471 3HD1 LEU 1 283     134.079 176.045 134.471  1.00  0.00           H
ATOM   3472 1HD2 LEU 1 283     134.605 178.452 136.321  1.00  0.00           H
ATOM   3473 2HD2 LEU 1 283     133.790 176.962 136.855  1.00  0.00           H
ATOM   3474 3HD2 LEU 1 283     135.234 177.546 137.717  1.00  0.00           H
ATOM   3475  N   ASN 1 284     137.293 172.772 137.777  1.00221.27           N
ATOM   3476  CA  ASN 1 284     137.201 171.374 138.199  1.00221.27           C
ATOM   3477  C   ASN 1 284     138.026 171.173 139.471  1.00221.27           C
ATOM   3478  O   ASN 1 284     138.953 170.365 139.540  1.00221.27           O
ATOM   3479  CB  ASN 1 284     137.658 170.453 137.076  1.00221.27           C
ATOM   3480  CG  ASN 1 284     136.770 170.547 135.853  1.00221.27           C
ATOM   3481  OD1 ASN 1 284     135.546 170.613 135.965  1.00221.27           O
ATOM   3482  ND2 ASN 1 284     137.382 170.555 134.676  1.00221.27           N
ATOM   3483  H   ASN 1 284     137.988 173.035 137.094  1.00  0.00           H
ATOM   3484  HA  ASN 1 284     136.160 171.150 138.434  1.00  0.00           H
ATOM   3485 1HB  ASN 1 284     138.680 170.707 136.790  1.00  0.00           H
ATOM   3486 2HB  ASN 1 284     137.663 169.422 137.430  1.00  0.00           H
ATOM   3487 1HD2 ASN 1 284     136.846 170.615 133.833  1.00  0.00           H
ATOM   3488 2HD2 ASN 1 284     138.379 170.502 134.630  1.00  0.00           H
ATOM   3489  N   GLU 1 285     137.658 171.945 140.497  1.00227.86           N
ATOM   3490  CA  GLU 1 285     138.428 171.954 141.736  1.00227.86           C
ATOM   3491  C   GLU 1 285     138.324 170.635 142.495  1.00227.86           C
ATOM   3492  O   GLU 1 285     139.142 170.373 143.385  1.00227.86           O
ATOM   3493  CB  GLU 1 285     137.982 173.123 142.619  1.00227.86           C
ATOM   3494  CG  GLU 1 285     136.583 172.990 143.207  1.00227.86           C
ATOM   3495  CD  GLU 1 285     136.110 174.265 143.874  1.00227.86           C
ATOM   3496  OE1 GLU 1 285     136.536 174.535 145.016  1.00227.86           O
ATOM   3497  OE2 GLU 1 285     135.306 174.996 143.258  1.00227.86           O
ATOM   3498  H   GLU 1 285     136.841 172.533 140.422  1.00  0.00           H
ATOM   3499  HA  GLU 1 285     139.482 172.081 141.488  1.00  0.00           H
ATOM   3500 1HB  GLU 1 285     138.677 173.237 143.452  1.00  0.00           H
ATOM   3501 2HB  GLU 1 285     138.008 174.047 142.041  1.00  0.00           H
ATOM   3502 1HG  GLU 1 285     135.889 172.728 142.409  1.00  0.00           H
ATOM   3503 2HG  GLU 1 285     136.582 172.179 143.933  1.00  0.00           H
ATOM   3504  N   GLU 1 286     137.338 169.796 142.170  1.00250.36           N
ATOM   3505  CA  GLU 1 286     137.207 168.516 142.861  1.00250.36           C
ATOM   3506  C   GLU 1 286     138.279 167.517 142.449  1.00250.36           C
ATOM   3507  O   GLU 1 286     138.507 166.543 143.176  1.00250.36           O
ATOM   3508  CB  GLU 1 286     135.813 167.908 142.629  1.00250.36           C
ATOM   3509  CG  GLU 1 286     135.399 167.484 141.186  1.00250.36           C
ATOM   3510  CD  GLU 1 286     134.700 168.539 140.319  1.00250.36           C
ATOM   3511  OE1 GLU 1 286     134.279 168.173 139.202  1.00250.36           O
ATOM   3512  OE2 GLU 1 286     134.499 169.695 140.751  1.00250.36           O
ATOM   3513  H   GLU 1 286     136.676 170.034 141.446  1.00  0.00           H
ATOM   3514  HA  GLU 1 286     137.334 168.687 143.931  1.00  0.00           H
ATOM   3515 1HB  GLU 1 286     135.704 167.008 143.234  1.00  0.00           H
ATOM   3516 2HB  GLU 1 286     135.049 168.614 142.951  1.00  0.00           H
ATOM   3517 1HG  GLU 1 286     136.290 167.173 140.641  1.00  0.00           H
ATOM   3518 2HG  GLU 1 286     134.728 166.629 141.249  1.00  0.00           H
ATOM   3519  N   ASN 1 287     138.941 167.730 141.313  1.00238.49           N
ATOM   3520  CA  ASN 1 287     139.930 166.792 140.780  1.00238.49           C
ATOM   3521  C   ASN 1 287     140.961 167.545 139.941  1.00238.49           C
ATOM   3522  O   ASN 1 287     141.047 167.361 138.719  1.00238.49           O
ATOM   3523  CB  ASN 1 287     139.242 165.669 139.998  1.00238.49           C
ATOM   3524  CG  ASN 1 287     138.543 166.163 138.741  1.00238.49           C
ATOM   3525  OD1 ASN 1 287     138.546 167.358 138.448  1.00238.49           O
ATOM   3526  ND2 ASN 1 287     137.943 165.245 137.995  1.00238.49           N
ATOM   3527  H   ASN 1 287     138.744 168.580 140.803  1.00  0.00           H
ATOM   3528  HA  ASN 1 287     140.474 166.351 141.617  1.00  0.00           H
ATOM   3529 1HB  ASN 1 287     139.980 164.918 139.714  1.00  0.00           H
ATOM   3530 2HB  ASN 1 287     138.506 165.180 140.636  1.00  0.00           H
ATOM   3531 1HD2 ASN 1 287     137.468 165.513 137.156  1.00  0.00           H
ATOM   3532 2HD2 ASN 1 287     137.966 164.284 138.271  1.00  0.00           H
ATOM   3533  N   PRO 1 288     141.754 168.419 140.565  1.00242.76           N
ATOM   3534  CA  PRO 1 288     142.790 169.136 139.813  1.00242.76           C
ATOM   3535  C   PRO 1 288     143.816 168.185 139.219  1.00242.76           C
ATOM   3536  O   PRO 1 288     144.055 167.089 139.733  1.00242.76           O
ATOM   3537  CB  PRO 1 288     143.432 170.043 140.870  1.00242.76           C
ATOM   3538  CG  PRO 1 288     142.411 170.158 141.955  1.00242.76           C
ATOM   3539  CD  PRO 1 288     141.752 168.816 141.994  1.00242.76           C
ATOM   3540  HA  PRO 1 288     142.315 169.734 139.022  1.00  0.00           H
ATOM   3541 1HB  PRO 1 288     144.374 169.598 141.226  1.00  0.00           H
ATOM   3542 2HB  PRO 1 288     143.684 171.018 140.426  1.00  0.00           H
ATOM   3543 1HG  PRO 1 288     142.897 170.418 142.908  1.00  0.00           H
ATOM   3544 2HG  PRO 1 288     141.704 170.969 141.729  1.00  0.00           H
ATOM   3545 1HD  PRO 1 288     142.352 168.131 142.611  1.00  0.00           H
ATOM   3546 2HD  PRO 1 288     140.736 168.917 142.401  1.00  0.00           H
ATOM   3547  N   SER 1 289     144.420 168.616 138.112  1.00211.12           N
ATOM   3548  CA  SER 1 289     145.563 167.901 137.563  1.00211.12           C
ATOM   3549  C   SER 1 289     146.693 167.876 138.581  1.00211.12           C
ATOM   3550  O   SER 1 289     146.927 168.861 139.290  1.00211.12           O
ATOM   3551  CB  SER 1 289     146.031 168.556 136.263  1.00211.12           C
ATOM   3552  OG  SER 1 289     145.019 168.509 135.274  1.00211.12           O
ATOM   3553  H   SER 1 289     144.087 169.446 137.644  1.00  0.00           H
ATOM   3554  HA  SER 1 289     145.259 166.876 137.345  1.00  0.00           H
ATOM   3555 1HB  SER 1 289     146.304 169.593 136.457  1.00  0.00           H
ATOM   3556 2HB  SER 1 289     146.922 168.045 135.898  1.00  0.00           H
ATOM   3557  HG  SER 1 289     144.311 167.977 135.644  1.00  0.00           H
ATOM   3558  N   LYS 1 290     147.401 166.753 138.654  1.00218.03           N
ATOM   3559  CA  LYS 1 290     148.489 166.572 139.607  1.00218.03           C
ATOM   3560  C   LYS 1 290     149.815 166.649 138.862  1.00218.03           C
ATOM   3561  O   LYS 1 290     150.160 165.744 138.095  1.00218.03           O
ATOM   3562  CB  LYS 1 290     148.350 165.239 140.339  1.00218.03           C
ATOM   3563  CG  LYS 1 290     149.329 165.056 141.487  1.00218.03           C
ATOM   3564  CD  LYS 1 290     149.000 165.978 142.648  1.00218.03           C
ATOM   3565  CE  LYS 1 290     147.786 165.479 143.414  1.00218.03           C
ATOM   3566  NZ  LYS 1 290     147.421 166.391 144.533  1.00218.03           N
ATOM   3567  H   LYS 1 290     147.170 166.000 138.021  1.00  0.00           H
ATOM   3568  HA  LYS 1 290     148.444 167.377 140.342  1.00  0.00           H
ATOM   3569 1HB  LYS 1 290     147.341 165.148 140.739  1.00  0.00           H
ATOM   3570 2HB  LYS 1 290     148.499 164.421 139.635  1.00  0.00           H
ATOM   3571 1HG  LYS 1 290     149.293 164.022 141.835  1.00  0.00           H
ATOM   3572 2HG  LYS 1 290     150.340 165.269 141.141  1.00  0.00           H
ATOM   3573 1HD  LYS 1 290     149.854 166.030 143.324  1.00  0.00           H
ATOM   3574 2HD  LYS 1 290     148.796 166.980 142.270  1.00  0.00           H
ATOM   3575 1HE  LYS 1 290     146.938 165.397 142.736  1.00  0.00           H
ATOM   3576 2HE  LYS 1 290     147.994 164.490 143.821  1.00  0.00           H
ATOM   3577 1HZ  LYS 1 290     146.612 166.025 145.015  1.00  0.00           H
ATOM   3578 2HZ  LYS 1 290     148.194 166.461 145.179  1.00  0.00           H
ATOM   3579 3HZ  LYS 1 290     147.207 167.308 144.166  1.00  0.00           H
ATOM   3580  N   ALA 1 291     150.557 167.729 139.087  1.00209.39           N
ATOM   3581  CA  ALA 1 291     151.839 167.925 138.427  1.00209.39           C
ATOM   3582  C   ALA 1 291     152.962 167.427 139.314  1.00209.39           C
ATOM   3583  O   ALA 1 291     152.971 167.671 140.519  1.00209.39           O
ATOM   3584  CB  ALA 1 291     152.039 169.398 138.065  1.00209.39           C
ATOM   3585  H   ALA 1 291     150.223 168.429 139.732  1.00  0.00           H
ATOM   3586  HA  ALA 1 291     151.841 167.336 137.510  1.00  0.00           H
ATOM   3587 1HB  ALA 1 291     153.004 169.523 137.571  1.00  0.00           H
ATOM   3588 2HB  ALA 1 291     151.244 169.719 137.391  1.00  0.00           H
ATOM   3589 3HB  ALA 1 291     152.015 170.002 138.969  1.00  0.00           H
ATOM   3590  N   TYR 1 292     153.902 166.701 138.714  1.00200.84           N
ATOM   3591  CA  TYR 1 292     154.975 166.075 139.481  1.00200.84           C
ATOM   3592  C   TYR 1 292     156.292 166.812 139.284  1.00200.84           C
ATOM   3593  O   TYR 1 292     156.623 167.207 138.163  1.00200.84           O
ATOM   3594  CB  TYR 1 292     155.131 164.598 139.103  1.00200.84           C
ATOM   3595  CG  TYR 1 292     153.896 163.766 139.366  1.00200.84           C
ATOM   3596  CD1 TYR 1 292     153.737 163.091 140.573  1.00200.84           C
ATOM   3597  CD2 TYR 1 292     152.890 163.653 138.416  1.00200.84           C
ATOM   3598  CE1 TYR 1 292     152.611 162.325 140.822  1.00200.84           C
ATOM   3599  CE2 TYR 1 292     151.759 162.890 138.654  1.00200.84           C
ATOM   3600  CZ  TYR 1 292     151.627 162.230 139.859  1.00200.84           C
ATOM   3601  OH  TYR 1 292     150.504 161.473 140.098  1.00200.84           O
ATOM   3602  H   TYR 1 292     153.878 166.578 137.712  1.00  0.00           H
ATOM   3603  HA  TYR 1 292     154.724 166.135 140.541  1.00  0.00           H
ATOM   3604 1HB  TYR 1 292     155.374 164.518 138.042  1.00  0.00           H
ATOM   3605 2HB  TYR 1 292     155.959 164.165 139.662  1.00  0.00           H
ATOM   3606  HD1 TYR 1 292     154.508 163.160 141.341  1.00  0.00           H
ATOM   3607  HD2 TYR 1 292     152.983 164.170 137.460  1.00  0.00           H
ATOM   3608  HE1 TYR 1 292     152.505 161.805 141.773  1.00  0.00           H
ATOM   3609  HE2 TYR 1 292     150.982 162.813 137.893  1.00  0.00           H
ATOM   3610  HH  TYR 1 292     149.911 161.535 139.345  1.00  0.00           H
ATOM   3611  N   ARG 1 293     157.033 167.000 140.375  1.00210.74           N
ATOM   3612  CA  ARG 1 293     158.323 167.673 140.300  1.00210.74           C
ATOM   3613  C   ARG 1 293     159.410 166.679 139.914  1.00210.74           C
ATOM   3614  O   ARG 1 293     159.474 165.571 140.455  1.00210.74           O
ATOM   3615  CB  ARG 1 293     158.666 168.331 141.637  1.00210.74           C
ATOM   3616  CG  ARG 1 293     159.953 169.147 141.614  1.00210.74           C
ATOM   3617  CD  ARG 1 293     160.154 169.960 142.887  1.00210.74           C
ATOM   3618  NE  ARG 1 293     159.155 171.008 143.046  1.00210.74           N
ATOM   3619  CZ  ARG 1 293     158.202 171.005 143.968  1.00210.74           C
ATOM   3620  NH1 ARG 1 293     158.100 170.028 144.852  1.00210.74           N
ATOM   3621  NH2 ARG 1 293     157.331 172.009 144.005  1.00210.74           N
ATOM   3622  H   ARG 1 293     156.701 166.672 141.270  1.00  0.00           H
ATOM   3623  HA  ARG 1 293     158.264 168.449 139.536  1.00  0.00           H
ATOM   3624 1HB  ARG 1 293     157.854 168.991 141.937  1.00  0.00           H
ATOM   3625 2HB  ARG 1 293     158.765 167.564 142.405  1.00  0.00           H
ATOM   3626 1HG  ARG 1 293     160.807 168.477 141.508  1.00  0.00           H
ATOM   3627 2HG  ARG 1 293     159.929 169.841 140.774  1.00  0.00           H
ATOM   3628 1HD  ARG 1 293     160.089 169.302 143.753  1.00  0.00           H
ATOM   3629 2HD  ARG 1 293     161.136 170.434 142.865  1.00  0.00           H
ATOM   3630  HE  ARG 1 293     159.190 171.792 142.409  1.00  0.00           H
ATOM   3631 1HH1 ARG 1 293     158.757 169.261 144.835  1.00  0.00           H
ATOM   3632 2HH1 ARG 1 293     157.365 170.048 145.545  1.00  0.00           H
ATOM   3633 1HH2 ARG 1 293     157.400 172.762 143.335  1.00  0.00           H
ATOM   3634 2HH2 ARG 1 293     156.601 172.018 144.702  1.00  0.00           H
ATOM   3635  N   CYS 1 294     160.268 167.077 138.980  1.00230.11           N
ATOM   3636  CA  CYS 1 294     161.255 166.167 138.418  1.00230.11           C
ATOM   3637  C   CYS 1 294     162.498 166.967 138.056  1.00230.11           C
ATOM   3638  O   CYS 1 294     162.542 168.191 138.221  1.00230.11           O
ATOM   3639  CB  CYS 1 294     160.676 165.412 137.217  1.00230.11           C
ATOM   3640  SG  CYS 1 294     161.720 164.059 136.634  1.00230.11           S
ATOM   3641  H   CYS 1 294     160.237 168.031 138.651  1.00  0.00           H
ATOM   3642  HA  CYS 1 294     161.530 165.440 139.184  1.00  0.00           H
ATOM   3643 1HB  CYS 1 294     159.702 165.000 137.480  1.00  0.00           H
ATOM   3644 2HB  CYS 1 294     160.525 166.105 136.390  1.00  0.00           H
ATOM   3645  N   ASN 1 295     163.518 166.270 137.556  1.00229.40           N
ATOM   3646  CA  ASN 1 295     164.745 166.902 137.091  1.00229.40           C
ATOM   3647  C   ASN 1 295     164.918 166.843 135.581  1.00229.40           C
ATOM   3648  O   ASN 1 295     165.786 167.531 135.037  1.00229.40           O
ATOM   3649  CB  ASN 1 295     165.959 166.250 137.763  1.00229.40           C
ATOM   3650  CG  ASN 1 295     165.976 166.457 139.264  1.00229.40           C
ATOM   3651  OD1 ASN 1 295     165.673 167.544 139.756  1.00229.40           O
ATOM   3652  ND2 ASN 1 295     166.328 165.412 140.001  1.00229.40           N
ATOM   3653  H   ASN 1 295     163.430 165.265 137.500  1.00  0.00           H
ATOM   3654  HA  ASN 1 295     164.717 167.958 137.365  1.00  0.00           H
ATOM   3655 1HB  ASN 1 295     165.959 165.180 137.555  1.00  0.00           H
ATOM   3656 2HB  ASN 1 295     166.874 166.665 137.340  1.00  0.00           H
ATOM   3657 1HD2 ASN 1 295     166.357 165.488 140.997  1.00  0.00           H
ATOM   3658 2HD2 ASN 1 295     166.565 164.546 139.559  1.00  0.00           H
ATOM   3659  N   SER 1 296     164.114 166.042 134.887  1.00226.13           N
ATOM   3660  CA  SER 1 296     164.268 165.870 133.450  1.00226.13           C
ATOM   3661  C   SER 1 296     162.942 165.405 132.864  1.00226.13           C
ATOM   3662  O   SER 1 296     162.095 164.838 133.559  1.00226.13           O
ATOM   3663  CB  SER 1 296     165.398 164.889 133.125  1.00226.13           C
ATOM   3664  OG  SER 1 296     165.103 163.591 133.607  1.00226.13           O
ATOM   3665  H   SER 1 296     163.380 165.540 135.366  1.00  0.00           H
ATOM   3666  HA  SER 1 296     164.518 166.837 133.011  1.00  0.00           H
ATOM   3667 1HB  SER 1 296     165.549 164.853 132.047  1.00  0.00           H
ATOM   3668 2HB  SER 1 296     166.326 165.241 133.574  1.00  0.00           H
ATOM   3669  HG  SER 1 296     164.340 163.689 134.180  1.00  0.00           H
ATOM   3670  N   LYS 1 297     162.766 165.682 131.569  1.00219.48           N
ATOM   3671  CA  LYS 1 297     161.622 165.164 130.822  1.00219.48           C
ATOM   3672  C   LYS 1 297     161.628 163.642 130.770  1.00219.48           C
ATOM   3673  O   LYS 1 297     160.572 163.001 130.837  1.00219.48           O
ATOM   3674  CB  LYS 1 297     161.639 165.746 129.408  1.00219.48           C
ATOM   3675  CG  LYS 1 297     161.247 167.208 129.317  1.00219.48           C
ATOM   3676  CD  LYS 1 297     161.578 167.766 127.940  1.00219.48           C
ATOM   3677  CE  LYS 1 297     160.867 167.002 126.834  1.00219.48           C
ATOM   3678  NZ  LYS 1 297     159.390 167.005 127.000  1.00219.48           N
ATOM   3679  H   LYS 1 297     163.441 166.264 131.095  1.00  0.00           H
ATOM   3680  HA  LYS 1 297     160.708 165.476 131.328  1.00  0.00           H
ATOM   3681 1HB  LYS 1 297     162.638 165.644 128.985  1.00  0.00           H
ATOM   3682 2HB  LYS 1 297     160.955 165.180 128.774  1.00  0.00           H
ATOM   3683 1HG  LYS 1 297     160.177 167.310 129.500  1.00  0.00           H
ATOM   3684 2HG  LYS 1 297     161.784 167.776 130.076  1.00  0.00           H
ATOM   3685 1HD  LYS 1 297     161.279 168.814 127.889  1.00  0.00           H
ATOM   3686 2HD  LYS 1 297     162.653 167.704 127.771  1.00  0.00           H
ATOM   3687 1HE  LYS 1 297     161.108 167.447 125.870  1.00  0.00           H
ATOM   3688 2HE  LYS 1 297     161.212 165.967 126.827  1.00  0.00           H
ATOM   3689 1HZ  LYS 1 297     158.965 166.487 126.245  1.00  0.00           H
ATOM   3690 2HZ  LYS 1 297     159.149 166.575 127.882  1.00  0.00           H
ATOM   3691 3HZ  LYS 1 297     159.052 167.956 126.987  1.00  0.00           H
ATOM   3692  N   GLU 1 298     162.814 163.044 130.668  1.00244.11           N
ATOM   3693  CA  GLU 1 298     162.905 161.594 130.542  1.00244.11           C
ATOM   3694  C   GLU 1 298     162.575 160.882 131.847  1.00244.11           C
ATOM   3695  O   GLU 1 298     161.788 159.930 131.839  1.00244.11           O
ATOM   3696  CB  GLU 1 298     164.297 161.195 130.054  1.00244.11           C
ATOM   3697  CG  GLU 1 298     164.581 161.626 128.626  1.00244.11           C
ATOM   3698  CD  GLU 1 298     163.741 160.874 127.612  1.00244.11           C
ATOM   3699  OE1 GLU 1 298     163.745 159.626 127.642  1.00244.11           O
ATOM   3700  OE2 GLU 1 298     163.074 161.534 126.787  1.00244.11           O
ATOM   3701  H   GLU 1 298     163.664 163.591 130.676  1.00  0.00           H
ATOM   3702  HA  GLU 1 298     162.167 161.264 129.810  1.00  0.00           H
ATOM   3703 1HB  GLU 1 298     165.051 161.639 130.704  1.00  0.00           H
ATOM   3704 2HB  GLU 1 298     164.408 160.112 130.116  1.00  0.00           H
ATOM   3705 1HG  GLU 1 298     164.381 162.692 128.532  1.00  0.00           H
ATOM   3706 2HG  GLU 1 298     165.637 161.463 128.412  1.00  0.00           H
ATOM   3707  N   ALA 1 299     163.169 161.317 132.963  1.00228.41           N
ATOM   3708  CA  ALA 1 299     162.916 160.664 134.244  1.00228.41           C
ATOM   3709  C   ALA 1 299     161.433 160.683 134.589  1.00228.41           C
ATOM   3710  O   ALA 1 299     160.910 159.723 135.167  1.00228.41           O
ATOM   3711  CB  ALA 1 299     163.733 161.332 135.348  1.00228.41           C
ATOM   3712  H   ALA 1 299     163.799 162.105 132.929  1.00  0.00           H
ATOM   3713  HA  ALA 1 299     163.223 159.621 134.158  1.00  0.00           H
ATOM   3714 1HB  ALA 1 299     163.536 160.835 136.298  1.00  0.00           H
ATOM   3715 2HB  ALA 1 299     164.794 161.256 135.112  1.00  0.00           H
ATOM   3716 3HB  ALA 1 299     163.453 162.381 135.423  1.00  0.00           H
ATOM   3717  N   PHE 1 300     160.743 161.776 134.253  1.00210.15           N
ATOM   3718  CA  PHE 1 300     159.295 161.816 134.419  1.00210.15           C
ATOM   3719  C   PHE 1 300     158.614 160.739 133.586  1.00210.15           C
ATOM   3720  O   PHE 1 300     157.814 159.955 134.113  1.00210.15           O
ATOM   3721  CB  PHE 1 300     158.759 163.193 134.039  1.00210.15           C
ATOM   3722  CG  PHE 1 300     157.262 163.277 134.045  1.00210.15           C
ATOM   3723  CD1 PHE 1 300     156.570 163.355 135.244  1.00210.15           C
ATOM   3724  CD2 PHE 1 300     156.547 163.262 132.858  1.00210.15           C
ATOM   3725  CE1 PHE 1 300     155.192 163.429 135.258  1.00210.15           C
ATOM   3726  CE2 PHE 1 300     155.166 163.336 132.864  1.00210.15           C
ATOM   3727  CZ  PHE 1 300     154.489 163.418 134.067  1.00210.15           C
ATOM   3728  H   PHE 1 300     161.219 162.585 133.880  1.00  0.00           H
ATOM   3729  HA  PHE 1 300     159.061 161.624 135.466  1.00  0.00           H
ATOM   3730 1HB  PHE 1 300     159.147 163.938 134.733  1.00  0.00           H
ATOM   3731 2HB  PHE 1 300     159.112 163.460 133.043  1.00  0.00           H
ATOM   3732  HD1 PHE 1 300     157.127 163.358 136.181  1.00  0.00           H
ATOM   3733  HD2 PHE 1 300     157.084 163.196 131.912  1.00  0.00           H
ATOM   3734  HE1 PHE 1 300     154.661 163.495 136.207  1.00  0.00           H
ATOM   3735  HE2 PHE 1 300     154.612 163.328 131.927  1.00  0.00           H
ATOM   3736  HZ  PHE 1 300     153.401 163.474 134.075  1.00  0.00           H
ATOM   3737  N   GLU 1 301     158.905 160.697 132.281  1.00221.61           N
ATOM   3738  CA  GLU 1 301     158.269 159.722 131.401  1.00221.61           C
ATOM   3739  C   GLU 1 301     158.632 158.294 131.792  1.00221.61           C
ATOM   3740  O   GLU 1 301     157.877 157.360 131.497  1.00221.61           O
ATOM   3741  CB  GLU 1 301     158.653 160.010 129.946  1.00221.61           C
ATOM   3742  CG  GLU 1 301     157.702 159.443 128.894  1.00221.61           C
ATOM   3743  CD  GLU 1 301     158.018 158.010 128.513  1.00221.61           C
ATOM   3744  OE1 GLU 1 301     159.198 157.616 128.609  1.00221.61           O
ATOM   3745  OE2 GLU 1 301     157.087 157.277 128.121  1.00221.61           O
ATOM   3746  H   GLU 1 301     159.572 161.348 131.892  1.00  0.00           H
ATOM   3747  HA  GLU 1 301     157.187 159.813 131.507  1.00  0.00           H
ATOM   3748 1HB  GLU 1 301     158.706 161.087 129.791  1.00  0.00           H
ATOM   3749 2HB  GLU 1 301     159.643 159.601 129.744  1.00  0.00           H
ATOM   3750 1HG  GLU 1 301     156.684 159.486 129.279  1.00  0.00           H
ATOM   3751 2HG  GLU 1 301     157.750 160.067 128.002  1.00  0.00           H
ATOM   3752  N   LYS 1 302     159.771 158.103 132.459  1.00225.12           N
ATOM   3753  CA  LYS 1 302     160.164 156.758 132.865  1.00225.12           C
ATOM   3754  C   LYS 1 302     159.558 156.387 134.213  1.00225.12           C
ATOM   3755  O   LYS 1 302     159.768 155.270 134.698  1.00225.12           O
ATOM   3756  CB  LYS 1 302     161.693 156.626 132.911  1.00225.12           C
ATOM   3757  CG  LYS 1 302     162.521 156.920 131.622  1.00225.12           C
ATOM   3758  CD  LYS 1 302     161.818 156.809 130.252  1.00225.12           C
ATOM   3759  CE  LYS 1 302     161.401 155.376 129.890  1.00225.12           C
ATOM   3760  NZ  LYS 1 302     160.809 155.305 128.526  1.00225.12           N
ATOM   3761  H   LYS 1 302     160.372 158.881 132.689  1.00  0.00           H
ATOM   3762  HA  LYS 1 302     159.778 156.049 132.133  1.00  0.00           H
ATOM   3763 1HB  LYS 1 302     162.093 157.298 133.671  1.00  0.00           H
ATOM   3764 2HB  LYS 1 302     161.961 155.609 133.200  1.00  0.00           H
ATOM   3765 1HG  LYS 1 302     162.907 157.940 131.663  1.00  0.00           H
ATOM   3766 2HG  LYS 1 302     163.365 156.234 131.568  1.00  0.00           H
ATOM   3767 1HD  LYS 1 302     160.921 157.428 130.251  1.00  0.00           H
ATOM   3768 2HD  LYS 1 302     162.488 157.168 129.471  1.00  0.00           H
ATOM   3769 1HE  LYS 1 302     162.272 154.722 129.932  1.00  0.00           H
ATOM   3770 2HE  LYS 1 302     160.669 155.016 130.613  1.00  0.00           H
ATOM   3771 1HZ  LYS 1 302     160.546 154.351 128.321  1.00  0.00           H
ATOM   3772 2HZ  LYS 1 302     159.990 155.895 128.482  1.00  0.00           H
ATOM   3773 3HZ  LYS 1 302     161.487 155.620 127.846  1.00  0.00           H
ATOM   3774  N   GLY 1 303     158.812 157.301 134.830  1.00217.16           N
ATOM   3775  CA  GLY 1 303     158.136 157.002 136.077  1.00217.16           C
ATOM   3776  C   GLY 1 303     158.973 157.131 137.334  1.00217.16           C
ATOM   3777  O   GLY 1 303     158.580 156.639 138.395  1.00217.16           O
ATOM   3778  H   GLY 1 303     158.712 158.221 134.425  1.00  0.00           H
ATOM   3779 1HA  GLY 1 303     157.277 157.662 136.193  1.00  0.00           H
ATOM   3780 2HA  GLY 1 303     157.756 155.982 136.048  1.00  0.00           H
ATOM   3781  N   LEU 1 304     160.129 157.790 137.233  1.00211.83           N
ATOM   3782  CA  LEU 1 304     161.067 157.880 138.347  1.00211.83           C
ATOM   3783  C   LEU 1 304     160.876 159.162 139.149  1.00211.83           C
ATOM   3784  O   LEU 1 304     161.588 159.383 140.134  1.00211.83           O
ATOM   3785  CB  LEU 1 304     162.520 157.783 137.866  1.00211.83           C
ATOM   3786  CG  LEU 1 304     163.199 156.438 137.567  1.00211.83           C
ATOM   3787  CD1 LEU 1 304     162.949 155.425 138.684  1.00211.83           C
ATOM   3788  CD2 LEU 1 304     162.852 155.869 136.193  1.00211.83           C
ATOM   3789  H   LEU 1 304     160.358 158.241 136.358  1.00  0.00           H
ATOM   3790  HA  LEU 1 304     160.878 157.050 139.026  1.00  0.00           H
ATOM   3791 1HB  LEU 1 304     162.617 158.341 136.937  1.00  0.00           H
ATOM   3792 2HB  LEU 1 304     163.164 158.245 138.613  1.00  0.00           H
ATOM   3793  HG  LEU 1 304     164.282 156.562 137.603  1.00  0.00           H
ATOM   3794 1HD1 LEU 1 304     163.444 154.486 138.441  1.00  0.00           H
ATOM   3795 2HD1 LEU 1 304     163.348 155.812 139.622  1.00  0.00           H
ATOM   3796 3HD1 LEU 1 304     161.878 155.255 138.787  1.00  0.00           H
ATOM   3797 1HD2 LEU 1 304     163.369 154.919 136.051  1.00  0.00           H
ATOM   3798 2HD2 LEU 1 304     161.775 155.710 136.126  1.00  0.00           H
ATOM   3799 3HD2 LEU 1 304     163.164 156.570 135.419  1.00  0.00           H
ATOM   3800  N   CYS 1 305     159.931 160.011 138.753  1.00231.38           N
ATOM   3801  CA  CYS 1 305     159.666 161.272 139.434  1.00231.38           C
ATOM   3802  C   CYS 1 305     158.224 161.330 139.919  1.00231.38           C
ATOM   3803  O   CYS 1 305     157.660 162.409 140.123  1.00231.38           O
ATOM   3804  CB  CYS 1 305     159.977 162.458 138.522  1.00231.38           C
ATOM   3805  SG  CYS 1 305     161.729 162.650 138.096  1.00231.38           S
ATOM   3806  H   CYS 1 305     159.379 159.762 137.944  1.00  0.00           H
ATOM   3807  HA  CYS 1 305     160.309 161.333 140.312  1.00  0.00           H
ATOM   3808 1HB  CYS 1 305     159.419 162.358 137.590  1.00  0.00           H
ATOM   3809 2HB  CYS 1 305     159.651 163.381 139.001  1.00  0.00           H
ATOM   3810  N   LEU 1 306     157.604 160.165 140.113  1.00218.00           N
ATOM   3811  CA  LEU 1 306     156.228 160.090 140.593  1.00218.00           C
ATOM   3812  C   LEU 1 306     156.127 159.426 141.962  1.00218.00           C
ATOM   3813  O   LEU 1 306     155.090 158.836 142.282  1.00218.00           O
ATOM   3814  CB  LEU 1 306     155.345 159.351 139.588  1.00218.00           C
ATOM   3815  CG  LEU 1 306     154.780 160.142 138.405  1.00218.00           C
ATOM   3816  CD1 LEU 1 306     155.792 160.270 137.275  1.00218.00           C
ATOM   3817  CD2 LEU 1 306     153.496 159.501 137.904  1.00218.00           C
ATOM   3818  H   LEU 1 306     158.106 159.310 139.922  1.00  0.00           H
ATOM   3819  HA  LEU 1 306     155.847 161.103 140.711  1.00  0.00           H
ATOM   3820 1HB  LEU 1 306     155.916 158.527 139.163  1.00  0.00           H
ATOM   3821 2HB  LEU 1 306     154.487 158.936 140.117  1.00  0.00           H
ATOM   3822  HG  LEU 1 306     154.568 161.165 138.718  1.00  0.00           H
ATOM   3823 1HD1 LEU 1 306     155.353 160.839 136.455  1.00  0.00           H
ATOM   3824 2HD1 LEU 1 306     156.680 160.787 137.638  1.00  0.00           H
ATOM   3825 3HD1 LEU 1 306     156.068 159.277 136.920  1.00  0.00           H
ATOM   3826 1HD2 LEU 1 306     153.106 160.074 137.063  1.00  0.00           H
ATOM   3827 2HD2 LEU 1 306     153.701 158.479 137.582  1.00  0.00           H
ATOM   3828 3HD2 LEU 1 306     152.759 159.487 138.708  1.00  0.00           H
ATOM   3829  N   SER 1 307     157.185 159.497 142.772  1.00245.19           N
ATOM   3830  CA  SER 1 307     157.124 158.951 144.125  1.00245.19           C
ATOM   3831  C   SER 1 307     156.272 159.829 145.036  1.00245.19           C
ATOM   3832  O   SER 1 307     155.273 159.366 145.601  1.00245.19           O
ATOM   3833  CB  SER 1 307     158.539 158.798 144.689  1.00245.19           C
ATOM   3834  OG  SER 1 307     159.168 160.058 144.834  1.00245.19           O
ATOM   3835  H   SER 1 307     158.041 159.931 142.454  1.00  0.00           H
ATOM   3836  HA  SER 1 307     156.652 157.968 144.081  1.00  0.00           H
ATOM   3837 1HB  SER 1 307     158.492 158.298 145.656  1.00  0.00           H
ATOM   3838 2HB  SER 1 307     159.128 158.168 144.025  1.00  0.00           H
ATOM   3839  HG  SER 1 307     158.590 160.693 144.405  1.00  0.00           H
ATOM   3840  N   CYS 1 308     156.659 161.108 145.169  1.00250.13           N
ATOM   3841  CA  CYS 1 308     155.956 162.134 145.954  1.00250.13           C
ATOM   3842  C   CYS 1 308     155.350 161.539 147.231  1.00250.13           C
ATOM   3843  O   CYS 1 308     154.173 161.735 147.543  1.00250.13           O
ATOM   3844  CB  CYS 1 308     154.905 162.866 145.105  1.00250.13           C
ATOM   3845  SG  CYS 1 308     154.112 164.338 145.844  1.00250.13           S
ATOM   3846  H   CYS 1 308     157.505 161.358 144.677  1.00  0.00           H
ATOM   3847  HA  CYS 1 308     156.686 162.865 146.300  1.00  0.00           H
ATOM   3848 1HB  CYS 1 308     155.359 163.197 144.171  1.00  0.00           H
ATOM   3849 2HB  CYS 1 308     154.099 162.178 144.850  1.00  0.00           H
ATOM   3850  N   ARG 1 309     156.150 160.758 147.960  1.00257.92           N
ATOM   3851  CA  ARG 1 309     155.852 160.534 149.373  1.00257.92           C
ATOM   3852  C   ARG 1 309     156.141 161.789 150.184  1.00257.92           C
ATOM   3853  O   ARG 1 309     155.541 162.008 151.243  1.00257.92           O
ATOM   3854  CB  ARG 1 309     156.654 159.347 149.901  1.00257.92           C
ATOM   3855  CG  ARG 1 309     156.378 158.043 149.168  1.00257.92           C
ATOM   3856  CD  ARG 1 309     154.895 157.701 149.177  1.00257.92           C
ATOM   3857  NE  ARG 1 309     154.422 157.314 150.501  1.00257.92           N
ATOM   3858  CZ  ARG 1 309     153.158 157.042 150.791  1.00257.92           C
ATOM   3859  NH1 ARG 1 309     152.208 157.103 149.871  1.00257.92           N
ATOM   3860  NH2 ARG 1 309     152.836 156.699 152.035  1.00257.92           N
ATOM   3861  H   ARG 1 309     156.962 160.317 147.552  1.00  0.00           H
ATOM   3862  HA  ARG 1 309     154.789 160.310 149.471  1.00  0.00           H
ATOM   3863 1HB  ARG 1 309     157.718 159.562 149.821  1.00  0.00           H
ATOM   3864 2HB  ARG 1 309     156.429 159.197 150.957  1.00  0.00           H
ATOM   3865 1HG  ARG 1 309     156.704 158.133 148.132  1.00  0.00           H
ATOM   3866 2HG  ARG 1 309     156.921 157.231 149.652  1.00  0.00           H
ATOM   3867 1HD  ARG 1 309     154.320 158.568 148.855  1.00  0.00           H
ATOM   3868 2HD  ARG 1 309     154.711 156.869 148.498  1.00  0.00           H
ATOM   3869  HE  ARG 1 309     155.105 157.251 151.244  1.00  0.00           H
ATOM   3870 1HH1 ARG 1 309     152.440 157.363 148.923  1.00  0.00           H
ATOM   3871 2HH1 ARG 1 309     151.253 156.891 150.118  1.00  0.00           H
ATOM   3872 1HH2 ARG 1 309     153.553 156.648 152.747  1.00  0.00           H
ATOM   3873 2HH2 ARG 1 309     151.878 156.489 152.270  1.00  0.00           H
ATOM   3874  N   LYS 1 310     157.055 162.618 149.698  1.00223.41           N
ATOM   3875  CA  LYS 1 310     157.359 163.920 150.259  1.00223.41           C
ATOM   3876  C   LYS 1 310     156.897 164.987 149.271  1.00223.41           C
ATOM   3877  O   LYS 1 310     156.329 164.677 148.217  1.00223.41           O
ATOM   3878  CB  LYS 1 310     158.854 164.031 150.588  1.00223.41           C
ATOM   3879  CG  LYS 1 310     159.444 162.957 151.540  1.00223.41           C
ATOM   3880  CD  LYS 1 310     158.926 162.908 153.002  1.00223.41           C
ATOM   3881  CE  LYS 1 310     159.396 164.070 153.904  1.00223.41           C
ATOM   3882  NZ  LYS 1 310     158.941 163.905 155.312  1.00223.41           N
ATOM   3883  H   LYS 1 310     157.561 162.303 148.885  1.00  0.00           H
ATOM   3884  HA  LYS 1 310     156.791 164.041 151.182  1.00  0.00           H
ATOM   3885 1HB  LYS 1 310     159.434 163.980 149.666  1.00  0.00           H
ATOM   3886 2HB  LYS 1 310     159.055 164.999 151.048  1.00  0.00           H
ATOM   3887 1HG  LYS 1 310     159.252 161.964 151.133  1.00  0.00           H
ATOM   3888 2HG  LYS 1 310     160.522 163.095 151.621  1.00  0.00           H
ATOM   3889 1HD  LYS 1 310     157.835 162.924 153.003  1.00  0.00           H
ATOM   3890 2HD  LYS 1 310     159.257 161.983 153.475  1.00  0.00           H
ATOM   3891 1HE  LYS 1 310     160.484 164.123 153.891  1.00  0.00           H
ATOM   3892 2HE  LYS 1 310     159.006 165.012 153.518  1.00  0.00           H
ATOM   3893 1HZ  LYS 1 310     159.268 164.684 155.866  1.00  0.00           H
ATOM   3894 2HZ  LYS 1 310     157.930 163.875 155.339  1.00  0.00           H
ATOM   3895 3HZ  LYS 1 310     159.313 163.045 155.689  1.00  0.00           H
ATOM   3896  N   ASN 1 311     157.113 166.256 149.614  1.00222.41           N
ATOM   3897  CA  ASN 1 311     156.643 167.346 148.771  1.00222.41           C
ATOM   3898  C   ASN 1 311     157.426 167.346 147.463  1.00222.41           C
ATOM   3899  O   ASN 1 311     158.401 168.088 147.306  1.00222.41           O
ATOM   3900  CB  ASN 1 311     156.780 168.685 149.506  1.00222.41           C
ATOM   3901  CG  ASN 1 311     156.193 169.865 148.729  1.00222.41           C
ATOM   3902  OD1 ASN 1 311     156.286 169.948 147.502  1.00222.41           O
ATOM   3903  ND2 ASN 1 311     155.579 170.790 149.457  1.00222.41           N
ATOM   3904  H   ASN 1 311     157.608 166.473 150.468  1.00  0.00           H
ATOM   3905  HA  ASN 1 311     155.589 167.177 148.544  1.00  0.00           H
ATOM   3906 1HB  ASN 1 311     156.277 168.625 150.472  1.00  0.00           H
ATOM   3907 2HB  ASN 1 311     157.834 168.889 149.698  1.00  0.00           H
ATOM   3908 1HD2 ASN 1 311     155.173 171.588 149.014  1.00  0.00           H
ATOM   3909 2HD2 ASN 1 311     155.524 170.687 150.450  1.00  0.00           H
ATOM   3910  N   ARG 1 312     156.995 166.504 146.521  1.00221.33           N
ATOM   3911  CA  ARG 1 312     157.572 166.437 145.185  1.00221.33           C
ATOM   3912  C   ARG 1 312     156.501 166.544 144.110  1.00221.33           C
ATOM   3913  O   ARG 1 312     156.745 166.150 142.965  1.00221.33           O
ATOM   3914  CB  ARG 1 312     158.372 165.143 144.992  1.00221.33           C
ATOM   3915  CG  ARG 1 312     159.588 165.020 145.890  1.00221.33           C
ATOM   3916  CD  ARG 1 312     160.628 166.073 145.535  1.00221.33           C
ATOM   3917  NE  ARG 1 312     161.838 165.953 146.342  1.00221.33           N
ATOM   3918  CZ  ARG 1 312     162.027 166.548 147.513  1.00221.33           C
ATOM   3919  NH1 ARG 1 312     161.116 167.351 148.040  1.00221.33           N
ATOM   3920  NH2 ARG 1 312     163.166 166.341 148.168  1.00221.33           N
ATOM   3921  H   ARG 1 312     156.231 165.888 146.757  1.00  0.00           H
ATOM   3922  HA  ARG 1 312     158.251 167.281 145.059  1.00  0.00           H
ATOM   3923 1HB  ARG 1 312     157.728 164.286 145.183  1.00  0.00           H
ATOM   3924 2HB  ARG 1 312     158.711 165.075 143.959  1.00  0.00           H
ATOM   3925 1HG  ARG 1 312     159.288 165.156 146.929  1.00  0.00           H
ATOM   3926 2HG  ARG 1 312     160.032 164.031 145.768  1.00  0.00           H
ATOM   3927 1HD  ARG 1 312     160.911 165.968 144.489  1.00  0.00           H
ATOM   3928 2HD  ARG 1 312     160.211 167.066 145.700  1.00  0.00           H
ATOM   3929  HE  ARG 1 312     162.586 165.376 145.985  1.00  0.00           H
ATOM   3930 1HH1 ARG 1 312     160.250 167.523 147.549  1.00  0.00           H
ATOM   3931 2HH1 ARG 1 312     161.286 167.789 148.933  1.00  0.00           H
ATOM   3932 1HH2 ARG 1 312     163.874 165.737 147.772  1.00  0.00           H
ATOM   3933 2HH2 ARG 1 312     163.323 166.786 149.059  1.00  0.00           H
ATOM   3934  N   CYS 1 313     155.323 167.058 144.455  1.00237.56           N
ATOM   3935  CA  CYS 1 313     154.244 167.249 143.498  1.00237.56           C
ATOM   3936  C   CYS 1 313     153.244 168.241 144.077  1.00237.56           C
ATOM   3937  O   CYS 1 313     153.266 168.534 145.275  1.00237.56           O
ATOM   3938  CB  CYS 1 313     153.563 165.919 143.145  1.00237.56           C
ATOM   3939  SG  CYS 1 313     152.699 165.106 144.502  1.00237.56           S
ATOM   3940  H   CYS 1 313     155.178 167.322 145.418  1.00  0.00           H
ATOM   3941  HA  CYS 1 313     154.663 167.670 142.584  1.00  0.00           H
ATOM   3942 1HB  CYS 1 313     152.835 166.084 142.349  1.00  0.00           H
ATOM   3943 2HB  CYS 1 313     154.306 165.218 142.767  1.00  0.00           H
ATOM   3944  N   ASN 1 314     152.382 168.759 143.208  1.00224.78           N
ATOM   3945  CA  ASN 1 314     151.319 169.670 143.614  1.00224.78           C
ATOM   3946  C   ASN 1 314     150.298 169.750 142.485  1.00224.78           C
ATOM   3947  O   ASN 1 314     150.418 169.070 141.462  1.00224.78           O
ATOM   3948  CB  ASN 1 314     151.880 171.052 143.971  1.00224.78           C
ATOM   3949  CG  ASN 1 314     151.097 171.732 145.077  1.00224.78           C
ATOM   3950  OD1 ASN 1 314     149.869 171.659 145.115  1.00224.78           O
ATOM   3951  ND2 ASN 1 314     151.803 172.400 145.981  1.00224.78           N
ATOM   3952  H   ASN 1 314     152.471 168.510 142.233  1.00  0.00           H
ATOM   3953  HA  ASN 1 314     150.829 169.260 144.499  1.00  0.00           H
ATOM   3954 1HB  ASN 1 314     152.920 170.952 144.287  1.00  0.00           H
ATOM   3955 2HB  ASN 1 314     151.866 171.690 143.087  1.00  0.00           H
ATOM   3956 1HD2 ASN 1 314     151.338 172.868 146.733  1.00  0.00           H
ATOM   3957 2HD2 ASN 1 314     152.799 172.436 145.911  1.00  0.00           H
ATOM   3958  N   ASN 1 315     149.287 170.595 142.675  1.00221.74           N
ATOM   3959  CA  ASN 1 315     148.192 170.726 141.725  1.00221.74           C
ATOM   3960  C   ASN 1 315     148.583 171.697 140.609  1.00221.74           C
ATOM   3961  O   ASN 1 315     149.571 172.429 140.701  1.00221.74           O
ATOM   3962  CB  ASN 1 315     146.923 171.165 142.450  1.00221.74           C
ATOM   3963  CG  ASN 1 315     146.442 170.136 143.452  1.00221.74           C
ATOM   3964  OD1 ASN 1 315     146.732 168.949 143.326  1.00221.74           O
ATOM   3965  ND2 ASN 1 315     145.704 170.590 144.458  1.00221.74           N
ATOM   3966  H   ASN 1 315     149.285 171.163 143.511  1.00  0.00           H
ATOM   3967  HA  ASN 1 315     148.017 169.754 141.262  1.00  0.00           H
ATOM   3968 1HB  ASN 1 315     147.109 172.104 142.973  1.00  0.00           H
ATOM   3969 2HB  ASN 1 315     146.132 171.345 141.723  1.00  0.00           H
ATOM   3970 1HD2 ASN 1 315     145.357 169.957 145.151  1.00  0.00           H
ATOM   3971 2HD2 ASN 1 315     145.494 171.565 144.523  1.00  0.00           H
ATOM   3972  N   MET 1 316     147.797 171.714 139.533  1.00194.31           N
ATOM   3973  CA  MET 1 316     147.959 172.693 138.468  1.00194.31           C
ATOM   3974  C   MET 1 316     146.752 173.622 138.479  1.00194.31           C
ATOM   3975  O   MET 1 316     145.647 173.230 138.858  1.00194.31           O
ATOM   3976  CB  MET 1 316     148.121 171.990 137.106  1.00194.31           C
ATOM   3977  CG  MET 1 316     148.333 172.889 135.885  1.00194.31           C
ATOM   3978  SD  MET 1 316     146.842 173.557 135.120  1.00194.31           S
ATOM   3979  CE  MET 1 316     146.197 172.097 134.310  1.00194.31           C
ATOM   3980  H   MET 1 316     147.064 171.023 139.458  1.00  0.00           H
ATOM   3981  HA  MET 1 316     148.858 173.275 138.667  1.00  0.00           H
ATOM   3982 1HB  MET 1 316     148.973 171.313 137.145  1.00  0.00           H
ATOM   3983 2HB  MET 1 316     147.235 171.388 136.899  1.00  0.00           H
ATOM   3984 1HG  MET 1 316     148.949 173.744 136.166  1.00  0.00           H
ATOM   3985 2HG  MET 1 316     148.858 172.332 135.109  1.00  0.00           H
ATOM   3986 1HE  MET 1 316     145.271 172.348 133.790  1.00  0.00           H
ATOM   3987 2HE  MET 1 316     146.928 171.726 133.591  1.00  0.00           H
ATOM   3988 3HE  MET 1 316     145.997 171.326 135.054  1.00  0.00           H
ATOM   3989  N   GLY 1 317     146.975 174.863 138.064  1.00209.47           N
ATOM   3990  CA  GLY 1 317     145.885 175.813 137.897  1.00209.47           C
ATOM   3991  C   GLY 1 317     145.915 176.900 138.951  1.00209.47           C
ATOM   3992  O   GLY 1 317     146.967 177.193 139.518  1.00209.47           O
ATOM   3993  H   GLY 1 317     147.919 175.158 137.860  1.00  0.00           H
ATOM   3994 1HA  GLY 1 317     145.947 176.268 136.908  1.00  0.00           H
ATOM   3995 2HA  GLY 1 317     144.933 175.286 137.949  1.00  0.00           H
ATOM   3996  N   TYR 1 318     144.760 177.523 139.188  1.00238.40           N
ATOM   3997  CA  TYR 1 318     144.697 178.657 140.104  1.00238.40           C
ATOM   3998  C   TYR 1 318     145.181 178.275 141.498  1.00238.40           C
ATOM   3999  O   TYR 1 318     146.037 178.954 142.076  1.00238.40           O
ATOM   4000  CB  TYR 1 318     143.268 179.210 140.145  1.00238.40           C
ATOM   4001  CG  TYR 1 318     143.032 180.319 141.152  1.00238.40           C
ATOM   4002  CD1 TYR 1 318     143.436 181.623 140.884  1.00238.40           C
ATOM   4003  CD2 TYR 1 318     142.359 180.072 142.348  1.00238.40           C
ATOM   4004  CE1 TYR 1 318     143.213 182.642 141.797  1.00238.40           C
ATOM   4005  CE2 TYR 1 318     142.133 181.084 143.265  1.00238.40           C
ATOM   4006  CZ  TYR 1 318     142.560 182.366 142.983  1.00238.40           C
ATOM   4007  OH  TYR 1 318     142.331 183.374 143.894  1.00238.40           O
ATOM   4008  H   TYR 1 318     143.913 177.211 138.734  1.00  0.00           H
ATOM   4009  HA  TYR 1 318     145.368 179.434 139.738  1.00  0.00           H
ATOM   4010 1HB  TYR 1 318     142.998 179.598 139.162  1.00  0.00           H
ATOM   4011 2HB  TYR 1 318     142.573 178.403 140.381  1.00  0.00           H
ATOM   4012  HD1 TYR 1 318     143.937 181.857 139.945  1.00  0.00           H
ATOM   4013  HD2 TYR 1 318     142.002 179.068 142.575  1.00  0.00           H
ATOM   4014  HE1 TYR 1 318     143.537 183.657 141.571  1.00  0.00           H
ATOM   4015  HE2 TYR 1 318     141.623 180.866 144.203  1.00  0.00           H
ATOM   4016  HH  TYR 1 318     141.888 183.012 144.666  1.00  0.00           H
ATOM   4017  N   GLU 1 319     144.644 177.193 142.054  1.00237.47           N
ATOM   4018  CA  GLU 1 319     144.900 176.810 143.438  1.00237.47           C
ATOM   4019  C   GLU 1 319     146.147 175.933 143.480  1.00237.47           C
ATOM   4020  O   GLU 1 319     146.067 174.725 143.239  1.00237.47           O
ATOM   4021  CB  GLU 1 319     143.695 176.073 144.020  1.00237.47           C
ATOM   4022  CG  GLU 1 319     143.877 175.583 145.446  1.00237.47           C
ATOM   4023  CD  GLU 1 319     144.201 176.711 146.408  1.00237.47           C
ATOM   4024  OE1 GLU 1 319     143.250 177.338 146.921  1.00237.47           O
ATOM   4025  OE2 GLU 1 319     145.395 176.982 146.647  1.00237.47           O
ATOM   4026  H   GLU 1 319     144.036 176.618 141.490  1.00  0.00           H
ATOM   4027  HA  GLU 1 319     145.070 177.716 144.022  1.00  0.00           H
ATOM   4028 1HB  GLU 1 319     142.825 176.729 144.003  1.00  0.00           H
ATOM   4029 2HB  GLU 1 319     143.465 175.207 143.399  1.00  0.00           H
ATOM   4030 1HG  GLU 1 319     142.961 175.090 145.769  1.00  0.00           H
ATOM   4031 2HG  GLU 1 319     144.680 174.847 145.466  1.00  0.00           H
ATOM   4032  N   ILE 1 320     147.299 176.541 143.758  1.00241.10           N
ATOM   4033  CA  ILE 1 320     148.576 175.832 143.851  1.00241.10           C
ATOM   4034  C   ILE 1 320     148.959 175.618 145.323  1.00241.10           C
ATOM   4035  O   ILE 1 320     150.113 175.300 145.638  1.00241.10           O
ATOM   4036  CB  ILE 1 320     149.692 176.564 143.058  1.00241.10           C
ATOM   4037  CG1 ILE 1 320     149.454 176.723 141.539  1.00241.10           C
ATOM   4038  CG2 ILE 1 320     150.958 175.702 142.907  1.00241.10           C
ATOM   4039  CD1 ILE 1 320     149.295 175.463 140.662  1.00241.10           C
ATOM   4040  H   ILE 1 320     147.278 177.540 143.910  1.00  0.00           H
ATOM   4041  HA  ILE 1 320     148.451 174.838 143.421  1.00  0.00           H
ATOM   4042  HB  ILE 1 320     149.968 177.481 143.580  1.00  0.00           H
ATOM   4043 1HG1 ILE 1 320     148.548 177.305 141.372  1.00  0.00           H
ATOM   4044 2HG1 ILE 1 320     150.283 177.276 141.096  1.00  0.00           H
ATOM   4045 1HG2 ILE 1 320     151.710 176.254 142.346  1.00  0.00           H
ATOM   4046 2HG2 ILE 1 320     151.349 175.454 143.894  1.00  0.00           H
ATOM   4047 3HG2 ILE 1 320     150.710 174.783 142.375  1.00  0.00           H
ATOM   4048 1HD1 ILE 1 320     149.137 175.760 139.625  1.00  0.00           H
ATOM   4049 2HD1 ILE 1 320     150.198 174.855 140.732  1.00  0.00           H
ATOM   4050 3HD1 ILE 1 320     148.440 174.885 141.009  1.00  0.00           H
ATOM   4051  N   ASN 1 321     148.001 175.820 146.238  1.00241.28           N
ATOM   4052  CA  ASN 1 321     148.130 175.659 147.695  1.00241.28           C
ATOM   4053  C   ASN 1 321     149.091 176.662 148.337  1.00241.28           C
ATOM   4054  O   ASN 1 321     149.440 176.504 149.514  1.00241.28           O
ATOM   4055  CB  ASN 1 321     148.525 174.226 148.085  1.00241.28           C
ATOM   4056  CG  ASN 1 321     147.413 173.228 147.839  1.00241.28           C
ATOM   4057  OD1 ASN 1 321     146.316 173.357 148.380  1.00241.28           O
ATOM   4058  ND2 ASN 1 321     147.692 172.223 147.016  1.00241.28           N
ATOM   4059  H   ASN 1 321     147.114 176.112 145.852  1.00  0.00           H
ATOM   4060  HA  ASN 1 321     147.165 175.876 148.155  1.00  0.00           H
ATOM   4061 1HB  ASN 1 321     149.404 173.922 147.515  1.00  0.00           H
ATOM   4062 2HB  ASN 1 321     148.796 174.197 149.141  1.00  0.00           H
ATOM   4063 1HD2 ASN 1 321     146.995 171.533 146.816  1.00  0.00           H
ATOM   4064 2HD2 ASN 1 321     148.596 172.156 146.598  1.00  0.00           H
ATOM   4065  N   LYS 1 322     149.505 177.687 147.573  1.00248.18           N
ATOM   4066  CA  LYS 1 322     150.370 178.787 148.033  1.00248.18           C
ATOM   4067  C   LYS 1 322     151.677 178.295 148.657  1.00248.18           C
ATOM   4068  O   LYS 1 322     152.181 178.873 149.621  1.00248.18           O
ATOM   4069  CB  LYS 1 322     149.619 179.705 149.002  1.00248.18           C
ATOM   4070  CG  LYS 1 322     148.389 180.362 148.400  1.00248.18           C
ATOM   4071  CD  LYS 1 322     147.752 181.340 149.371  1.00248.18           C
ATOM   4072  CE  LYS 1 322     147.054 180.610 150.507  1.00248.18           C
ATOM   4073  NZ  LYS 1 322     146.318 181.547 151.400  1.00248.18           N
ATOM   4074  H   LYS 1 322     149.187 177.680 146.614  1.00  0.00           H
ATOM   4075  HA  LYS 1 322     150.672 179.375 147.166  1.00  0.00           H
ATOM   4076 1HB  LYS 1 322     149.307 179.134 149.877  1.00  0.00           H
ATOM   4077 2HB  LYS 1 322     150.289 180.493 149.348  1.00  0.00           H
ATOM   4078 1HG  LYS 1 322     148.668 180.896 147.491  1.00  0.00           H
ATOM   4079 2HG  LYS 1 322     147.658 179.595 148.140  1.00  0.00           H
ATOM   4080 1HD  LYS 1 322     148.521 181.993 149.786  1.00  0.00           H
ATOM   4081 2HD  LYS 1 322     147.023 181.955 148.844  1.00  0.00           H
ATOM   4082 1HE  LYS 1 322     146.350 179.888 150.097  1.00  0.00           H
ATOM   4083 2HE  LYS 1 322     147.793 180.069 151.100  1.00  0.00           H
ATOM   4084 1HZ  LYS 1 322     145.869 181.026 152.140  1.00  0.00           H
ATOM   4085 2HZ  LYS 1 322     146.965 182.211 151.801  1.00  0.00           H
ATOM   4086 3HZ  LYS 1 322     145.618 182.041 150.866  1.00  0.00           H
ATOM   4087  N   VAL 1 323     152.233 177.222 148.104  1.00249.64           N
ATOM   4088  CA  VAL 1 323     153.475 176.638 148.600  1.00249.64           C
ATOM   4089  C   VAL 1 323     154.636 177.379 147.954  1.00249.64           C
ATOM   4090  O   VAL 1 323     154.856 177.271 146.742  1.00249.64           O
ATOM   4091  CB  VAL 1 323     153.546 175.132 148.305  1.00249.64           C
ATOM   4092  CG1 VAL 1 323     154.839 174.547 148.854  1.00249.64           C
ATOM   4093  CG2 VAL 1 323     152.339 174.420 148.897  1.00249.64           C
ATOM   4094  H   VAL 1 323     151.774 176.799 147.310  1.00  0.00           H
ATOM   4095  HA  VAL 1 323     153.514 176.775 149.681  1.00  0.00           H
ATOM   4096  HB  VAL 1 323     153.559 174.983 147.226  1.00  0.00           H
ATOM   4097 1HG1 VAL 1 323     154.875 173.478 148.638  1.00  0.00           H
ATOM   4098 2HG1 VAL 1 323     155.689 175.041 148.384  1.00  0.00           H
ATOM   4099 3HG1 VAL 1 323     154.878 174.700 149.932  1.00  0.00           H
ATOM   4100 1HG2 VAL 1 323     152.402 173.354 148.680  1.00  0.00           H
ATOM   4101 2HG2 VAL 1 323     152.320 174.570 149.976  1.00  0.00           H
ATOM   4102 3HG2 VAL 1 323     151.427 174.826 148.459  1.00  0.00           H
ATOM   4103  N   ARG 1 324     155.385 178.123 148.760  1.00250.57           N
ATOM   4104  CA  ARG 1 324     156.334 179.111 148.269  1.00250.57           C
ATOM   4105  C   ARG 1 324     157.753 178.726 148.693  1.00250.57           C
ATOM   4106  O   ARG 1 324     157.970 177.673 149.302  1.00250.57           O
ATOM   4107  CB  ARG 1 324     155.944 180.503 148.767  1.00250.57           C
ATOM   4108  CG  ARG 1 324     154.680 181.043 148.119  1.00250.57           C
ATOM   4109  CD  ARG 1 324     154.021 182.109 148.974  1.00250.57           C
ATOM   4110  NE  ARG 1 324     153.303 181.527 150.102  1.00250.57           N
ATOM   4111  CZ  ARG 1 324     152.989 182.183 151.211  1.00250.57           C
ATOM   4112  NH1 ARG 1 324     153.314 183.455 151.377  1.00250.57           N
ATOM   4113  NH2 ARG 1 324     152.333 181.548 152.177  1.00250.57           N
ATOM   4114  H   ARG 1 324     155.284 177.989 149.756  1.00  0.00           H
ATOM   4115  HA  ARG 1 324     156.306 179.105 147.179  1.00  0.00           H
ATOM   4116 1HB  ARG 1 324     155.793 180.475 149.845  1.00  0.00           H
ATOM   4117 2HB  ARG 1 324     156.757 181.202 148.569  1.00  0.00           H
ATOM   4118 1HG  ARG 1 324     154.926 181.484 147.152  1.00  0.00           H
ATOM   4119 2HG  ARG 1 324     153.968 180.230 147.976  1.00  0.00           H
ATOM   4120 1HD  ARG 1 324     154.782 182.785 149.364  1.00  0.00           H
ATOM   4121 2HD  ARG 1 324     153.311 182.673 148.369  1.00  0.00           H
ATOM   4122  HE  ARG 1 324     153.024 180.557 150.032  1.00  0.00           H
ATOM   4123 1HH1 ARG 1 324     153.813 183.948 150.649  1.00  0.00           H
ATOM   4124 2HH1 ARG 1 324     153.065 183.932 152.231  1.00  0.00           H
ATOM   4125 1HH2 ARG 1 324     152.079 180.577 152.061  1.00  0.00           H
ATOM   4126 2HH2 ARG 1 324     152.090 182.036 153.026  1.00  0.00           H
ATOM   4127  N   ALA 1 325     158.706 179.603 148.349  1.00235.11           N
ATOM   4128  CA  ALA 1 325     160.148 179.423 148.564  1.00235.11           C
ATOM   4129  C   ALA 1 325     160.698 178.272 147.716  1.00235.11           C
ATOM   4130  O   ALA 1 325     161.398 177.380 148.200  1.00235.11           O
ATOM   4131  CB  ALA 1 325     160.479 179.234 150.052  1.00235.11           C
ATOM   4132  H   ALA 1 325     158.377 180.449 147.907  1.00  0.00           H
ATOM   4133  HA  ALA 1 325     160.657 180.320 148.212  1.00  0.00           H
ATOM   4134 1HB  ALA 1 325     161.554 179.103 150.171  1.00  0.00           H
ATOM   4135 2HB  ALA 1 325     160.155 180.111 150.611  1.00  0.00           H
ATOM   4136 3HB  ALA 1 325     159.963 178.353 150.429  1.00  0.00           H
ATOM   4137  N   LYS 1 326     160.364 178.313 146.432  1.00234.71           N
ATOM   4138  CA  LYS 1 326     160.798 177.311 145.470  1.00234.71           C
ATOM   4139  C   LYS 1 326     162.182 177.651 144.930  1.00234.71           C
ATOM   4140  O   LYS 1 326     162.670 178.777 145.057  1.00234.71           O
ATOM   4141  CB  LYS 1 326     159.797 177.201 144.319  1.00234.71           C
ATOM   4142  CG  LYS 1 326     158.390 176.844 144.766  1.00234.71           C
ATOM   4143  CD  LYS 1 326     158.309 175.410 145.255  1.00234.71           C
ATOM   4144  CE  LYS 1 326     156.921 175.097 145.791  1.00234.71           C
ATOM   4145  NZ  LYS 1 326     155.867 175.340 144.768  1.00234.71           N
ATOM   4146  H   LYS 1 326     159.784 179.078 146.117  1.00  0.00           H
ATOM   4147  HA  LYS 1 326     160.852 176.347 145.976  1.00  0.00           H
ATOM   4148 1HB  LYS 1 326     159.753 178.148 143.782  1.00  0.00           H
ATOM   4149 2HB  LYS 1 326     160.135 176.440 143.614  1.00  0.00           H
ATOM   4150 1HG  LYS 1 326     158.084 177.510 145.573  1.00  0.00           H
ATOM   4151 2HG  LYS 1 326     157.700 176.971 143.932  1.00  0.00           H
ATOM   4152 1HD  LYS 1 326     158.539 174.732 144.433  1.00  0.00           H
ATOM   4153 2HD  LYS 1 326     159.040 175.255 146.048  1.00  0.00           H
ATOM   4154 1HE  LYS 1 326     156.879 174.054 146.100  1.00  0.00           H
ATOM   4155 2HE  LYS 1 326     156.718 175.720 146.661  1.00  0.00           H
ATOM   4156 1HZ  LYS 1 326     154.962 175.121 145.159  1.00  0.00           H
ATOM   4157 2HZ  LYS 1 326     155.887 176.310 144.487  1.00  0.00           H
ATOM   4158 3HZ  LYS 1 326     156.036 174.753 143.964  1.00  0.00           H
ATOM   4159  N   ARG 1 327     162.812 176.654 144.314  1.00225.74           N
ATOM   4160  CA  ARG 1 327     164.146 176.789 143.739  1.00225.74           C
ATOM   4161  C   ARG 1 327     164.116 176.675 142.217  1.00225.74           C
ATOM   4162  O   ARG 1 327     165.012 176.078 141.615  1.00225.74           O
ATOM   4163  CB  ARG 1 327     165.095 175.750 144.331  1.00225.74           C
ATOM   4164  CG  ARG 1 327     165.347 175.865 145.838  1.00225.74           C
ATOM   4165  CD  ARG 1 327     166.274 177.029 146.229  1.00225.74           C
ATOM   4166  NE  ARG 1 327     165.603 178.319 146.364  1.00225.74           N
ATOM   4167  CZ  ARG 1 327     164.964 178.735 147.451  1.00225.74           C
ATOM   4168  NH1 ARG 1 327     164.923 178.005 148.555  1.00225.74           N
ATOM   4169  NH2 ARG 1 327     164.360 179.920 147.435  1.00225.74           N
ATOM   4170  H   ARG 1 327     162.336 175.766 144.249  1.00  0.00           H
ATOM   4171  HA  ARG 1 327     164.526 177.783 143.976  1.00  0.00           H
ATOM   4172 1HB  ARG 1 327     164.703 174.752 144.145  1.00  0.00           H
ATOM   4173 2HB  ARG 1 327     166.064 175.819 143.836  1.00  0.00           H
ATOM   4174 1HG  ARG 1 327     164.400 176.021 146.355  1.00  0.00           H
ATOM   4175 2HG  ARG 1 327     165.811 174.947 146.201  1.00  0.00           H
ATOM   4176 1HD  ARG 1 327     166.744 176.814 147.189  1.00  0.00           H
ATOM   4177 2HD  ARG 1 327     167.045 177.151 145.467  1.00  0.00           H
ATOM   4178  HE  ARG 1 327     165.624 178.945 145.571  1.00  0.00           H
ATOM   4179 1HH1 ARG 1 327     165.386 177.108 148.585  1.00  0.00           H
ATOM   4180 2HH1 ARG 1 327     164.429 178.346 149.368  1.00  0.00           H
ATOM   4181 1HH2 ARG 1 327     164.392 180.491 146.602  1.00  0.00           H
ATOM   4182 2HH2 ARG 1 327     163.871 180.249 148.253  1.00  0.00           H
ATOM   4183  N   SER 1 328     163.076 177.254 141.603  1.00230.72           N
ATOM   4184  CA  SER 1 328     162.855 177.290 140.150  1.00230.72           C
ATOM   4185  C   SER 1 328     162.862 175.883 139.542  1.00230.72           C
ATOM   4186  O   SER 1 328     163.590 175.582 138.595  1.00230.72           O
ATOM   4187  CB  SER 1 328     163.872 178.204 139.453  1.00230.72           C
ATOM   4188  OG  SER 1 328     163.772 179.534 139.929  1.00230.72           O
ATOM   4189  H   SER 1 328     162.403 177.695 142.213  1.00  0.00           H
ATOM   4190  HA  SER 1 328     161.856 177.684 139.961  1.00  0.00           H
ATOM   4191 1HB  SER 1 328     164.880 177.828 139.630  1.00  0.00           H
ATOM   4192 2HB  SER 1 328     163.702 178.186 138.378  1.00  0.00           H
ATOM   4193  HG  SER 1 328     162.886 179.619 140.290  1.00  0.00           H
ATOM   4194  N   SER 1 329     162.026 175.022 140.112  1.00216.76           N
ATOM   4195  CA  SER 1 329     161.981 173.620 139.730  1.00216.76           C
ATOM   4196  C   SER 1 329     161.128 173.421 138.478  1.00216.76           C
ATOM   4197  O   SER 1 329     160.393 174.309 138.047  1.00216.76           O
ATOM   4198  CB  SER 1 329     161.432 172.772 140.878  1.00216.76           C
ATOM   4199  OG  SER 1 329     160.064 173.055 141.113  1.00216.76           O
ATOM   4200  H   SER 1 329     161.404 175.355 140.834  1.00  0.00           H
ATOM   4201  HA  SER 1 329     162.996 173.289 139.505  1.00  0.00           H
ATOM   4202 1HB  SER 1 329     161.552 171.716 140.639  1.00  0.00           H
ATOM   4203 2HB  SER 1 329     162.007 172.970 141.782  1.00  0.00           H
ATOM   4204  HG  SER 1 329     159.810 173.701 140.449  1.00  0.00           H
ATOM   4205  N   LYS 1 330     161.233 172.225 137.907  1.00223.55           N
ATOM   4206  CA  LYS 1 330     160.414 171.810 136.775  1.00223.55           C
ATOM   4207  C   LYS 1 330     159.349 170.833 137.253  1.00223.55           C
ATOM   4208  O   LYS 1 330     159.643 169.924 138.039  1.00223.55           O
ATOM   4209  CB  LYS 1 330     161.281 171.168 135.693  1.00223.55           C
ATOM   4210  CG  LYS 1 330     162.488 172.018 135.280  1.00223.55           C
ATOM   4211  CD  LYS 1 330     162.111 173.283 134.495  1.00223.55           C
ATOM   4212  CE  LYS 1 330     161.421 173.032 133.143  1.00223.55           C
ATOM   4213  NZ  LYS 1 330     162.092 172.049 132.237  1.00223.55           N
ATOM   4214  H   LYS 1 330     161.916 171.582 138.282  1.00  0.00           H
ATOM   4215  HA  LYS 1 330     159.931 172.694 136.355  1.00  0.00           H
ATOM   4216 1HB  LYS 1 330     161.650 170.205 136.046  1.00  0.00           H
ATOM   4217 2HB  LYS 1 330     160.676 170.981 134.805  1.00  0.00           H
ATOM   4218 1HG  LYS 1 330     163.036 172.329 136.169  1.00  0.00           H
ATOM   4219 2HG  LYS 1 330     163.153 171.425 134.653  1.00  0.00           H
ATOM   4220 1HD  LYS 1 330     161.431 173.893 135.092  1.00  0.00           H
ATOM   4221 2HD  LYS 1 330     163.009 173.866 134.290  1.00  0.00           H
ATOM   4222 1HE  LYS 1 330     160.411 172.661 133.313  1.00  0.00           H
ATOM   4223 2HE  LYS 1 330     161.353 173.969 132.590  1.00  0.00           H
ATOM   4224 1HZ  LYS 1 330     161.560 171.960 131.384  1.00  0.00           H
ATOM   4225 2HZ  LYS 1 330     163.025 172.371 132.022  1.00  0.00           H
ATOM   4226 3HZ  LYS 1 330     162.146 171.150 132.696  1.00  0.00           H
ATOM   4227  N   MET 1 331     158.118 171.025 136.787  1.00204.32           N
ATOM   4228  CA  MET 1 331     157.008 170.140 137.106  1.00204.32           C
ATOM   4229  C   MET 1 331     156.391 169.672 135.792  1.00204.32           C
ATOM   4230  O   MET 1 331     156.288 170.451 134.840  1.00204.32           O
ATOM   4231  CB  MET 1 331     155.999 170.889 137.983  1.00204.32           C
ATOM   4232  CG  MET 1 331     156.574 171.318 139.334  1.00204.32           C
ATOM   4233  SD  MET 1 331     155.434 172.050 140.520  1.00204.32           S
ATOM   4234  CE  MET 1 331     154.526 170.615 141.059  1.00204.32           C
ATOM   4235  H   MET 1 331     157.956 171.820 136.186  1.00  0.00           H
ATOM   4236  HA  MET 1 331     157.395 169.284 137.658  1.00  0.00           H
ATOM   4237 1HB  MET 1 331     155.650 171.778 137.459  1.00  0.00           H
ATOM   4238 2HB  MET 1 331     155.131 170.254 138.163  1.00  0.00           H
ATOM   4239 1HG  MET 1 331     157.015 170.455 139.832  1.00  0.00           H
ATOM   4240 2HG  MET 1 331     157.359 172.058 139.177  1.00  0.00           H
ATOM   4241 1HE  MET 1 331     153.781 170.912 141.797  1.00  0.00           H
ATOM   4242 2HE  MET 1 331     154.028 170.157 140.203  1.00  0.00           H
ATOM   4243 3HE  MET 1 331     155.214 169.897 141.506  1.00  0.00           H
ATOM   4244  N   TYR 1 332     155.990 168.402 135.727  1.00192.87           N
ATOM   4245  CA  TYR 1 332     155.428 167.844 134.504  1.00192.87           C
ATOM   4246  C   TYR 1 332     154.097 167.139 134.741  1.00192.87           C
ATOM   4247  O   TYR 1 332     153.842 166.591 135.823  1.00192.87           O
ATOM   4248  CB  TYR 1 332     156.416 166.860 133.867  1.00192.87           C
ATOM   4249  CG  TYR 1 332     157.785 167.447 133.603  1.00192.87           C
ATOM   4250  CD1 TYR 1 332     158.112 167.971 132.357  1.00192.87           C
ATOM   4251  CD2 TYR 1 332     158.751 167.481 134.603  1.00192.87           C
ATOM   4252  CE1 TYR 1 332     159.365 168.506 132.114  1.00192.87           C
ATOM   4253  CE2 TYR 1 332     160.005 168.018 134.369  1.00192.87           C
ATOM   4254  CZ  TYR 1 332     160.305 168.529 133.120  1.00192.87           C
ATOM   4255  OH  TYR 1 332     161.546 169.068 132.873  1.00192.87           O
ATOM   4256  H   TYR 1 332     156.077 167.812 136.542  1.00  0.00           H
ATOM   4257  HA  TYR 1 332     155.244 168.660 133.804  1.00  0.00           H
ATOM   4258 1HB  TYR 1 332     156.540 165.994 134.519  1.00  0.00           H
ATOM   4259 2HB  TYR 1 332     156.014 166.502 132.921  1.00  0.00           H
ATOM   4260  HD1 TYR 1 332     157.376 167.963 131.553  1.00  0.00           H
ATOM   4261  HD2 TYR 1 332     158.526 167.080 135.592  1.00  0.00           H
ATOM   4262  HE1 TYR 1 332     159.603 168.912 131.131  1.00  0.00           H
ATOM   4263  HE2 TYR 1 332     160.749 168.034 135.166  1.00  0.00           H
ATOM   4264  HH  TYR 1 332     162.117 168.916 133.630  1.00  0.00           H
ATOM   4265  N   LEU 1 333     153.284 167.143 133.675  1.00190.18           N
ATOM   4266  CA  LEU 1 333     151.954 166.556 133.527  1.00190.18           C
ATOM   4267  C   LEU 1 333     151.824 165.802 132.212  1.00190.18           C
ATOM   4268  O   LEU 1 333     152.537 166.073 131.242  1.00190.18           O
ATOM   4269  CB  LEU 1 333     150.831 167.603 133.564  1.00190.18           C
ATOM   4270  CG  LEU 1 333     150.468 168.458 134.759  1.00190.18           C
ATOM   4271  CD1 LEU 1 333     149.495 169.510 134.319  1.00190.18           C
ATOM   4272  CD2 LEU 1 333     149.675 167.527 135.597  1.00190.18           C
ATOM   4273  H   LEU 1 333     153.697 167.632 132.894  1.00  0.00           H
ATOM   4274  HA  LEU 1 333     151.786 165.866 134.353  1.00  0.00           H
ATOM   4275 1HB  LEU 1 333     151.026 168.349 132.795  1.00  0.00           H
ATOM   4276 2HB  LEU 1 333     149.887 167.110 133.333  1.00  0.00           H
ATOM   4277  HG  LEU 1 333     151.378 168.797 135.254  1.00  0.00           H
ATOM   4278 1HD1 LEU 1 333     149.224 170.133 135.172  1.00  0.00           H
ATOM   4279 2HD1 LEU 1 333     149.953 170.130 133.549  1.00  0.00           H
ATOM   4280 3HD1 LEU 1 333     148.601 169.034 133.919  1.00  0.00           H
ATOM   4281 1HD2 LEU 1 333     149.353 168.038 136.503  1.00  0.00           H
ATOM   4282 2HD2 LEU 1 333     148.801 167.190 135.038  1.00  0.00           H
ATOM   4283 3HD2 LEU 1 333     150.289 166.666 135.864  1.00  0.00           H
ATOM   4284  N   LYS 1 334     150.892 164.854 132.207  1.00188.97           N
ATOM   4285  CA  LYS 1 334     150.279 164.290 131.014  1.00188.97           C
ATOM   4286  C   LYS 1 334     148.909 164.927 130.819  1.00188.97           C
ATOM   4287  O   LYS 1 334     148.326 165.486 131.752  1.00188.97           O
ATOM   4288  CB  LYS 1 334     150.155 162.766 131.121  1.00188.97           C
ATOM   4289  CG  LYS 1 334     151.465 162.049 131.391  1.00188.97           C
ATOM   4290  CD  LYS 1 334     152.448 162.254 130.248  1.00188.97           C
ATOM   4291  CE  LYS 1 334     151.993 161.524 128.990  1.00188.97           C
ATOM   4292  NZ  LYS 1 334     153.054 161.492 127.942  1.00188.97           N
ATOM   4293  H   LYS 1 334     150.603 164.518 133.114  1.00  0.00           H
ATOM   4294  HA  LYS 1 334     150.913 164.522 130.157  1.00  0.00           H
ATOM   4295 1HB  LYS 1 334     149.462 162.513 131.923  1.00  0.00           H
ATOM   4296 2HB  LYS 1 334     149.742 162.369 130.194  1.00  0.00           H
ATOM   4297 1HG  LYS 1 334     151.905 162.430 132.313  1.00  0.00           H
ATOM   4298 2HG  LYS 1 334     151.277 160.982 131.513  1.00  0.00           H
ATOM   4299 1HD  LYS 1 334     152.536 163.319 130.030  1.00  0.00           H
ATOM   4300 2HD  LYS 1 334     153.429 161.879 130.540  1.00  0.00           H
ATOM   4301 1HE  LYS 1 334     151.720 160.500 129.243  1.00  0.00           H
ATOM   4302 2HE  LYS 1 334     151.114 162.021 128.580  1.00  0.00           H
ATOM   4303 1HZ  LYS 1 334     152.710 161.001 127.128  1.00  0.00           H
ATOM   4304 2HZ  LYS 1 334     153.303 162.437 127.684  1.00  0.00           H
ATOM   4305 3HZ  LYS 1 334     153.869 161.016 128.302  1.00  0.00           H
ATOM   4306  N   THR 1 335     148.387 164.841 129.598  1.00213.81           N
ATOM   4307  CA  THR 1 335     147.149 165.540 129.288  1.00213.81           C
ATOM   4308  C   THR 1 335     146.289 164.718 128.337  1.00213.81           C
ATOM   4309  O   THR 1 335     146.784 163.881 127.578  1.00213.81           O
ATOM   4310  CB  THR 1 335     147.426 166.916 128.679  1.00213.81           C
ATOM   4311  OG1 THR 1 335     146.209 167.667 128.623  1.00213.81           O
ATOM   4312  CG2 THR 1 335     147.981 166.773 127.275  1.00213.81           C
ATOM   4313  H   THR 1 335     148.839 164.296 128.878  1.00  0.00           H
ATOM   4314  HA  THR 1 335     146.590 165.681 130.214  1.00  0.00           H
ATOM   4315  HB  THR 1 335     148.149 167.448 129.298  1.00  0.00           H
ATOM   4316  HG1 THR 1 335     145.483 167.081 128.398  1.00  0.00           H
ATOM   4317 1HG2 THR 1 335     148.174 167.760 126.857  1.00  0.00           H
ATOM   4318 2HG2 THR 1 335     148.911 166.205 127.308  1.00  0.00           H
ATOM   4319 3HG2 THR 1 335     147.258 166.249 126.650  1.00  0.00           H
ATOM   4320  N   ARG 1 336     144.983 164.982 128.389  1.00199.68           N
ATOM   4321  CA  ARG 1 336     144.018 164.441 127.442  1.00199.68           C
ATOM   4322  C   ARG 1 336     143.325 165.598 126.719  1.00199.68           C
ATOM   4323  O   ARG 1 336     143.686 166.764 126.895  1.00199.68           O
ATOM   4324  CB  ARG 1 336     143.065 163.487 128.167  1.00199.68           C
ATOM   4325  CG  ARG 1 336     142.278 164.109 129.308  1.00199.68           C
ATOM   4326  CD  ARG 1 336     141.930 163.048 130.357  1.00199.68           C
ATOM   4327  NE  ARG 1 336     141.043 161.990 129.893  1.00199.68           N
ATOM   4328  CZ  ARG 1 336     139.754 161.918 130.193  1.00199.68           C
ATOM   4329  NH1 ARG 1 336     139.195 162.767 131.036  1.00199.68           N
ATOM   4330  NH2 ARG 1 336     139.019 160.940 129.670  1.00199.68           N
ATOM   4331  H   ARG 1 336     144.659 165.590 129.128  1.00  0.00           H
ATOM   4332  HA  ARG 1 336     144.559 163.887 126.675  1.00  0.00           H
ATOM   4333 1HB  ARG 1 336     142.347 163.081 127.456  1.00  0.00           H
ATOM   4334 2HB  ARG 1 336     143.630 162.649 128.576  1.00  0.00           H
ATOM   4335 1HG  ARG 1 336     142.875 164.890 129.779  1.00  0.00           H
ATOM   4336 2HG  ARG 1 336     141.355 164.541 128.920  1.00  0.00           H
ATOM   4337 1HD  ARG 1 336     142.842 162.562 130.700  1.00  0.00           H
ATOM   4338 2HD  ARG 1 336     141.433 163.523 131.203  1.00  0.00           H
ATOM   4339  HE  ARG 1 336     141.438 161.269 129.306  1.00  0.00           H
ATOM   4340 1HH1 ARG 1 336     139.752 163.491 131.468  1.00  0.00           H
ATOM   4341 2HH1 ARG 1 336     138.211 162.693 131.250  1.00  0.00           H
ATOM   4342 1HH2 ARG 1 336     139.445 160.263 129.052  1.00  0.00           H
ATOM   4343 2HH2 ARG 1 336     138.036 160.874 129.890  1.00  0.00           H
ATOM   4344  N   SER 1 337     142.348 165.294 125.865  1.00195.69           N
ATOM   4345  CA  SER 1 337     141.710 166.316 125.035  1.00195.69           C
ATOM   4346  C   SER 1 337     140.217 166.043 124.916  1.00195.69           C
ATOM   4347  O   SER 1 337     139.826 164.894 124.700  1.00195.69           O
ATOM   4348  CB  SER 1 337     142.359 166.366 123.653  1.00195.69           C
ATOM   4349  OG  SER 1 337     141.708 167.313 122.827  1.00195.69           O
ATOM   4350  H   SER 1 337     142.040 164.334 125.788  1.00  0.00           H
ATOM   4351  HA  SER 1 337     141.843 167.286 125.518  1.00  0.00           H
ATOM   4352 1HB  SER 1 337     143.412 166.628 123.753  1.00  0.00           H
ATOM   4353 2HB  SER 1 337     142.310 165.381 123.192  1.00  0.00           H
ATOM   4354  HG  SER 1 337     140.898 167.551 123.284  1.00  0.00           H
ATOM   4355  N   GLN 1 338     139.408 167.108 125.041  1.00208.17           N
ATOM   4356  CA  GLN 1 338     137.936 167.148 124.982  1.00208.17           C
ATOM   4357  C   GLN 1 338     137.245 166.507 126.186  1.00208.17           C
ATOM   4358  O   GLN 1 338     136.028 166.304 126.163  1.00208.17           O
ATOM   4359  CB  GLN 1 338     137.377 166.554 123.678  1.00208.17           C
ATOM   4360  CG  GLN 1 338     137.905 167.213 122.410  1.00208.17           C
ATOM   4361  CD  GLN 1 338     137.201 166.726 121.158  1.00208.17           C
ATOM   4362  OE1 GLN 1 338     135.975 166.624 121.121  1.00208.17           O
ATOM   4363  NE2 GLN 1 338     137.977 166.420 120.126  1.00208.17           N
ATOM   4364  H   GLN 1 338     139.918 167.967 125.194  1.00  0.00           H
ATOM   4365  HA  GLN 1 338     137.616 168.188 125.032  1.00  0.00           H
ATOM   4366 1HB  GLN 1 338     137.618 165.492 123.629  1.00  0.00           H
ATOM   4367 2HB  GLN 1 338     136.291 166.644 123.674  1.00  0.00           H
ATOM   4368 1HG  GLN 1 338     137.757 168.290 122.485  1.00  0.00           H
ATOM   4369 2HG  GLN 1 338     138.967 166.988 122.311  1.00  0.00           H
ATOM   4370 1HE2 GLN 1 338     137.568 166.093 119.272  1.00  0.00           H
ATOM   4371 2HE2 GLN 1 338     138.969 166.515 120.200  1.00  0.00           H
ATOM   4372  N   MET 1 339     137.987 166.185 127.233  1.00217.21           N
ATOM   4373  CA  MET 1 339     137.483 165.625 128.478  1.00217.21           C
ATOM   4374  C   MET 1 339     138.240 166.312 129.607  1.00217.21           C
ATOM   4375  O   MET 1 339     139.308 166.883 129.365  1.00217.21           O
ATOM   4376  CB  MET 1 339     137.625 164.089 128.548  1.00217.21           C
ATOM   4377  CG  MET 1 339     136.821 163.220 127.577  1.00217.21           C
ATOM   4378  SD  MET 1 339     137.396 162.960 125.902  1.00217.21           S
ATOM   4379  CE  MET 1 339     138.909 162.045 126.175  1.00217.21           C
ATOM   4380  H   MET 1 339     138.979 166.351 127.135  1.00  0.00           H
ATOM   4381  HA  MET 1 339     136.422 165.859 128.557  1.00  0.00           H
ATOM   4382 1HB  MET 1 339     138.666 163.812 128.386  1.00  0.00           H
ATOM   4383 2HB  MET 1 339     137.346 163.743 129.544  1.00  0.00           H
ATOM   4384 1HG  MET 1 339     136.720 162.215 127.986  1.00  0.00           H
ATOM   4385 2HG  MET 1 339     135.822 163.639 127.455  1.00  0.00           H
ATOM   4386 1HE  MET 1 339     139.373 161.815 125.215  1.00  0.00           H
ATOM   4387 2HE  MET 1 339     139.594 162.644 126.777  1.00  0.00           H
ATOM   4388 3HE  MET 1 339     138.683 161.116 126.700  1.00  0.00           H
ATOM   4389  N   PRO 1 340     137.677 166.352 130.829  1.00201.25           N
ATOM   4390  CA  PRO 1 340     138.361 167.022 131.952  1.00201.25           C
ATOM   4391  C   PRO 1 340     139.811 166.598 132.173  1.00201.25           C
ATOM   4392  O   PRO 1 340     140.167 165.423 132.066  1.00201.25           O
ATOM   4393  CB  PRO 1 340     137.484 166.661 133.153  1.00201.25           C
ATOM   4394  CG  PRO 1 340     136.151 166.482 132.569  1.00201.25           C
ATOM   4395  CD  PRO 1 340     136.372 165.802 131.254  1.00201.25           C
ATOM   4396  HA  PRO 1 340     138.364 168.109 131.778  1.00  0.00           H
ATOM   4397 1HB  PRO 1 340     137.866 165.751 133.639  1.00  0.00           H
ATOM   4398 2HB  PRO 1 340     137.521 167.465 133.903  1.00  0.00           H
ATOM   4399 1HG  PRO 1 340     135.518 165.883 133.241  1.00  0.00           H
ATOM   4400 2HG  PRO 1 340     135.654 167.456 132.451  1.00  0.00           H
ATOM   4401 1HD  PRO 1 340     136.413 164.714 131.406  1.00  0.00           H
ATOM   4402 2HD  PRO 1 340     135.559 166.067 130.562  1.00  0.00           H
ATOM   4403  N   TYR 1 341     140.643 167.586 132.498  1.00188.22           N
ATOM   4404  CA  TYR 1 341     142.091 167.417 132.609  1.00188.22           C
ATOM   4405  C   TYR 1 341     142.427 166.730 133.927  1.00188.22           C
ATOM   4406  O   TYR 1 341     142.912 167.353 134.872  1.00188.22           O
ATOM   4407  CB  TYR 1 341     142.778 168.771 132.495  1.00188.22           C
ATOM   4408  CG  TYR 1 341     142.634 169.433 131.134  1.00188.22           C
ATOM   4409  CD1 TYR 1 341     143.316 168.950 130.028  1.00188.22           C
ATOM   4410  CD2 TYR 1 341     141.848 170.573 130.971  1.00188.22           C
ATOM   4411  CE1 TYR 1 341     143.197 169.558 128.788  1.00188.22           C
ATOM   4412  CE2 TYR 1 341     141.719 171.186 129.737  1.00188.22           C
ATOM   4413  CZ  TYR 1 341     142.397 170.673 128.650  1.00188.22           C
ATOM   4414  OH  TYR 1 341     142.279 171.280 127.422  1.00188.22           O
ATOM   4415  H   TYR 1 341     140.239 168.495 132.674  1.00  0.00           H
ATOM   4416  HA  TYR 1 341     142.427 166.777 131.792  1.00  0.00           H
ATOM   4417 1HB  TYR 1 341     142.369 169.451 133.244  1.00  0.00           H
ATOM   4418 2HB  TYR 1 341     143.842 168.659 132.702  1.00  0.00           H
ATOM   4419  HD1 TYR 1 341     143.960 168.076 130.125  1.00  0.00           H
ATOM   4420  HD2 TYR 1 341     141.322 170.999 131.826  1.00  0.00           H
ATOM   4421  HE1 TYR 1 341     143.741 169.161 127.932  1.00  0.00           H
ATOM   4422  HE2 TYR 1 341     141.085 172.066 129.628  1.00  0.00           H
ATOM   4423  HH  TYR 1 341     141.628 171.984 127.475  1.00  0.00           H
ATOM   4424  N   LYS 1 342     142.172 165.424 133.992  1.00187.02           N
ATOM   4425  CA  LYS 1 342     142.567 164.606 135.136  1.00187.02           C
ATOM   4426  C   LYS 1 342     143.102 163.282 134.567  1.00187.02           C
ATOM   4427  O   LYS 1 342     142.396 162.463 133.980  1.00187.02           O
ATOM   4428  CB  LYS 1 342     141.407 164.473 136.131  1.00187.02           C
ATOM   4429  CG  LYS 1 342     141.687 163.650 137.397  1.00187.02           C
ATOM   4430  CD  LYS 1 342     142.677 164.371 138.296  1.00187.02           C
ATOM   4431  CE  LYS 1 342     142.932 163.587 139.567  1.00187.02           C
ATOM   4432  NZ  LYS 1 342     143.907 162.487 139.328  1.00187.02           N
ATOM   4433  H   LYS 1 342     141.688 164.989 133.220  1.00  0.00           H
ATOM   4434  HA  LYS 1 342     143.402 165.095 135.639  1.00  0.00           H
ATOM   4435 1HB  LYS 1 342     141.096 165.465 136.461  1.00  0.00           H
ATOM   4436 2HB  LYS 1 342     140.554 164.011 135.635  1.00  0.00           H
ATOM   4437 1HG  LYS 1 342     140.755 163.491 137.941  1.00  0.00           H
ATOM   4438 2HG  LYS 1 342     142.094 162.679 137.118  1.00  0.00           H
ATOM   4439 1HD  LYS 1 342     143.619 164.506 137.764  1.00  0.00           H
ATOM   4440 2HD  LYS 1 342     142.283 165.353 138.556  1.00  0.00           H
ATOM   4441 1HE  LYS 1 342     143.323 164.255 140.333  1.00  0.00           H
ATOM   4442 2HE  LYS 1 342     141.995 163.165 139.928  1.00  0.00           H
ATOM   4443 1HZ  LYS 1 342     144.061 161.979 140.188  1.00  0.00           H
ATOM   4444 2HZ  LYS 1 342     143.540 161.858 138.626  1.00  0.00           H
ATOM   4445 3HZ  LYS 1 342     144.782 162.876 139.007  1.00  0.00           H
ATOM   4446  N   VAL 1 343     144.425 163.124 134.621  1.00188.13           N
ATOM   4447  CA  VAL 1 343     145.068 161.887 134.183  1.00188.13           C
ATOM   4448  C   VAL 1 343     145.534 161.085 135.389  1.00188.13           C
ATOM   4449  O   VAL 1 343     146.061 161.641 136.361  1.00188.13           O
ATOM   4450  CB  VAL 1 343     146.251 162.200 133.257  1.00188.13           C
ATOM   4451  CG1 VAL 1 343     146.946 160.927 132.842  1.00188.13           C
ATOM   4452  CG2 VAL 1 343     145.796 162.957 132.045  1.00188.13           C
ATOM   4453  H   VAL 1 343     144.998 163.877 134.972  1.00  0.00           H
ATOM   4454  HA  VAL 1 343     144.337 161.295 133.629  1.00  0.00           H
ATOM   4455  HB  VAL 1 343     146.977 162.803 133.802  1.00  0.00           H
ATOM   4456 1HG1 VAL 1 343     147.783 161.167 132.185  1.00  0.00           H
ATOM   4457 2HG1 VAL 1 343     147.315 160.409 133.726  1.00  0.00           H
ATOM   4458 3HG1 VAL 1 343     146.242 160.286 132.312  1.00  0.00           H
ATOM   4459 1HG2 VAL 1 343     146.652 163.168 131.405  1.00  0.00           H
ATOM   4460 2HG2 VAL 1 343     145.069 162.360 131.495  1.00  0.00           H
ATOM   4461 3HG2 VAL 1 343     145.335 163.895 132.355  1.00  0.00           H
ATOM   4462  N   PHE 1 344     145.337 159.770 135.335  1.00185.29           N
ATOM   4463  CA  PHE 1 344     145.780 158.898 136.410  1.00185.29           C
ATOM   4464  C   PHE 1 344     147.069 158.184 136.012  1.00185.29           C
ATOM   4465  O   PHE 1 344     147.238 157.736 134.872  1.00185.29           O
ATOM   4466  CB  PHE 1 344     144.699 157.872 136.753  1.00185.29           C
ATOM   4467  CG  PHE 1 344     143.425 158.482 137.263  1.00185.29           C
ATOM   4468  CD1 PHE 1 344     143.186 158.578 138.623  1.00185.29           C
ATOM   4469  CD2 PHE 1 344     142.462 158.944 136.380  1.00185.29           C
ATOM   4470  CE1 PHE 1 344     142.013 159.134 139.097  1.00185.29           C
ATOM   4471  CE2 PHE 1 344     141.285 159.501 136.846  1.00185.29           C
ATOM   4472  CZ  PHE 1 344     141.060 159.596 138.206  1.00185.29           C
ATOM   4473  H   PHE 1 344     144.872 159.366 134.534  1.00  0.00           H
ATOM   4474  HA  PHE 1 344     145.972 159.508 137.293  1.00  0.00           H
ATOM   4475 1HB  PHE 1 344     144.463 157.282 135.869  1.00  0.00           H
ATOM   4476 2HB  PHE 1 344     145.076 157.188 137.513  1.00  0.00           H
ATOM   4477  HD1 PHE 1 344     143.937 158.211 139.324  1.00  0.00           H
ATOM   4478  HD2 PHE 1 344     142.641 158.868 135.306  1.00  0.00           H
ATOM   4479  HE1 PHE 1 344     141.839 159.207 140.171  1.00  0.00           H
ATOM   4480  HE2 PHE 1 344     140.534 159.864 136.144  1.00  0.00           H
ATOM   4481  HZ  PHE 1 344     140.134 160.033 138.576  1.00  0.00           H
ATOM   4482  N   HIS 1 345     147.971 158.054 136.984  1.00192.01           N
ATOM   4483  CA  HIS 1 345     149.331 157.599 136.742  1.00192.01           C
ATOM   4484  C   HIS 1 345     149.670 156.437 137.662  1.00192.01           C
ATOM   4485  O   HIS 1 345     149.250 156.407 138.824  1.00192.01           O
ATOM   4486  CB  HIS 1 345     150.346 158.732 136.950  1.00192.01           C
ATOM   4487  CG  HIS 1 345     150.069 159.957 136.135  1.00192.01           C
ATOM   4488  ND1 HIS 1 345     149.229 160.962 136.561  1.00192.01           N
ATOM   4489  CD2 HIS 1 345     150.528 160.341 134.920  1.00192.01           C
ATOM   4490  CE1 HIS 1 345     149.178 161.910 135.642  1.00192.01           C
ATOM   4491  NE2 HIS 1 345     149.958 161.558 134.637  1.00192.01           N
ATOM   4492  H   HIS 1 345     147.689 158.283 137.927  1.00  0.00           H
ATOM   4493  HA  HIS 1 345     149.423 157.260 135.710  1.00  0.00           H
ATOM   4494 1HB  HIS 1 345     150.358 159.021 138.002  1.00  0.00           H
ATOM   4495 2HB  HIS 1 345     151.345 158.377 136.699  1.00  0.00           H
ATOM   4496  HD2 HIS 1 345     151.219 159.787 134.284  1.00  0.00           H
ATOM   4497  HE1 HIS 1 345     148.594 162.827 135.705  1.00  0.00           H
ATOM   4498  HE2 HIS 1 345     150.112 162.093 133.794  1.00  0.00           H
ATOM   4499  N   TYR 1 346     150.422 155.480 137.127  1.00189.10           N
ATOM   4500  CA  TYR 1 346     151.118 154.476 137.917  1.00189.10           C
ATOM   4501  C   TYR 1 346     152.546 154.376 137.405  1.00189.10           C
ATOM   4502  O   TYR 1 346     152.846 154.827 136.296  1.00189.10           O
ATOM   4503  CB  TYR 1 346     150.435 153.107 137.820  1.00189.10           C
ATOM   4504  CG  TYR 1 346     149.043 153.061 138.398  1.00189.10           C
ATOM   4505  CD1 TYR 1 346     148.821 152.595 139.686  1.00189.10           C
ATOM   4506  CD2 TYR 1 346     147.946 153.483 137.653  1.00189.10           C
ATOM   4507  CE1 TYR 1 346     147.547 152.551 140.222  1.00189.10           C
ATOM   4508  CE2 TYR 1 346     146.667 153.443 138.179  1.00189.10           C
ATOM   4509  CZ  TYR 1 346     146.475 152.976 139.464  1.00189.10           C
ATOM   4510  OH  TYR 1 346     145.207 152.932 139.995  1.00189.10           O
ATOM   4511  H   TYR 1 346     150.505 155.458 136.121  1.00  0.00           H
ATOM   4512  HA  TYR 1 346     151.104 154.789 138.962  1.00  0.00           H
ATOM   4513 1HB  TYR 1 346     150.374 152.804 136.774  1.00  0.00           H
ATOM   4514 2HB  TYR 1 346     151.038 152.362 138.341  1.00  0.00           H
ATOM   4515  HD1 TYR 1 346     149.658 152.253 140.294  1.00  0.00           H
ATOM   4516  HD2 TYR 1 346     148.088 153.851 136.637  1.00  0.00           H
ATOM   4517  HE1 TYR 1 346     147.395 152.181 141.235  1.00  0.00           H
ATOM   4518  HE2 TYR 1 346     145.820 153.778 137.578  1.00  0.00           H
ATOM   4519  HH  TYR 1 346     144.596 153.372 139.399  1.00  0.00           H
ATOM   4520  N   GLN 1 347     153.431 153.777 138.200  1.00201.94           N
ATOM   4521  CA  GLN 1 347     154.717 153.349 137.669  1.00201.94           C
ATOM   4522  C   GLN 1 347     155.085 152.004 138.274  1.00201.94           C
ATOM   4523  O   GLN 1 347     154.680 151.673 139.393  1.00201.94           O
ATOM   4524  CB  GLN 1 347     155.820 154.404 137.912  1.00201.94           C
ATOM   4525  CG  GLN 1 347     156.118 154.769 139.356  1.00201.94           C
ATOM   4526  CD  GLN 1 347     157.221 153.914 139.959  1.00201.94           C
ATOM   4527  OE1 GLN 1 347     157.798 153.062 139.285  1.00201.94           O
ATOM   4528  NE2 GLN 1 347     157.534 154.158 141.225  1.00201.94           N
ATOM   4529  H   GLN 1 347     153.221 153.613 139.174  1.00  0.00           H
ATOM   4530  HA  GLN 1 347     154.617 153.209 136.593  1.00  0.00           H
ATOM   4531 1HB  GLN 1 347     156.758 154.055 137.481  1.00  0.00           H
ATOM   4532 2HB  GLN 1 347     155.553 155.332 137.407  1.00  0.00           H
ATOM   4533 1HG  GLN 1 347     156.434 155.811 139.399  1.00  0.00           H
ATOM   4534 2HG  GLN 1 347     155.215 154.628 139.950  1.00  0.00           H
ATOM   4535 1HE2 GLN 1 347     158.252 153.626 141.675  1.00  0.00           H
ATOM   4536 2HE2 GLN 1 347     157.052 154.874 141.731  1.00  0.00           H
ATOM   4537  N   VAL 1 348     155.841 151.219 137.512  1.00196.98           N
ATOM   4538  CA  VAL 1 348     156.123 149.834 137.860  1.00196.98           C
ATOM   4539  C   VAL 1 348     157.629 149.626 137.952  1.00196.98           C
ATOM   4540  O   VAL 1 348     158.427 150.332 137.331  1.00196.98           O
ATOM   4541  CB  VAL 1 348     155.502 148.842 136.854  1.00196.98           C
ATOM   4542  CG1 VAL 1 348     153.987 148.957 136.848  1.00196.98           C
ATOM   4543  CG2 VAL 1 348     156.052 149.090 135.463  1.00196.98           C
ATOM   4544  H   VAL 1 348     156.231 151.601 136.662  1.00  0.00           H
ATOM   4545  HA  VAL 1 348     155.690 149.629 138.841  1.00  0.00           H
ATOM   4546  HB  VAL 1 348     155.747 147.825 137.162  1.00  0.00           H
ATOM   4547 1HG1 VAL 1 348     153.570 148.248 136.133  1.00  0.00           H
ATOM   4548 2HG1 VAL 1 348     153.602 148.734 137.844  1.00  0.00           H
ATOM   4549 3HG1 VAL 1 348     153.700 149.968 136.565  1.00  0.00           H
ATOM   4550 1HG2 VAL 1 348     155.606 148.382 134.765  1.00  0.00           H
ATOM   4551 2HG2 VAL 1 348     155.812 150.106 135.153  1.00  0.00           H
ATOM   4552 3HG2 VAL 1 348     157.134 148.958 135.471  1.00  0.00           H
ATOM   4553  N   LYS 1 349     158.006 148.635 138.758  1.00210.60           N
ATOM   4554  CA  LYS 1 349     159.359 148.090 138.825  1.00210.60           C
ATOM   4555  C   LYS 1 349     159.262 146.708 138.189  1.00210.60           C
ATOM   4556  O   LYS 1 349     158.750 145.766 138.802  1.00210.60           O
ATOM   4557  CB  LYS 1 349     159.873 148.032 140.260  1.00210.60           C
ATOM   4558  CG  LYS 1 349     159.959 149.386 140.942  1.00210.60           C
ATOM   4559  CD  LYS 1 349     161.057 150.244 140.339  1.00210.60           C
ATOM   4560  CE  LYS 1 349     161.156 151.582 141.052  1.00210.60           C
ATOM   4561  NZ  LYS 1 349     161.632 151.427 142.453  1.00210.60           N
ATOM   4562  H   LYS 1 349     157.290 148.249 139.358  1.00  0.00           H
ATOM   4563  HA  LYS 1 349     160.023 148.741 138.255  1.00  0.00           H
ATOM   4564 1HB  LYS 1 349     159.220 147.395 140.855  1.00  0.00           H
ATOM   4565 2HB  LYS 1 349     160.867 147.584 140.273  1.00  0.00           H
ATOM   4566 1HG  LYS 1 349     159.006 149.908 140.837  1.00  0.00           H
ATOM   4567 2HG  LYS 1 349     160.162 149.247 142.003  1.00  0.00           H
ATOM   4568 1HD  LYS 1 349     162.012 149.722 140.419  1.00  0.00           H
ATOM   4569 2HD  LYS 1 349     160.845 150.417 139.284  1.00  0.00           H
ATOM   4570 1HE  LYS 1 349     161.846 152.231 140.515  1.00  0.00           H
ATOM   4571 2HE  LYS 1 349     160.176 152.061 141.064  1.00  0.00           H
ATOM   4572 1HZ  LYS 1 349     161.684 152.334 142.894  1.00  0.00           H
ATOM   4573 2HZ  LYS 1 349     160.988 150.840 142.966  1.00  0.00           H
ATOM   4574 3HZ  LYS 1 349     162.548 151.000 142.453  1.00  0.00           H
ATOM   4575  N   ILE 1 350     159.724 146.610 136.952  1.00217.70           N
ATOM   4576  CA  ILE 1 350     159.627 145.395 136.154  1.00217.70           C
ATOM   4577  C   ILE 1 350     161.022 144.794 136.008  1.00217.70           C
ATOM   4578  O   ILE 1 350     162.004 145.497 135.753  1.00217.70           O
ATOM   4579  CB  ILE 1 350     158.955 145.707 134.793  1.00217.70           C
ATOM   4580  CG1 ILE 1 350     158.750 144.444 133.949  1.00217.70           C
ATOM   4581  CG2 ILE 1 350     159.712 146.779 134.011  1.00217.70           C
ATOM   4582  CD1 ILE 1 350     157.816 144.646 132.779  1.00217.70           C
ATOM   4583  H   ILE 1 350     160.162 147.428 136.552  1.00  0.00           H
ATOM   4584  HA  ILE 1 350     159.013 144.675 136.693  1.00  0.00           H
ATOM   4585  HB  ILE 1 350     157.939 146.063 134.961  1.00  0.00           H
ATOM   4586 1HG1 ILE 1 350     159.711 144.101 133.568  1.00  0.00           H
ATOM   4587 2HG1 ILE 1 350     158.346 143.649 134.577  1.00  0.00           H
ATOM   4588 1HG2 ILE 1 350     159.207 146.965 133.064  1.00  0.00           H
ATOM   4589 2HG2 ILE 1 350     159.742 147.700 134.593  1.00  0.00           H
ATOM   4590 3HG2 ILE 1 350     160.730 146.438 133.819  1.00  0.00           H
ATOM   4591 1HD1 ILE 1 350     157.716 143.712 132.227  1.00  0.00           H
ATOM   4592 2HD1 ILE 1 350     156.836 144.958 133.145  1.00  0.00           H
ATOM   4593 3HD1 ILE 1 350     158.219 145.415 132.121  1.00  0.00           H
ATOM   4594  N   HIS 1 351     161.123 143.487 136.224  1.00242.37           N
ATOM   4595  CA  HIS 1 351     162.404 142.804 136.290  1.00242.37           C
ATOM   4596  C   HIS 1 351     162.535 141.841 135.122  1.00242.37           C
ATOM   4597  O   HIS 1 351     161.628 141.054 134.836  1.00242.37           O
ATOM   4598  CB  HIS 1 351     162.569 142.042 137.612  1.00242.37           C
ATOM   4599  CG  HIS 1 351     162.638 142.927 138.816  1.00242.37           C
ATOM   4600  ND1 HIS 1 351     161.560 143.656 139.269  1.00242.37           N
ATOM   4601  CD2 HIS 1 351     163.658 143.199 139.664  1.00242.37           C
ATOM   4602  CE1 HIS 1 351     161.913 144.339 140.342  1.00242.37           C
ATOM   4603  NE2 HIS 1 351     163.181 144.080 140.604  1.00242.37           N
ATOM   4604  H   HIS 1 351     160.274 142.953 136.345  1.00  0.00           H
ATOM   4605  HA  HIS 1 351     163.210 143.535 136.229  1.00  0.00           H
ATOM   4606 1HB  HIS 1 351     161.732 141.355 137.743  1.00  0.00           H
ATOM   4607 2HB  HIS 1 351     163.480 141.445 137.576  1.00  0.00           H
ATOM   4608  HD2 HIS 1 351     164.670 142.795 139.610  1.00  0.00           H
ATOM   4609  HE1 HIS 1 351     161.266 145.004 140.915  1.00  0.00           H
ATOM   4610  HE2 HIS 1 351     163.717 144.464 141.369  1.00  0.00           H
ATOM   4611  N   PHE 1 352     163.675 141.916 134.443  1.00216.51           N
ATOM   4612  CA  PHE 1 352     164.022 140.977 133.389  1.00216.51           C
ATOM   4613  C   PHE 1 352     165.199 140.134 133.856  1.00216.51           C
ATOM   4614  O   PHE 1 352     166.224 140.657 134.298  1.00216.51           O
ATOM   4615  CB  PHE 1 352     164.378 141.686 132.071  1.00216.51           C
ATOM   4616  CG  PHE 1 352     163.224 142.408 131.430  1.00216.51           C
ATOM   4617  CD1 PHE 1 352     162.635 143.506 132.044  1.00216.51           C
ATOM   4618  CD2 PHE 1 352     162.719 141.977 130.214  1.00216.51           C
ATOM   4619  CE1 PHE 1 352     161.575 144.163 131.451  1.00216.51           C
ATOM   4620  CE2 PHE 1 352     161.657 142.629 129.617  1.00216.51           C
ATOM   4621  CZ  PHE 1 352     161.084 143.725 130.237  1.00216.51           C
ATOM   4622  H   PHE 1 352     164.321 142.658 134.675  1.00  0.00           H
ATOM   4623  HA  PHE 1 352     163.161 140.335 133.199  1.00  0.00           H
ATOM   4624 1HB  PHE 1 352     165.171 142.411 132.251  1.00  0.00           H
ATOM   4625 2HB  PHE 1 352     164.758 140.957 131.357  1.00  0.00           H
ATOM   4626  HD1 PHE 1 352     163.019 143.848 133.005  1.00  0.00           H
ATOM   4627  HD2 PHE 1 352     163.172 141.114 129.727  1.00  0.00           H
ATOM   4628  HE1 PHE 1 352     161.127 145.028 131.941  1.00  0.00           H
ATOM   4629  HE2 PHE 1 352     161.269 142.281 128.660  1.00  0.00           H
ATOM   4630  HZ  PHE 1 352     160.247 144.240 129.768  1.00  0.00           H
ATOM   4631  N   SER 1 353     165.035 138.818 133.759  1.00244.57           N
ATOM   4632  CA  SER 1 353     166.049 137.894 134.247  1.00244.57           C
ATOM   4633  C   SER 1 353     166.190 136.747 133.261  1.00244.57           C
ATOM   4634  O   SER 1 353     165.496 136.688 132.242  1.00244.57           O
ATOM   4635  CB  SER 1 353     165.707 137.369 135.645  1.00244.57           C
ATOM   4636  OG  SER 1 353     164.554 136.549 135.613  1.00244.57           O
ATOM   4637  H   SER 1 353     164.194 138.449 133.341  1.00  0.00           H
ATOM   4638  HA  SER 1 353     167.000 138.424 134.307  1.00  0.00           H
ATOM   4639 1HB  SER 1 353     166.549 136.800 136.037  1.00  0.00           H
ATOM   4640 2HB  SER 1 353     165.539 138.209 136.318  1.00  0.00           H
ATOM   4641  HG  SER 1 353     164.209 136.615 134.719  1.00  0.00           H
ATOM   4642  N   GLY 1 354     167.101 135.832 133.579  1.00249.39           N
ATOM   4643  CA  GLY 1 354     167.308 134.651 132.766  1.00249.39           C
ATOM   4644  C   GLY 1 354     168.773 134.353 132.525  1.00249.39           C
ATOM   4645  O   GLY 1 354     169.630 135.220 132.710  1.00249.39           O
ATOM   4646  H   GLY 1 354     167.663 135.963 134.408  1.00  0.00           H
ATOM   4647 1HA  GLY 1 354     166.849 133.789 133.252  1.00  0.00           H
ATOM   4648 2HA  GLY 1 354     166.812 134.779 131.804  1.00  0.00           H
ATOM   4649  N   THR 1 355     169.075 133.121 132.119  1.00263.94           N
ATOM   4650  CA  THR 1 355     170.447 132.725 131.837  1.00263.94           C
ATOM   4651  C   THR 1 355     170.835 132.893 130.373  1.00263.94           C
ATOM   4652  O   THR 1 355     172.008 132.703 130.036  1.00263.94           O
ATOM   4653  CB  THR 1 355     170.675 131.270 132.255  1.00263.94           C
ATOM   4654  OG1 THR 1 355     169.814 130.411 131.496  1.00263.94           O
ATOM   4655  CG2 THR 1 355     170.378 131.092 133.738  1.00263.94           C
ATOM   4656  H   THR 1 355     168.334 132.444 132.005  1.00  0.00           H
ATOM   4657  HA  THR 1 355     171.117 133.365 132.411  1.00  0.00           H
ATOM   4658  HB  THR 1 355     171.710 130.992 132.061  1.00  0.00           H
ATOM   4659  HG1 THR 1 355     169.336 130.932 130.846  1.00  0.00           H
ATOM   4660 1HG2 THR 1 355     170.545 130.053 134.021  1.00  0.00           H
ATOM   4661 2HG2 THR 1 355     171.037 131.737 134.320  1.00  0.00           H
ATOM   4662 3HG2 THR 1 355     169.342 131.359 133.936  1.00  0.00           H
ATOM   4663  N   GLU 1 356     169.889 133.246 129.498  1.00258.98           N
ATOM   4664  CA  GLU 1 356     170.219 133.447 128.090  1.00258.98           C
ATOM   4665  C   GLU 1 356     171.190 134.604 127.883  1.00258.98           C
ATOM   4666  O   GLU 1 356     171.916 134.602 126.881  1.00258.98           O
ATOM   4667  CB  GLU 1 356     168.941 133.674 127.271  1.00258.98           C
ATOM   4668  CG  GLU 1 356     167.858 134.604 127.868  1.00258.98           C
ATOM   4669  CD  GLU 1 356     166.906 133.977 128.903  1.00258.98           C
ATOM   4670  OE1 GLU 1 356     166.985 132.774 129.233  1.00258.98           O
ATOM   4671  OE2 GLU 1 356     166.043 134.729 129.402  1.00258.98           O
ATOM   4672  H   GLU 1 356     168.935 133.375 129.802  1.00  0.00           H
ATOM   4673  HA  GLU 1 356     170.719 132.552 127.720  1.00  0.00           H
ATOM   4674 1HB  GLU 1 356     169.201 134.099 126.301  1.00  0.00           H
ATOM   4675 2HB  GLU 1 356     168.451 132.718 127.089  1.00  0.00           H
ATOM   4676 1HG  GLU 1 356     168.346 135.447 128.356  1.00  0.00           H
ATOM   4677 2HG  GLU 1 356     167.243 134.995 127.058  1.00  0.00           H
ATOM   4678  N   SER 1 357     171.193 135.584 128.795  1.00256.98           N
ATOM   4679  CA  SER 1 357     172.023 136.794 128.742  1.00256.98           C
ATOM   4680  C   SER 1 357     171.820 137.573 127.439  1.00256.98           C
ATOM   4681  O   SER 1 357     172.772 137.986 126.772  1.00256.98           O
ATOM   4682  CB  SER 1 357     173.505 136.462 128.968  1.00256.98           C
ATOM   4683  OG  SER 1 357     173.706 135.892 130.251  1.00256.98           O
ATOM   4684  H   SER 1 357     170.561 135.455 129.572  1.00  0.00           H
ATOM   4685  HA  SER 1 357     171.700 137.471 129.533  1.00  0.00           H
ATOM   4686 1HB  SER 1 357     173.843 135.766 128.201  1.00  0.00           H
ATOM   4687 2HB  SER 1 357     174.099 137.369 128.872  1.00  0.00           H
ATOM   4688  HG  SER 1 357     172.849 135.905 130.683  1.00  0.00           H
ATOM   4689  N   ASN 1 358     170.555 137.768 127.087  1.00260.96           N
ATOM   4690  CA  ASN 1 358     170.214 138.556 125.914  1.00260.96           C
ATOM   4691  C   ASN 1 358     170.281 140.043 126.245  1.00260.96           C
ATOM   4692  O   ASN 1 358     170.213 140.452 127.407  1.00260.96           O
ATOM   4693  CB  ASN 1 358     168.826 138.187 125.389  1.00260.96           C
ATOM   4694  CG  ASN 1 358     168.809 136.846 124.682  1.00260.96           C
ATOM   4695  OD1 ASN 1 358     169.801 136.438 124.075  1.00260.96           O
ATOM   4696  ND2 ASN 1 358     167.678 136.155 124.750  1.00260.96           N
ATOM   4697  H   ASN 1 358     169.813 137.363 127.639  1.00  0.00           H
ATOM   4698  HA  ASN 1 358     170.945 138.347 125.132  1.00  0.00           H
ATOM   4699 1HB  ASN 1 358     168.119 138.156 126.219  1.00  0.00           H
ATOM   4700 2HB  ASN 1 358     168.483 138.955 124.696  1.00  0.00           H
ATOM   4701 1HD2 ASN 1 358     167.609 135.263 124.302  1.00  0.00           H
ATOM   4702 2HD2 ASN 1 358     166.895 136.525 125.249  1.00  0.00           H
ATOM   4703  N   THR 1 359     170.412 140.854 125.201  1.00268.98           N
ATOM   4704  CA  THR 1 359     170.500 142.299 125.333  1.00268.98           C
ATOM   4705  C   THR 1 359     169.402 142.991 124.528  1.00268.98           C
ATOM   4706  O   THR 1 359     168.468 142.358 124.023  1.00268.98           O
ATOM   4707  CB  THR 1 359     171.885 142.781 124.895  1.00268.98           C
ATOM   4708  OG1 THR 1 359     172.043 142.562 123.489  1.00268.98           O
ATOM   4709  CG2 THR 1 359     172.978 142.035 125.647  1.00268.98           C
ATOM   4710  H   THR 1 359     170.451 140.441 124.279  1.00  0.00           H
ATOM   4711  HA  THR 1 359     170.351 142.561 126.381  1.00  0.00           H
ATOM   4712  HB  THR 1 359     171.980 143.848 125.096  1.00  0.00           H
ATOM   4713  HG1 THR 1 359     171.187 142.376 123.097  1.00  0.00           H
ATOM   4714 1HG2 THR 1 359     173.954 142.394 125.320  1.00  0.00           H
ATOM   4715 2HG2 THR 1 359     172.867 142.209 126.717  1.00  0.00           H
ATOM   4716 3HG2 THR 1 359     172.897 140.968 125.442  1.00  0.00           H
ATOM   4717  N   TYR 1 360     169.523 144.312 124.423  1.00261.57           N
ATOM   4718  CA  TYR 1 360     168.504 145.133 123.782  1.00261.57           C
ATOM   4719  C   TYR 1 360     168.252 144.692 122.346  1.00261.57           C
ATOM   4720  O   TYR 1 360     169.186 144.374 121.603  1.00261.57           O
ATOM   4721  CB  TYR 1 360     168.917 146.605 123.837  1.00261.57           C
ATOM   4722  CG  TYR 1 360     168.113 147.520 122.944  1.00261.57           C
ATOM   4723  CD1 TYR 1 360     166.825 147.915 123.290  1.00261.57           C
ATOM   4724  CD2 TYR 1 360     168.665 148.026 121.771  1.00261.57           C
ATOM   4725  CE1 TYR 1 360     166.096 148.760 122.467  1.00261.57           C
ATOM   4726  CE2 TYR 1 360     167.952 148.865 120.951  1.00261.57           C
ATOM   4727  CZ  TYR 1 360     166.671 149.232 121.300  1.00261.57           C
ATOM   4728  OH  TYR 1 360     165.980 150.074 120.466  1.00261.57           O
ATOM   4729  H   TYR 1 360     170.347 144.757 124.800  1.00  0.00           H
ATOM   4730  HA  TYR 1 360     167.567 145.007 124.323  1.00  0.00           H
ATOM   4731 1HB  TYR 1 360     168.822 146.972 124.859  1.00  0.00           H
ATOM   4732 2HB  TYR 1 360     169.964 146.699 123.551  1.00  0.00           H
ATOM   4733  HD1 TYR 1 360     166.377 147.560 124.217  1.00  0.00           H
ATOM   4734  HD2 TYR 1 360     169.683 147.756 121.486  1.00  0.00           H
ATOM   4735  HE1 TYR 1 360     165.088 149.060 122.750  1.00  0.00           H
ATOM   4736  HE2 TYR 1 360     168.399 149.236 120.028  1.00  0.00           H
ATOM   4737  HH  TYR 1 360     166.525 150.287 119.705  1.00  0.00           H
ATOM   4738  N   THR 1 361     166.977 144.666 121.963  1.00268.26           N
ATOM   4739  CA  THR 1 361     166.563 144.461 120.582  1.00268.26           C
ATOM   4740  C   THR 1 361     165.735 145.612 120.037  1.00268.26           C
ATOM   4741  O   THR 1 361     166.115 146.223 119.031  1.00268.26           O
ATOM   4742  CB  THR 1 361     165.767 143.152 120.471  1.00268.26           C
ATOM   4743  OG1 THR 1 361     166.592 142.055 120.887  1.00268.26           O
ATOM   4744  CG2 THR 1 361     165.307 142.922 119.040  1.00268.26           C
ATOM   4745  H   THR 1 361     166.272 144.797 122.674  1.00  0.00           H
ATOM   4746  HA  THR 1 361     167.455 144.390 119.961  1.00  0.00           H
ATOM   4747  HB  THR 1 361     164.895 143.199 121.122  1.00  0.00           H
ATOM   4748  HG1 THR 1 361     167.500 142.354 120.980  1.00  0.00           H
ATOM   4749 1HG2 THR 1 361     164.746 141.990 118.982  1.00  0.00           H
ATOM   4750 2HG2 THR 1 361     164.671 143.749 118.724  1.00  0.00           H
ATOM   4751 3HG2 THR 1 361     166.175 142.863 118.384  1.00  0.00           H
ATOM   4752  N   ASN 1 362     164.616 145.935 120.682  1.00284.25           N
ATOM   4753  CA  ASN 1 362     163.759 147.028 120.251  1.00284.25           C
ATOM   4754  C   ASN 1 362     163.024 147.587 121.459  1.00284.25           C
ATOM   4755  O   ASN 1 362     163.158 147.091 122.579  1.00284.25           O
ATOM   4756  CB  ASN 1 362     162.820 146.541 119.124  1.00284.25           C
ATOM   4757  CG  ASN 1 362     161.775 145.527 119.590  1.00284.25           C
ATOM   4758  OD1 ASN 1 362     160.917 145.813 120.431  1.00284.25           O
ATOM   4759  ND2 ASN 1 362     161.856 144.323 119.039  1.00284.25           N
ATOM   4760  H   ASN 1 362     164.357 145.399 121.497  1.00  0.00           H
ATOM   4761  HA  ASN 1 362     164.390 147.831 119.865  1.00  0.00           H
ATOM   4762 1HB  ASN 1 362     162.297 147.394 118.691  1.00  0.00           H
ATOM   4763 2HB  ASN 1 362     163.409 146.080 118.332  1.00  0.00           H
ATOM   4764 1HD2 ASN 1 362     161.203 143.610 119.297  1.00  0.00           H
ATOM   4765 2HD2 ASN 1 362     162.568 144.130 118.365  1.00  0.00           H
ATOM   4766  N   GLN 1 363     162.235 148.644 121.214  1.00270.19           N
ATOM   4767  CA  GLN 1 363     161.506 149.322 122.281  1.00270.19           C
ATOM   4768  C   GLN 1 363     160.027 148.941 122.306  1.00270.19           C
ATOM   4769  O   GLN 1 363     159.303 149.375 123.208  1.00270.19           O
ATOM   4770  CB  GLN 1 363     161.624 150.847 122.158  1.00270.19           C
ATOM   4771  CG  GLN 1 363     163.036 151.436 122.118  1.00270.19           C
ATOM   4772  CD  GLN 1 363     163.554 151.651 120.697  1.00270.19           C
ATOM   4773  OE1 GLN 1 363     163.346 150.822 119.810  1.00270.19           O
ATOM   4774  NE2 GLN 1 363     164.225 152.778 120.480  1.00270.19           N
ATOM   4775  H   GLN 1 363     162.144 148.979 120.266  1.00  0.00           H
ATOM   4776  HA  GLN 1 363     161.934 149.023 123.237  1.00  0.00           H
ATOM   4777 1HB  GLN 1 363     161.126 151.178 121.248  1.00  0.00           H
ATOM   4778 2HB  GLN 1 363     161.117 151.320 122.999  1.00  0.00           H
ATOM   4779 1HG  GLN 1 363     163.031 152.401 122.623  1.00  0.00           H
ATOM   4780 2HG  GLN 1 363     163.718 150.753 122.624  1.00  0.00           H
ATOM   4781 1HE2 GLN 1 363     164.590 152.976 119.570  1.00  0.00           H
ATOM   4782 2HE2 GLN 1 363     164.367 153.427 121.227  1.00  0.00           H
ATOM   4783  N   ALA 1 364     159.557 148.132 121.359  1.00251.02           N
ATOM   4784  CA  ALA 1 364     158.133 148.073 121.017  1.00251.02           C
ATOM   4785  C   ALA 1 364     157.445 147.067 121.936  1.00251.02           C
ATOM   4786  O   ALA 1 364     157.100 145.957 121.530  1.00251.02           O
ATOM   4787  CB  ALA 1 364     157.938 147.711 119.548  1.00251.02           C
ATOM   4788  H   ALA 1 364     160.208 147.540 120.862  1.00  0.00           H
ATOM   4789  HA  ALA 1 364     157.703 149.058 121.193  1.00  0.00           H
ATOM   4790 1HB  ALA 1 364     156.873 147.674 119.321  1.00  0.00           H
ATOM   4791 2HB  ALA 1 364     158.417 148.464 118.921  1.00  0.00           H
ATOM   4792 3HB  ALA 1 364     158.385 146.738 119.352  1.00  0.00           H
ATOM   4793  N   PHE 1 365     157.232 147.470 123.186  1.00260.10           N
ATOM   4794  CA  PHE 1 365     156.473 146.678 124.140  1.00260.10           C
ATOM   4795  C   PHE 1 365     155.243 147.465 124.572  1.00260.10           C
ATOM   4796  O   PHE 1 365     155.291 148.691 124.711  1.00260.10           O
ATOM   4797  CB  PHE 1 365     157.313 146.318 125.368  1.00260.10           C
ATOM   4798  CG  PHE 1 365     158.533 145.503 125.057  1.00260.10           C
ATOM   4799  CD1 PHE 1 365     158.463 144.413 124.206  1.00260.10           C
ATOM   4800  CD2 PHE 1 365     159.754 145.824 125.629  1.00260.10           C
ATOM   4801  CE1 PHE 1 365     159.591 143.661 123.922  1.00260.10           C
ATOM   4802  CE2 PHE 1 365     160.885 145.078 125.353  1.00260.10           C
ATOM   4803  CZ  PHE 1 365     160.802 143.993 124.498  1.00260.10           C
ATOM   4804  H   PHE 1 365     157.613 148.359 123.477  1.00  0.00           H
ATOM   4805  HA  PHE 1 365     156.168 145.751 123.654  1.00  0.00           H
ATOM   4806 1HB  PHE 1 365     157.634 147.231 125.869  1.00  0.00           H
ATOM   4807 2HB  PHE 1 365     156.703 145.756 126.074  1.00  0.00           H
ATOM   4808  HD1 PHE 1 365     157.506 144.149 123.757  1.00  0.00           H
ATOM   4809  HD2 PHE 1 365     159.817 146.680 126.303  1.00  0.00           H
ATOM   4810  HE1 PHE 1 365     159.522 142.811 123.244  1.00  0.00           H
ATOM   4811  HE2 PHE 1 365     161.839 145.341 125.808  1.00  0.00           H
ATOM   4812  HZ  PHE 1 365     161.690 143.402 124.280  1.00  0.00           H
ATOM   4813  N   GLU 1 366     154.138 146.752 124.783  1.00251.30           N
ATOM   4814  CA  GLU 1 366     152.879 147.365 125.185  1.00251.30           C
ATOM   4815  C   GLU 1 366     152.320 146.619 126.388  1.00251.30           C
ATOM   4816  O   GLU 1 366     152.642 145.448 126.605  1.00251.30           O
ATOM   4817  CB  GLU 1 366     151.842 147.363 124.045  1.00251.30           C
ATOM   4818  CG  GLU 1 366     152.214 148.186 122.815  1.00251.30           C
ATOM   4819  CD  GLU 1 366     152.995 147.393 121.781  1.00251.30           C
ATOM   4820  OE1 GLU 1 366     152.621 146.233 121.509  1.00251.30           O
ATOM   4821  OE2 GLU 1 366     153.985 147.931 121.240  1.00251.30           O
ATOM   4822  H   GLU 1 366     154.180 145.751 124.660  1.00  0.00           H
ATOM   4823  HA  GLU 1 366     153.071 148.403 125.459  1.00  0.00           H
ATOM   4824 1HB  GLU 1 366     151.672 146.340 123.710  1.00  0.00           H
ATOM   4825 2HB  GLU 1 366     150.893 147.748 124.416  1.00  0.00           H
ATOM   4826 1HG  GLU 1 366     151.302 148.561 122.352  1.00  0.00           H
ATOM   4827 2HG  GLU 1 366     152.808 149.043 123.130  1.00  0.00           H
ATOM   4828  N   ILE 1 367     151.480 147.300 127.163  1.00207.15           N
ATOM   4829  CA  ILE 1 367     150.872 146.723 128.354  1.00207.15           C
ATOM   4830  C   ILE 1 367     149.522 147.398 128.580  1.00207.15           C
ATOM   4831  O   ILE 1 367     149.275 148.512 128.108  1.00207.15           O
ATOM   4832  CB  ILE 1 367     151.819 146.859 129.582  1.00207.15           C
ATOM   4833  CG1 ILE 1 367     151.435 145.912 130.727  1.00207.15           C
ATOM   4834  CG2 ILE 1 367     151.913 148.302 130.063  1.00207.15           C
ATOM   4835  CD1 ILE 1 367     152.508 145.748 131.772  1.00207.15           C
ATOM   4836  H   ILE 1 367     151.261 148.254 126.912  1.00  0.00           H
ATOM   4837  HA  ILE 1 367     150.693 145.665 128.173  1.00  0.00           H
ATOM   4838  HB  ILE 1 367     152.819 146.523 129.309  1.00  0.00           H
ATOM   4839 1HG1 ILE 1 367     150.535 146.283 131.219  1.00  0.00           H
ATOM   4840 2HG1 ILE 1 367     151.202 144.927 130.323  1.00  0.00           H
ATOM   4841 1HG2 ILE 1 367     152.583 148.357 130.921  1.00  0.00           H
ATOM   4842 2HG2 ILE 1 367     152.300 148.929 129.260  1.00  0.00           H
ATOM   4843 3HG2 ILE 1 367     150.923 148.655 130.352  1.00  0.00           H
ATOM   4844 1HD1 ILE 1 367     152.160 145.064 132.547  1.00  0.00           H
ATOM   4845 2HD1 ILE 1 367     153.408 145.343 131.308  1.00  0.00           H
ATOM   4846 3HD1 ILE 1 367     152.733 146.716 132.217  1.00  0.00           H
ATOM   4847  N   SER 1 368     148.623 146.691 129.261  1.00198.34           N
ATOM   4848  CA  SER 1 368     147.341 147.232 129.679  1.00198.34           C
ATOM   4849  C   SER 1 368     147.134 146.959 131.162  1.00198.34           C
ATOM   4850  O   SER 1 368     147.664 145.995 131.720  1.00198.34           O
ATOM   4851  CB  SER 1 368     146.191 146.629 128.867  1.00198.34           C
ATOM   4852  OG  SER 1 368     146.359 146.885 127.484  1.00198.34           O
ATOM   4853  H   SER 1 368     148.854 145.735 129.493  1.00  0.00           H
ATOM   4854  HA  SER 1 368     147.349 148.309 129.513  1.00  0.00           H
ATOM   4855 1HB  SER 1 368     146.148 145.553 129.038  1.00  0.00           H
ATOM   4856 2HB  SER 1 368     145.246 147.051 129.207  1.00  0.00           H
ATOM   4857  HG  SER 1 368     147.092 147.501 127.416  1.00  0.00           H
ATOM   4858  N   LEU 1 369     146.368 147.832 131.807  1.00188.63           N
ATOM   4859  CA  LEU 1 369     146.121 147.701 133.232  1.00188.63           C
ATOM   4860  C   LEU 1 369     144.627 147.548 133.474  1.00188.63           C
ATOM   4861  O   LEU 1 369     143.823 148.331 132.964  1.00188.63           O
ATOM   4862  CB  LEU 1 369     146.670 148.914 133.997  1.00188.63           C
ATOM   4863  CG  LEU 1 369     146.528 149.002 135.519  1.00188.63           C
ATOM   4864  CD1 LEU 1 369     147.321 147.915 136.222  1.00188.63           C
ATOM   4865  CD2 LEU 1 369     146.962 150.372 136.007  1.00188.63           C
ATOM   4866  H   LEU 1 369     145.947 148.600 131.304  1.00  0.00           H
ATOM   4867  HA  LEU 1 369     146.633 146.808 133.591  1.00  0.00           H
ATOM   4868 1HB  LEU 1 369     147.739 148.991 133.806  1.00  0.00           H
ATOM   4869 2HB  LEU 1 369     146.187 149.813 133.614  1.00  0.00           H
ATOM   4870  HG  LEU 1 369     145.488 148.837 135.798  1.00  0.00           H
ATOM   4871 1HD1 LEU 1 369     147.194 148.012 137.301  1.00  0.00           H
ATOM   4872 2HD1 LEU 1 369     146.960 146.937 135.902  1.00  0.00           H
ATOM   4873 3HD1 LEU 1 369     148.375 148.013 135.970  1.00  0.00           H
ATOM   4874 1HD2 LEU 1 369     146.857 150.423 137.092  1.00  0.00           H
ATOM   4875 2HD2 LEU 1 369     148.005 150.542 135.736  1.00  0.00           H
ATOM   4876 3HD2 LEU 1 369     146.339 151.137 135.546  1.00  0.00           H
ATOM   4877  N   TYR 1 370     144.270 146.534 134.257  1.00192.51           N
ATOM   4878  CA  TYR 1 370     142.886 146.212 134.568  1.00192.51           C
ATOM   4879  C   TYR 1 370     142.669 146.408 136.060  1.00192.51           C
ATOM   4880  O   TYR 1 370     143.463 145.933 136.877  1.00192.51           O
ATOM   4881  CB  TYR 1 370     142.531 144.772 134.171  1.00192.51           C
ATOM   4882  CG  TYR 1 370     142.554 144.502 132.681  1.00192.51           C
ATOM   4883  CD1 TYR 1 370     143.754 144.383 131.988  1.00192.51           C
ATOM   4884  CD2 TYR 1 370     141.371 144.349 131.972  1.00192.51           C
ATOM   4885  CE1 TYR 1 370     143.771 144.135 130.629  1.00192.51           C
ATOM   4886  CE2 TYR 1 370     141.380 144.101 130.610  1.00192.51           C
ATOM   4887  CZ  TYR 1 370     142.582 143.994 129.945  1.00192.51           C
ATOM   4888  OH  TYR 1 370     142.599 143.745 128.592  1.00192.51           O
ATOM   4889  H   TYR 1 370     145.007 145.967 134.648  1.00  0.00           H
ATOM   4890  HA  TYR 1 370     142.239 146.886 134.007  1.00  0.00           H
ATOM   4891 1HB  TYR 1 370     143.229 144.081 134.644  1.00  0.00           H
ATOM   4892 2HB  TYR 1 370     141.534 144.530 134.535  1.00  0.00           H
ATOM   4893  HD1 TYR 1 370     144.701 144.485 132.517  1.00  0.00           H
ATOM   4894  HD2 TYR 1 370     140.413 144.424 132.487  1.00  0.00           H
ATOM   4895  HE1 TYR 1 370     144.721 144.044 130.104  1.00  0.00           H
ATOM   4896  HE2 TYR 1 370     140.439 143.992 130.070  1.00  0.00           H
ATOM   4897  HH  TYR 1 370     141.729 143.917 128.226  1.00  0.00           H
ATOM   4898  N   GLY 1 371     141.591 147.103 136.412  1.00200.29           N
ATOM   4899  CA  GLY 1 371     141.226 147.253 137.802  1.00200.29           C
ATOM   4900  C   GLY 1 371     139.757 146.968 138.021  1.00200.29           C
ATOM   4901  O   GLY 1 371     139.068 146.436 137.148  1.00200.29           O
ATOM   4902  H   GLY 1 371     141.015 147.536 135.702  1.00  0.00           H
ATOM   4903 1HA  GLY 1 371     141.823 146.573 138.410  1.00  0.00           H
ATOM   4904 2HA  GLY 1 371     141.454 148.266 138.131  1.00  0.00           H
ATOM   4905  N   THR 1 372     139.286 147.327 139.218  1.00224.27           N
ATOM   4906  CA  THR 1 372     137.911 147.031 139.605  1.00224.27           C
ATOM   4907  C   THR 1 372     136.951 148.133 139.173  1.00224.27           C
ATOM   4908  O   THR 1 372     135.738 147.910 139.092  1.00224.27           O
ATOM   4909  CB  THR 1 372     137.823 146.819 141.117  1.00224.27           C
ATOM   4910  OG1 THR 1 372     138.201 148.026 141.792  1.00224.27           O
ATOM   4911  CG2 THR 1 372     138.740 145.691 141.556  1.00224.27           C
ATOM   4912  H   THR 1 372     139.888 147.810 139.869  1.00  0.00           H
ATOM   4913  HA  THR 1 372     137.599 146.114 139.103  1.00  0.00           H
ATOM   4914  HB  THR 1 372     136.798 146.573 141.391  1.00  0.00           H
ATOM   4915  HG1 THR 1 372     138.662 148.604 141.179  1.00  0.00           H
ATOM   4916 1HG2 THR 1 372     138.662 145.557 142.634  1.00  0.00           H
ATOM   4917 2HG2 THR 1 372     138.447 144.769 141.053  1.00  0.00           H
ATOM   4918 3HG2 THR 1 372     139.769 145.935 141.294  1.00  0.00           H
ATOM   4919  N   VAL 1 373     137.470 149.324 138.893  1.00220.06           N
ATOM   4920  CA  VAL 1 373     136.639 150.456 138.512  1.00220.06           C
ATOM   4921  C   VAL 1 373     136.673 150.715 137.009  1.00220.06           C
ATOM   4922  O   VAL 1 373     135.629 150.959 136.403  1.00220.06           O
ATOM   4923  CB  VAL 1 373     137.050 151.717 139.300  1.00220.06           C
ATOM   4924  CG1 VAL 1 373     136.257 152.917 138.817  1.00220.06           C
ATOM   4925  CG2 VAL 1 373     136.821 151.506 140.789  1.00220.06           C
ATOM   4926  H   VAL 1 373     138.471 149.445 138.945  1.00  0.00           H
ATOM   4927  HA  VAL 1 373     135.601 150.219 138.748  1.00  0.00           H
ATOM   4928  HB  VAL 1 373     138.107 151.917 139.124  1.00  0.00           H
ATOM   4929 1HG1 VAL 1 373     136.555 153.801 139.381  1.00  0.00           H
ATOM   4930 2HG1 VAL 1 373     136.453 153.080 137.757  1.00  0.00           H
ATOM   4931 3HG1 VAL 1 373     135.193 152.734 138.967  1.00  0.00           H
ATOM   4932 1HG2 VAL 1 373     137.116 152.403 141.332  1.00  0.00           H
ATOM   4933 2HG2 VAL 1 373     135.766 151.302 140.969  1.00  0.00           H
ATOM   4934 3HG2 VAL 1 373     137.418 150.661 141.133  1.00  0.00           H
ATOM   4935  N   ALA 1 374     137.846 150.674 136.386  1.00203.70           N
ATOM   4936  CA  ALA 1 374     137.933 150.996 134.967  1.00203.70           C
ATOM   4937  C   ALA 1 374     139.025 150.150 134.320  1.00203.70           C
ATOM   4938  O   ALA 1 374     139.797 149.467 135.000  1.00203.70           O
ATOM   4939  CB  ALA 1 374     138.176 152.496 134.772  1.00203.70           C
ATOM   4940  H   ALA 1 374     138.687 150.421 136.885  1.00  0.00           H
ATOM   4941  HA  ALA 1 374     136.984 150.729 134.500  1.00  0.00           H
ATOM   4942 1HB  ALA 1 374     138.239 152.719 133.707  1.00  0.00           H
ATOM   4943 2HB  ALA 1 374     137.354 153.058 135.214  1.00  0.00           H
ATOM   4944 3HB  ALA 1 374     139.110 152.778 135.257  1.00  0.00           H
ATOM   4945  N   GLU 1 375     139.080 150.203 132.990  1.00221.57           N
ATOM   4946  CA  GLU 1 375     140.020 149.419 132.203  1.00221.57           C
ATOM   4947  C   GLU 1 375     140.666 150.329 131.168  1.00221.57           C
ATOM   4948  O   GLU 1 375     139.988 151.112 130.500  1.00221.57           O
ATOM   4949  CB  GLU 1 375     139.294 148.217 131.563  1.00221.57           C
ATOM   4950  CG  GLU 1 375     140.109 147.313 130.625  1.00221.57           C
ATOM   4951  CD  GLU 1 375     139.993 147.650 129.139  1.00221.57           C
ATOM   4952  OE1 GLU 1 375     139.090 148.408 128.733  1.00221.57           O
ATOM   4953  OE2 GLU 1 375     140.833 147.144 128.364  1.00221.57           O
ATOM   4954  H   GLU 1 375     138.436 150.820 132.515  1.00  0.00           H
ATOM   4955  HA  GLU 1 375     140.802 149.047 132.868  1.00  0.00           H
ATOM   4956 1HB  GLU 1 375     138.904 147.568 132.346  1.00  0.00           H
ATOM   4957 2HB  GLU 1 375     138.445 148.573 130.979  1.00  0.00           H
ATOM   4958 1HG  GLU 1 375     141.162 147.379 130.899  1.00  0.00           H
ATOM   4959 2HG  GLU 1 375     139.789 146.281 130.763  1.00  0.00           H
ATOM   4960  N   SER 1 376     141.988 150.218 131.045  1.00210.02           N
ATOM   4961  CA  SER 1 376     142.759 150.951 130.050  1.00210.02           C
ATOM   4962  C   SER 1 376     142.872 150.102 128.795  1.00210.02           C
ATOM   4963  O   SER 1 376     143.246 148.928 128.863  1.00210.02           O
ATOM   4964  CB  SER 1 376     144.150 151.313 130.572  1.00210.02           C
ATOM   4965  OG  SER 1 376     144.877 150.148 130.912  1.00210.02           O
ATOM   4966  H   SER 1 376     142.468 149.593 131.676  1.00  0.00           H
ATOM   4967  HA  SER 1 376     142.231 151.878 129.819  1.00  0.00           H
ATOM   4968 1HB  SER 1 376     144.690 151.874 129.809  1.00  0.00           H
ATOM   4969 2HB  SER 1 376     144.055 151.956 131.446  1.00  0.00           H
ATOM   4970  HG  SER 1 376     144.225 149.452 131.023  1.00  0.00           H
ATOM   4971  N   GLU 1 377     142.541 150.700 127.647  1.00240.60           N
ATOM   4972  CA  GLU 1 377     142.572 149.963 126.387  1.00240.60           C
ATOM   4973  C   GLU 1 377     143.992 149.542 126.028  1.00240.60           C
ATOM   4974  O   GLU 1 377     144.240 148.377 125.698  1.00240.60           O
ATOM   4975  CB  GLU 1 377     141.964 150.817 125.272  1.00240.60           C
ATOM   4976  CG  GLU 1 377     141.857 150.113 123.930  1.00240.60           C
ATOM   4977  CD  GLU 1 377     141.192 150.975 122.874  1.00240.60           C
ATOM   4978  OE1 GLU 1 377     140.816 152.123 123.193  1.00240.60           O
ATOM   4979  OE2 GLU 1 377     141.044 150.505 121.727  1.00240.60           O
ATOM   4980  H   GLU 1 377     142.265 151.671 127.641  1.00  0.00           H
ATOM   4981  HA  GLU 1 377     141.978 149.056 126.502  1.00  0.00           H
ATOM   4982 1HB  GLU 1 377     140.965 151.138 125.563  1.00  0.00           H
ATOM   4983 2HB  GLU 1 377     142.568 151.715 125.132  1.00  0.00           H
ATOM   4984 1HG  GLU 1 377     142.857 149.845 123.592  1.00  0.00           H
ATOM   4985 2HG  GLU 1 377     141.288 149.193 124.060  1.00  0.00           H
ATOM   4986  N   ASN 1 378     144.937 150.476 126.112  1.00217.98           N
ATOM   4987  CA  ASN 1 378     146.354 150.190 125.928  1.00217.98           C
ATOM   4988  C   ASN 1 378     147.159 151.361 126.468  1.00217.98           C
ATOM   4989  O   ASN 1 378     146.684 152.500 126.468  1.00217.98           O
ATOM   4990  CB  ASN 1 378     146.692 149.896 124.451  1.00217.98           C
ATOM   4991  CG  ASN 1 378     146.266 151.009 123.488  1.00217.98           C
ATOM   4992  OD1 ASN 1 378     146.769 152.132 123.524  1.00217.98           O
ATOM   4993  ND2 ASN 1 378     145.322 150.682 122.612  1.00217.98           N
ATOM   4994  H   ASN 1 378     144.649 151.422 126.314  1.00  0.00           H
ATOM   4995  HA  ASN 1 378     146.608 149.306 126.515  1.00  0.00           H
ATOM   4996 1HB  ASN 1 378     147.767 149.747 124.347  1.00  0.00           H
ATOM   4997 2HB  ASN 1 378     146.203 148.972 124.142  1.00  0.00           H
ATOM   4998 1HD2 ASN 1 378     144.996 151.359 121.953  1.00  0.00           H
[truncated: 193,262 more chars]
