# Supplementary material for: Structure of dimeric lipoprotein lipase reveals a pore adjacent to the active site
Source: Nat Commun. 2023 May 4;14:2569. doi: 10.1038/s41467-023-38243-9 (PMC10160067; doi:10.1038/s41467-023-38243-9)
Supplement: Supplementary file 12 — Supplementary Dataset 9 [file 41467_2023_38243_MOESM12_ESM.xlsx]

## Sheet: Sheet1
bLPL Residue Number	Residue	Buried Area Percentage	𝚫G (Solvation Energy)	hLPL Residue Number		bLPL Residue Number	Residue	Buried Area Percentage	𝚫G (Solvation Energy)	hLPL Residue Number		hLPL Residue Number	Residue	Buried Area Percentage	𝚫G (Solvation Energy)	bLPL Residue Number
LPL Helix C-term to C-term Helical Interface						LPL Homodimer C-term to C-term Dimeric Interface						LPL/GPIHBP1 Heterodimer Interface from PDB 6OB0
422	ASN	0.1	-0.08	419		370	TYR	0.8	0.59	367		367	TYR	0.8	0.47	370
423	TRP	0.4	0.20	420		371	GLY	0.3	-0.05	368		368	GLY	1	-0.16	371
424	TRP	0.1	0.13	421		372	THR	0.6	-0.04	369		369	THR	0.7	0.33	372
425	SER	0.7	0.49	422		373	VAL	0.3	-0.09	370		370	VAL	0.1	-0.03	373
452	LYS	0.3	0.16	449		374	ALA	0.4	0.14	371		371	ALA	0.2	0.04	374
453	MET	0.5	1.48	450		375	GLU	0.5	0.36	372		372	GLU	0.1	-0.11	375
461	SER	0.1	0.01	458		406	LEU	0.5	0.63	403		374	GLU	0.2	-0.17	377
462	PRO	0.1	-0.04	459		407	MET	0.8	0.83	404		401	GLU	0.2	0.1	404
464	ILE	0.4	0.52	461		409	LYS	0.5	-0.25	406		403	LEU	1	1.29	406
						450	ARG	0.3	0.38	447		404	MET	1	1.57	407
N-term to C-term Helical Interface						453	MET	0.1	0.04	450		406	LYS	0.5	-1.02	409
39	ASP	0.2	0.05	36		462	PRO	0.1	0.12	459		430	LYS	0.3	0.19	433
41	GLU	0.2	0.24	38		464	ILE	0.7	0.79	461		440	LYS	0.7	-0.25	443
118	SER	0.1	-0.03	115		466	VAL	0.6	0.52	463		443	ILE	0.4	0.24	446
119	ARG	0.6	-0.71	116								445	CYS	0.8	0.93	448
122	GLN	0.6	-0.55	119		Highlighted residues match interface residues from 6OB0 LPL/GPI interface						446	SER	0.7	-0.11	449
123	HIS	0.2	0.24	120								447	ARG	0.9	-1.63	450
125	PRO	0.6	0.39	122								448	GLU	0.6	-0.13	451
126	VAL	1	0.92	123								461	VAL	0.1	0.01	464
129	GLY	0.5	0.17	126								463	VAL	0.9	0.78	466
130	TYR	1	0.09	127								464	LYS	1	-0.27	467
133	LEU	0.6	0.63	130								465	CYS	1	0.57	468
190	PRO	0.1	-0.01	187								466	HIS	0.6	-0.49	469
191	ASN	0.6	-0.13	188								467	ASP	0.9	-0.08	470
193	GLU	0.1	-0.00	190								468	LYS	0.1	0.03	471
221	GLY	0.1	-0.02	218								469	SER	0.5	0.13	472
222	ARG	0.2	-0.69	219								471	ASN	0.1	-0.05	474
370	TYR	1	0.46	367
371	GLY	1	-0.17	368									Highlighted residues match LPL homodimer interface
372	THR	0.7	0.32	369
373	VAL	0.3	0.20	370
374	ALA	0.1	0.01	371
375	GLU	0.5	-0.42	372
377	GLU	0.1	-0.05	374
406	LEU	0.5	0.60	403
407	MET	0.9	1.46	404
409	LYS	0.5	-0.56	406
450	ARG	0.3	-1.12	447
452	LYS	0.2	-0.68	449
464	ILE	0.6	0.86	461
			Highlighted residues match LPL homodimer interface
