# Supplementary material for: Structure of dimeric lipoprotein lipase reveals a pore adjacent to the active site
Source: Nat Commun. 2023 May 4;14:2569. doi: 10.1038/s41467-023-38243-9 (PMC10160067; doi:10.1038/s41467-023-38243-9)
Supplement: Supplementary file 17 — Source Data [file 41467_2023_38243_MOESM17_ESM.xlsx]

## Sheet: Figure 1D
Source Data 1D
Global FSC
Spatial Frequency	Directional FSC
0	1
0.00355114	1
0.00710227	0.999999
0.0106534	0.999997
0.0142045	0.999996
0.0177557	0.999994
0.0213068	0.999987
0.024858	0.999973
0.0284091	0.999946
0.0319602	0.999934
0.0355114	0.99992
0.0390625	0.999869
0.0426136	0.999752
0.0461648	0.999512
0.0497159	0.999023
0.0532671	0.998265
0.0568182	0.997003
0.0603693	0.995392
0.0639205	0.99269
0.0674716	0.989096
0.0710227	0.985029
0.0745739	0.982272
0.078125	0.980962
0.0816761	0.980666
0.0852273	0.976709
0.0887784	0.971208
0.0923295	0.968019
0.0958807	0.959594
0.0994318	0.953159
0.102983	0.948321
0.106534	0.939876
0.110085	0.938841
0.113636	0.940569
0.117188	0.94716
0.120739	0.943543
0.12429	0.929462
0.127841	0.916937
0.131392	0.904006
0.134943	0.882478
0.138494	0.874024
0.142045	0.851317
0.145597	0.830103
0.149148	0.856919
0.152699	0.859154
0.15625	0.859794
0.159801	0.866291
0.163352	0.844286
0.166903	0.832601
0.170455	0.851926
0.174006	0.837225
0.177557	0.813132
0.181108	0.800862
0.184659	0.819237
0.18821	0.832007
0.191761	0.826124
0.195312	0.800466
0.198864	0.787635
0.202415	0.811218
0.205966	0.83499
0.209517	0.820434
0.213068	0.769542
0.216619	0.725154
0.22017	0.708932
0.223722	0.703417
0.227273	0.688837
0.230824	0.634338
0.234375	0.540649
0.237926	0.452649
0.241477	0.39372
0.245028	0.334735
0.24858	0.270137
0.252131	0.196239
0.255682	0.158932
0.259233	0.134551
0.262784	0.111916
0.266335	0.101725
0.269886	0.086205
0.273438	0.0564246
0.276989	0.0493654
0.28054	0.0445539
0.284091	0.0324112
0.287642	0.0139582
0.291193	0.0121846
0.294744	0.00859527
0.298295	-0.0059276
0.301847	-0.0122816
0.305398	0.00650173
0.308949	0.0253537
0.3125	0.0176472
0.316051	-0.0003782
0.319602	0.00143654
0.323153	0.0155621
0.326705	0.0141387
0.330256	0.00464761
0.333807	0.0126845
0.337358	0.027599
0.340909	0.0403848
0.34446	0.0318053
0.348011	0.0151084
0.351562	0.00445805
0.355114	-0.0073218
0.358665	-0.0158608
0.362216	-0.0151356
0.365767	-0.0116404
0.369318	-0.0054881
0.372869	-0.018381
0.37642	-0.0186629
0.379972	-0.0049574
0.383523	-0.0069529
0.387074	-0.0087401
0.390625	0.0034635
0.394176	-0.007936
0.397727	-0.0081181
0.401278	-0.0166343
0.40483	-0.0184854
0.408381	-0.003852
0.411932	0.0113165
0.415483	0.0192366
0.419034	0.00576831
0.422585	-0.0038982
0.426136	-0.0020581
0.429688	-0.0102183
0.433239	-0.000648
0.43679	0.0021698
0.440341	-0.0121245
0.443892	0.00425791
0.447443	0.0101658
0.450994	-0.0094994
0.454545	-0.019108
0.458097	-0.0204863
0.461648	0.00951838
0.465199	0.0242737
0.46875	0.024098
0.472301	0.0299108
0.475852	0.0301964
0.479403	0.0147786
0.482955	-0.009313
0.486506	-0.0050085
0.490057	0.022741
0.493608	-0.0021302
0.497159	-0.010284
0.50071	-0.004975
0.504261	0.0169405
0.507812	0.0344929
0.511364	0.0286979
0.514915	0.00909576
0.518466	-0.0094738
0.522017	-0.0255341
0.525568	-0.0132431
0.529119	0.0047659
0.53267	0.00539692
0.536222	-0.0129316
0.539773	-0.0068833
0.543324	0.00655848
0.546875	0.0041476
0.550426	-0.0064342
0.553977	-0.0079625
0.557528	-0.0065965
0.56108	-0.0181968
0.564631	-0.0222079
0.568182	-0.0037813

## Sheet: Figure 2C
Source Data 2C				Pore lining residues: 79,81,90,92,94,95,98,99,102,105,106,157,159,161,185,267,268,271,275,278,282,318
Pore characteristics
LayerId	Radius	FreeRadius	BRadius	LocalMinimum	StartDistance	EndDistance	Charge	Ionizable	Hydropathy	Hydrophobicity	Polarity	Mutability	LogP	LogD	LogS		T	Distance	Radius	FreeRadius	BRadius	X	Y	Z
1	2.05	4.53	5.08	0	0	0.6	0	2	-1.48	0.23	25.34	62	1.46	0.16	0.11		0	0	2.047	4.526	5.082	139.039	182.605	145.738
2	1.89	3.26	4.89	1	0.6	3.08	-1	1	-0.67	0.44	17.29	59	1.72	0.85	-0.34		0.003	0.228	1.996	4.409	5.021	139.01	182.463	145.562
3	2.21	3.21	5.21	0	3.08	3.1	0	2	-1.63	0.23	25.97	65	1.27	0.02	0.15		0.006	0.454	1.95	4.294	4.966	138.981	182.324	145.387
4	2.19	3.2	5.18	1	3.1	3.12	0	2	-1.73	-0.07	34.08	70	0.96	-0.71	0.68		0.009	0.677	1.914	4.185	4.923	138.952	182.186	145.213
5	2.19	3.18	5.17	1	3.12	3.51	0	2	-1.63	0.23	25.97	65	1.27	0.02	0.15		0.012	0.896	1.892	4.083	4.898	138.922	182.052	145.042
6	1.87	3.27	4.85	1	3.51	6.45	1	1	-1	0.68	17.99	61	1.53	0.73	-0.54		0.015	1.11	1.886	3.991	4.891	138.892	181.922	144.875
7	2.06	3.82	5	0	6.45	7.56	1	1	0.2	0.8	13.52	59	1.67	1.07	-0.85		0.018	1.317	1.892	3.906	4.898	138.861	181.799	144.712
8	2.01	3.68	4.96	1	7.56	8.13	0	0	1.77	1.2	0.7	51	2.25	2.25	-1.68		0.021	1.516	1.908	3.829	4.916	138.829	181.682	144.554
9	2.12	3.53	5.02	0	8.13	8.95	0	0	2.03	1.24	0.61	51	2.31	2.31	-1.71		0.023	1.706	1.931	3.758	4.939	138.796	181.573	144.402
10	2.16	3.66	5.04	0	8.95	9.33	0	0	1.55	1.03	13.11	61	1.76	1.74	-1.4		0.026	1.885	1.957	3.692	4.965	138.762	181.473	144.258
11	1.97	4.01	4.75	0	9.33	10.49	0	0	3.3	1.25	0.24	52	2.29	2.29	-1.8		0.029	2.052	1.981	3.631	4.988	138.727	181.384	144.121
12	1.49	3.53	4.27	1	10.49	14.14	0	0	3.47	1.21	0.2	53	2.22	2.22	-1.8		0.032	2.206	1.998	3.574	5.006	138.691	181.306	143.993
13	1.68	3.25	4.48	0	14.14	14.86	0	0	3.55	1.19	0.19	53	2.18	2.18	-1.8		0.035	2.348	2.012	3.52	5.019	138.654	181.239	143.874
14	1.6	3.62	4.37	1	14.86	15.56	0	0	3.47	1.21	0.2	53	2.22	2.22	-1.8		0.038	2.477	2.025	3.47	5.033	138.617	181.182	143.764
15	1.68	3.91	4.44	0	15.56	16.01	0	0	3.55	1.19	0.19	53	2.18	2.18	-1.8		0.041	2.594	2.045	3.424	5.052	138.58	181.133	143.664
16	1.41	3.77	4.19	1	16.01	17.7	0	0	3.8	1.14	0.13	54	2.08	2.08	-1.79		0.044	2.699	2.072	3.381	5.079	138.545	181.093	143.573
17	1.51	3.84	4.24	0	17.7	19.41	0	0	3.9	1.14	0.13	65	2.01	2.01	-1.67		0.047	2.792	2.104	3.341	5.11	138.511	181.06	143.493
18	1.54	3.69	4.22	0	19.41	21.07	0	0	3.93	1.14	0.13	68	1.99	1.99	-1.63		0.05	2.873	2.136	3.306	5.142	138.48	181.034	143.423
19	2.28	3.24	4.96	0	21.07	22.43	0	0	3.9	1.14	0.13	65	2.01	2.01	-1.67		0.053	2.941	2.165	3.275	5.17	138.453	181.013	143.364
20	2.56	2.98	5.24	0	22.43	22.9	-1	1	2.08	0.57	12.57	70	1.61	0.96	-0.66		0.056	2.997	2.187	3.249	5.193	138.428	180.998	143.316
21	2.42	2.75	5.08	1	22.9	23.16	0	0	2.85	0.65	0.94	68	1.28	1.28	-1.02		0.059	3.04	2.202	3.228	5.207	138.409	180.986	143.28
22	2.56	2.86	5.28	0	23.16	23.7	-1	1	1.03	0.08	13.39	76	0.88	0.23	-0.01		0.062	3.071	2.208	3.213	5.209	138.394	180.977	143.254
23	2.41	3.22	5.15	0	23.7	24.49	-1	1	1.58	0.29	10.73	70	1.12	0.6	-0.37		0.065	3.09	2.205	3.203	5.201	138.384	180.971	143.239
24	2.06	3.86	4.81	0	24.49	25.32	-1	1	1.37	0.38	16.72	61	1.55	0.68	-0.45		0.067	3.1	2.198	3.197	5.188	138.378	180.967	143.232
25	1.49	2.88	4.27	1	25.32	27.36	-1	1	2.08	0.57	12.57	70	1.61	0.96	-0.66		0.07	3.103	2.191	3.195	5.18	138.376	180.965	143.231
26	1.62	2.93	4.4	0	27.36	28.86	-1	1	1.5	0.38	16.72	76	1.45	0.59	-0.29		0.073	3.108	2.19	3.196	5.18	138.376	180.965	143.236
27	1.92	2.6	4.71	0	28.86	29.33	-1	1	0.8	0.56	12.94	69	1.64	0.99	-0.58		0.076	3.116	2.193	3.2	5.188	138.379	180.966	143.244
28	2.01	2.22	4.83	0	29.33	29.5	-1	1	0.56	0.29	11.03	69	1.14	0.62	-0.3		0.079	3.127	2.199	3.205	5.198	138.384	180.967	143.253
29	1.88	2.15	4.77	1	29.5	29.65	0	0	0.83	0.48	1.71	74	1.04	1.04	-0.64		0.082	3.138	2.204	3.211	5.209	138.39	180.969	143.262
30	1.92	2.13	4.81	0	29.65	30.79	-1	1	-0.25	0.08	13.76	75	0.9	0.25	0.08		0.085	3.148	2.209	3.218	5.215	138.396	180.971	143.27
31	1.76	1.96	4.72	0	30.79	32.52	-1	1	-0.85	0.49	25.93	72	1.22	0.54	-0.44		0.088	3.156	2.211	3.225	5.217	138.403	180.972	143.274
32	1.55	2.85	4.51	0	32.52	34.27	-1	1	-2.53	0.28	34.53	64	1.02	0.12	-0.15		0.091	3.162	2.211	3.231	5.213	138.409	180.972	143.273
33	1.48	2.69	4.44	1	34.27	37.18	-1	1	-2.23	0.49	26.3	60	1.31	0.64	-0.47		0.094	3.17	2.208	3.236	5.203	138.415	180.972	143.267
34	2.22	2.76	5.24	0	37.18	37.89	-1	1	-1.43	0.46	26.26	71	1.14	0.46	-0.29		0.097	3.18	2.204	3.24	5.191	138.42	180.971	143.258
35	2.28	3.18	5.32	0	37.89	41.75	0	0	-0.73	0.99	18.38	69	1.35	1.32	-1.13		0.1	3.193	2.201	3.242	5.179	138.423	180.969	143.247
36	3.76	3.95	6.75	0	41.75	42.27	0	0	-0.65	0.54	14.63	69	0.8	0.78	-0.65		0.103	3.207	2.199	3.243	5.173	138.426	180.966	143.233
37	3.72	3.66	6.66	0	42.27	42.5	1	1	-1.4	0.01	26.48	85	0.33	-0.35	0.34		0.106	3.222	2.2	3.243	5.173	138.427	180.963	143.219
38	3.65	3.68	6.58	1	42.5	42.67	1	1	0.15	0.36	24.82	85	1.25	-0.05	0.08		0.109	3.237	2.203	3.242	5.178	138.426	180.96	143.204
39	3.82	3.81	6.78	0	42.67	42.9	1	1	-1.4	0.01	26.48	85	0.33	-0.35	0.34		0.111	3.251	2.207	3.238	5.183	138.423	180.956	143.19
																	0.114	3.265	2.212	3.232	5.189	138.417	180.952	143.178
																	0.117	3.278	2.215	3.225	5.192	138.41	180.947	143.169
																	0.12	3.29	2.215	3.216	5.191	138.4	180.943	143.163
																	0.123	3.303	2.21	3.206	5.185	138.388	180.938	143.159
																	0.126	3.316	2.202	3.196	5.177	138.377	180.932	143.156
																	0.129	3.328	2.194	3.188	5.17	138.367	180.927	143.153
																	0.132	3.339	2.193	3.182	5.169	138.36	180.921	143.147
																	0.135	3.351	2.198	3.18	5.176	138.358	180.914	143.138
																	0.138	3.367	2.207	3.184	5.184	138.361	180.907	143.124
																	0.141	3.392	2.213	3.195	5.188	138.372	180.899	143.103
																	0.144	3.428	2.213	3.214	5.18	138.392	180.89	143.075
																	0.147	3.477	2.204	3.243	5.161	138.422	180.88	143.036
																	0.15	3.543	2.185	3.281	5.134	138.464	180.869	142.988
																	0.152	3.623	2.154	3.332	5.1	138.516	180.857	142.927
																	0.155	3.717	2.113	3.391	5.064	138.576	180.844	142.856
																	0.158	3.824	2.07	3.454	5.027	138.641	180.83	142.772
																	0.161	3.943	2.03	3.515	4.994	138.711	180.813	142.677
																	0.164	4.072	2.001	3.567	4.967	138.781	180.795	142.57
																	0.167	4.212	1.982	3.61	4.947	138.85	180.775	142.451
																	0.17	4.361	1.97	3.646	4.934	138.917	180.753	142.319
																	0.173	4.519	1.964	3.676	4.928	138.978	180.729	142.175
																	0.176	4.687	1.958	3.702	4.926	139.031	180.702	142.018
																	0.179	4.865	1.948	3.731	4.921	139.075	180.673	141.848
																	0.182	5.051	1.928	3.767	4.906	139.112	180.643	141.669
																	0.185	5.243	1.895	3.814	4.878	139.145	180.614	141.481
																	0.188	5.439	1.864	3.861	4.849	139.178	180.589	141.29
																	0.191	5.637	1.854	3.896	4.836	139.215	180.569	141.097
																	0.194	5.833	1.882	3.907	4.853	139.258	180.557	140.906
																	0.196	6.027	1.943	3.896	4.897	139.312	180.555	140.719
																	0.199	6.218	2.012	3.874	4.951	139.381	180.565	140.541
																	0.202	6.408	2.065	3.856	4.994	139.467	180.589	140.374
																	0.205	6.6	2.085	3.848	5.015	139.574	180.63	140.221
																	0.208	6.798	2.08	3.842	5.016	139.706	180.689	140.084
																	0.211	7.006	2.059	3.823	5.004	139.858	180.764	139.964
																	0.214	7.223	2.034	3.78	4.984	140.026	180.852	139.859
																	0.217	7.445	2.017	3.717	4.966	140.203	180.949	139.767
																	0.22	7.668	2.017	3.65	4.96	140.384	181.053	139.688
																	0.223	7.887	2.046	3.592	4.975	140.563	181.159	139.619
																	0.226	8.096	2.103	3.553	5.013	140.733	181.264	139.558
																	0.229	8.29	2.17	3.531	5.058	140.89	181.365	139.506
																	0.232	8.462	2.222	3.523	5.093	141.027	181.459	139.459
																	0.235	8.607	2.241	3.527	5.104	141.139	181.541	139.416
																	0.238	8.721	2.23	3.539	5.092	141.22	181.61	139.376
																	0.24	8.805	2.204	3.559	5.07	141.271	181.664	139.339
																	0.243	8.866	2.18	3.586	5.05	141.297	181.708	139.304
																	0.246	8.914	2.166	3.617	5.039	141.302	181.741	139.27
																	0.249	8.957	2.162	3.653	5.038	141.289	181.767	139.238
																	0.252	9.002	2.169	3.693	5.048	141.263	181.787	139.208
																	0.255	9.05	2.184	3.735	5.066	141.228	181.804	139.179
																	0.258	9.102	2.202	3.778	5.086	141.188	181.82	139.151
																	0.261	9.154	2.216	3.822	5.098	141.146	181.836	139.123
																	0.264	9.205	2.219	3.864	5.095	141.107	181.854	139.097
																	0.267	9.253	2.21	3.905	5.075	141.075	181.877	139.07
																	0.27	9.298	2.191	3.948	5.045	141.05	181.904	139.043
																	0.273	9.344	2.168	3.994	5.012	141.032	181.935	139.013
																	0.276	9.392	2.144	4.044	4.984	141.02	181.967	138.981
																	0.279	9.442	2.125	4.09	4.964	141.014	182.001	138.944
																	0.282	9.497	2.114	4.124	4.957	141.012	182.035	138.902
																	0.284	9.556	2.117	4.137	4.964	141.014	182.069	138.853
																	0.287	9.621	2.13	4.131	4.98	141.02	182.1	138.796
																	0.29	9.694	2.14	4.113	4.99	141.028	182.128	138.729
																	0.293	9.776	2.136	4.091	4.98	141.037	182.152	138.652
																	0.296	9.867	2.111	4.073	4.941	141.049	182.171	138.563
																	0.299	9.969	2.069	4.057	4.883	141.06	182.185	138.463
																	0.302	10.079	2.016	4.042	4.815	141.071	182.195	138.354
																	0.305	10.196	1.959	4.025	4.748	141.081	182.201	138.237
																	0.308	10.319	1.904	4.007	4.688	141.089	182.205	138.114
																	0.311	10.447	1.853	3.987	4.637	141.095	182.208	137.987
																	0.314	10.577	1.812	3.966	4.596	141.096	182.209	137.857
																	0.317	10.707	1.781	3.944	4.566	141.094	182.209	137.727
																	0.32	10.838	1.755	3.919	4.54	141.086	182.211	137.596
																	0.323	10.966	1.728	3.892	4.512	141.072	182.213	137.469
																	0.326	11.092	1.694	3.862	4.478	141.051	182.218	137.345
																	0.328	11.216	1.655	3.827	4.439	141.024	182.224	137.224
																	0.331	11.339	1.613	3.79	4.397	140.991	182.231	137.105
																	0.334	11.465	1.573	3.751	4.357	140.954	182.237	136.986
																	0.337	11.593	1.537	3.711	4.323	140.913	182.243	136.864
																	0.34	11.727	1.509	3.671	4.295	140.869	182.246	136.738
																	0.343	11.866	1.492	3.633	4.277	140.823	182.246	136.606
																	0.346	12.014	1.488	3.596	4.27	140.776	182.242	136.467
																	0.349	12.17	1.492	3.566	4.272	140.728	182.233	136.317
																	0.352	12.338	1.498	3.543	4.278	140.682	182.219	136.157
																	0.355	12.519	1.496	3.531	4.286	140.636	182.197	135.983
																	0.358	12.711	1.49	3.531	4.294	140.593	182.169	135.798
																	0.361	12.91	1.487	3.54	4.305	140.551	182.136	135.607
																	0.364	13.111	1.498	3.554	4.322	140.511	182.1	135.413
																	0.367	13.31	1.531	3.57	4.348	140.473	182.061	135.222
																	0.37	13.502	1.58	3.578	4.382	140.437	182.021	135.037
																	0.372	13.684	1.636	3.567	4.425	140.403	181.981	134.863
																	0.375	13.849	1.693	3.527	4.475	140.37	181.943	134.705
																	0.378	13.995	1.741	3.463	4.525	140.34	181.908	134.568
																	0.381	14.116	1.771	3.39	4.562	140.311	181.878	134.454
																	0.384	14.208	1.775	3.327	4.571	140.285	181.852	134.369
																	0.387	14.272	1.75	3.284	4.549	140.261	181.834	134.313
																	0.39	14.312	1.712	3.259	4.51	140.241	181.821	134.281
																	0.393	14.332	1.679	3.247	4.476	140.227	181.815	134.269
																	0.396	14.341	1.669	3.244	4.465	140.219	181.816	134.273
																	0.399	14.36	1.683	3.248	4.479	140.218	181.824	134.291
																	0.402	14.391	1.711	3.26	4.507	140.227	181.839	134.316
																	0.405	14.434	1.742	3.284	4.538	140.247	181.862	134.347
																	0.408	14.487	1.766	3.319	4.563	140.277	181.891	134.378
																	0.411	14.551	1.778	3.364	4.576	140.321	181.929	134.407
																	0.413	14.627	1.771	3.42	4.568	140.379	181.974	134.428
																	0.416	14.717	1.741	3.484	4.535	140.449	182.028	134.441
																	0.419	14.817	1.696	3.553	4.485	140.527	182.09	134.447
																	0.422	14.927	1.648	3.626	4.432	140.61	182.163	134.446
																	0.425	15.045	1.611	3.698	4.39	140.692	182.247	134.439
																	0.428	15.169	1.595	3.766	4.369	140.77	182.343	134.426
																	0.431	15.298	1.6	3.825	4.37	140.839	182.451	134.409
																	0.434	15.434	1.627	3.873	4.392	140.897	182.572	134.388
																	0.437	15.578	1.674	3.904	4.435	140.937	182.708	134.364
																	0.44	15.732	1.72	3.921	4.478	140.957	182.859	134.338
																	0.443	15.901	1.74	3.925	4.501	140.952	183.025	134.31
																	0.446	16.086	1.709	3.918	4.479	140.926	183.206	134.278
																	0.449	16.284	1.629	3.901	4.413	140.884	183.396	134.24
																	0.452	16.492	1.531	3.876	4.329	140.835	183.592	134.193
																	0.455	16.704	1.449	3.842	4.253	140.787	183.789	134.133
																	0.457	16.917	1.41	3.804	4.208	140.747	183.984	134.056
																	0.46	17.129	1.409	3.773	4.192	140.723	184.172	133.96
																	0.463	17.342	1.435	3.765	4.199	140.723	184.349	133.842
																	0.466	17.561	1.476	3.795	4.22	140.753	184.511	133.698
																	0.469	17.797	1.52	3.85	4.246	140.822	184.654	133.525
																	0.472	18.061	1.553	3.897	4.263	140.937	184.775	133.319
																	0.475	18.36	1.559	3.9	4.257	141.097	184.871	133.085
																	0.478	18.691	1.538	3.842	4.226	141.293	184.946	132.829
																	0.481	19.044	1.517	3.759	4.199	141.515	185.002	132.56
																	0.484	19.41	1.532	3.693	4.21	141.754	185.041	132.286
																	0.487	19.778	1.614	3.685	4.29	142	185.067	132.015
																	0.49	20.135	1.756	3.722	4.432	142.245	185.081	131.755
																	0.493	20.471	1.925	3.759	4.602	142.48	185.087	131.514
																	0.496	20.773	2.091	3.75	4.768	142.694	185.086	131.302
																	0.499	21.028	2.228	3.675	4.903	142.878	185.081	131.125
																	0.501	21.226	2.326	3.564	4.999	143.024	185.074	130.991
																	0.504	21.365	2.379	3.457	5.05	143.129	185.068	130.901
																	0.507	21.453	2.382	3.386	5.052	143.2	185.063	130.849
																	0.51	21.499	2.352	3.354	5.022	143.24	185.06	130.826
																	0.513	21.516	2.316	3.347	4.986	143.257	185.06	130.826
																	0.516	21.531	2.301	3.352	4.972	143.256	185.064	130.84
																	0.519	21.559	2.318	3.36	4.988	143.241	185.072	130.863
																	0.522	21.594	2.353	3.369	5.023	143.22	185.086	130.886
																	0.525	21.628	2.389	3.376	5.06	143.196	185.105	130.903
																	0.528	21.661	2.413	3.379	5.086	143.177	185.132	130.905
																	0.531	21.702	2.424	3.376	5.099	143.168	185.167	130.886
																	0.534	21.762	2.427	3.366	5.101	143.17	185.21	130.845
																	0.537	21.841	2.428	3.347	5.094	143.181	185.26	130.785
																	0.54	21.936	2.43	3.32	5.085	143.201	185.317	130.712
																	0.543	22.043	2.438	3.289	5.085	143.228	185.381	130.629
																	0.545	22.159	2.458	3.258	5.107	143.258	185.45	130.542
																	0.548	22.278	2.492	3.228	5.158	143.292	185.524	130.455
																	0.551	22.397	2.53	3.196	5.22	143.326	185.603	130.372
																	0.554	22.512	2.563	3.157	5.272	143.359	185.685	130.299
																	0.557	22.621	2.58	3.105	5.291	143.39	185.771	130.24
																	0.56	22.721	2.576	3.04	5.273	143.416	185.859	130.199
																	0.563	22.814	2.553	2.97	5.229	143.437	185.947	130.177
																	0.566	22.899	2.511	2.901	5.168	143.453	186.029	130.168
																	0.569	22.971	2.456	2.838	5.103	143.464	186.101	130.168
																	0.572	23.028	2.408	2.788	5.054	143.472	186.157	130.172
																	0.575	23.064	2.388	2.756	5.042	143.476	186.192	130.174
																	0.578	23.074	2.415	2.747	5.084	143.476	186.201	130.169
																	0.581	23.102	2.475	2.764	5.165	143.474	186.179	130.152
																	0.584	23.17	2.535	2.808	5.245	143.47	186.12	130.118
																	0.587	23.286	2.561	2.88	5.286	143.464	186.019	130.063
																	0.589	23.455	2.533	2.984	5.264	143.457	185.871	129.98
																	0.592	23.678	2.458	3.13	5.192	143.449	185.678	129.869
																	0.595	23.943	2.348	3.328	5.084	143.439	185.448	129.738
																	0.598	24.238	2.215	3.582	4.956	143.428	185.193	129.591
																	0.601	24.551	2.077	3.835	4.827	143.416	184.921	129.436
																	0.604	24.87	1.958	4.002	4.717	143.401	184.643	129.279
																	0.607	25.184	1.879	3.999	4.645	143.385	184.37	129.125
																	0.61	25.481	1.844	3.809	4.615	143.367	184.11	128.983
																	0.613	25.749	1.826	3.524	4.599	143.347	183.875	128.856
																	0.616	25.977	1.798	3.243	4.571	143.324	183.673	128.754
																	0.619	26.153	1.735	3.051	4.509	143.299	183.515	128.68
																	0.622	26.275	1.65	2.947	4.424	143.273	183.404	128.636
																	0.625	26.352	1.568	2.901	4.341	143.249	183.333	128.616
																	0.628	26.394	1.51	2.884	4.284	143.23	183.296	128.611
																	0.63	26.409	1.489	2.878	4.262	143.22	183.286	128.615
																	0.633	26.419	1.5	2.883	4.273	143.222	183.295	128.619
																	0.636	26.447	1.539	2.896	4.312	143.24	183.316	128.616
																	0.639	26.495	1.598	2.916	4.371	143.277	183.343	128.599
																	0.642	26.57	1.66	2.937	4.433	143.336	183.368	128.561
																	0.645	26.68	1.703	2.951	4.476	143.421	183.384	128.493
																	0.648	26.834	1.708	2.952	4.482	143.534	183.386	128.389
																	0.651	27.035	1.679	2.943	4.455	143.677	183.368	128.247
																	0.654	27.276	1.639	2.932	4.417	143.841	183.335	128.075
																	0.657	27.546	1.612	2.932	4.395	144.023	183.29	127.88
																	0.66	27.834	1.616	2.944	4.406	144.214	183.235	127.672
																	0.663	28.13	1.652	2.942	4.448	144.409	183.175	127.458
																	0.666	28.423	1.717	2.897	4.516	144.602	183.113	127.246
																	0.669	28.702	1.807	2.783	4.604	144.787	183.051	127.046
																	0.672	28.957	1.906	2.616	4.698	144.956	182.993	126.864
																	0.674	29.177	1.986	2.438	4.778	145.104	182.943	126.709
																	0.677	29.352	2.022	2.293	4.825	145.225	182.904	126.589
																	0.68	29.477	2.003	2.205	4.83	145.316	182.877	126.508
																	0.683	29.56	1.953	2.163	4.81	145.379	182.86	126.457
																	0.686	29.607	1.901	2.149	4.782	145.417	182.852	126.43
																	0.689	29.626	1.871	2.147	4.764	145.432	182.851	126.419
																	0.692	29.631	1.87	2.151	4.761	145.428	182.854	126.417
																	0.695	29.653	1.889	2.159	4.776	145.407	182.86	126.416
																	0.698	29.689	1.924	2.169	4.809	145.372	182.867	126.409
																	0.701	29.74	1.964	2.18	4.853	145.327	182.874	126.389
																	0.704	29.808	2	2.187	4.894	145.273	182.877	126.348
																	0.707	29.899	2.017	2.188	4.912	145.213	182.876	126.279
																	0.71	30.017	2.007	2.179	4.896	145.15	182.869	126.179
																	0.713	30.158	1.979	2.163	4.859	145.086	182.857	126.054
																	0.716	30.314	1.946	2.145	4.821	145.022	182.84	125.913
																	0.718	30.48	1.922	2.129	4.806	144.959	182.818	125.76
																	0.721	30.648	1.913	2.117	4.816	144.9	182.794	125.605
																	0.724	30.812	1.913	2.108	4.838	144.845	182.766	125.453
																	0.727	30.964	1.915	2.1	4.858	144.796	182.736	125.312
																	0.73	31.098	1.913	2.092	4.863	144.755	182.704	125.189
																	0.733	31.206	1.906	2.083	4.856	144.724	182.671	125.091
																	0.736	31.284	1.895	2.069	4.841	144.703	182.637	125.025
																	0.739	31.331	1.881	2.049	4.823	144.693	182.603	124.992
																	0.742	31.363	1.863	2.023	4.805	144.691	182.572	124.987
																	0.745	31.394	1.844	1.995	4.786	144.696	182.545	125.002
																	0.748	31.429	1.825	1.97	4.768	144.705	182.525	125.029
																	0.751	31.464	1.807	1.952	4.752	144.715	182.514	125.061
																	0.754	31.494	1.797	1.944	4.742	144.725	182.514	125.089
																	0.757	31.516	1.801	1.952	4.745	144.73	182.526	125.107
																	0.76	31.544	1.822	1.977	4.765	144.73	182.554	125.107
																	0.762	31.596	1.852	2.025	4.793	144.72	182.598	125.08
																	0.765	31.686	1.871	2.096	4.813	144.7	182.662	125.021
																	0.768	31.817	1.861	2.193	4.806	144.668	182.746	124.924
																	0.771	31.983	1.813	2.316	4.765	144.627	182.844	124.798
																	0.774	32.173	1.745	2.46	4.705	144.577	182.954	124.651
																	0.777	32.379	1.677	2.619	4.644	144.523	183.07	124.49
																	0.78	32.591	1.627	2.786	4.596	144.466	183.189	124.323
																	0.783	32.801	1.596	2.951	4.566	144.408	183.305	124.159
																	0.786	32.998	1.582	3.105	4.55	144.353	183.415	124.005
																	0.789	33.174	1.578	3.236	4.545	144.303	183.514	123.868
																	0.792	33.319	1.581	3.34	4.548	144.259	183.597	123.758
																	0.795	33.423	1.584	3.417	4.551	144.225	183.661	123.683
																	0.798	33.485	1.584	3.469	4.551	144.201	183.703	123.644
																	0.801	33.513	1.575	3.499	4.543	144.187	183.726	123.635
																	0.804	33.53	1.564	3.509	4.532	144.181	183.734	123.648
																	0.806	33.556	1.557	3.503	4.524	144.181	183.732	123.674
																	0.809	33.589	1.56	3.484	4.527	144.185	183.722	123.705
																	0.812	33.619	1.574	3.46	4.541	144.193	183.709	123.732
																	0.815	33.64	1.59	3.442	4.557	144.201	183.697	123.746
																	0.818	33.654	1.6	3.442	4.568	144.21	183.689	123.739
																	0.821	33.691	1.597	3.467	4.565	144.217	183.689	123.702
																	0.824	33.767	1.581	3.501	4.55	144.22	183.702	123.627
																	0.827	33.887	1.557	3.524	4.525	144.219	183.729	123.51
																	0.83	34.046	1.526	3.516	4.492	144.213	183.769	123.356
																	0.833	34.238	1.496	3.473	4.459	144.202	183.82	123.171
																	0.836	34.456	1.477	3.406	4.437	144.187	183.881	122.963
																	0.839	34.692	1.481	3.327	4.439	144.166	183.949	122.738
																	0.842	34.939	1.513	3.243	4.471	144.141	184.024	122.503
																	0.845	35.191	1.57	3.16	4.528	144.111	184.101	122.266
																	0.848	35.441	1.643	3.082	4.602	144.076	184.181	122.032
																	0.85	35.681	1.726	3.012	4.686	144.037	184.261	121.808
																	0.853	35.906	1.811	2.951	4.772	143.993	184.339	121.602
																	0.856	36.111	1.891	2.896	4.852	143.944	184.414	121.418
																	0.859	36.297	1.958	2.847	4.917	143.892	184.484	121.254
																	0.862	36.467	2.009	2.801	4.967	143.837	184.547	121.106
																	0.865	36.622	2.056	2.762	5.014	143.782	184.603	120.972
																	0.868	36.765	2.109	2.729	5.069	143.727	184.649	120.849
																	0.871	36.897	2.18	2.706	5.144	143.673	184.685	120.733
																	0.874	37.021	2.254	2.693	5.226	143.622	184.709	120.622
																	0.877	37.141	2.311	2.695	5.293	143.575	184.719	120.513
																	0.88	37.259	2.33	2.715	5.322	143.533	184.714	120.402
																	0.883	37.381	2.306	2.754	5.309	143.498	184.693	120.287
																	0.886	37.511	2.262	2.81	5.275	143.47	184.656	120.166
																	0.889	37.646	2.225	2.881	5.247	143.448	184.604	120.043
																	0.891	37.784	2.216	2.964	5.244	143.431	184.543	119.92
																	0.894	37.921	2.233	3.054	5.266	143.418	184.476	119.802
																	0.897	38.051	2.267	3.147	5.302	143.409	184.406	119.693
																	0.9	38.171	2.307	3.237	5.343	143.401	184.337	119.595
																	0.903	38.275	2.345	3.317	5.382	143.395	184.272	119.514
																	0.906	38.359	2.38	3.381	5.417	143.388	184.216	119.452
																	0.909	38.418	2.407	3.422	5.444	143.381	184.171	119.414
																	0.912	38.451	2.425	3.436	5.461	143.371	184.142	119.403
																	0.915	38.475	2.434	3.427	5.47	143.359	184.129	119.421
																	0.918	38.516	2.436	3.4	5.472	143.345	184.131	119.458
																	0.921	38.567	2.433	3.362	5.469	143.332	184.142	119.507
																	0.924	38.621	2.426	3.32	5.462	143.32	184.158	119.557
																	0.927	38.668	2.416	3.281	5.452	143.311	184.175	119.599
																	0.93	38.696	2.406	3.255	5.442	143.308	184.188	119.624
																	0.933	38.702	2.398	3.249	5.434	143.31	184.192	119.623
																	0.935	38.742	2.399	3.278	5.435	143.321	184.184	119.584
																	0.938	38.832	2.415	3.355	5.452	143.341	184.159	119.5
																	0.941	38.982	2.455	3.492	5.491	143.372	184.113	119.361
																	0.944	39.197	2.518	3.684	5.553	143.415	184.042	119.162
																	0.947	39.47	2.598	3.911	5.633	143.468	183.952	118.911
																	0.95	39.785	2.692	4.155	5.728	143.53	183.846	118.62
																	0.953	40.132	2.799	4.388	5.838	143.599	183.731	118.301
																	0.956	40.496	2.93	4.557	5.97	143.671	183.611	117.965
																	0.959	40.864	3.098	4.611	6.136	143.747	183.492	117.624
																	0.962	41.225	3.31	4.505	6.338	143.822	183.378	117.29
																	0.965	41.565	3.532	4.284	6.547	143.896	183.275	116.975
																	0.968	41.872	3.714	4.028	6.71	143.967	183.188	116.689
																	0.971	42.132	3.804	3.821	6.78	144.032	183.122	116.446
																	0.974	42.338	3.79	3.704	6.746	144.09	183.081	116.253
																	0.977	42.493	3.722	3.656	6.662	144.142	183.063	116.108
																	0.979	42.605	3.656	3.65	6.585	144.187	183.066	116.005
																	0.982	42.685	3.636	3.663	6.564	144.227	183.088	115.94
																	0.985	42.747	3.664	3.69	6.598	144.263	183.125	115.906
																	0.988	42.806	3.723	3.732	6.668	144.295	183.175	115.899
																	0.991	42.875	3.795	3.79	6.753	144.324	183.236	115.913
																	0.994	42.954	3.871	3.861	6.844	144.351	183.304	115.943
																	0.997	43.042	3.949	3.943	6.937	144.377	183.377	115.984
																	1	43.135	4.029	4.029	7.032	144.401	183.454	116.03

## Sheet: Figure 5A
Source Data Figure 5A
																																										78 nM bLPL
16 nM bLPL															50 nM bLPL																											Two Peaks	Bins	Counts		bins	fit peak 1	fit peak 2	cumulative
																																											1.5	0		1.5	1.38095	1.38146	1.38146
Bins	Counts		bins	fit peak 1											Bins	Counts		bins	fit peak 1	fit peak 2	cumulative																						4.5	0		1.7973	1.38095	1.38151	1.38151
1.5	0		1.5	1.97906											1.5	0		1.5	1.65937	1.66093	1.66093																						7.5	0		2.09459	1.38095	1.38158	1.38158
4.5	0		1.6982	1.97906											4.5	0		1.7973	1.65937	1.66108	1.66108		Nonlinear Curve Fit (Gauss) (2/11/2023 12:04:29)																				10.5	0		2.39189	1.38095	1.38164	1.38164
7.5	0		1.8964	1.97906		Nonlinear Curve Fit (Gauss) (9/2/2022 17:02:52)									7.5	0		2.09459	1.65937	1.66123	1.66123		Parameters																				13.5	0		2.68919	1.38095	1.38172	1.38172
10.5	0		2.09459	1.97906		Parameters									10.5	0		2.39189	1.65937	1.6614	1.6614				Value	Standard Error	t-Value	Prob>|t|	Dependency														16.5	0		2.98649	1.38095	1.38181	1.38181
13.5	0		2.29279	1.97906				Value	Standard Error	t-Value	Prob>|t|	Dependency			13.5	0		2.68919	1.65937	1.66158	1.66158		Peak1(Counts)	y0	1.65937	1.30473	1.27181	0.20661	0.32529														19.5	0		3.28378	1.38095	1.3819	1.3819
16.5	0		2.49099	1.97906		Counts	y0	1.97906	0.92947	2.12924	0.03715	0.20508			16.5	0		2.98649	1.65937	1.66178	1.66178		Peak1(Counts)	xc	59.709	0.10562	565.296	2.95061e-166	0.38548														22.5	0		3.58108	1.38095	1.382	1.382
19.5	0		2.68919	1.97906		Counts	xc	54.4012	0.08909	610.635	1.42803e-120	0			19.5	0		3.28378	1.65937	1.662	1.662		Peak1(Counts)	w	14.723	0.40527	36.3292	9.69515e-57	0.88869														25.5	0		3.87838	1.38095	1.38212	1.38212
22.5	0		2.88739	1.97906		Counts	w	15.5044	0.18568	83.4997	3.10313e-66	0.38612			22.5	0		3.58108	1.65937	1.66223	1.66223		Peak1(Counts)	A	11922.7	760.782	15.6716	7.7364e-28	0.98446														28.5	0		4.17568	1.38095	1.38224	1.38224
25.5	0		3.08559	1.97906		Counts	A	7579.21	84.6046	89.5839	3.8298e-68	0.47005			25.5	0		3.87838	1.65937	1.66249	1.66249		Peak1(Counts)	sigma	7.36151	0.20263																	31.5	0		4.47297	1.38095	1.38238	1.38238
28.5	2		3.28378	1.97906		Counts	sigma	7.75222	0.09284						28.5	0		4.17568	1.65937	1.66276	1.66276		Peak1(Counts)	FWHM	17.335	0.47717																	34.5	2		4.5	1.38095	1.3824	1.3824
31.5	5		3.48198	1.97906		Counts	FWHM	18.2551	0.21862						31.5	0		4.47297	1.65937	1.66306	1.66306		Peak1(Counts)	Height	646.127	25.5248																	37.5	5		4.77027	1.38095	1.38254	1.38254
34.5	7		3.68018	1.97906		Counts	Height	390.039	3.9371						34.5	0		4.5	1.65937	1.66309	1.66309		Peak2(Counts)	y0	1.65937	1.30473	1.27181	0.20661	0.32529														40.5	18		5.06757	1.38095	1.38271	1.38271
37.5	22		3.87838	1.97906		Statistics									37.5	2		4.77027	1.65937	1.66339	1.66339		Peak2(Counts)	xc	77.7903	3.15103	24.6873	1.29775e-42	0.95696														43.5	58		5.36486	1.38095	1.38289	1.38289
40.5	64		4.07658	1.97906			Counts								40.5	11		5.06757	1.65937	1.66374	1.66374		Peak2(Counts)	w	32.1568	3.53069	9.10778	1.57939e-14	0.90858														46.5	141		5.66216	1.38095	1.3831	1.3831
43.5	141		4.27477	1.97906		Number of Points	67								43.5	62		5.36486	1.65937	1.66412	1.66412		Peak2(Counts)	A	4874.48	869.271	5.60755	2.09264e-07	0.97401														49.5	301		5.95946	1.38095	1.38332	1.38332
46.5	236		4.47297	1.97906		Degrees of Freedom	63								46.5	137		5.66216	1.65937	1.66453	1.66453		Peak2(Counts)	sigma	16.0784	1.76535																	52.5	430		6.25676	1.38095	1.38357	1.38357
49.5	344		4.5	1.97906		Reduced Chi-Sqr	46.0116								49.5	242		5.95946	1.65937	1.66498	1.66498		Peak2(Counts)	FWHM	37.8617	4.15708																	55.5	657		6.55405	1.38095	1.38385	1.38385
52.5	383		4.67117	1.97906		Residual Sum of Squares	2898.73								52.5	448		6.25676	1.65937	1.66546	1.66546		Peak2(Counts)	Height	120.947	10.6997																	58.5	707		6.85135	1.38095	1.38415	1.38415
55.5	386		4.86937	1.97906		R-Square (COD)	0.9952								55.5	639		6.55405	1.65937	1.66598	1.66598		Statistics																				61.5	680		7.14865	1.38095	1.38448	1.38448
58.5	325		5.06757	1.97906		Adj. R-Square	0.99498								58.5	704		6.85135	1.65937	1.66654	1.66654			Counts																			64.5	573		7.44595	1.38095	1.38484	1.38484
61.5	245		5.26577	1.97906		Fit Status	Succeeded(100)								61.5	667		7.14865	1.65937	1.66715	1.66715		Number of Points	100																			67.5	467		7.5	1.38095	1.38491	1.38491
64.5	183		5.46396	1.97906		Summary									64.5	598		7.44595	1.65937	1.66781	1.66781		Degrees of Freedom	93																			70.5	378		7.74324	1.38095	1.38523	1.38523
67.5	105		5.66216	1.97906			y0	y0	xc	xc	w	w	A		67.5	473		7.5	1.65937	1.66793	1.66793		Reduced Chi-Sqr	114.857																			73.5	320		8.04054	1.38095	1.38567	1.38567
70.5	56		5.86036	1.97906			Value	Standard Error	Value	Standard Error	Value	Standard Error	Value		70.5	343		7.74324	1.65937	1.66852	1.66852		Residual Sum of Squares	10681.7																			76.5	213		8.33784	1.38095	1.38615	1.38615
73.5	30		6.05856	1.97906		Counts	1.97906	0.92947	54.4012	0.08909	15.5044	0.18568	7579.21		73.5	256		8.04054	1.65937	1.66928	1.66928		R-Square (COD)	0.99508																			79.5	209		8.63514	1.38095	1.38667	1.38667
76.5	31		6.25676	1.97906		ANOVA									76.5	169		8.33784	1.65937	1.67011	1.67011		Adj. R-Square	0.99476																			82.5	148		8.93243	1.38095	1.38724	1.38724
79.5	7		6.45495	1.97906				DF	Sum of Squares	Mean Square	F Value	Prob>F			79.5	165		8.63514	1.65937	1.671	1.671		Fit Status	Succeeded(100)																			85.5	123		9.22973	1.38095	1.38787	1.38787
82.5	7		6.65315	1.97906		Counts	Regression	3	601516	200505	4357.71	5.66525e-73			82.5	105		8.93243	1.65937	1.67196	1.67196		Summary																				88.5	108		9.52703	1.38095	1.38856	1.38856
85.5	7		6.85135	1.97906		Counts	Residual	63	2898.73	46.0116					85.5	98		9.22973	1.65937	1.67299	1.67299			y0	y0	xc	xc	w	w	A	A	sigma	sigma	FWHM	FWHM	Height	Height	Statistics	Statistics				91.5	102		9.82432	1.38095	1.38931	1.38931
88.5	13		7.04955	1.97906		Counts	Uncorrected Total	67	709941						88.5	76		9.52703	1.65937	1.67411	1.67411			Value	Standard Error	Value	Standard Error	Value	Standard Error	Value	Standard Error	Value	Standard Error	Value	Standard Error	Value	Standard Error	Reduced Chi-Sqr	Adj. R-Square				94.5	76		10.1216	1.38095	1.39013	1.39013
91.5	8		7.24775	1.97906		Counts	Corrected Total	66	604414						91.5	87		9.82432	1.65937	1.67531	1.67531		Peak1(Counts)	1.65937	1.30473	59.709	0.10562	14.723	0.40527	11922.7	760.782	7.36151	0.20263	17.335	0.47717	646.127	25.5248	114.857	0.99476				97.5	61		10.4189	1.38095	1.39103	1.39103
94.5	3		7.44595	1.97906											94.5	51		10.1216	1.65937	1.6766	1.6766		Peak2(Counts)	1.65937	1.30473	77.7903	3.15103	32.1568	3.53069	4874.48	869.271	16.0784	1.76535	37.8617	4.15708	120.947	10.6997						100.5	56		10.5	1.38095	1.39129	1.39129
97.5	2		7.5	1.97906											97.5	73		10.4189	1.65937	1.67799	1.67799		ANOVA																				103.5	42		10.7162	1.38095	1.39201	1.39201
100.5	4		7.64414	1.97906											100.5	44		10.5	1.65937	1.67839	1.67839				DF	Sum of Squares	Mean Square	F Value	Prob>F														106.5	39		11.0135	1.38095	1.39309	1.39309
103.5	2		7.84234	1.97906											103.5	38		10.7162	1.65937	1.67949	1.67949		Counts	Regression	6	2.15946e+06	359909	3133.55	5.52428e-105														109.5	31		11.3108	1.38095	1.39426	1.39426
106.5	2		8.04054	1.97907											106.5	33		11.0135	1.65937	1.6811	1.6811		Counts	Residual	93	10681.7	114.857																112.5	18		11.6081	1.38095	1.39553	1.39553
109.5	4		8.23874	1.97907											109.5	29		11.3108	1.65937	1.68283	1.68283		Counts	Uncorrected Total	100	2502489																	115.5	13		11.9054	1.38095	1.39692	1.39692
112.5	2		8.43694	1.97907											112.5	36		11.6081	1.65937	1.68469	1.68469		Counts	Corrected Total	99	2.17014e+06																	118.5	12		12.2027	1.38095	1.39844	1.39844
115.5	1		8.63514	1.97907											115.5	29		11.9054	1.65937	1.68669	1.68669																						121.5	7		12.5	1.38095	1.40009	1.40009
118.5	2		8.83333	1.97907											118.5	24		12.2027	1.65937	1.68883	1.68883																						124.5	5		12.7973	1.38095	1.40189	1.40189
121.5	0		9.03153	1.97907											121.5	21		12.5	1.65937	1.69113	1.69113																						127.5	6		13.0946	1.38095	1.40385	1.40385
124.5	2		9.22973	1.97907											124.5	18		12.7973	1.65937	1.6936	1.69361																						130.5	5		13.3919	1.38095	1.40598	1.40598
127.5	1		9.42793	1.97908											127.5	14		13.0946	1.65937	1.69625	1.69626																						133.5	5		13.5	1.38095	1.4068	1.4068
130.5	1		9.62613	1.97908											130.5	15		13.3919	1.65937	1.6991	1.6991																						136.5	2		13.6892	1.38095	1.4083	1.4083
133.5	0		9.82432	1.97908											133.5	9		13.5	1.65937	1.70018	1.70018																						139.5	3		13.9865	1.38095	1.41082	1.41082
136.5	0		10.0225	1.97909											136.5	7		13.6892	1.65937	1.70214	1.70215																						142.5	2		14.2838	1.38095	1.41355	1.41355
139.5	1		10.2207	1.97909											139.5	5		13.9865	1.65937	1.70541	1.70541																						145.5	1		14.5811	1.38095	1.41652	1.41653
142.5	0		10.4189	1.9791											142.5	2		14.2838	1.65937	1.7089	1.70891																						148.5	0		14.8784	1.38095	1.41975	1.41975
145.5	0		10.5	1.9791											145.5	4		14.5811	1.65938	1.71265	1.71265																						151.5	3		15.1757	1.38095	1.42325	1.42325
148.5	1		10.6171	1.9791											148.5	2		14.8784	1.65938	1.71666	1.71666																						154.5	2		15.473	1.38095	1.42704	1.42705
151.5	0		10.8153	1.97911											151.5	3		15.1757	1.65938	1.72094	1.72095																						157.5	0		15.7703	1.38095	1.43116	1.43116
154.5	0		11.0135	1.97912											154.5	2		15.473	1.65938	1.72553	1.72554																						160.5	2		16.0676	1.38095	1.43561	1.43562
157.5	1		11.2117	1.97913											157.5	1		15.7703	1.65938	1.73043	1.73044																						163.5	1		16.3649	1.38096	1.44044	1.44044
160.5	0		11.4099	1.97914											160.5	3		16.0676	1.65939	1.73567	1.73569																						166.5	0		16.5	1.38096	1.44276	1.44277
163.5	0		11.6081	1.97915											163.5	1		16.3649	1.65939	1.74127	1.74129																						169.5	0		16.6622	1.38096	1.44566	1.44567
166.5	0		11.8063	1.97917											166.5	0		16.5	1.65939	1.74394	1.74396																						172.5	1		16.9595	1.38096	1.45131	1.45132
169.5	0		12.0045	1.97918											169.5	1		16.6622	1.65939	1.74725	1.74728																						175.5	0		17.2568	1.38096	1.45742	1.45744
172.5	0		12.2027	1.9792											172.5	0		16.9595	1.6594	1.75364	1.75367																						178.5	0		17.5541	1.38097	1.46403	1.46405
175.5	1		12.4009	1.97922											175.5	1		17.2568	1.65941	1.76045	1.76049																						181.5	0		17.8514	1.38097	1.47116	1.47119
178.5	3		12.5991	1.97925											178.5	0		17.5541	1.65942	1.76772	1.76777																						184.5	0		18.1486	1.38098	1.47887	1.4789
181.5	0		12.7973	1.97928											181.5	0		17.8514	1.65943	1.77547	1.77553																						187.5	0		18.4459	1.38099	1.48719	1.48723
184.5	2		12.9955	1.97931											184.5	4		18.1486	1.65945	1.78373	1.78381																						190.5	0		18.7432	1.381	1.49617	1.49621
187.5	3		13.1937	1.97934											187.5	0		18.4459	1.65947	1.79254	1.79264																						193.5	0		19.0405	1.38101	1.50585	1.5059
190.5	4		13.3919	1.97939											190.5	0		18.7432	1.65949	1.80192	1.80204																						196.5	2		19.3378	1.38102	1.51628	1.51635
193.5	3		13.5	1.97941											193.5	0		19.0405	1.65952	1.81191	1.81206																						199.5	2		19.5	1.38103	1.52231	1.52239
196.5	3		13.5901	1.97943											196.5	0		19.3378	1.65956	1.82254	1.82273																						202.5	1		19.6351	1.38104	1.52752	1.52761
199.5	4		13.7883	1.97949											199.5	1		19.5	1.65959	1.82863	1.82884																						205.5	0		19.9324	1.38107	1.53962	1.53974
			13.9865	1.97955											202.5	2		19.6351	1.65961	1.83386	1.8341																						208.5	1		20.2297	1.3811	1.55265	1.55281
			14.1847	1.97962											205.5	0		19.9324	1.65967	1.8459	1.84619																						211.5	0		20.527	1.38114	1.56667	1.56686
			14.3829	1.9797											208.5	0		20.2297	1.65974	1.8587	1.85906																						214.5	0		20.8243	1.38119	1.58175	1.58199
			14.5811	1.97979											211.5	1		20.527	1.65983	1.8723	1.87276																						217.5	2		21.1216	1.38125	1.59795	1.59826
			14.7793	1.97989											214.5	0		20.8243	1.65994	1.88676	1.88732																						220.5	3		21.4189	1.38133	1.61536	1.61574
			14.9775	1.98											217.5	0		21.1216	1.66007	1.90211	1.90281																						223.5	0		21.7162	1.38143	1.63406	1.63454
			15.1757	1.98013											220.5	1		21.4189	1.66023	1.91841	1.91927																						226.5	1		22.0135	1.38155	1.65412	1.65472
			15.3739	1.98028											223.5	0		21.7162	1.66043	1.93571	1.93678																						229.5	1		22.3108	1.3817	1.67565	1.6764
			15.5721	1.98045											226.5	2		22.0135	1.66068	1.95407	1.95538																						232.5	1		22.5	1.38181	1.69016	1.69102
			15.7703	1.98064											229.5	0		22.3108	1.66098	1.97354	1.97515																						235.5	0		22.6081	1.38188	1.69874	1.69967
			15.9685	1.98085											232.5	0		22.5	1.6612	1.98654	1.98837																						238.5	1		22.9054	1.38211	1.72348	1.72464
			16.1667	1.9811											235.5	2		22.6081	1.66134	1.99418	1.99615																						241.5	0		23.2027	1.38239	1.75	1.75144
			16.3649	1.98137											238.5	0		22.9054	1.66178	2.01606	2.01847																						244.5	1		23.5	1.38273	1.77839	1.78017
			16.5	1.98157											241.5	0		23.2027	1.66232	2.03923	2.04218																						247.5	0		23.7973	1.38315	1.80878	1.81098
			16.5631	1.98168											244.5	1		23.5	1.66297	2.06377	2.06738																						250.5	0		24.0946	1.38367	1.84129	1.84401
			16.7613	1.98202											247.5	0		23.7973	1.66376	2.08975	2.09415																						253.5	0		24.3919	1.3843	1.87605	1.8794
			16.9595	1.98241											250.5	1		24.0946	1.66471	2.11725	2.12259																						256.5	0		24.6892	1.38507	1.91321	1.91733
			17.1577	1.98285											253.5	0		24.3919	1.66586	2.14633	2.15282																						259.5	0		24.9865	1.38601	1.9529	1.95796
			17.3559	1.98335											256.5	1		24.6892	1.66724	2.17708	2.18495																						262.5	0		25.2838	1.38715	1.99529	2.00149
			17.5541	1.9839											259.5	1		24.9865	1.6689	2.20959	2.21912																						265.5	0		25.5	1.38813	2.0279	2.03509
			17.7523	1.98453											262.5	0		25.2838	1.6709	2.24393	2.25546																						268.5	0		25.5811	1.38854	2.04053	2.04812
			17.9505	1.98523											265.5	0		25.5	1.67259	2.27012	2.28334																						271.5	0		25.8784	1.39022	2.08879	2.09806
			18.1486	1.98601											268.5	0		25.5811	1.67328	2.28021	2.29412																						274.5	0		26.1757	1.39225	2.14026	2.15156
			18.3468	1.9869											271.5	0		25.8784	1.67613	2.31852	2.33528																						277.5	0		26.473	1.3947	2.19511	2.20886
			18.545	1.98788											274.5	0		26.1757	1.67953	2.35895	2.37911																						280.5	0		26.7703	1.39765	2.25354	2.27024
			18.7432	1.98899											277.5	0		26.473	1.68358	2.4016	2.42582																						283.5	0		27.0676	1.4012	2.31575	2.33601
			18.9414	1.99022											280.5	0		26.7703	1.6884	2.44659	2.47562																						286.5	0		27.3649	1.40546	2.38197	2.40648
			19.1396	1.9916											283.5	0		27.0676	1.69412	2.49402	2.52877																						289.5	0		27.6622	1.41056	2.4524	2.48202
			19.3378	1.99314											286.5	0		27.3649	1.7009	2.544	2.58554																						292.5	0		27.9595	1.41666	2.5273	2.56301
			19.5	1.99454											289.5	0		27.6622	1.70893	2.59666	2.64622																						295.5	0		28.2568	1.42394	2.60689	2.64988
			19.536	1.99487											292.5	0		27.9595	1.71841	2.65211	2.71115																						298.5	0		28.5	1.43093	2.67568	2.72566
			19.7342	1.99679											295.5	0		28.2568	1.72958	2.71048	2.78069																									28.5541	1.43262	2.69143	2.7431
			19.9324	1.99893											298.5	0		28.5	1.74018	2.76051	2.84132																									28.8514	1.44293	2.7812	2.84318
			20.1306	2.00131														28.5541	1.74274	2.77191	2.85527																									29.1486	1.45516	2.87645	2.95067
			20.3288	2.00397														28.8514	1.75819	2.83652	2.93534																									29.4459	1.46966	2.9775	3.0662
			20.527	2.00692														29.1486	1.77633	2.90446	3.02141																									29.7432	1.48679	3.08462	3.19046
			20.7252	2.0102														29.4459	1.79756	2.97587	3.11406																									30.0405	1.507	3.19814	3.32419
			20.9234	2.01385														29.7432	1.82239	3.05089	3.21391																									30.3378	1.53081	3.31838	3.46824
			21.1216	2.0179														30.0405	1.85136	3.1297	3.32168																									30.6351	1.5588	3.44567	3.62351
			21.3198	2.02239														30.3378	1.88511	3.21243	3.43816																									30.9324	1.59163	3.58036	3.79104
			21.518	2.02737														30.6351	1.92436	3.29925	3.56424																									31.2297	1.63008	3.72281	3.97195
			21.7162	2.03289														30.9324	1.96993	3.39034	3.7009																									31.5	1.67064	3.85937	4.14907
			21.9144	2.03899														31.2297	2.02274	3.48587	3.84924																									31.527	1.67502	3.87341	4.16748
			22.1126	2.04575														31.5	2.07792	3.57671	3.99525																									31.8243	1.72745	4.03253	4.37903
			22.3108	2.05322														31.527	2.08384	3.58601	4.01048																									32.1216	1.78849	4.20058	4.60812
			22.5	2.06108														31.8243	2.15441	3.69094	4.18598																									32.4189	1.85944	4.37796	4.85645
			22.509	2.06147														32.1216	2.23577	3.80085	4.37725																									32.7162	1.94172	4.56512	5.12589
			22.7072	2.07058														32.4189	2.3294	3.91594	4.58598																									33.0135	2.03699	4.76249	5.41852
			22.9054	2.08063														32.7162	2.43698	4.03641	4.81402																									33.3108	2.14706	4.97052	5.73663
			23.1036	2.09172														33.0135	2.56036	4.16244	5.06343																									33.6081	2.274	5.18969	6.08274
			23.3018	2.10392														33.3108	2.70161	4.29426	5.3365																									33.9054	2.42012	5.42047	6.45964
			23.5	2.11737														33.6081	2.86304	4.43208	5.63575																									34.2027	2.58797	5.66337	6.87039
			23.6982	2.13215														33.9054	3.04722	4.5761	5.96395																									34.5	2.78044	5.91889	7.31838
			23.8964	2.14841														34.2027	3.25696	4.72656	6.32415																									34.7973	3.0007	6.18756	7.80731
			24.0946	2.16628														34.5	3.49541	4.88367	6.71971																									35.0946	3.25227	6.46991	8.34123
			24.2928	2.18589														34.7973	3.766	5.04768	7.15431																									35.3919	3.53904	6.76649	8.92459
			24.491	2.20741														35.0946	4.07254	5.21881	7.63198																									35.6892	3.86532	7.07788	9.56225
			24.6892	2.231														35.3919	4.41918	5.3973	8.15711																									35.9865	4.23581	7.40463	10.2595
			24.8874	2.25684														35.6892	4.81047	5.5834	8.7345																									36.2838	4.65568	7.74734	11.0221
			25.0856	2.28514														35.9865	5.25137	5.77736	9.36936																									36.5811	5.13059	8.10662	11.8563
			25.2838	2.3161														36.2838	5.74728	5.97943	10.0673																									36.8784	5.6667	8.48307	12.7688
			25.482	2.34995														36.5811	6.30409	6.18987	10.8346																									37.1757	6.2707	8.87731	13.7671
			25.5	2.35318														36.8784	6.92813	6.40893	11.6777																									37.473	6.94985	9.28998	14.8589
			25.6802	2.38693														37.1757	7.62628	6.63689	12.6038																									37.5	7.01559	9.32844	14.9631
			25.8784	2.42731														37.473	8.40592	6.874	13.6205																									37.7703	7.71199	9.72173	16.0528
			26.0766	2.47136														37.5	8.48111	6.89602	13.7178																									38.0676	8.56557	10.1732	17.3578
			26.2748	2.51939														37.7703	9.27501	7.12054	14.7362																									38.3649	9.51965	10.6451	18.7838
			26.473	2.57172														38.0676	10.242	7.37678	15.9594																									38.6622	10.5839	11.138	20.341
			26.6712	2.62869														38.3649	11.3161	7.64299	17.2997																									38.9595	11.7688	11.6527	22.0405
			26.8694	2.69066														38.6622	12.5069	7.91947	18.767																									39.2568	13.0853	12.1898	23.8941
			27.0676	2.75805														38.9595	13.8246	8.20647	20.3717																									39.554	14.545	12.75	25.914
			27.2658	2.83125														39.2568	15.2802	8.5043	22.1251																									39.8513	16.1603	13.334	28.1133
			27.464	2.91073														39.554	16.8851	8.81322	24.0389																									40.1487	17.9441	13.9426	30.5057
			27.6622	2.99695														39.8513	18.6513	9.13354	26.1255																									40.446	19.91	14.5763	33.1054
			27.8604	3.09043														40.1487	20.5916	9.46552	28.3977																									40.5	20.2881	14.6943	33.6015
			28.0586	3.1917														40.446	22.719	9.80947	30.8691																									40.7432	22.0722	15.236	35.9273
			28.2568	3.30133														40.5	23.1269	9.87331	31.3409																									41.0405	24.4455	15.9223	38.9868
			28.455	3.41993														40.7432	25.0472	10.1657	33.5535																									41.3378	27.0449	16.636	42.3
			28.5	3.4482														41.0405	27.5906	10.5344	36.4656																									41.6351	29.8863	17.3777	45.883
			28.6532	3.54814														41.3378	30.3637	10.9159	39.6203																									41.9324	32.9856	18.1481	49.7528
			28.8514	3.68664														41.6351	33.3816	11.3106	43.0328																									42.2297	36.3593	18.9479	53.9263
			29.0495	3.83616														41.9324	36.6597	11.7186	46.7189																									42.527	40.0239	19.7779	58.4209
			29.2477	3.99744														42.2297	40.2135	12.1403	50.6944																									42.8243	43.9962	20.6387	63.2539
			29.4459	4.1713														42.527	44.059	12.5759	54.9756																									43.1216	48.2927	21.5309	68.4427
			29.6441	4.35858														42.8243	48.2121	13.0258	59.5785																									43.4189	52.9301	22.4553	74.0044
			29.8423	4.56017														43.1216	52.6887	13.4901	64.5194																									43.5	54.2561	22.7131	75.5882
			30.0405	4.77701														43.4189	57.5045	13.9692	69.8144																									43.7162	57.9246	23.4125	79.9561
			30.2387	5.01009														43.5	58.8789	14.1025	71.322																									44.0135	63.2921	24.4031	86.3142
			30.4369	5.26044														43.7162	62.6753	14.4634	75.4793																									44.3108	69.048	25.4277	93.0947
			30.6351	5.52914														44.0135	68.2162	14.9728	81.5297																									44.6081	75.2067	26.4869	100.313
			30.8333	5.81733														44.3108	74.142	15.4977	87.9804																									44.9054	81.782	27.5814	107.982
			31.0315	6.12621														44.6081	80.4667	16.0385	94.8458																									45.2027	88.7864	28.7116	116.117
			31.2297	6.45702														44.9054	87.2037	16.5953	102.14																									45.5	96.2311	29.8782	124.728
			31.4279	6.81106														45.2027	94.3653	17.1683	109.874																									45.7973	104.126	31.0816	133.826
			31.5	6.94582														45.5	101.963	17.7578	118.061																									46.0946	112.479	32.3222	143.42
			31.6261	7.18968														45.7973	110.006	18.3639	126.71																									46.3919	121.296	33.6006	153.516
			31.8243	7.59429														46.0946	118.503	18.987	135.831																									46.5	124.618	34.075	157.312
			32.0225	8.02637														46.3919	127.462	19.6272	145.43																									46.6892	130.581	34.9172	164.118
			32.2207	8.48745														46.5	130.835	19.8643	149.04																									46.9865	140.337	36.2724	175.229
			32.4189	8.9791														46.6892	136.886	20.2847	155.512																									47.2838	150.562	37.6664	186.848
			32.6171	9.50297														46.9865	146.78	20.9596	166.08																									47.5811	161.254	39.0997	198.972
			32.8153	10.0608														47.2838	157.144	21.6522	177.137																									47.8784	172.405	40.5725	211.596
			33.0135	10.6542														47.5811	167.977	22.3625	188.68																									48.1757	184.006	42.085	224.71
			33.2117	11.2852														47.8784	179.274	23.0907	200.705																									48.473	196.047	43.6374	238.303
			33.4099	11.9555														48.1757	191.029	23.837	213.207																									48.7703	208.51	45.2299	252.358
			33.6081	12.6672														48.473	203.234	24.6014	226.176																									49.0676	221.376	46.8625	266.858
			33.8063	13.4221														48.7703	215.875	25.384	239.6																									49.3649	234.625	48.5353	281.779
			34.0045	14.2223														49.0676	228.939	26.1849	253.464																									49.5	240.766	49.309	288.694
			34.2027	15.0699														49.3649	242.406	27.0042	267.751																									49.6622	248.229	50.2483	297.096
			34.4009	15.9671														49.5	248.655	27.3827	274.378																									49.9595	262.159	52.0014	312.78
			34.5	16.4349														49.6622	256.255	27.842	282.438																									50.2568	276.384	53.7945	328.797
			34.5991	16.916														49.9595	270.462	28.6981	297.501																									50.554	290.865	55.6274	345.111
			34.7973	17.9188														50.2568	285	29.5728	312.913																									50.8513	305.564	57.4999	361.683
			34.9955	18.9779														50.554	299.837	30.4658	328.643																									51.1487	320.438	59.4117	378.469
			35.1937	20.0954														50.8513	314.94	31.3773	344.658																									51.446	335.442	61.3625	395.423
			35.3919	21.2738														51.1487	330.271	32.3072	360.919																									51.7432	350.525	63.3517	412.496
			35.5901	22.5155														51.446	345.791	33.2553	377.386																									52.0405	365.637	65.379	429.635
			35.7883	23.8227														51.7432	361.456	34.2216	394.018																									52.3378	380.723	67.4437	446.786
			35.9865	25.198														52.0405	377.222	35.206	410.768																									52.5	388.922	68.5854	456.126
			36.1847	26.6438														52.3378	393.039	36.2084	427.588																									52.6351	395.729	69.5452	463.893
			36.3829	28.1624														52.5	401.671	36.7626	436.774																									52.9324	410.594	71.6829	480.896
			36.5811	29.7564														52.6351	408.858	37.2285	444.427																									53.2297	425.261	73.856	497.736
			36.7793	31.4282														52.9324	424.626	38.2663	461.233																									53.527	439.669	76.0636	514.352
			36.9775	33.1802														53.2297	440.288	39.3214	477.95																									53.8243	453.756	78.3049	530.68
			37.1757	35.0148														53.527	455.79	40.3937	494.524																									54.1216	467.461	80.5788	546.659
			37.3739	36.9344														53.8243	471.073	41.483	510.896																									54.4189	480.723	82.8844	562.226
			37.5	38.2014														54.1216	486.079	42.5888	527.008																									54.7162	493.481	85.2204	577.32
			37.5721	38.9415														54.4189	500.751	43.711	542.802																									55.0135	505.675	87.5858	591.88
			37.7703	41.0382														54.7162	515.028	44.8492	558.218																									55.3108	517.247	89.9792	605.845
			37.9685	43.2269														55.0135	528.854	46.003	573.198																									55.5	524.262	91.5162	614.397
			38.1667	45.5097														55.3108	542.17	47.1721	587.683																									55.6081	528.142	92.3992	619.16
			38.3649	47.8889														55.5	550.352	47.9238	596.617																									55.9054	538.304	94.8446	631.768
			38.5631	50.3665														55.6081	554.919	48.356	601.616																									56.2027	547.685	97.3138	643.618
			38.7613	52.9445														55.9054	567.046	49.5544	614.941																									56.5	556.235	99.8051	654.66
			38.9595	55.6247														56.2027	578.497	50.7667	627.605																									56.7973	563.912	102.317	664.848
			39.1577	58.409														56.5	589.221	51.9925	639.555																									57.0946	570.676	104.848	674.143
			39.3559	61.299														56.7973	599.169	53.2313	650.741																									57.3919	576.49	107.396	682.505
			39.554	64.2963														57.0946	608.296	54.4825	661.119																									57.6892	581.326	109.96	689.904
			39.7522	67.4022														57.3919	616.558	55.7455	670.644																									57.9865	585.156	112.536	696.311
			39.9504	70.6181														57.6892	623.917	57.0198	679.277																									58.2838	587.961	115.125	701.705
			40.1487	73.945														57.9865	630.337	58.3048	686.983																									58.5	589.348	117.013	704.981
			40.3469	77.3838														58.2838	635.789	59.5998	693.729																									58.5811	589.726	117.722	706.067
			40.5	80.1183														58.5	639.13	60.5475	698.018																									58.8784	590.441	120.328	709.388
			40.5451	80.9354														58.5811	640.246	60.9041	699.49																									59.1757	590.102	122.938	711.659
			40.7432	84.6001														58.8784	643.686	62.2171	704.244																									59.473	588.712	125.551	712.882
			40.9414	88.3785														59.1757	646.092	63.538	707.971																									59.7703	586.278	128.166	713.062
			41.1396	92.2707														59.473	647.454	64.8661	710.661																									60.0676	582.812	130.778	712.209
			41.3378	96.2765														59.7703	647.764	66.2007	712.305																									60.3649	578.333	133.387	710.339
			41.536	100.396														60.0676	647.02	67.5409	712.902																									60.6622	572.865	135.99	707.474
			41.7342	104.628														60.3649	645.227	68.8859	712.454																									60.9595	566.437	138.584	703.64
			41.9324	108.972														60.6622	642.393	70.235	710.969																									61.2568	559.083	141.167	698.869
			42.1306	113.427														60.9595	638.532	71.5872	708.46																									61.5	552.403	143.27	694.292
			42.3288	117.991														61.2568	633.663	72.9417	704.945																									61.554	550.84	143.737	693.195
			42.527	122.664														61.5	628.945	74.051	701.337																									61.8513	541.751	146.29	686.66
			42.7252	127.443														61.554	627.808	74.2976	700.447																									62.1487	531.862	148.825	679.306
			42.9234	132.326														61.8513	620.997	75.654	694.992																									62.446	521.223	151.338	671.181
			43.1216	137.31														62.1487	613.262	77.0099	688.613																									62.7432	509.887	153.828	662.334
			43.3198	142.393														62.446	604.639	78.3645	681.344																									63.0405	497.908	156.292	652.819
			43.5	147.097														62.7432	595.169	79.7167	673.227																									63.3378	485.345	158.727	642.691
			43.518	147.572														63.0405	584.896	81.0656	664.302																									63.6351	472.257	161.13	632.006
			43.7162	152.843														63.3378	573.866	82.4102	654.617																									63.9324	458.703	163.499	620.821
			43.9144	158.203														63.6351	562.13	83.7495	644.221																									64.2297	444.746	165.831	609.196
			44.1126	163.648														63.9324	549.741	85.0825	633.164																									64.5	431.758	167.918	598.295
			44.3108	169.173														64.2297	536.751	86.4082	621.5																									64.527	430.445	168.124	597.189
			44.509	174.774														64.5	524.47	87.6061	610.416																									64.8243	415.864	170.376	584.859
			44.7072	180.446														64.527	523.218	87.7255	609.285																									65.1216	401.063	172.582	572.264
			44.9054	186.184														64.8243	509.199	89.0334	596.573																									65.4189	386.101	174.742	559.462
			45.1036	191.982														65.1216	494.752	90.3308	583.424																									65.7162	371.036	176.853	546.508
			45.3018	197.834														65.4189	479.936	91.6168	569.893																									66.0135	355.927	178.912	533.458
			45.5	203.735														65.7162	464.808	92.8902	556.039																									66.3108	340.828	180.916	520.363
			45.6982	209.677														66.0135	449.429	94.15	541.919																									66.6081	325.79	182.864	507.273
			45.8964	215.655														66.3108	433.854	95.3951	527.59																									66.9054	310.864	184.753	494.236
			46.0946	221.661														66.6081	418.141	96.6245	513.107																									67.2027	296.098	186.58	481.297
			46.2928	227.689														66.9054	402.346	97.8372	498.524																									67.5	281.533	188.344	468.497
			46.491	233.73														67.2027	386.521	99.032	483.894																									67.7973	267.213	190.043	455.875
			46.5	234.005														67.5	370.719	100.208	469.268																									68.0946	253.174	191.674	443.466
			46.6892	239.778														67.7973	354.989	101.364	454.694																									68.3919	239.449	193.235	431.303
			46.8874	245.824														68.0946	339.378	102.499	440.218																									68.6892	226.071	194.724	419.414
			47.0856	251.86														68.3919	323.931	103.613	425.885																									68.9865	213.065	196.14	407.824
			47.2838	257.879														68.6892	308.69	104.703	411.733																									69.2838	200.455	197.481	396.555
			47.482	263.871														68.9865	293.692	105.769	397.802																									69.5811	188.262	198.745	385.625
			47.6802	269.828														69.2838	278.974	106.811	384.126																									69.8784	176.501	199.93	375.05
			47.8784	275.742														69.5811	264.569	107.826	370.736																									70.1757	165.188	201.035	364.842
			48.0766	281.604														69.8784	250.506	108.815	357.662																									70.473	154.331	202.058	355.009
			48.2748	287.404														70.1757	236.812	109.776	344.928																									70.5	153.367	202.147	354.134
			48.473	293.135														70.473	223.509	110.708	332.557																									70.7703	143.939	202.999	345.557
			48.6712	298.786														70.5	222.319	110.791	331.451																									71.0676	134.015	203.856	336.49
			48.8694	304.349														70.7703	210.617	111.611	320.568																									71.3649	124.562	204.627	327.808
			49.0676	309.816														71.0676	198.154	112.483	308.978																									71.6622	115.578	205.313	319.509
			49.2658	315.176														71.3649	186.133	113.324	297.798																									71.9595	107.059	205.911	311.589
			49.464	320.422														71.6622	174.565	114.133	287.039																									72.2568	99.0015	206.422	304.042
			49.5	321.362														71.9595	163.458	114.909	276.708																									72.5541	91.397	206.844	296.86
			49.6622	325.543														72.2568	152.819	115.652	266.811																									72.8513	84.2364	207.177	290.032
			49.8604	330.533														72.5541	142.648	116.36	257.349																									73.1487	77.5091	207.42	283.548
			50.0586	335.381														72.8513	132.948	117.033	248.322																									73.4459	71.2029	207.574	277.396
			50.2568	340.08														73.1487	123.716	117.67	239.727																									73.5	70.1005	207.592	276.312
			50.4549	344.621														73.4459	114.948	118.271	231.56																									73.7432	65.3046	207.638	271.562
			50.6531	348.996														73.5	113.403	118.377	230.12																									74.0405	59.8	207.612	266.031
			50.8513	353.197														73.7432	106.639	118.835	223.814																									74.3378	54.6739	207.495	260.788
			51.0496	357.217														74.0405	98.7802	119.362	216.483																									74.6351	49.9107	207.289	255.819
			51.2478	361.048														74.3378	91.3635	119.85	209.554																									74.9324	45.4942	206.994	251.107
			51.446	364.683														74.6351	84.3783	120.3	203.019																									75.2297	41.4079	206.609	246.636
			51.6441	368.116														74.9324	77.8126	120.711	196.864																									75.527	37.6353	206.135	242.389
			51.8423	371.339														75.2297	71.6539	121.083	191.077																									75.8243	34.1595	205.573	238.352
			52.0405	374.348														75.527	65.8884	121.414	185.643																									76.1216	30.9639	204.924	234.507
			52.2387	377.135														75.8243	60.5017	121.706	180.548																									76.4189	28.0322	204.188	230.84
			52.4369	379.697														76.1216	55.479	121.957	175.777																									76.5	27.2763	203.973	229.868
			52.5	380.464														76.4189	50.8047	122.167	171.313																									76.7162	25.348	203.367	227.334
			52.6351	382.027														76.5	49.5884	122.218	170.147																									77.0135	22.8957	202.462	223.976
			52.8333	384.122														76.7162	46.4633	122.337	167.141																									77.3108	20.6598	201.472	220.751
			53.0315	385.978														77.0135	42.4389	122.465	163.245																									77.6081	18.6253	200.401	217.646
			53.2297	387.59														77.3108	38.7154	122.553	159.609																									77.9054	16.778	199.249	214.647
			53.4279	388.957														77.6081	35.2771	122.599	156.216																									78.2027	15.1039	198.018	211.741
			53.6261	390.074														77.9054	32.108	122.603	153.052																									78.5	13.5901	196.71	208.919
			53.8243	390.94														78.2027	29.1928	122.567	150.1																									78.7973	12.2238	195.325	206.168
			54.0225	391.553														78.5	26.5161	122.489	147.346																									79.0946	10.9932	193.866	203.478
			54.2207	391.912														78.7973	24.0631	122.37	144.773																									79.3919	9.88698	192.335	200.841
			54.4189	392.017														79.0946	21.8192	122.209	142.369																									79.5	9.5135	191.76	199.893
			54.6171	391.867														79.3919	19.7705	122.008	140.119																									79.6892	8.89465	190.733	198.246
			54.8153	391.462														79.5	19.0713	121.925	139.337																									79.9865	8.00621	189.062	195.687
			55.0135	390.803														79.6892	17.9035	121.766	138.01																									80.2838	7.21238	187.325	193.157
			55.2117	389.892														79.9865	16.2052	121.483	136.029																									80.5811	6.50449	185.524	190.647
			55.4099	388.73														80.2838	14.6633	121.161	134.165																									80.8784	5.87449	183.66	188.154
			55.5	388.119														80.5811	13.2658	120.798	132.405																									81.1757	5.3149	181.737	185.671
			55.6081	387.319														80.8784	12.0016	120.396	130.738																									81.473	4.81885	179.756	183.194
			55.8063	385.663														81.1757	10.8602	119.955	129.156																									81.7703	4.37997	177.72	180.719
			56.0045	383.764														81.473	9.83132	119.475	127.647																									82.0676	3.99244	175.63	178.242
			56.2027	381.627														81.7703	8.9057	118.957	126.204																									82.3649	3.65092	173.491	175.761
			56.4009	379.255														82.0676	8.07445	118.402	124.817																									82.5	3.50956	172.502	174.631
			56.5991	376.652														82.3649	7.3293	117.809	123.479																									82.6622	3.35054	171.303	173.273
			56.7973	373.824														82.5	7.01695	117.527	122.885																									82.9595	3.08685	169.07	170.776
			56.9955	370.777														82.6622	6.66254	117.18	122.183																									83.2568	2.85582	166.794	168.269
			57.1937	367.515														82.9595	6.06699	116.515	120.922																									83.5541	2.6538	164.478	165.751
			57.3919	364.046														83.2568	5.53601	115.814	119.691																									83.8513	2.47749	162.124	163.221
			57.5901	360.375														83.5541	5.06343	115.08	118.484																									84.1487	2.32391	159.735	160.678
			57.7883	356.51														83.8513	4.64359	114.311	117.295																									84.4459	2.19039	157.313	158.122
			57.9865	352.457														84.1487	4.27127	113.509	116.121																									84.7432	2.07454	154.861	155.555
			58.1847	348.224														84.4459	3.94168	112.675	114.958																									85.0405	1.9742	152.382	152.975
			58.3829	343.819														84.7432	3.65043	111.81	113.801																									85.3378	1.88747	149.878	150.384
			58.5	341.138														85.0405	3.39351	110.914	112.648																									85.5	1.84529	148.503	148.967
			58.5811	339.249														85.3378	3.16729	109.989	111.496																									85.6351	1.81265	147.352	147.783
			58.7793	334.523														85.5	3.05563	109.471	110.868																									85.9324	1.74822	144.806	145.173
			58.9775	329.648														85.6351	2.96843	109.034	110.343																									86.2297	1.69285	142.243	142.555
			59.1757	324.635														85.9324	2.79395	108.051	109.186																									86.527	1.64535	139.665	139.929
			59.3739	319.49														86.2297	2.64113	107.042	108.024																									86.8243	1.60469	137.075	137.299
			59.5721	314.223														86.527	2.5075	106.006	106.854																									87.1216	1.56994	134.476	134.665
			59.7703	308.843														86.8243	2.39087	104.945	105.677																									87.4189	1.5403	131.869	132.028
			59.9685	303.359														87.1216	2.28925	103.86	104.49																									87.7162	1.51507	129.258	129.392
			60.1667	297.779														87.4189	2.20086	102.752	103.294																									88.0135	1.49364	126.644	126.757
			60.3649	292.113														87.7162	2.12412	101.622	102.087																									88.3108	1.47546	124.03	124.124
			60.5631	286.369														88.0135	2.0576	100.47	100.869																									88.5	1.46537	122.367	122.452
			60.7613	280.557														88.3108	2.00005	99.2987	99.6394																									88.6081	1.46007	121.418	121.497
			60.9595	274.686														88.5	1.96757	98.5432	98.8514																									88.9054	1.44707	118.81	118.876
			61.1577	268.763														88.6081	1.95034	98.108	98.399																									89.2027	1.4361	116.209	116.264
			61.3559	262.799														88.9054	1.90748	96.8993	97.1474																									89.5	1.42687	113.617	113.663
			61.5	258.44														89.2027	1.87058	95.6736	95.8848																									89.7973	1.41912	111.035	111.073
			61.554	256.802														89.5	1.83888	94.4319	94.6114																									90.0946	1.41262	108.466	108.497
			61.7522	250.779														89.7973	1.81169	93.1753	93.3276																									90.3919	1.40718	105.911	105.937
			61.9504	244.741														90.0946	1.78841	91.9048	92.0339																									90.6892	1.40264	103.373	103.394
			62.1487	238.694														90.3919	1.76851	90.6216	90.7308																									90.9865	1.39885	100.852	100.87
			62.3469	232.647														90.6892	1.75153	89.3267	89.4189																									91.2838	1.39569	98.3523	98.367
			62.5451	226.607														90.9865	1.73706	88.0211	88.0988																									91.5	1.39374	96.5474	96.5602
			62.7432	220.583														91.2838	1.72476	86.7058	86.7712																									91.5811	1.39307	95.8736	95.8858
			62.9414	214.581														91.5	1.71699	85.7438	85.8014																									91.8784	1.3909	93.4181	93.4281
			63.1396	208.609														91.5811	1.71431	85.3819	85.4369																									92.1757	1.3891	90.9873	90.9955
			63.3378	202.673														91.8784	1.70546	84.0505	84.0966																									92.473	1.38762	88.5826	88.5893
			63.536	196.781														92.1757	1.69797	82.7125	82.7511																									92.7703	1.38639	86.2054	86.2108
			63.7342	190.938														92.473	1.69165	81.369	81.4013																									93.0676	1.38539	83.8569	83.8614
			63.9324	185.151														92.7703	1.68632	80.021	80.048																									93.3649	1.38456	81.5385	81.5421
			64.1306	179.424														93.0676	1.68183	78.6694	78.6919																									93.6622	1.38388	79.2512	79.2541
			64.3288	173.765														93.3649	1.67806	77.3153	77.334																									93.9595	1.38333	76.9962	76.9985
			64.5	168.935														93.6622	1.67489	75.9596	75.9751																									94.2568	1.38287	74.7744	74.7763
			64.527	168.177														93.9595	1.67225	74.6032	74.6161																									94.5	1.38256	72.9819	72.9835
			64.7252	162.666														94.2568	1.67003	73.2471	73.2578																									94.5541	1.3825	72.5867	72.5883
			64.9234	157.236														94.5	1.66849	72.1385	72.1476																									94.8513	1.3822	70.4342	70.4354
			65.1216	151.892														94.5541	1.66818	71.8923	71.9011																									95.1487	1.38196	68.3174	68.3184
			65.3198	146.637														94.8513	1.66664	70.5394	70.5467																									95.4459	1.38176	66.2373	66.2381
			65.518	141.475														95.1487	1.66536	69.1896	69.1956																									95.7432	1.3816	64.1943	64.1949
			65.7162	136.409														95.4459	1.6643	67.8436	67.8485																									96.0405	1.38147	62.1891	62.1896
			65.9144	131.443														95.7432	1.66342	66.5022	66.5063																									96.3378	1.38136	60.2222	60.2226
			66.1126	126.578														96.0405	1.66269	65.1663	65.1696																									96.6351	1.38128	58.2941	58.2944
			66.3108	121.818														96.3378	1.66209	63.8367	63.8394																									96.9324	1.38121	56.4051	56.4054
			66.509	117.165														96.6351	1.66159	62.5141	62.5163																									97.2297	1.38116	54.5556	54.5558
			66.7072	112.62														96.9324	1.66118	61.1992	61.2011																									97.5	1.38112	52.9087	52.9089
			66.9054	108.185														97.2297	1.66085	59.8929	59.8944																									97.527	1.38112	52.7459	52.746
			67.1036	103.861														97.5	1.66059	58.7133	58.7145																									97.8243	1.38108	50.976	50.9762
			67.3018	99.6489														97.527	1.66057	58.5958	58.597																									98.1216	1.38105	49.2463	49.2464
			67.5	95.55														97.8243	1.66035	57.3085	57.3094																									98.4189	1.38103	47.5567	47.5567
			67.6982	91.5645														98.1216	1.66016	56.0317	56.0325																									98.7162	1.38101	45.9072	45.9073
			67.8964	87.6928														98.4189	1.66001	54.7661	54.7667																									99.0135	1.381	44.298	44.2981
			68.0946	83.9348														98.7162	1.65989	53.5122	53.5127																									99.3108	1.38099	42.7289	42.7289
			68.2928	80.2903														99.0135	1.65979	52.2706	52.271																									99.6081	1.38098	41.1997	41.1997
			68.491	76.7591														99.3108	1.65971	51.0418	51.0421																									99.9054	1.38097	39.7103	39.7104
			68.6892	73.3404														99.6081	1.65964	49.8264	49.8267																									100.203	1.38097	38.2606	38.2606
			68.8874	70.0334														99.9054	1.65959	48.6248	48.6251																									100.5	1.38096	36.8502	36.8502
			69.0856	66.8374														100.203	1.65954	47.4376	47.4378																									100.797	1.38096	35.4788	35.4788
			69.2838	63.751														100.5	1.65951	46.2651	46.2653																									101.095	1.38096	34.1461	34.1462
			69.482	60.7731														100.797	1.65948	45.1078	45.1079																									101.392	1.38096	32.8518	32.8518
			69.6802	57.9021														101.095	1.65946	43.9661	43.9662																									101.689	1.38095	31.5954	31.5954
			69.8784	55.1366														101.392	1.65944	42.8403	42.8403																									101.986	1.38095	30.3766	30.3766
			70.0766	52.4748														101.689	1.65943	41.7307	41.7308																									102.284	1.38095	29.1947	29.1947
			70.2748	49.915														101.986	1.65942	40.6377	40.6377																									102.581	1.38095	28.0493	28.0493
			70.473	47.4552														102.284	1.65941	39.5616	39.5616																									102.878	1.38095	26.94	26.94
			70.5	47.1274														102.581	1.6594	38.5025	38.5026																									103.176	1.38095	25.8661	25.8661
			70.6712	45.0934														102.878	1.65939	37.4608	37.4609																									103.473	1.38095	24.8271	24.8271
			70.8694	42.8276														103.176	1.65939	36.4367	36.4367																									103.5	1.38095	24.7343	24.7343
			71.0676	40.6556														103.473	1.65938	35.4303	35.4303																									103.77	1.38095	23.8223	23.8223
			71.2658	38.5751														103.5	1.65938	35.3397	35.3398																									104.068	1.38095	22.8513	22.8513
			71.464	36.5839														103.77	1.65938	34.4419	34.4419																									104.365	1.38095	21.9133	21.9133
			71.6622	34.6797														104.068	1.65938	33.4715	33.4715																									104.662	1.38095	21.0077	21.0077
			71.8604	32.8601														104.365	1.65938	32.5192	32.5192																									104.959	1.38095	20.1338	20.1338
			72.0586	31.1226														104.662	1.65938	31.5853	31.5853																									105.257	1.38095	19.2911	19.2911
			72.2568	29.465														104.959	1.65937	30.6696	30.6696																									105.554	1.38095	18.4787	18.4787
			72.4549	27.8847														105.257	1.65937	29.7724	29.7724																									105.851	1.38095	17.6961	17.6961
			72.6531	26.3793														105.554	1.65937	28.8936	28.8936																									106.149	1.38095	16.9425	16.9425
			72.8513	24.9463														105.851	1.65937	28.0333	28.0333																									106.446	1.38095	16.2172	16.2172
			73.0495	23.5834														106.149	1.65937	27.1914	27.1914																									106.5	1.38095	16.0883	16.0883
			73.2477	22.2881														106.446	1.65937	26.368	26.368																									106.743	1.38095	15.5196	15.5196
			73.4459	21.058														106.5	1.65937	26.2202	26.2202																									107.041	1.38095	14.8488	14.8488
			73.5	20.7335														106.743	1.65937	25.5629	25.5629																									107.338	1.38095	14.2043	14.2043
			73.6441	19.8906														107.041	1.65937	24.7761	24.7761																									107.635	1.38095	13.5853	13.5853
			73.8423	18.7838														107.338	1.65937	24.0076	24.0076																									107.932	1.38095	12.9911	12.9911
			74.0405	17.735														107.635	1.65937	23.2573	23.2573																									108.23	1.38095	12.421	12.421
			74.2387	16.742														107.932	1.65937	22.525	22.525																									108.527	1.38095	11.8744	11.8744
			74.4369	15.8025														108.23	1.65937	21.8107	21.8107																									108.824	1.38095	11.3504	11.3504
			74.6351	14.9144														108.527	1.65937	21.1141	21.1141																									109.122	1.38095	10.8485	10.8485
			74.8333	14.0754														108.824	1.65937	20.4352	20.4352																									109.419	1.38095	10.3679	10.3679
			75.0315	13.2835														109.122	1.65937	19.7739	19.7739																									109.5	1.38095	10.2404	10.2404
			75.2297	12.5365														109.419	1.65937	19.1298	19.1298																									109.716	1.38095	9.90796	9.90796
			75.4279	11.8324														109.5	1.65937	18.9571	18.9571																									110.014	1.38095	9.46805	9.46805
			75.6261	11.1692														109.716	1.65937	18.5029	18.5029																									110.311	1.38095	9.04748	9.04748
			75.8243	10.5451														110.014	1.65937	17.8929	17.8929																									110.608	1.38095	8.64562	8.64562
			76.0225	9.95818														110.311	1.65937	17.2997	17.2997																									110.905	1.38095	8.26181	8.26181
			76.2207	9.4066														110.608	1.65937	16.723	16.723																									111.203	1.38095	7.89543	7.89543
			76.4189	8.88863														110.905	1.65937	16.1625	16.1625																									111.5	1.38095	7.54587	7.54587
			76.5	8.68603														111.203	1.65937	15.6182	15.6182																									111.797	1.38095	7.21252	7.21252
			76.6171	8.40258														111.5	1.65937	15.0897	15.0897																									112.095	1.38095	6.89478	6.89478
			76.8153	7.94682														111.797	1.65937	14.5768	14.5768																									112.392	1.38095	6.59209	6.59209
			77.0135	7.51978														112.095	1.65937	14.0793	14.0793																									112.5	1.38095	6.48563	6.48563
			77.2117	7.11993														112.392	1.65937	13.5968	13.5968																									112.689	1.38095	6.30385	6.30385
			77.4099	6.74582														112.5	1.65937	13.425	13.425																									112.986	1.38095	6.02953	6.02953
			77.6081	6.39604														112.689	1.65937	13.1291	13.1291																									113.284	1.38095	5.76858	5.76858
			77.8063	6.06926														112.986	1.65937	12.676	12.676																									113.581	1.38095	5.52047	5.52047
			78.0045	5.76418														113.284	1.65937	12.2372	12.2372																									113.878	1.38095	5.28469	5.28469
			78.2027	5.47957														113.581	1.65937	11.8124	11.8124																									114.176	1.38095	5.06073	5.06073
			78.4009	5.21424														113.878	1.65937	11.4013	11.4013																									114.473	1.38095	4.8481	4.8481
			78.5991	4.96706														114.176	1.65937	11.0037	11.0037																									114.77	1.38095	4.64633	4.64633
			78.7973	4.73697														114.473	1.65937	10.6192	10.6192																									115.068	1.38095	4.45496	4.45496
			78.9955	4.52294														114.77	1.65937	10.2476	10.2476																									115.365	1.38095	4.27354	4.27354
			79.1937	4.32398														115.068	1.65937	9.88865	9.88865																									115.5	1.38095	4.19425	4.19425
			79.3919	4.13917														115.365	1.65937	9.54197	9.54197																									115.662	1.38095	4.10164	4.10164
			79.5	4.04401														115.5	1.65937	9.38838	9.38838																									115.959	1.38095	3.93884	3.93884
			79.5901	3.96763														115.662	1.65937	9.20732	9.20732																									116.257	1.38095	3.78473	3.78473
			79.7883	3.80851														115.959	1.65937	8.8844	8.8844																									116.554	1.38095	3.63892	3.63892
			79.9865	3.66102														116.257	1.65937	8.57293	8.57293																									116.851	1.38095	3.50103	3.50103
			80.1847	3.52442														116.554	1.65937	8.27263	8.27263																									117.149	1.38095	3.37069	3.37069
			80.3829	3.39798														116.851	1.65937	7.98321	7.98321																									117.446	1.38095	3.24755	3.24755
			80.5811	3.28103														117.149	1.65937	7.70439	7.70439																									117.743	1.38095	3.13126	3.13126
			80.7793	3.17294														117.446	1.65937	7.43589	7.43589																									118.041	1.38095	3.02151	3.02151
			80.9775	3.07311														117.743	1.65937	7.17742	7.17742																									118.338	1.38095	2.91796	2.91796
			81.1757	2.98098														118.041	1.65937	6.92872	6.92872																									118.5	1.38095	2.86399	2.86399
			81.3739	2.896														118.338	1.65937	6.68951	6.68951																									118.635	1.38095	2.82032	2.82032
			81.5721	2.81768														118.5	1.65937	6.56293	6.56293																									118.932	1.38095	2.72829	2.72829
			81.7703	2.74555														118.635	1.65937	6.45952	6.45952																									119.23	1.38095	2.6416	2.6416
			81.9685	2.67917														118.932	1.65937	6.23847	6.23847																									119.527	1.38095	2.55997	2.55997
			82.1667	2.61811														119.23	1.65937	6.02612	6.02612																									119.824	1.38095	2.48315	2.48315
			82.3649	2.562														119.527	1.65937	5.82218	5.82218																									120.122	1.38095	2.41088	2.41088
			82.5	2.52639														119.824	1.65937	5.62642	5.62642																									120.419	1.38095	2.34292	2.34292
			82.5631	2.51047														120.122	1.65937	5.43856	5.43856																									120.716	1.38095	2.27906	2.27906
			82.7613	2.46318														120.419	1.65937	5.25838	5.25838																									121.014	1.38095	2.21908	2.21908
			82.9595	2.41981														120.716	1.65937	5.08561	5.08561																									121.311	1.38095	2.16276	2.16276
			83.1577	2.38006														121.014	1.65937	4.92002	4.92002																									121.5	1.38095	2.12873	2.12873
			83.3559	2.34366														121.311	1.65937	4.76137	4.76137																									121.608	1.38095	2.1099	2.1099
			83.5541	2.31035														121.5	1.65937	4.66392	4.66392																									121.905	1.38095	2.06032	2.06032
			83.7523	2.27988														121.608	1.65937	4.60944	4.60944																									122.203	1.38095	2.01384	2.01384
			83.9505	2.25204														121.905	1.65937	4.46398	4.46398																									122.5	1.38095	1.97028	1.97028
			84.1487	2.22661														122.203	1.65937	4.32479	4.32479																									122.797	1.38095	1.92948	1.92948
			84.3469	2.2034														122.5	1.65937	4.19164	4.19164																									123.095	1.38095	1.89128	1.89128
			84.5451	2.18224														122.797	1.65937	4.06431	4.06431																									123.392	1.38095	1.85553	1.85553
			84.7432	2.16295														123.095	1.65937	3.94261	3.94261																									123.689	1.38095	1.8221	1.8221
			84.9414	2.14538														123.392	1.65937	3.82633	3.82633																									123.986	1.38095	1.79084	1.79084
			85.1396	2.1294														123.689	1.65937	3.71527	3.71527																									124.284	1.38095	1.76163	1.76163
			85.3378	2.11486														123.986	1.65937	3.60923	3.60923																									124.5	1.38095	1.7416	1.7416
			85.5	2.10396														124.284	1.65937	3.50802	3.50802																									124.581	1.38095	1.73434	1.73434
			85.536	2.10165														124.5	1.65937	3.43736	3.43736																									124.878	1.38095	1.70887	1.70887
			85.7342	2.08965														124.581	1.65937	3.41148	3.41148																									125.176	1.38095	1.6851	1.6851
			85.9324	2.07876														124.878	1.65937	3.3194	3.3194																									125.473	1.38095	1.66294	1.66294
			86.1306	2.06888														125.176	1.65937	3.23163	3.23163																									125.77	1.38095	1.64227	1.64227
			86.3288	2.05993														125.473	1.65937	3.14799	3.14799																									126.068	1.38095	1.62301	1.62301
			86.527	2.05183														125.77	1.65937	3.06832	3.06832																									126.365	1.38095	1.60507	1.60507
			86.7252	2.04449														126.068	1.65937	2.99245	2.99245																									126.662	1.38095	1.58838	1.58838
			86.9234	2.03785														126.365	1.65937	2.92024	2.92024																									126.959	1.38095	1.57284	1.57284
			87.1216	2.03186														126.662	1.65937	2.85153	2.85153																									127.257	1.38095	1.55839	1.55839
			87.3198	2.02644														126.959	1.65937	2.78619	2.78619																									127.5	1.38095	1.54732	1.54732
			87.518	2.02155														127.257	1.65937	2.72405	2.72405																									127.554	1.38095	1.54495	1.54495
			87.7162	2.01714														127.5	1.65937	2.67552	2.67552																									127.851	1.38095	1.53247	1.53247
			87.9144	2.01317														127.554	1.65937	2.66501	2.66501																									128.149	1.38095	1.52087	1.52087
			88.1126	2.00959														127.851	1.65937	2.60891	2.60891																									128.446	1.38095	1.51011	1.51011
			88.3108	2.00637														128.149	1.65937	2.55563	2.55563																									128.743	1.38095	1.50012	1.50012
			88.5	2.0036														128.446	1.65937	2.50506	2.50506																									129.041	1.38095	1.49086	1.49086
			88.509	2.00347														128.743	1.65937	2.45706	2.45706																									129.338	1.38095	1.48227	1.48227
			88.7072	2.00087														129.041	1.65937	2.41153	2.41153																									129.635	1.38095	1.47431	1.47431
			88.9054	1.99853														129.338	1.65937	2.36836	2.36836																									129.932	1.38095	1.46694	1.46694
			89.1036	1.99643														129.635	1.65937	2.32744	2.32744																									130.23	1.38095	1.46012	1.46012
			89.3018	1.99454														129.932	1.65937	2.28867	2.28867																									130.5	1.38095	1.45436	1.45436
			89.5	1.99286														130.23	1.65937	2.25194	2.25194																									130.527	1.38095	1.45381	1.45381
			89.6982	1.99134														130.5	1.65937	2.22025	2.22025																									130.824	1.38095	1.44797	1.44797
			89.8964	1.98999														130.527	1.65937	2.21716	2.21716																									131.122	1.38095	1.44257	1.44257
			90.0946	1.98878														130.824	1.65937	2.18425	2.18425																									131.419	1.38095	1.43758	1.43758
			90.2928	1.9877														131.122	1.65937	2.15311	2.15311																									131.716	1.38095	1.43298	1.43298
			90.491	1.98673														131.419	1.65937	2.12366	2.12366																									132.014	1.38095	1.42872	1.42872
			90.6892	1.98587														131.716	1.65937	2.09581	2.09581																									132.311	1.38095	1.4248	1.4248
			90.8874	1.9851														132.014	1.65937	2.0695	2.0695																									132.608	1.38095	1.42118	1.42118
			91.0856	1.98441														132.311	1.65937	2.04464	2.04464																									132.905	1.38095	1.41784	1.41784
			91.2838	1.9838														132.608	1.65937	2.02116	2.02116																									133.203	1.38095	1.41477	1.41477
			91.482	1.98325														132.905	1.65937	1.999	1.999																									133.5	1.38095	1.41193	1.41193
			91.5	1.98321														133.203	1.65937	1.97809	1.97809																									133.797	1.38095	1.40933	1.40933
			91.6802	1.98277														133.5	1.65937	1.95836	1.95836																									134.095	1.38095	1.40693	1.40693
			91.8784	1.98234														133.797	1.65937	1.93976	1.93976																									134.392	1.38095	1.40472	1.40472
			92.0766	1.98196														134.095	1.65937	1.92222	1.92222																									134.689	1.38095	1.40269	1.40269
			92.2748	1.98162														134.392	1.65937	1.9057	1.9057																									134.986	1.38095	1.40083	1.40083
			92.473	1.98132														134.689	1.65937	1.89014	1.89014																									135.284	1.38095	1.39911	1.39911
			92.6712	1.98105														134.986	1.65937	1.87548	1.87548																									135.581	1.38095	1.39754	1.39754
			92.8694	1.98081														135.284	1.65937	1.86169	1.86169																									135.878	1.38095	1.3961	1.3961
			93.0676	1.9806														135.581	1.65937	1.84871	1.84871																									136.176	1.38095	1.39478	1.39478
			93.2658	1.98042														135.878	1.65937	1.83651	1.83651																									136.473	1.38095	1.39356	1.39356
			93.464	1.98025														136.176	1.65937	1.82503	1.82503																									136.5	1.38095	1.39346	1.39346
			93.6622	1.98011														136.473	1.65937	1.81425	1.81425																									136.77	1.38095	1.39245	1.39245
			93.8604	1.97998														136.5	1.65937	1.8133	1.8133																									137.068	1.38095	1.39143	1.39143
			94.0586	1.97987														136.77	1.65937	1.80412	1.80412																									137.365	1.38095	1.3905	1.3905
			94.2568	1.97977														137.068	1.65937	1.7946	1.7946																									137.662	1.38095	1.38965	1.38965
			94.4549	1.97968														137.365	1.65937	1.78567	1.78567																									137.959	1.38095	1.38887	1.38887
			94.5	1.97966														137.662	1.65937	1.77729	1.77729																									138.257	1.38095	1.38815	1.38815
			94.6531	1.9796														137.959	1.65937	1.76942	1.76942																									138.554	1.38095	1.3875	1.3875
			94.8513	1.97954														138.257	1.65937	1.76205	1.76205																									138.851	1.38095	1.3869	1.3869
			95.0495	1.97948														138.554	1.65937	1.75513	1.75513																									139.149	1.38095	1.38636	1.38636
			95.2477	1.97942														138.851	1.65937	1.74865	1.74865																									139.446	1.38095	1.38586	1.38586
			95.4459	1.97938														139.149	1.65937	1.74258	1.74258																									139.5	1.38095	1.38578	1.38578
			95.6441	1.97934														139.446	1.65937	1.7369	1.7369																									139.743	1.38095	1.38541	1.38541
			95.8423	1.9793														139.5	1.65937	1.73591	1.73591																									140.041	1.38095	1.385	1.385
			96.0405	1.97927														139.743	1.65937	1.73158	1.73158																									140.338	1.38095	1.38462	1.38462
			96.2387	1.97924														140.041	1.65937	1.72661	1.72661																									140.635	1.38095	1.38428	1.38428
			96.4369	1.97922														140.338	1.65937	1.72195	1.72195																									140.932	1.38095	1.38397	1.38397
			96.6351	1.9792														140.635	1.65937	1.7176	1.7176																									141.23	1.38095	1.38368	1.38368
			96.8333	1.97918														140.932	1.65937	1.71353	1.71353																									141.527	1.38095	1.38342	1.38342
			97.0315	1.97916														141.23	1.65937	1.70973	1.70973																									141.824	1.38095	1.38319	1.38319
			97.2297	1.97915														141.527	1.65937	1.70617	1.70617																									142.122	1.38095	1.38298	1.38298
			97.4279	1.97914														141.824	1.65937	1.70286	1.70286																									142.419	1.38095	1.38278	1.38278
			97.5	1.97913														142.122	1.65937	1.69976	1.69976																									142.5	1.38095	1.38273	1.38273
			97.6261	1.97913														142.419	1.65937	1.69688	1.69688																									142.716	1.38095	1.38261	1.38261
			97.8243	1.97912														142.5	1.65937	1.69612	1.69612																									143.014	1.38095	1.38245	1.38245
			98.0225	1.97911														142.716	1.65937	1.69419	1.69419																									143.311	1.38095	1.3823	1.3823
			98.2207	1.9791														143.014	1.65937	1.69168	1.69168																									143.608	1.38095	1.38217	1.38217
			98.4189	1.9791														143.311	1.65937	1.68934	1.68934																									143.905	1.38095	1.38205	1.38205
			98.6171	1.97909														143.608	1.65937	1.68716	1.68716																									144.203	1.38095	1.38194	1.38194
			98.8153	1.97909														143.905	1.65937	1.68513	1.68513																									144.5	1.38095	1.38184	1.38184
			99.0135	1.97908														144.203	1.65937	1.68324	1.68324																									144.797	1.38095	1.38176	1.38176
			99.2117	1.97908														144.5	1.65937	1.68148	1.68148																									145.095	1.38095	1.38168	1.38168
			99.4099	1.97908														144.797	1.65937	1.67984	1.67984																									145.392	1.38095	1.3816	1.3816
			99.6081	1.97907														145.095	1.65937	1.67832	1.67832																									145.5	1.38095	1.38158	1.38158
			99.8063	1.97907														145.392	1.65937	1.67691	1.67691																									145.689	1.38095	1.38154	1.38154
			100.004	1.97907														145.5	1.65937	1.67642	1.67642																									145.986	1.38095	1.38148	1.38148
			100.203	1.97907														145.689	1.65937	1.67559	1.67559																									146.284	1.38095	1.38143	1.38143
			100.401	1.97907														145.986	1.65937	1.67437	1.67437																									146.581	1.38095	1.38138	1.38138
			100.5	1.97907														146.284	1.65937	1.67324	1.67324																									146.878	1.38095	1.38133	1.38133
			100.599	1.97907														146.581	1.65937	1.67218	1.67218																									147.176	1.38095	1.38129	1.38129
			100.797	1.97906														146.878	1.65937	1.67121	1.67121																									147.473	1.38095	1.38126	1.38126
			100.996	1.97906														147.176	1.65937	1.6703	1.6703																									147.77	1.38095	1.38123	1.38123
			101.194	1.97906														147.473	1.65937	1.66946	1.66946																									148.068	1.38095	1.3812	1.3812
			101.392	1.97906														147.77	1.65937	1.66868	1.66868																									148.365	1.38095	1.38117	1.38117
			101.59	1.97906														148.068	1.65937	1.66796	1.66796																									148.5	1.38095	1.38116	1.38116
			101.788	1.97906														148.365	1.65937	1.66729	1.66729																									148.662	1.38095	1.38115	1.38115
			101.986	1.97906														148.5	1.65937	1.66701	1.66701																									148.959	1.38095	1.38113	1.38113
			102.185	1.97906														148.662	1.65937	1.66667	1.66667																									149.257	1.38095	1.38111	1.38111
			102.383	1.97906														148.959	1.65937	1.6661	1.6661																									149.554	1.38095	1.38109	1.38109
			102.581	1.97906														149.257	1.65937	1.66557	1.66557																									149.851	1.38095	1.38108	1.38108
			102.779	1.97906														149.554	1.65937	1.66508	1.66508																									150.149	1.38095	1.38106	1.38106
			102.977	1.97906														149.851	1.65937	1.66463	1.66463																									150.446	1.38095	1.38105	1.38105
			103.176	1.97906														150.149	1.65937	1.66421	1.66421																									150.743	1.38095	1.38104	1.38104
			103.374	1.97906														150.446	1.65937	1.66382	1.66382																									151.041	1.38095	1.38103	1.38103
			103.5	1.97906														150.743	1.65937	1.66346	1.66346																									151.338	1.38095	1.38102	1.38102
			103.572	1.97906														151.041	1.65937	1.66313	1.66313																									151.5	1.38095	1.38102	1.38102
			103.77	1.97906														151.338	1.65937	1.66283	1.66283																									151.635	1.38095	1.38101	1.38101
			103.968	1.97906														151.5	1.65937	1.66267	1.66267																									151.932	1.38095	1.38101	1.38101
			104.167	1.97906														151.635	1.65937	1.66255	1.66255																									152.23	1.38095	1.381	1.381
			104.365	1.97906														151.932	1.65937	1.66229	1.66229																									152.527	1.38095	1.38099	1.38099
			104.563	1.97906														152.23	1.65937	1.66205	1.66205																									152.824	1.38095	1.38099	1.38099
			104.761	1.97906														152.527	1.65937	1.66183	1.66183																									153.122	1.38095	1.38099	1.38099
			104.959	1.97906														152.824	1.65937	1.66163	1.66163																									153.419	1.38095	1.38098	1.38098
			105.158	1.97906														153.122	1.65937	1.66144	1.66144																									153.716	1.38095	1.38098	1.38098
			105.356	1.97906														153.419	1.65937	1.66127	1.66127																									154.014	1.38095	1.38097	1.38097
			105.554	1.97906														153.716	1.65937	1.66111	1.66111																									154.311	1.38095	1.38097	1.38097
			105.752	1.97906														154.014	1.65937	1.66096	1.66096																									154.5	1.38095	1.38097	1.38097
			105.95	1.97906														154.311	1.65937	1.66083	1.66083																									154.608	1.38095	1.38097	1.38097
			106.149	1.97906														154.5	1.65937	1.66075	1.66075																									154.905	1.38095	1.38097	1.38097
			106.347	1.97906														154.608	1.65937	1.66071	1.66071																									155.203	1.38095	1.38096	1.38096
			106.5	1.97906														154.905	1.65937	1.66059	1.66059																									155.5	1.38095	1.38096	1.38096
			106.545	1.97906														155.203	1.65937	1.66049	1.66049																									155.797	1.38095	1.38096	1.38096
			106.743	1.97906														155.5	1.65937	1.66039	1.66039																									156.095	1.38095	1.38096	1.38096
			106.941	1.97906														155.797	1.65937	1.66031	1.66031																									156.392	1.38095	1.38096	1.38096
			107.14	1.97906														156.095	1.65937	1.66023	1.66023																									156.689	1.38095	1.38096	1.38096
			107.338	1.97906														156.392	1.65937	1.66015	1.66015																									156.986	1.38095	1.38096	1.38096
			107.536	1.97906														156.689	1.65937	1.66008	1.66008																									157.284	1.38095	1.38096	1.38096
			107.734	1.97906														156.986	1.65937	1.66002	1.66002																									157.5	1.38095	1.38095	1.38095
			107.932	1.97906														157.284	1.65937	1.65997	1.65997																									157.581	1.38095	1.38095	1.38095
			108.131	1.97906														157.5	1.65937	1.65993	1.65993																									157.878	1.38095	1.38095	1.38095
			108.329	1.97906														157.581	1.65937	1.65991	1.65991																									158.176	1.38095	1.38095	1.38095
			108.527	1.97906														157.878	1.65937	1.65987	1.65987																									158.473	1.38095	1.38095	1.38095
			108.725	1.97906														158.176	1.65937	1.65982	1.65982																									158.77	1.38095	1.38095	1.38095
			108.923	1.97906														158.473	1.65937	1.65978	1.65978																									159.068	1.38095	1.38095	1.38095
			109.122	1.97906														158.77	1.65937	1.65975	1.65975																									159.365	1.38095	1.38095	1.38095
			109.32	1.97906														159.068	1.65937	1.65971	1.65971																									159.662	1.38095	1.38095	1.38095
			109.5	1.97906														159.365	1.65937	1.65968	1.65968																									159.959	1.38095	1.38095	1.38095
			109.518	1.97906														159.662	1.65937	1.65965	1.65965																									160.257	1.38095	1.38095	1.38095
			109.716	1.97906														159.959	1.65937	1.65963	1.65963																									160.5	1.38095	1.38095	1.38095
			109.914	1.97906														160.257	1.65937	1.65961	1.65961																									160.554	1.38095	1.38095	1.38095
			110.113	1.97906														160.5	1.65937	1.65959	1.65959																									160.851	1.38095	1.38095	1.38095
			110.311	1.97906														160.554	1.65937	1.65958	1.65958																									161.149	1.38095	1.38095	1.38095
			110.509	1.97906														160.851	1.65937	1.65956	1.65956																									161.446	1.38095	1.38095	1.38095
			110.707	1.97906														161.149	1.65937	1.65955	1.65955																									161.743	1.38095	1.38095	1.38095
			110.905	1.97906														161.446	1.65937	1.65953	1.65953																									162.041	1.38095	1.38095	1.38095
			111.104	1.97906														161.743	1.65937	1.65952	1.65952																									162.338	1.38095	1.38095	1.38095
			111.302	1.97906														162.041	1.65937	1.6595	1.6595																									162.635	1.38095	1.38095	1.38095
			111.5	1.97906														162.338	1.65937	1.65949	1.65949																									162.932	1.38095	1.38095	1.38095
			111.698	1.97906														162.635	1.65937	1.65948	1.65948																									163.23	1.38095	1.38095	1.38095
			111.896	1.97906														162.932	1.65937	1.65947	1.65947																									163.5	1.38095	1.38095	1.38095
			112.095	1.97906														163.23	1.65937	1.65946	1.65946																									163.527	1.38095	1.38095	1.38095
			112.293	1.97906														163.5	1.65937	1.65945	1.65945																									163.824	1.38095	1.38095	1.38095
			112.491	1.97906														163.527	1.65937	1.65945	1.65945																									164.122	1.38095	1.38095	1.38095
			112.5	1.97906														163.824	1.65937	1.65944	1.65944																									164.419	1.38095	1.38095	1.38095
			112.689	1.97906														164.122	1.65937	1.65944	1.65944																									164.716	1.38095	1.38095	1.38095
			112.887	1.97906														164.419	1.65937	1.65943	1.65943																									165.014	1.38095	1.38095	1.38095
			113.086	1.97906														164.716	1.65937	1.65943	1.65943																									165.311	1.38095	1.38095	1.38095
			113.284	1.97906														165.014	1.65937	1.65942	1.65942																									165.608	1.38095	1.38095	1.38095
			113.482	1.97906														165.311	1.65937	1.65942	1.65942																									165.905	1.38095	1.38095	1.38095
			113.68	1.97906														165.608	1.65937	1.65941	1.65941																									166.203	1.38095	1.38095	1.38095
			113.878	1.97906														165.905	1.65937	1.65941	1.65941																									166.5	1.38095	1.38095	1.38095
			114.077	1.97906														166.203	1.65937	1.6594	1.6594																									166.797	1.38095	1.38095	1.38095
			114.275	1.97906														166.5	1.65937	1.6594	1.6594																									167.095	1.38095	1.38095	1.38095
			114.473	1.97906														166.797	1.65937	1.6594	1.6594																									167.392	1.38095	1.38095	1.38095
			114.671	1.97906														167.095	1.65937	1.65939	1.65939																									167.689	1.38095	1.38095	1.38095
			114.869	1.97906														167.392	1.65937	1.65939	1.65939																									167.986	1.38095	1.38095	1.38095
			115.068	1.97906														167.689	1.65937	1.65939	1.65939																									168.284	1.38095	1.38095	1.38095
			115.266	1.97906														167.986	1.65937	1.65939	1.65939																									168.581	1.38095	1.38095	1.38095
			115.464	1.97906														168.284	1.65937	1.65939	1.65939																									168.878	1.38095	1.38095	1.38095
			115.5	1.97906														168.581	1.65937	1.65939	1.65939																									169.176	1.38095	1.38095	1.38095
			115.662	1.97906														168.878	1.65937	1.65938	1.65938																									169.473	1.38095	1.38095	1.38095
			115.86	1.97906														169.176	1.65937	1.65938	1.65938																									169.5	1.38095	1.38095	1.38095
			116.059	1.97906														169.473	1.65937	1.65938	1.65938																									169.77	1.38095	1.38095	1.38095
			116.257	1.97906														169.5	1.65937	1.65938	1.65938																									170.068	1.38095	1.38095	1.38095
			116.455	1.97906														169.77	1.65937	1.65938	1.65938																									170.365	1.38095	1.38095	1.38095
			116.653	1.97906														170.068	1.65937	1.65938	1.65938																									170.662	1.38095	1.38095	1.38095
			116.851	1.97906														170.365	1.65937	1.65938	1.65938																									170.959	1.38095	1.38095	1.38095
			117.05	1.97906														170.662	1.65937	1.65938	1.65938																									171.257	1.38095	1.38095	1.38095
			117.248	1.97906														170.959	1.65937	1.65938	1.65938																									171.554	1.38095	1.38095	1.38095
			117.446	1.97906														171.257	1.65937	1.65938	1.65938																									171.851	1.38095	1.38095	1.38095
			117.644	1.97906														171.554	1.65937	1.65938	1.65938																									172.149	1.38095	1.38095	1.38095
			117.842	1.97906														171.851	1.65937	1.65938	1.65938																									172.446	1.38095	1.38095	1.38095
			118.041	1.97906														172.149	1.65937	1.65937	1.65937																									172.5	1.38095	1.38095	1.38095
			118.239	1.97906														172.446	1.65937	1.65937	1.65937																									172.743	1.38095	1.38095	1.38095
			118.437	1.97906														172.5	1.65937	1.65937	1.65937																									173.041	1.38095	1.38095	1.38095
			118.5	1.97906														172.743	1.65937	1.65937	1.65937																									173.338	1.38095	1.38095	1.38095
			118.635	1.97906														173.041	1.65937	1.65937	1.65937																									173.635	1.38095	1.38095	1.38095
			118.833	1.97906														173.338	1.65937	1.65937	1.65937																									173.932	1.38095	1.38095	1.38095
			119.032	1.97906														173.635	1.65937	1.65937	1.65937																									174.23	1.38095	1.38095	1.38095
			119.23	1.97906														173.932	1.65937	1.65937	1.65937																									174.527	1.38095	1.38095	1.38095
			119.428	1.97906														174.23	1.65937	1.65937	1.65937																									174.824	1.38095	1.38095	1.38095
			119.626	1.97906														174.527	1.65937	1.65937	1.65937																									175.122	1.38095	1.38095	1.38095
			119.824	1.97906														174.824	1.65937	1.65937	1.65937																									175.419	1.38095	1.38095	1.38095
			120.023	1.97906														175.122	1.65937	1.65937	1.65937																									175.5	1.38095	1.38095	1.38095
			120.221	1.97906														175.419	1.65937	1.65937	1.65937																									175.716	1.38095	1.38095	1.38095
			120.419	1.97906														175.5	1.65937	1.65937	1.65937																									176.014	1.38095	1.38095	1.38095
			120.617	1.97906														175.716	1.65937	1.65937	1.65937																									176.311	1.38095	1.38095	1.38095
			120.815	1.97906														176.014	1.65937	1.65937	1.65937																									176.608	1.38095	1.38095	1.38095
			121.014	1.97906														176.311	1.65937	1.65937	1.65937																									176.905	1.38095	1.38095	1.38095
			121.212	1.97906														176.608	1.65937	1.65937	1.65937																									177.203	1.38095	1.38095	1.38095
			121.41	1.97906														176.905	1.65937	1.65937	1.65937																									177.5	1.38095	1.38095	1.38095
			121.5	1.97906														177.203	1.65937	1.65937	1.65937																									177.797	1.38095	1.38095	1.38095
			121.608	1.97906														177.5	1.65937	1.65937	1.65937																									178.095	1.38095	1.38095	1.38095
			121.806	1.97906														177.797	1.65937	1.65937	1.65937																									178.392	1.38095	1.38095	1.38095
			122.004	1.97906														178.095	1.65937	1.65937	1.65937																									178.5	1.38095	1.38095	1.38095
			122.203	1.97906														178.392	1.65937	1.65937	1.65937																									178.689	1.38095	1.38095	1.38095
			122.401	1.97906														178.5	1.65937	1.65937	1.65937																									178.986	1.38095	1.38095	1.38095
			122.599	1.97906														178.689	1.65937	1.65937	1.65937																									179.284	1.38095	1.38095	1.38095
			122.797	1.97906														178.986	1.65937	1.65937	1.65937																									179.581	1.38095	1.38095	1.38095
			122.996	1.97906														179.284	1.65937	1.65937	1.65937																									179.878	1.38095	1.38095	1.38095
			123.194	1.97906														179.581	1.65937	1.65937	1.65937																									180.176	1.38095	1.38095	1.38095
			123.392	1.97906														179.878	1.65937	1.65937	1.65937																									180.473	1.38095	1.38095	1.38095
			123.59	1.97906														180.176	1.65937	1.65937	1.65937																									180.77	1.38095	1.38095	1.38095
			123.788	1.97906														180.473	1.65937	1.65937	1.65937																									181.068	1.38095	1.38095	1.38095
			123.986	1.97906														180.77	1.65937	1.65937	1.65937																									181.365	1.38095	1.38095	1.38095
			124.185	1.97906														181.068	1.65937	1.65937	1.65937																									181.5	1.38095	1.38095	1.38095
			124.383	1.97906														181.365	1.65937	1.65937	1.65937																									181.662	1.38095	1.38095	1.38095
			124.5	1.97906														181.5	1.65937	1.65937	1.65937																									181.959	1.38095	1.38095	1.38095
			124.581	1.97906														181.662	1.65937	1.65937	1.65937																									182.257	1.38095	1.38095	1.38095
			124.779	1.97906														181.959	1.65937	1.65937	1.65937																									182.554	1.38095	1.38095	1.38095
			124.977	1.97906														182.257	1.65937	1.65937	1.65937																									182.851	1.38095	1.38095	1.38095
			125.176	1.97906														182.554	1.65937	1.65937	1.65937																									183.149	1.38095	1.38095	1.38095
			125.374	1.97906														182.851	1.65937	1.65937	1.65937																									183.446	1.38095	1.38095	1.38095
			125.572	1.97906														183.149	1.65937	1.65937	1.65937																									183.743	1.38095	1.38095	1.38095
			125.77	1.97906														183.446	1.65937	1.65937	1.65937																									184.041	1.38095	1.38095	1.38095
			125.968	1.97906														183.743	1.65937	1.65937	1.65937																									184.338	1.38095	1.38095	1.38095
			126.167	1.97906														184.041	1.65937	1.65937	1.65937																									184.5	1.38095	1.38095	1.38095
			126.365	1.97906														184.338	1.65937	1.65937	1.65937																									184.635	1.38095	1.38095	1.38095
			126.563	1.97906														184.5	1.65937	1.65937	1.65937																									184.932	1.38095	1.38095	1.38095
			126.761	1.97906														184.635	1.65937	1.65937	1.65937																									185.23	1.38095	1.38095	1.38095
			126.959	1.97906														184.932	1.65937	1.65937	1.65937																									185.527	1.38095	1.38095	1.38095
			127.158	1.97906														185.23	1.65937	1.65937	1.65937																									185.824	1.38095	1.38095	1.38095
			127.356	1.97906														185.527	1.65937	1.65937	1.65937																									186.122	1.38095	1.38095	1.38095
			127.5	1.97906														185.824	1.65937	1.65937	1.65937																									186.419	1.38095	1.38095	1.38095
			127.554	1.97906														186.122	1.65937	1.65937	1.65937																									186.716	1.38095	1.38095	1.38095
			127.752	1.97906														186.419	1.65937	1.65937	1.65937																									187.014	1.38095	1.38095	1.38095
			127.95	1.97906														186.716	1.65937	1.65937	1.65937																									187.311	1.38095	1.38095	1.38095
			128.149	1.97906														187.014	1.65937	1.65937	1.65937																									187.5	1.38095	1.38095	1.38095
			128.347	1.97906														187.311	1.65937	1.65937	1.65937																									187.608	1.38095	1.38095	1.38095
			128.545	1.97906														187.5	1.65937	1.65937	1.65937																									187.905	1.38095	1.38095	1.38095
			128.743	1.97906														187.608	1.65937	1.65937	1.65937																									188.203	1.38095	1.38095	1.38095
			128.941	1.97906														187.905	1.65937	1.65937	1.65937																									188.5	1.38095	1.38095	1.38095
			129.14	1.97906														188.203	1.65937	1.65937	1.65937																									188.797	1.38095	1.38095	1.38095
			129.338	1.97906														188.5	1.65937	1.65937	1.65937																									189.095	1.38095	1.38095	1.38095
			129.536	1.97906														188.797	1.65937	1.65937	1.65937																									189.392	1.38095	1.38095	1.38095
			129.734	1.97906														189.095	1.65937	1.65937	1.65937																									189.689	1.38095	1.38095	1.38095
			129.932	1.97906														189.392	1.65937	1.65937	1.65937																									189.986	1.38095	1.38095	1.38095
			130.131	1.97906														189.689	1.65937	1.65937	1.65937																									190.284	1.38095	1.38095	1.38095
			130.329	1.97906														189.986	1.65937	1.65937	1.65937																									190.5	1.38095	1.38095	1.38095
			130.5	1.97906														190.284	1.65937	1.65937	1.65937																									190.581	1.38095	1.38095	1.38095
			130.527	1.97906														190.5	1.65937	1.65937	1.65937																									190.878	1.38095	1.38095	1.38095
			130.725	1.97906														190.581	1.65937	1.65937	1.65937																									191.176	1.38095	1.38095	1.38095
			130.923	1.97906														190.878	1.65937	1.65937	1.65937																									191.473	1.38095	1.38095	1.38095
			131.122	1.97906														191.176	1.65937	1.65937	1.65937																									191.77	1.38095	1.38095	1.38095
			131.32	1.97906														191.473	1.65937	1.65937	1.65937																									192.068	1.38095	1.38095	1.38095
			131.518	1.97906														191.77	1.65937	1.65937	1.65937																									192.365	1.38095	1.38095	1.38095
			131.716	1.97906														192.068	1.65937	1.65937	1.65937																									192.662	1.38095	1.38095	1.38095
			131.914	1.97906														192.365	1.65937	1.65937	1.65937																									192.959	1.38095	1.38095	1.38095
			132.113	1.97906														192.662	1.65937	1.65937	1.65937																									193.257	1.38095	1.38095	1.38095
			132.311	1.97906														192.959	1.65937	1.65937	1.65937																									193.5	1.38095	1.38095	1.38095
			132.509	1.97906														193.257	1.65937	1.65937	1.65937																									193.554	1.38095	1.38095	1.38095
			132.707	1.97906														193.5	1.65937	1.65937	1.65937																									193.851	1.38095	1.38095	1.38095
			132.905	1.97906														193.554	1.65937	1.65937	1.65937																									194.149	1.38095	1.38095	1.38095
			133.104	1.97906														193.851	1.65937	1.65937	1.65937																									194.446	1.38095	1.38095	1.38095
			133.302	1.97906														194.149	1.65937	1.65937	1.65937																									194.743	1.38095	1.38095	1.38095
			133.5	1.97906														194.446	1.65937	1.65937	1.65937																									195.041	1.38095	1.38095	1.38095
			133.698	1.97906														194.743	1.65937	1.65937	1.65937																									195.338	1.38095	1.38095	1.38095
			133.896	1.97906														195.041	1.65937	1.65937	1.65937																									195.635	1.38095	1.38095	1.38095
			134.095	1.97906														195.338	1.65937	1.65937	1.65937																									195.932	1.38095	1.38095	1.38095
			134.293	1.97906														195.635	1.65937	1.65937	1.65937																									196.23	1.38095	1.38095	1.38095
			134.491	1.97906														195.932	1.65937	1.65937	1.65937																									196.5	1.38095	1.38095	1.38095
			134.689	1.97906														196.23	1.65937	1.65937	1.65937																									196.527	1.38095	1.38095	1.38095
			134.887	1.97906														196.5	1.65937	1.65937	1.65937																									196.824	1.38095	1.38095	1.38095
			135.086	1.97906														196.527	1.65937	1.65937	1.65937																									197.122	1.38095	1.38095	1.38095
			135.284	1.97906														196.824	1.65937	1.65937	1.65937																									197.419	1.38095	1.38095	1.38095
			135.482	1.97906														197.122	1.65937	1.65937	1.65937																									197.716	1.38095	1.38095	1.38095
			135.68	1.97906														197.419	1.65937	1.65937	1.65937																									198.014	1.38095	1.38095	1.38095
			135.878	1.97906														197.716	1.65937	1.65937	1.65937																									198.311	1.38095	1.38095	1.38095
			136.077	1.97906														198.014	1.65937	1.65937	1.65937																									198.608	1.38095	1.38095	1.38095
			136.275	1.97906														198.311	1.65937	1.65937	1.65937																									198.905	1.38095	1.38095	1.38095
			136.473	1.97906														198.608	1.65937	1.65937	1.65937																									199.203	1.38095	1.38095	1.38095
			136.5	1.97906														198.905	1.65937	1.65937	1.65937																									199.5	1.38095	1.38095	1.38095
			136.671	1.97906														199.203	1.65937	1.65937	1.65937																									199.797	1.38095	1.38095	1.38095
			136.869	1.97906														199.5	1.65937	1.65937	1.65937																									200.095	1.38095	1.38095	1.38095
			137.068	1.97906														199.797	1.65937	1.65937	1.65937																									200.392	1.38095	1.38095	1.38095
			137.266	1.97906														200.095	1.65937	1.65937	1.65937																									200.689	1.38095	1.38095	1.38095
			137.464	1.97906														200.392	1.65937	1.65937	1.65937																									200.986	1.38095	1.38095	1.38095
			137.662	1.97906														200.689	1.65937	1.65937	1.65937																									201.284	1.38095	1.38095	1.38095
			137.86	1.97906														200.986	1.65937	1.65937	1.65937																									201.581	1.38095	1.38095	1.38095
			138.059	1.97906														201.284	1.65937	1.65937	1.65937																									201.878	1.38095	1.38095	1.38095
			138.257	1.97906														201.581	1.65937	1.65937	1.65937																									202.176	1.38095	1.38095	1.38095
			138.455	1.97906														201.878	1.65937	1.65937	1.65937																									202.473	1.38095	1.38095	1.38095
			138.653	1.97906														202.176	1.65937	1.65937	1.65937																									202.5	1.38095	1.38095	1.38095
			138.851	1.97906														202.473	1.65937	1.65937	1.65937																									202.77	1.38095	1.38095	1.38095
			139.05	1.97906														202.5	1.65937	1.65937	1.65937																									203.068	1.38095	1.38095	1.38095
			139.248	1.97906														202.77	1.65937	1.65937	1.65937																									203.365	1.38095	1.38095	1.38095
			139.446	1.97906														203.068	1.65937	1.65937	1.65937																									203.662	1.38095	1.38095	1.38095
			139.5	1.97906														203.365	1.65937	1.65937	1.65937																									203.959	1.38095	1.38095	1.38095
			139.644	1.97906														203.662	1.65937	1.65937	1.65937																									204.257	1.38095	1.38095	1.38095
			139.842	1.97906														203.959	1.65937	1.65937	1.65937																									204.554	1.38095	1.38095	1.38095
			140.041	1.97906														204.257	1.65937	1.65937	1.65937																									204.851	1.38095	1.38095	1.38095
			140.239	1.97906														204.554	1.65937	1.65937	1.65937																									205.149	1.38095	1.38095	1.38095
			140.437	1.97906														204.851	1.65937	1.65937	1.65937																									205.446	1.38095	1.38095	1.38095
			140.635	1.97906														205.149	1.65937	1.65937	1.65937																									205.5	1.38095	1.38095	1.38095
			140.833	1.97906														205.446	1.65937	1.65937	1.65937																									205.743	1.38095	1.38095	1.38095
			141.032	1.97906														205.5	1.65937	1.65937	1.65937																									206.041	1.38095	1.38095	1.38095
			141.23	1.97906														205.743	1.65937	1.65937	1.65937																									206.338	1.38095	1.38095	1.38095
			141.428	1.97906														206.041	1.65937	1.65937	1.65937																									206.635	1.38095	1.38095	1.38095
			141.626	1.97906														206.338	1.65937	1.65937	1.65937																									206.932	1.38095	1.38095	1.38095
			141.824	1.97906														206.635	1.65937	1.65937	1.65937																									207.23	1.38095	1.38095	1.38095
			142.023	1.97906														206.932	1.65937	1.65937	1.65937																									207.527	1.38095	1.38095	1.38095
			142.221	1.97906														207.23	1.65937	1.65937	1.65937																									207.824	1.38095	1.38095	1.38095
			142.419	1.97906														207.527	1.65937	1.65937	1.65937																									208.122	1.38095	1.38095	1.38095
			142.5	1.97906														207.824	1.65937	1.65937	1.65937																									208.419	1.38095	1.38095	1.38095
			142.617	1.97906														208.122	1.65937	1.65937	1.65937																									208.5	1.38095	1.38095	1.38095
			142.815	1.97906														208.419	1.65937	1.65937	1.65937																									208.716	1.38095	1.38095	1.38095
			143.014	1.97906														208.5	1.65937	1.65937	1.65937																									209.014	1.38095	1.38095	1.38095
			143.212	1.97906														208.716	1.65937	1.65937	1.65937																									209.311	1.38095	1.38095	1.38095
			143.41	1.97906														209.014	1.65937	1.65937	1.65937																									209.608	1.38095	1.38095	1.38095
			143.608	1.97906														209.311	1.65937	1.65937	1.65937																									209.905	1.38095	1.38095	1.38095
			143.806	1.97906														209.608	1.65937	1.65937	1.65937																									210.203	1.38095	1.38095	1.38095
			144.005	1.97906														209.905	1.65937	1.65937	1.65937																									210.5	1.38095	1.38095	1.38095
			144.203	1.97906														210.203	1.65937	1.65937	1.65937																									210.797	1.38095	1.38095	1.38095
			144.401	1.97906														210.5	1.65937	1.65937	1.65937																									211.095	1.38095	1.38095	1.38095
			144.599	1.97906														210.797	1.65937	1.65937	1.65937																									211.392	1.38095	1.38095	1.38095
			144.797	1.97906														211.095	1.65937	1.65937	1.65937																									211.5	1.38095	1.38095	1.38095
			144.995	1.97906														211.392	1.65937	1.65937	1.65937																									211.689	1.38095	1.38095	1.38095
			145.194	1.97906														211.5	1.65937	1.65937	1.65937																									211.986	1.38095	1.38095	1.38095
			145.392	1.97906														211.689	1.65937	1.65937	1.65937																									212.284	1.38095	1.38095	1.38095
			145.5	1.97906														211.986	1.65937	1.65937	1.65937																									212.581	1.38095	1.38095	1.38095
			145.59	1.97906														212.284	1.65937	1.65937	1.65937																									212.878	1.38095	1.38095	1.38095
			145.788	1.97906														212.581	1.65937	1.65937	1.65937																									213.176	1.38095	1.38095	1.38095
			145.986	1.97906														212.878	1.65937	1.65937	1.65937																									213.473	1.38095	1.38095	1.38095
			146.185	1.97906														213.176	1.65937	1.65937	1.65937																									213.77	1.38095	1.38095	1.38095
			146.383	1.97906														213.473	1.65937	1.65937	1.65937																									214.068	1.38095	1.38095	1.38095
			146.581	1.97906														213.77	1.65937	1.65937	1.65937																									214.365	1.38095	1.38095	1.38095
			146.779	1.97906														214.068	1.65937	1.65937	1.65937																									214.5	1.38095	1.38095	1.38095
			146.977	1.97906														214.365	1.65937	1.65937	1.65937																									214.662	1.38095	1.38095	1.38095
			147.176	1.97906														214.5	1.65937	1.65937	1.65937																									214.959	1.38095	1.38095	1.38095
			147.374	1.97906														214.662	1.65937	1.65937	1.65937																									215.257	1.38095	1.38095	1.38095
			147.572	1.97906														214.959	1.65937	1.65937	1.65937																									215.554	1.38095	1.38095	1.38095
			147.77	1.97906														215.257	1.65937	1.65937	1.65937																									215.851	1.38095	1.38095	1.38095
			147.968	1.97906														215.554	1.65937	1.65937	1.65937																									216.149	1.38095	1.38095	1.38095
			148.167	1.97906														215.851	1.65937	1.65937	1.65937																									216.446	1.38095	1.38095	1.38095
			148.365	1.97906														216.149	1.65937	1.65937	1.65937																									217.041	1.38095	1.38095	1.38095
			148.5	1.97906														216.446	1.65937	1.65937	1.65937																									217.338	1.38095	1.38095	1.38095
			148.563	1.97906														216.743	1.65937	1.65937	1.65937																									217.5	1.38095	1.38095	1.38095
			148.761	1.97906														217.041	1.65937	1.65937	1.65937																									217.635	1.38095	1.38095	1.38095
			148.959	1.97906														217.338	1.65937	1.65937	1.65937																									217.932	1.38095	1.38095	1.38095
			149.158	1.97906														217.5	1.65937	1.65937	1.65937																									218.23	1.38095	1.38095	1.38095
			149.356	1.97906														217.635	1.65937	1.65937	1.65937																									218.527	1.38095	1.38095	1.38095
			149.554	1.97906														217.932	1.65937	1.65937	1.65937																									218.824	1.38095	1.38095	1.38095
			149.752	1.97906														218.23	1.65937	1.65937	1.65937																									219.122	1.38095	1.38095	1.38095
			149.95	1.97906														218.527	1.65937	1.65937	1.65937																									219.419	1.38095	1.38095	1.38095
			150.149	1.97906														218.824	1.65937	1.65937	1.65937																									219.716	1.38095	1.38095	1.38095
			150.347	1.97906														219.122	1.65937	1.65937	1.65937																									220.014	1.38095	1.38095	1.38095
			150.545	1.97906														219.419	1.65937	1.65937	1.65937																									220.311	1.38095	1.38095	1.38095
			150.743	1.97906														219.716	1.65937	1.65937	1.65937																									220.5	1.38095	1.38095	1.38095
			150.941	1.97906														220.014	1.65937	1.65937	1.65937																									220.608	1.38095	1.38095	1.38095
			151.14	1.97906														220.311	1.65937	1.65937	1.65937																									220.905	1.38095	1.38095	1.38095
			151.338	1.97906														220.5	1.65937	1.65937	1.65937																									221.203	1.38095	1.38095	1.38095
			151.5	1.97906														220.608	1.65937	1.65937	1.65937																									221.5	1.38095	1.38095	1.38095
			151.536	1.97906														220.905	1.65937	1.65937	1.65937																									221.797	1.38095	1.38095	1.38095
			151.734	1.97906														221.203	1.65937	1.65937	1.65937																									222.095	1.38095	1.38095	1.38095
			151.932	1.97906														221.5	1.65937	1.65937	1.65937																									222.392	1.38095	1.38095	1.38095
			152.131	1.97906														221.797	1.65937	1.65937	1.65937																									222.689	1.38095	1.38095	1.38095
			152.329	1.97906														222.095	1.65937	1.65937	1.65937																									222.986	1.38095	1.38095	1.38095
			152.527	1.97906														222.392	1.65937	1.65937	1.65937																									223.284	1.38095	1.38095	1.38095
			152.725	1.97906														222.689	1.65937	1.65937	1.65937																									223.5	1.38095	1.38095	1.38095
			152.923	1.97906														222.986	1.65937	1.65937	1.65937																									223.581	1.38095	1.38095	1.38095
			153.32	1.97906														223.284	1.65937	1.65937	1.65937																									223.878	1.38095	1.38095	1.38095
			153.518	1.97906														223.5	1.65937	1.65937	1.65937																									224.176	1.38095	1.38095	1.38095
			153.716	1.97906														223.581	1.65937	1.65937	1.65937																									224.473	1.38095	1.38095	1.38095
			153.914	1.97906														223.878	1.65937	1.65937	1.65937																									224.77	1.38095	1.38095	1.38095
			154.113	1.97906														224.176	1.65937	1.65937	1.65937																									225.068	1.38095	1.38095	1.38095
			154.311	1.97906														224.473	1.65937	1.65937	1.65937																									225.365	1.38095	1.38095	1.38095
			154.5	1.97906														224.77	1.65937	1.65937	1.65937																									225.662	1.38095	1.38095	1.38095
			154.509	1.97906														225.068	1.65937	1.65937	1.65937																									225.959	1.38095	1.38095	1.38095
			154.707	1.97906														225.365	1.65937	1.65937	1.65937																									226.257	1.38095	1.38095	1.38095
			154.905	1.97906														225.662	1.65937	1.65937	1.65937																									226.5	1.38095	1.38095	1.38095
			155.104	1.97906														225.959	1.65937	1.65937	1.65937																									226.554	1.38095	1.38095	1.38095
			155.302	1.97906														226.257	1.65937	1.65937	1.65937																									226.851	1.38095	1.38095	1.38095
			155.5	1.97906														226.5	1.65937	1.65937	1.65937																									227.149	1.38095	1.38095	1.38095
			155.698	1.97906														226.554	1.65937	1.65937	1.65937																									227.446	1.38095	1.38095	1.38095
			155.896	1.97906														226.851	1.65937	1.65937	1.65937																									227.743	1.38095	1.38095	1.38095
			156.095	1.97906														227.149	1.65937	1.65937	1.65937																									228.041	1.38095	1.38095	1.38095
			156.293	1.97906														227.446	1.65937	1.65937	1.65937																									228.338	1.38095	1.38095	1.38095
			156.491	1.97906														227.743	1.65937	1.65937	1.65937																									228.635	1.38095	1.38095	1.38095
			156.689	1.97906														228.041	1.65937	1.65937	1.65937																									228.932	1.38095	1.38095	1.38095
			156.887	1.97906														228.338	1.65937	1.65937	1.65937																									229.23	1.38095	1.38095	1.38095
			157.086	1.97906														228.635	1.65937	1.65937	1.65937																									229.5	1.38095	1.38095	1.38095
			157.284	1.97906														228.932	1.65937	1.65937	1.65937																									229.527	1.38095	1.38095	1.38095
			157.482	1.97906														229.23	1.65937	1.65937	1.65937																									229.824	1.38095	1.38095	1.38095
			157.5	1.97906														229.5	1.65937	1.65937	1.65937																									230.122	1.38095	1.38095	1.38095
			157.68	1.97906														229.527	1.65937	1.65937	1.65937																									230.419	1.38095	1.38095	1.38095
			157.878	1.97906														229.824	1.65937	1.65937	1.65937																									230.716	1.38095	1.38095	1.38095
			158.077	1.97906														230.122	1.65937	1.65937	1.65937																									231.014	1.38095	1.38095	1.38095
			158.275	1.97906														230.419	1.65937	1.65937	1.65937																									231.311	1.38095	1.38095	1.38095
			158.473	1.97906														230.716	1.65937	1.65937	1.65937																									231.608	1.38095	1.38095	1.38095
			158.671	1.97906														231.014	1.65937	1.65937	1.65937																									231.905	1.38095	1.38095	1.38095
			158.869	1.97906														231.311	1.65937	1.65937	1.65937																									232.203	1.38095	1.38095	1.38095
			159.068	1.97906														231.608	1.65937	1.65937	1.65937																									232.5	1.38095	1.38095	1.38095
			159.266	1.97906														231.905	1.65937	1.65937	1.65937																									232.797	1.38095	1.38095	1.38095
			159.464	1.97906														232.203	1.65937	1.65937	1.65937																									233.095	1.38095	1.38095	1.38095
			159.662	1.97906														232.5	1.65937	1.65937	1.65937																									233.392	1.38095	1.38095	1.38095
			159.86	1.97906														232.797	1.65937	1.65937	1.65937																									233.689	1.38095	1.38095	1.38095
			160.059	1.97906														233.095	1.65937	1.65937	1.65937																									233.986	1.38095	1.38095	1.38095
			160.257	1.97906														233.392	1.65937	1.65937	1.65937																									234.284	1.38095	1.38095	1.38095
			160.455	1.97906														233.689	1.65937	1.65937	1.65937																									234.581	1.38095	1.38095	1.38095
			160.5	1.97906														233.986	1.65937	1.65937	1.65937																									234.878	1.38095	1.38095	1.38095
			160.653	1.97906														234.284	1.65937	1.65937	1.65937																									235.176	1.38095	1.38095	1.38095
			160.851	1.97906														234.581	1.65937	1.65937	1.65937																									235.473	1.38095	1.38095	1.38095
			161.05	1.97906														234.878	1.65937	1.65937	1.65937																									235.5	1.38095	1.38095	1.38095
			161.248	1.97906														235.176	1.65937	1.65937	1.65937																									235.77	1.38095	1.38095	1.38095
			161.446	1.97906														235.473	1.65937	1.65937	1.65937																									236.068	1.38095	1.38095	1.38095
			161.644	1.97906														235.5	1.65937	1.65937	1.65937																									236.365	1.38095	1.38095	1.38095
			161.842	1.97906														235.77	1.65937	1.65937	1.65937																									236.662	1.38095	1.38095	1.38095
			162.041	1.97906														236.068	1.65937	1.65937	1.65937																									236.959	1.38095	1.38095	1.38095
			162.239	1.97906														236.365	1.65937	1.65937	1.65937																									237.257	1.38095	1.38095	1.38095
			162.437	1.97906														236.662	1.65937	1.65937	1.65937																									237.554	1.38095	1.38095	1.38095
			162.635	1.97906														236.959	1.65937	1.65937	1.65937																									237.851	1.38095	1.38095	1.38095
			162.833	1.97906														237.257	1.65937	1.65937	1.65937																									238.149	1.38095	1.38095	1.38095
			163.032	1.97906														237.554	1.65937	1.65937	1.65937																									238.446	1.38095	1.38095	1.38095
			163.23	1.97906														237.851	1.65937	1.65937	1.65937																									238.5	1.38095	1.38095	1.38095
			163.428	1.97906														238.149	1.65937	1.65937	1.65937																									238.743	1.38095	1.38095	1.38095
			163.5	1.97906														238.446	1.65937	1.65937	1.65937																									239.041	1.38095	1.38095	1.38095
			163.626	1.97906														238.5	1.65937	1.65937	1.65937																									239.338	1.38095	1.38095	1.38095
			163.824	1.97906														238.743	1.65937	1.65937	1.65937																									239.635	1.38095	1.38095	1.38095
			164.023	1.97906														239.041	1.65937	1.65937	1.65937																									239.932	1.38095	1.38095	1.38095
			164.221	1.97906														239.338	1.65937	1.65937	1.65937																									240.23	1.38095	1.38095	1.38095
			164.419	1.97906														239.635	1.65937	1.65937	1.65937																									240.527	1.38095	1.38095	1.38095
			164.617	1.97906														239.932	1.65937	1.65937	1.65937																									240.824	1.38095	1.38095	1.38095
			164.815	1.97906														240.23	1.65937	1.65937	1.65937																									241.122	1.38095	1.38095	1.38095
			165.014	1.97906														240.527	1.65937	1.65937	1.65937																									241.419	1.38095	1.38095	1.38095
			165.212	1.97906														240.824	1.65937	1.65937	1.65937																									241.5	1.38095	1.38095	1.38095
			165.41	1.97906														241.122	1.65937	1.65937	1.65937																									241.716	1.38095	1.38095	1.38095
			165.608	1.97906														241.419	1.65937	1.65937	1.65937																									242.014	1.38095	1.38095	1.38095
			165.806	1.97906														241.5	1.65937	1.65937	1.65937																									242.311	1.38095	1.38095	1.38095
			166.005	1.97906														241.716	1.65937	1.65937	1.65937																									242.608	1.38095	1.38095	1.38095
			166.203	1.97906														242.014	1.65937	1.65937	1.65937																									242.905	1.38095	1.38095	1.38095
			166.401	1.97906														242.311	1.65937	1.65937	1.65937																									243.203	1.38095	1.38095	1.38095
			166.5	1.97906														242.608	1.65937	1.65937	1.65937																									243.5	1.38095	1.38095	1.38095
			166.599	1.97906														242.905	1.65937	1.65937	1.65937																									243.797	1.38095	1.38095	1.38095
			166.797	1.97906														243.203	1.65937	1.65937	1.65937																									244.095	1.38095	1.38095	1.38095
			166.995	1.97906														243.5	1.65937	1.65937	1.65937																									244.392	1.38095	1.38095	1.38095
			167.194	1.97906														243.797	1.65937	1.65937	1.65937																									244.5	1.38095	1.38095	1.38095
			167.392	1.97906														244.095	1.65937	1.65937	1.65937																									244.689	1.38095	1.38095	1.38095
			167.59	1.97906														244.392	1.65937	1.65937	1.65937																									244.986	1.38095	1.38095	1.38095
			167.788	1.97906														244.5	1.65937	1.65937	1.65937																									245.284	1.38095	1.38095	1.38095
			167.986	1.97906														244.689	1.65937	1.65937	1.65937																									245.581	1.38095	1.38095	1.38095
			168.185	1.97906														244.986	1.65937	1.65937	1.65937																									245.878	1.38095	1.38095	1.38095
			168.383	1.97906														245.284	1.65937	1.65937	1.65937																									246.176	1.38095	1.38095	1.38095
			168.581	1.97906														245.581	1.65937	1.65937	1.65937																									246.473	1.38095	1.38095	1.38095
			168.779	1.97906														245.878	1.65937	1.65937	1.65937																									246.77	1.38095	1.38095	1.38095
			168.977	1.97906														246.176	1.65937	1.65937	1.65937																									247.068	1.38095	1.38095	1.38095
			169.176	1.97906														246.473	1.65937	1.65937	1.65937																									247.365	1.38095	1.38095	1.38095
			169.374	1.97906														246.77	1.65937	1.65937	1.65937																									247.5	1.38095	1.38095	1.38095
			169.5	1.97906														247.068	1.65937	1.65937	1.65937																									247.662	1.38095	1.38095	1.38095
			169.572	1.97906														247.365	1.65937	1.65937	1.65937																									247.959	1.38095	1.38095	1.38095
			169.77	1.97906														247.5	1.65937	1.65937	1.65937																									248.257	1.38095	1.38095	1.38095
			169.968	1.97906														247.662	1.65937	1.65937	1.65937																									248.554	1.38095	1.38095	1.38095
			170.167	1.97906														247.959	1.65937	1.65937	1.65937																									248.851	1.38095	1.38095	1.38095
			170.365	1.97906														248.257	1.65937	1.65937	1.65937																									249.149	1.38095	1.38095	1.38095
			170.563	1.97906														248.554	1.65937	1.65937	1.65937																									249.446	1.38095	1.38095	1.38095
			170.761	1.97906														248.851	1.65937	1.65937	1.65937																									249.743	1.38095	1.38095	1.38095
			170.959	1.97906														249.149	1.65937	1.65937	1.65937																									250.041	1.38095	1.38095	1.38095
			171.158	1.97906														249.446	1.65937	1.65937	1.65937																									250.338	1.38095	1.38095	1.38095
			171.356	1.97906														249.743	1.65937	1.65937	1.65937																									250.5	1.38095	1.38095	1.38095
			171.554	1.97906														250.041	1.65937	1.65937	1.65937																									250.635	1.38095	1.38095	1.38095
			171.752	1.97906														250.338	1.65937	1.65937	1.65937																									250.932	1.38095	1.38095	1.38095
			171.95	1.97906														250.5	1.65937	1.65937	1.65937																									251.23	1.38095	1.38095	1.38095
			172.149	1.97906														250.635	1.65937	1.65937	1.65937																									251.527	1.38095	1.38095	1.38095
			172.347	1.97906														250.932	1.65937	1.65937	1.65937																									251.824	1.38095	1.38095	1.38095
			172.5	1.97906														251.23	1.65937	1.65937	1.65937																									252.122	1.38095	1.38095	1.38095
			172.545	1.97906														251.527	1.65937	1.65937	1.65937																									252.419	1.38095	1.38095	1.38095
			172.743	1.97906														251.824	1.65937	1.65937	1.65937																									252.716	1.38095	1.38095	1.38095
			172.941	1.97906														252.122	1.65937	1.65937	1.65937																									253.014	1.38095	1.38095	1.38095
			173.14	1.97906														252.419	1.65937	1.65937	1.65937																									253.311	1.38095	1.38095	1.38095
			173.338	1.97906														252.716	1.65937	1.65937	1.65937																									253.5	1.38095	1.38095	1.38095
			173.536	1.97906														253.014	1.65937	1.65937	1.65937																									253.608	1.38095	1.38095	1.38095
			173.734	1.97906														253.311	1.65937	1.65937	1.65937																									253.905	1.38095	1.38095	1.38095
			173.932	1.97906														253.5	1.65937	1.65937	1.65937																									254.203	1.38095	1.38095	1.38095
			174.131	1.97906														253.608	1.65937	1.65937	1.65937																									254.5	1.38095	1.38095	1.38095
			174.329	1.97906														253.905	1.65937	1.65937	1.65937																									254.797	1.38095	1.38095	1.38095
			174.527	1.97906														254.203	1.65937	1.65937	1.65937																									255.095	1.38095	1.38095	1.38095
			174.725	1.97906														254.5	1.65937	1.65937	1.65937																									255.392	1.38095	1.38095	1.38095
			174.923	1.97906														254.797	1.65937	1.65937	1.65937																									255.689	1.38095	1.38095	1.38095
			175.122	1.97906														255.095	1.65937	1.65937	1.65937																									255.986	1.38095	1.38095	1.38095
			175.32	1.97906														255.392	1.65937	1.65937	1.65937																									256.284	1.38095	1.38095	1.38095
			175.5	1.97906														255.689	1.65937	1.65937	1.65937																									256.5	1.38095	1.38095	1.38095
			175.518	1.97906														255.986	1.65937	1.65937	1.65937																									256.581	1.38095	1.38095	1.38095
			175.716	1.97906														256.284	1.65937	1.65937	1.65937																									256.878	1.38095	1.38095	1.38095
			175.914	1.97906														256.5	1.65937	1.65937	1.65937																									257.176	1.38095	1.38095	1.38095
			176.113	1.97906														256.581	1.65937	1.65937	1.65937																									257.473	1.38095	1.38095	1.38095
			176.311	1.97906														256.878	1.65937	1.65937	1.65937																									257.77	1.38095	1.38095	1.38095
			176.509	1.97906														257.176	1.65937	1.65937	1.65937																									258.068	1.38095	1.38095	1.38095
			176.707	1.97906														257.77	1.65937	1.65937	1.65937																									258.365	1.38095	1.38095	1.38095
			176.905	1.97906														258.068	1.65937	1.65937	1.65937																									258.662	1.38095	1.38095	1.38095
			177.104	1.97906														258.365	1.65937	1.65937	1.65937																									258.959	1.38095	1.38095	1.38095
			177.302	1.97906														258.662	1.65937	1.65937	1.65937																									259.257	1.38095	1.38095	1.38095
			177.5	1.97906														258.959	1.65937	1.65937	1.65937																									259.5	1.38095	1.38095	1.38095
			177.698	1.97906														259.257	1.65937	1.65937	1.65937																									259.554	1.38095	1.38095	1.38095
			177.896	1.97906														259.5	1.65937	1.65937	1.65937																									259.851	1.38095	1.38095	1.38095
			178.095	1.97906														259.554	1.65937	1.65937	1.65937																									260.149	1.38095	1.38095	1.38095
			178.293	1.97906														259.851	1.65937	1.65937	1.65937																									260.446	1.38095	1.38095	1.38095
			178.491	1.97906														260.149	1.65937	1.65937	1.65937																									260.743	1.38095	1.38095	1.38095
			178.5	1.97906														260.446	1.65937	1.65937	1.65937																									261.041	1.38095	1.38095	1.38095
			178.689	1.97906														260.743	1.65937	1.65937	1.65937																									261.338	1.38095	1.38095	1.38095
			178.887	1.97906														261.041	1.65937	1.65937	1.65937																									261.635	1.38095	1.38095	1.38095
			179.086	1.97906														261.338	1.65937	1.65937	1.65937																									261.932	1.38095	1.38095	1.38095
			179.284	1.97906														261.635	1.65937	1.65937	1.65937																									262.23	1.38095	1.38095	1.38095
			179.482	1.97906														261.932	1.65937	1.65937	1.65937																									262.5	1.38095	1.38095	1.38095
			179.68	1.97906														262.23	1.65937	1.65937	1.65937																									262.527	1.38095	1.38095	1.38095
			179.878	1.97906														262.5	1.65937	1.65937	1.65937																									262.824	1.38095	1.38095	1.38095
			180.077	1.97906														262.527	1.65937	1.65937	1.65937																									263.122	1.38095	1.38095	1.38095
			180.275	1.97906														262.824	1.65937	1.65937	1.65937																									263.419	1.38095	1.38095	1.38095
			180.473	1.97906														263.122	1.65937	1.65937	1.65937																									263.716	1.38095	1.38095	1.38095
			180.671	1.97906														263.419	1.65937	1.65937	1.65937																									264.014	1.38095	1.38095	1.38095
			180.869	1.97906														263.716	1.65937	1.65937	1.65937																									264.311	1.38095	1.38095	1.38095
			181.068	1.97906														264.014	1.65937	1.65937	1.65937																									264.608	1.38095	1.38095	1.38095
			181.266	1.97906														264.311	1.65937	1.65937	1.65937																									264.905	1.38095	1.38095	1.38095
			181.464	1.97906														264.608	1.65937	1.65937	1.65937																									265.203	1.38095	1.38095	1.38095
			181.5	1.97906														264.905	1.65937	1.65937	1.65937																									265.5	1.38095	1.38095	1.38095
			181.662	1.97906														265.203	1.65937	1.65937	1.65937																									265.797	1.38095	1.38095	1.38095
			181.86	1.97906														265.5	1.65937	1.65937	1.65937																									266.095	1.38095	1.38095	1.38095
			182.059	1.97906														265.797	1.65937	1.65937	1.65937																									266.392	1.38095	1.38095	1.38095
			182.257	1.97906														266.095	1.65937	1.65937	1.65937																									266.689	1.38095	1.38095	1.38095
			182.455	1.97906														266.392	1.65937	1.65937	1.65937																									266.986	1.38095	1.38095	1.38095
			182.653	1.97906														266.689	1.65937	1.65937	1.65937																									267.284	1.38095	1.38095	1.38095
			182.851	1.97906														266.986	1.65937	1.65937	1.65937																									267.581	1.38095	1.38095	1.38095
			183.05	1.97906														267.284	1.65937	1.65937	1.65937																									267.878	1.38095	1.38095	1.38095
			183.248	1.97906														267.581	1.65937	1.65937	1.65937																									268.176	1.38095	1.38095	1.38095
			183.446	1.97906														267.878	1.65937	1.65937	1.65937																									268.473	1.38095	1.38095	1.38095
			183.644	1.97906														268.176	1.65937	1.65937	1.65937																									268.5	1.38095	1.38095	1.38095
			183.842	1.97906														268.473	1.65937	1.65937	1.65937																									268.77	1.38095	1.38095	1.38095
			184.041	1.97906														268.5	1.65937	1.65937	1.65937																									269.068	1.38095	1.38095	1.38095
			184.239	1.97906														268.77	1.65937	1.65937	1.65937																									269.365	1.38095	1.38095	1.38095
			184.437	1.97906														269.068	1.65937	1.65937	1.65937																									269.662	1.38095	1.38095	1.38095
			184.5	1.97906														269.365	1.65937	1.65937	1.65937																									269.959	1.38095	1.38095	1.38095
			184.635	1.97906														269.662	1.65937	1.65937	1.65937																									270.257	1.38095	1.38095	1.38095
			184.833	1.97906														269.959	1.65937	1.65937	1.65937																									270.554	1.38095	1.38095	1.38095
			185.032	1.97906														270.257	1.65937	1.65937	1.65937																									270.851	1.38095	1.38095	1.38095
			185.23	1.97906														270.554	1.65937	1.65937	1.65937																									271.149	1.38095	1.38095	1.38095
			185.428	1.97906														270.851	1.65937	1.65937	1.65937																									271.446	1.38095	1.38095	1.38095
			185.626	1.97906														271.149	1.65937	1.65937	1.65937																									271.5	1.38095	1.38095	1.38095
			185.824	1.97906														271.446	1.65937	1.65937	1.65937																									271.743	1.38095	1.38095	1.38095
			186.023	1.97906														271.5	1.65937	1.65937	1.65937																									274.5	1.38095	1.38095	1.38095
			186.221	1.97906														271.743	1.65937	1.65937	1.65937																									277.5	1.38095	1.38095	1.38095
			186.419	1.97906														274.5	1.65937	1.65937	1.65937																									280.5	1.38095	1.38095	1.38095
			186.617	1.97906														277.5	1.65937	1.65937	1.65937																									283.5	1.38095	1.38095	1.38095
			186.815	1.97906														280.5	1.65937	1.65937	1.65937																									286.5	1.38095	1.38095	1.38095
			187.014	1.97906														283.5	1.65937	1.65937	1.65937																									289.5	1.38095	1.38095	1.38095
			187.5	1.97906														286.5	1.65937	1.65937	1.65937																									292.5	1.38095	1.38095	1.38095
			190.5	1.97906														289.5	1.65937	1.65937	1.65937																									295.5	1.38095	1.38095	1.38095
			193.5	1.97906														292.5	1.65937	1.65937	1.65937																									298.5	1.38095	1.38095	1.38095
			196.5	1.97906														295.5	1.65937	1.65937	1.65937
			199.5	1.97906														298.5	1.65937	1.65937	1.65937

## Sheet: Figure 5B
Source Data Figure 5B
16 nM LPL																					50 nM LPL																											78 nM LPL
Bins	Counts		bins	fit peak 1
1.5	0		1.5	1.41355																	Bins	Counts		bins	fit peak 1	fit peak 2	cumulative																					Bins	Counts
4.5	0		1.7973	1.41355																	1.5	0		1.5	1.50779	1.50821	1.50821																					1.5	0
7.5	0		2.09459	1.41355		Nonlinear Curve Fit (Gauss) (9/19/2022 15:50:26)															4.5	0		1.7973	1.50779	1.50825	1.50825																					4.5	0
10.5	0		2.39189	1.41355		Parameters															7.5	0		2.09459	1.50779	1.5083	1.5083		Nonlinear Curve Fit (Gauss) (2/11/2023 12:50:04)																			7.5	0
13.5	0		2.68919	1.41355				Value	Standard Error	t-Value	Prob>|t|	Dependency									10.5	0		2.39189	1.50779	1.50835	1.50835		Parameters																			10.5	0
16.5	0		2.98649	1.41355		Counts	y0	1.41355	0.81748	1.72915	0.087	0.17561									13.5	0		2.68919	1.50779	1.5084	1.5084				Value	Standard Error	t-Value	Prob>|t|	Dependency													13.5	0
19.5	0		3.28378	1.41355		Counts	xc	62.7767	0.18528	338.82	1.43783e-149	0									16.5	0		2.98649	1.50779	1.50846	1.50846		Peak1(Counts)	y0	1.50779	1.31806	1.14395	0.25558	0.32628													16.5	0
22.5	0		3.58108	1.41355		Counts	w	19.816	0.38349	51.6725	7.19257e-72	0.37753									19.5	0		3.28378	1.50779	1.50853	1.50853		Peak1(Counts)	xc	64.2659	0.19994	321.421	1.85692e-143	0.61819													19.5	0
25.5	0		3.87838	1.41355		Counts	A	5761.94	102.773	56.0648	3.66079e-75	0.45041									22.5	0		3.58108	1.50779	1.5086	1.5086		Peak1(Counts)	w	16.9927	0.82046	20.7111	1.32705e-36	0.93953													22.5	0
28.5	0		4.17568	1.41356		Counts	sigma	9.90797	0.19175												25.5	0		3.87838	1.50779	1.50868	1.50868		Peak1(Counts)	A	10001.6	1414.42	7.07122	2.80288e-10	0.99471													25.5	0
31.5	0		4.47297	1.41356		Counts	FWHM	23.3315	0.45153												28.5	0		4.17568	1.50779	1.50876	1.50876		Peak1(Counts)	sigma	8.49633	0.41023																28.5	0
34.5	1		4.5	1.41356		Counts	Height	232.003	3.80144												31.5	0		4.47297	1.50779	1.50886	1.50886		Peak1(Counts)	FWHM	20.0073	0.96602																31.5	0
37.5	3		4.77027	1.41356		Statistics															34.5	0		4.5	1.50779	1.50887	1.50887		Peak1(Counts)	Height	469.624	45.21																34.5	0
40.5	13		5.06757	1.41356			Counts														37.5	2		4.77027	1.50779	1.50896	1.50896		Peak2(Counts)	y0	1.50779	1.31806	1.14395	0.25558	0.32628													37.5	0
43.5	21		5.36486	1.41356		Number of Points	100														40.5	6		5.06757	1.50779	1.50907	1.50907		Peak2(Counts)	xc	80.7242	4.44452	18.1626	2.42369e-32	0.98425													40.5	0
46.5	38		5.66216	1.41356		Degrees of Freedom	96														43.5	19		5.36486	1.50779	1.50919	1.50919		Peak2(Counts)	w	31.3954	3.95422	7.93972	4.5283e-12	0.94693													43.5	0
49.5	90		5.95946	1.41357		Reduced Chi-Sqr	55.0915														46.5	60		5.66216	1.50779	1.50933	1.50933		Peak2(Counts)	A	5563.02	1515.31	3.67121	0.000402705	0.99149													46.5	1
52.5	135		6.25676	1.41357		Residual Sum of Squares	5288.78														49.5	122		5.95946	1.50779	1.50947	1.50947		Peak2(Counts)	sigma	15.6977	1.97711																49.5	1
55.5	218		6.55405	1.41357		R-Square (COD)	0.98134														52.5	203		6.25676	1.50779	1.50963	1.50963		Peak2(Counts)	FWHM	36.9652	4.65574																52.5	3
58.5	214		6.85135	1.41358		Adj. R-Square	0.98076														55.5	299		6.55405	1.50779	1.5098	1.5098		Peak2(Counts)	Height	141.379	22.9295																55.5	7
61.5	234		7.14865	1.41358		Fit Status	Succeeded(100)														58.5	461		6.85135	1.50779	1.50999	1.50999		Statistics																			58.5	16
64.5	221		7.44595	1.41359		Summary															61.5	512		7.14865	1.50779	1.51019	1.51019			Counts																		61.5	21
67.5	196		7.5	1.41359			y0	y0	xc	xc	w	w	A	A	sigma	sigma	FWHM	FWHM			64.5	556		7.44595	1.50779	1.51042	1.51042		Number of Points	100																		64.5	35
70.5	148		7.74324	1.4136			Value	Standard Error	Value	Standard Error	Value	Standard Error	Value	Standard Error	Value	Standard Error	Value	Standard Error			67.5	549		7.5	1.50779	1.51046	1.51046		Degrees of Freedom	93																		67.5	70
73.5	157		8.04054	1.4136		Counts	1.41355	0.81748	62.7767	0.18528	19.816	0.38349	5761.94	102.773	9.90797	0.19175	23.3315	0.45153			70.5	425		7.74324	1.50779	1.51066	1.51066		Reduced Chi-Sqr	117.045																		70.5	72
76.5	84		8.33784	1.41361		ANOVA															73.5	378		8.04054	1.50779	1.51092	1.51092		Residual Sum of Squares	10885.1																		73.5	100
79.5	68		8.63514	1.41363				DF	Sum of Squares	Mean Square	F Value	Prob>F									76.5	359		8.33784	1.50779	1.51121	1.51121		R-Square (COD)	0.99309																		76.5	126
82.5	40		8.93243	1.41364		Counts	Regression	3	278195	92731.6	1683.23	7.80157e-83									79.5	248		8.63514	1.50779	1.51152	1.51152		Adj. R-Square	0.99265																		79.5	150
85.5	28		9.22973	1.41365		Counts	Residual	96	5288.78	55.0915											82.5	171		8.93243	1.50779	1.51185	1.51185		Fit Status	Succeeded(100)																		82.5	134
88.5	25		9.52703	1.41367		Counts	Uncorrected Total	100	326002												85.5	171		9.22973	1.50779	1.51222	1.51222		Summary																			85.5	158
91.5	18		9.82432	1.41369		Counts	Corrected Total	99	283484												88.5	124		9.52703	1.50779	1.51262	1.51262			y0	y0	xc	xc	w	w	A	A	sigma	sigma	FWHM	FWHM	Height	Height	Statistics	Statistics			88.5	147
94.5	18		10.1216	1.41372																	91.5	118		9.82432	1.50779	1.51305	1.51305			Value	Standard Error	Value	Standard Error	Value	Standard Error	Value	Standard Error	Value	Standard Error	Value	Standard Error	Value	Standard Error	Reduced Chi-Sqr	Adj. R-Square			91.5	104
97.5	8		10.4189	1.41375																	94.5	81		10.1216	1.50779	1.51352	1.51352		Peak1(Counts)	1.50779	1.31806	64.2659	0.19994	16.9927	0.82046	10001.6	1414.42	8.49633	0.41023	20.0073	0.96602	469.624	45.21	117.045	0.99265			94.5	114
100.5	6		10.5	1.41376																	97.5	65		10.4189	1.50779	1.51403	1.51403		Peak2(Counts)	1.50779	1.31806	80.7242	4.44452	31.3954	3.95422	5563.02	1515.31	15.6977	1.97711	36.9652	4.65574	141.379	22.9295					97.5	101
103.5	8		10.7162	1.41378																	100.5	60		10.5	1.50779	1.51417	1.51417		ANOVA																			100.5	98
106.5	8		11.0135	1.41382																	103.5	55		10.7162	1.50779	1.51458	1.51458				DF	Sum of Squares	Mean Square	F Value	Prob>F													103.5	87
109.5	7		11.3108	1.41387																	106.5	46		11.0135	1.5078	1.51517	1.51517		Counts	Regression	6	1.56524e+06	260874	2228.84	3.80447e-98													106.5	58
112.5	3		11.6081	1.41392																	109.5	29		11.3108	1.5078	1.51582	1.51582		Counts	Residual	93	10885.1	117.045															109.5	54
115.5	3		11.9054	1.41399																	112.5	36		11.6081	1.5078	1.51652	1.51652		Counts	Uncorrected Total	100	1861177																112.5	52
118.5	5		12.2027	1.41406																	115.5	36		11.9054	1.5078	1.51728	1.51728		Counts	Corrected Total	99	1.57613e+06																115.5	50
121.5	2		12.5	1.41414																	118.5	23		12.2027	1.5078	1.5181	1.5181																					118.5	27
124.5	1		12.7973	1.41424																	121.5	21		12.5	1.5078	1.51898	1.51899																					121.5	32
127.5	4		13.0946	1.41435																	124.5	16		12.7973	1.5078	1.51994	1.51994																					124.5	24
130.5	1		13.3919	1.41448																	127.5	12		13.0946	1.5078	1.52097	1.52098																					127.5	21
133.5	1		13.5	1.41454																	130.5	12		13.3919	1.5078	1.52209	1.5221																					130.5	19
136.5	1		13.6892	1.41463																	133.5	10		13.5	1.5078	1.52252	1.52253																					133.5	19
139.5	1		13.9865	1.41481																	136.5	7		13.6892	1.5078	1.5233	1.52331																					136.5	11
142.5	0		14.2838	1.41501																	139.5	6		13.9865	1.50781	1.5246	1.52461																					139.5	10
145.5	1		14.5811	1.41524																	142.5	5		14.2838	1.50781	1.52601	1.52602																					142.5	9
148.5	1		14.8784	1.4155																	145.5	6		14.5811	1.50781	1.52752	1.52754																					145.5	12
151.5	2		15.1757	1.41581																	148.5	3		14.8784	1.50782	1.52916	1.52918																					148.5	10
154.5	0		15.473	1.41615																	151.5	2		15.1757	1.50782	1.53092	1.53095																					151.5	11
157.5	0		15.7703	1.41655																	154.5	2		15.473	1.50783	1.53282	1.53285																					154.5	7
160.5	2		16.0676	1.41701																	157.5	0		15.7703	1.50783	1.53487	1.53491																					157.5	2
163.5	0		16.3649	1.41754																	160.5	7		16.0676	1.50784	1.53707	1.53712																					160.5	5
166.5	0		16.5	1.4178																	163.5	0		16.3649	1.50785	1.53944	1.5395																					163.5	5
169.5	1		16.6622	1.41814																	166.5	0		16.5	1.50786	1.54057	1.54064																					166.5	7
172.5	0		16.9595	1.41882																	169.5	0		16.6622	1.50787	1.54199	1.54206																					169.5	3
175.5	0		17.2568	1.4196																	172.5	1		16.9595	1.50788	1.54473	1.54481																					172.5	4
178.5	0		17.5541	1.4205																	175.5	1		17.2568	1.5079	1.54767	1.54778																					175.5	6
181.5	0		17.8514	1.42151																	178.5	0		17.5541	1.50792	1.55084	1.55097																					178.5	1
184.5	1		18.1486	1.42267																	181.5	1		17.8514	1.50795	1.55424	1.55439																					181.5	9
187.5	0		18.4459	1.42398																	184.5	1		18.1486	1.50798	1.55789	1.55808																					184.5	4
190.5	0		18.7432	1.42548																	187.5	1		18.4459	1.50802	1.56181	1.56204																					187.5	1
193.5	0		19.0405	1.42717																	190.5	1		18.7432	1.50807	1.56601	1.56629																					190.5	1
196.5	1		19.3378	1.42909																	193.5	1		19.0405	1.50812	1.57052	1.57085																					193.5	1
199.5	0		19.5	1.43025																	196.5	1		19.3378	1.50819	1.57536	1.57575																					196.5	1
202.5	0		19.6351	1.43127																	199.5	0		19.5	1.50823	1.57814	1.57858																					199.5	1
205.5	1		19.9324	1.43374																	202.5	0		19.6351	1.50827	1.58054	1.58102
208.5	1		20.2297	1.43652																	205.5	1		19.9324	1.50837	1.58609	1.58666
211.5	1		20.527	1.43967																	208.5	0		20.2297	1.50848	1.59203	1.59272
214.5	2		20.8243	1.44322																	211.5	0		20.527	1.50862	1.59839	1.59922
217.5	1		21.1216	1.44723																	214.5	0		20.8243	1.50878	1.6052	1.60619
220.5	2		21.4189	1.45174																	217.5	0		21.1216	1.50898	1.61248	1.61366
223.5	1		21.7162	1.45682																	220.5	0		21.4189	1.5092	1.62026	1.62167
226.5	2		22.0135	1.46252																	223.5	1		21.7162	1.50948	1.62859	1.63027
229.5	0		22.3108	1.46893																	226.5	1		22.0135	1.5098	1.63747	1.63948
232.5	1		22.5	1.47341																	229.5	0		22.3108	1.51018	1.64697	1.64935
235.5	1		22.6081	1.47612																	232.5	0		22.5	1.51045	1.65334	1.656
238.5	0		22.9054	1.48419																	235.5	0		22.6081	1.51062	1.6571	1.65993
241.5	0		23.2027	1.49322																	238.5	0		22.9054	1.51115	1.66792	1.67128
244.5	0		23.5	1.50332																	241.5	0		23.2027	1.51177	1.67946	1.68343
247.5	1		23.7973	1.51461																	244.5	2		23.5	1.5125	1.69176	1.69647
250.5	0		24.0946	1.52723																	247.5	0		23.7973	1.51336	1.70488	1.71044
253.5	1		24.3919	1.5413																	250.5	0		24.0946	1.51436	1.71885	1.72542
256.5	1		24.6892	1.55698																	253.5	1		24.3919	1.51554	1.73373	1.74148
259.5	0		24.9865	1.57444																	256.5	0		24.6892	1.51692	1.74958	1.7587
262.5	0		25.2838	1.59387																	259.5	0		24.9865	1.51853	1.76644	1.77717
265.5	1		25.5	1.60935																	262.5	0		25.2838	1.5204	1.78439	1.79699
268.5	1		25.5811	1.61546																	265.5	0		25.5	1.52196	1.79815	1.81231
271.5	1		25.8784	1.63944																	268.5	0		25.5811	1.52259	1.80347	1.81826
274.5	1		26.1757	1.66603																	271.5	0		25.8784	1.52513	1.82375	1.84109
277.5	0		26.473	1.6955																	274.5	0		26.1757	1.52809	1.8453	1.8656
280.5	0		26.7703	1.72812																	277.5	0		26.473	1.53152	1.8682	1.89193
283.5	2		27.0676	1.76421																	280.5	0		26.7703	1.5355	1.89251	1.92021
286.5	1		27.3649	1.80408																	283.5	0		27.0676	1.54011	1.91831	1.95062
289.5	0		27.6622	1.84809																	286.5	0		27.3649	1.54544	1.94568	1.98333
292.5	1		27.9595	1.89663																	289.5	1		27.6622	1.55159	1.97472	2.01851
295.5	0		28.2568	1.95011																	292.5	0		27.9595	1.55868	2.0055	2.05639
298.5	0		28.5	1.99785																	295.5	1		28.2568	1.56685	2.03812	2.09718
			28.5541	2.00897																	298.5	0		28.5	1.57445	2.06624	2.13289
			28.8514	2.0737																				28.5541	1.57625	2.07267	2.14113
			29.1486	2.1448																				28.8514	1.58705	2.10926	2.18852
			29.4459	2.22283																				29.1486	1.59944	2.14799	2.23963
			29.7432	2.30838																				29.4459	1.61364	2.18897	2.29481
			30.0405	2.40209																				29.7432	1.62988	2.23231	2.3544
			30.3378	2.50463																				30.0405	1.64845	2.27813	2.41879
			30.6351	2.61671																				30.3378	1.66964	2.32656	2.48841
			30.9324	2.73912																				30.6351	1.6938	2.37772	2.56373
			31.2297	2.87267																				30.9324	1.7213	2.43175	2.64525
			31.5	3.00447																				31.2297	1.75257	2.48878	2.73355
			31.527	3.01822																				31.5	1.78465	2.54335	2.82021
			31.8243	3.17671																				31.527	1.78807	2.54896	2.82923
			32.1216	3.34911																				31.8243	1.82833	2.61243	2.93296
			32.4189	3.53645																				32.1216	1.87392	2.67935	3.04548
			32.7162	3.73983																				32.4189	1.92549	2.74988	3.16757
			33.0135	3.9604																				32.7162	1.98374	2.82418	3.30012
			33.3108	4.19937																				33.0135	2.04944	2.90243	3.44408
			33.6081	4.45803																				33.3108	2.12347	2.98479	3.60047
			33.9054	4.7377																				33.6081	2.20675	3.07147	3.77042
			34.2027	5.0398																				33.9054	2.30033	3.16263	3.95517
			34.5	5.3658																				34.2027	2.40534	3.25848	4.15603
			34.7973	5.71723																				34.5	2.52302	3.35922	4.37444
			35.0946	6.09568																				34.7973	2.65472	3.46506	4.61198
			35.3919	6.50284																				35.0946	2.80192	3.5762	4.87032
			35.6892	6.94042																				35.3919	2.96622	3.69287	5.15129
			35.9865	7.41022																				35.6892	3.14938	3.81529	5.45687
			36.2838	7.9141																				35.9865	3.35327	3.94369	5.78917
			36.5811	8.45398																				36.2838	3.57996	4.07832	6.15049
			36.8784	9.03184																				36.5811	3.83164	4.21942	6.54326
			37.1757	9.6497																				36.8784	4.1107	4.36724	6.97014
			37.473	10.3097																				37.1757	4.4197	4.52203	7.43394
			37.5	10.3718																				37.473	4.7614	4.68407	7.93767
			37.7703	11.0139																				37.5	4.79418	4.69917	7.98555
			38.0676	11.7645																				37.7703	5.13874	4.85361	8.48456
			38.3649	12.5637																				38.0676	5.5549	5.03094	9.07804
			38.6622	13.4139																				38.3649	6.01323	5.21634	9.72177
			38.9595	14.3173																				38.6622	6.51733	5.41009	10.4196
			39.2568	15.2762																				38.9595	7.07101	5.6125	11.1757
			39.554	16.2929																				39.2568	7.67833	5.82385	11.9944
			39.8513	17.3698																				39.554	8.34358	6.04446	12.8802
			40.1487	18.5093																				39.8513	9.07128	6.27464	13.8381
			40.446	19.7137																				40.1487	9.8662	6.51469	14.8731
			40.5	19.9398																				40.446	10.7334	6.76496	15.9905
			40.7432	20.9853																				40.5	10.8992	6.81158	16.203
			41.0405	22.3264																				40.7432	11.6781	7.02575	17.196
			41.3378	23.7393																				41.0405	12.7058	7.2974	18.4953
			41.6351	25.2262																				41.3378	13.8222	7.58024	19.8946
			41.9324	26.7893																				41.6351	15.0334	7.87462	21.4002
			42.2297	28.4306																				41.9324	16.3455	8.18088	23.0186
			42.527	30.1522																				42.2297	17.7651	8.49936	24.7566
			42.8243	31.9561																				42.527	19.2986	8.83041	26.6212
			43.1216	33.8439																				42.8243	20.953	9.17439	28.6195
			43.4189	35.8174																				43.1216	22.7351	9.53164	30.759
			43.5	36.3707																				43.4189	24.6523	9.90254	33.0471
			43.7162	37.8782																				43.5	25.1996	10.0061	33.6979
			44.0135	40.0276																				43.7162	26.7118	10.2874	35.4914
			44.3108	42.2669																				44.0135	28.9209	10.6867	38.0998
			44.6081	44.5972																				44.3108	31.2872	11.1006	40.88
			44.9054	47.0193																				44.6081	33.8181	11.5297	43.84
			45.2027	49.534																				44.9054	36.5213	11.9741	46.9876
			45.5	52.1416																				45.2027	39.4042	12.4344	50.3307
			45.7973	54.8424																				45.5	42.4742	12.9108	53.8772
			46.0946	57.6363																				45.7973	45.7388	13.4037	57.6347
			46.3919	60.5231																				46.0946	49.205	13.9134	61.6107
			46.5	61.5957																				46.3919	52.88	14.4404	65.8127
			46.6892	63.5022																				46.5	54.2695	14.6364	67.398
			46.9865	66.5727																				46.6892	56.7705	14.9849	70.2476
			47.2838	69.7335																				46.9865	60.8828	15.5473	74.9223
			47.5811	72.9832																				47.2838	65.2231	16.128	79.8432
			47.8784	76.3201																				47.5811	69.797	16.7271	85.0163
			48.1757	79.7419																				47.8784	74.6096	17.3452	90.447
			48.473	83.2463																				48.1757	79.6657	17.9825	96.1404
			48.7703	86.8306																				48.473	84.9693	18.6392	102.101
			49.0676	90.4917																				48.7703	90.5236	19.3157	108.332
			49.3649	94.226																				49.0676	96.3314	20.0123	114.836
			49.5	95.9467																				49.3649	102.395	20.7293	121.616
			49.6622	98.0299																				49.5	105.235	21.062	124.79
			49.9595	101.899																				49.6622	108.714	21.4669	128.673
			50.2568	105.829																				49.9595	115.29	22.2253	136.008
			50.554	109.816																				50.2568	122.122	23.0049	143.619
			50.8513	113.853																				50.554	129.207	23.8058	151.505
			51.1487	117.935																				50.8513	136.543	24.6283	159.663
			51.446	122.057																				51.1487	144.126	25.4724	168.09
			51.7432	126.213																				51.446	151.95	26.3386	176.781
			52.0405	130.395																				51.7432	160.009	27.2267	185.728
			52.3378	134.598																				52.0405	168.296	28.1371	194.925
			52.5	136.896																				52.3378	176.801	29.0698	204.363
			52.6351	138.814																				52.5	181.529	29.5881	209.609
			52.9324	143.035																				52.6351	185.515	30.025	214.032
			53.2297	147.256																				52.9324	194.425	31.0027	223.92
			53.527	151.466																				53.2297	203.519	32.003	234.014
			53.8243	155.659																				53.527	212.783	33.0258	244.301
			54.1216	159.827																				53.8243	222.202	34.0714	254.766
			54.4189	163.961																				54.1216	231.758	35.1395	265.39
			54.7162	168.053																				54.4189	241.435	36.2302	276.157
			55.0135	172.094																				54.7162	251.212	37.3434	287.047
			55.3108	176.076																				55.0135	261.069	38.4791	298.04
			55.5	178.574																				55.3108	270.985	39.637	309.114
			55.6081	179.989																				55.5	277.316	40.3855	316.194
			55.9054	183.826																				55.6081	280.938	40.8172	320.247
			56.2027	187.578																				55.9054	290.904	42.0193	331.416
			56.5	191.236																				56.2027	300.859	43.2432	342.594
			56.7973	194.792																				56.5	310.777	44.4886	353.758
			57.0946	198.237																				56.7973	320.632	45.7554	364.88
			57.3919	201.563																				57.0946	330.399	47.0432	375.935
			57.6892	204.762																				57.3919	340.05	48.3516	386.894
			57.9865	207.827																				57.6892	349.558	49.6803	397.731
			58.2838	210.749																				57.9865	358.895	51.029	408.417
			58.5	212.78																				58.2838	368.034	52.3972	418.923
			58.5811	213.521																				58.5	374.539	53.4042	426.436
			58.8784	216.136																				58.5811	376.946	53.7844	429.223
			59.1757	218.589																				58.8784	385.604	55.1902	439.287
			59.473	220.871																				59.1757	393.981	56.614	449.088
			59.7703	222.978																				59.473	402.051	58.0553	458.598
			60.0676	224.904																				59.7703	409.785	59.5135	467.791
			60.3649	226.644																				60.0676	417.16	60.9879	476.64
			60.6622	228.193																				60.3649	424.151	62.4779	485.121
			60.9595	229.547																				60.6622	430.733	63.9829	493.208
			61.2568	230.703																				60.9595	436.884	65.502	500.878
			61.5	231.499																				61.2568	442.583	67.0346	508.11
			61.554	231.657																				61.5	446.895	68.298	513.686
			61.8513	232.407																				61.554	447.81	68.5798	514.882
			62.1487	232.951																				61.8513	452.546	70.1369	521.175
			62.446	233.287																				62.1487	456.775	71.7049	526.972
			62.7432	233.415																				62.446	460.481	73.2829	532.256
			63.0405	233.334																				62.7432	463.651	74.8702	537.013
			63.3378	233.045																				63.0405	466.273	76.4656	541.231
			63.6351	232.547																				63.3378	468.338	78.0683	544.899
			63.9324	231.844																				63.6351	469.839	79.6772	548.009
			64.2297	230.935																				63.9324	470.77	81.2913	550.553
			64.5	229.934																				64.2297	471.127	82.9095	552.529
			64.527	229.824																				64.5	470.953	84.3833	553.829
			64.8243	228.515																				64.527	470.91	84.5307	553.933
			65.1216	227.009																				64.8243	470.118	86.1539	554.764
			65.4189	225.312																				65.1216	468.755	87.7779	555.025
			65.7162	223.427																				65.4189	466.826	89.4015	554.72
			66.0135	221.361																				65.7162	464.339	91.0235	553.854
			66.3108	219.117																				66.0135	461.301	92.6428	552.436
			66.6081	216.703																				66.3108	457.724	94.258	550.474
			66.9054	214.123																				66.6081	453.621	95.8681	547.981
			67.2027	211.386																				66.9054	449.007	97.4717	544.97
			67.5	208.497																				67.2027	443.897	99.0675	541.457
			67.7973	205.464																				67.5	438.311	100.654	537.458
			68.0946	202.294																				67.7973	432.268	102.231	532.991
			68.3919	198.996																				68.0946	425.789	103.796	528.077
			68.6892	195.577																				68.3919	418.895	105.348	522.735
			68.9865	192.045																				68.6892	411.612	106.885	516.989
			69.2838	188.41																				68.9865	403.962	108.407	510.861
			69.5811	184.678																				69.2838	395.972	109.912	504.376
			69.8784	180.859																				69.5811	387.667	111.399	497.559
			70.1757	176.962																				69.8784	379.075	112.867	490.433
			70.473	172.995																				70.1757	370.222	114.313	483.027
			70.5	172.631																				70.473	361.136	115.738	475.365
			70.7703	168.967																				70.5	360.299	115.866	474.657
			71.0676	164.886																				70.7703	351.844	117.138	467.475
			71.3649	160.76																				71.0676	342.375	118.514	459.382
			71.6622	156.6																				71.3649	332.757	119.864	451.113
			71.9595	152.411																				71.6622	323.015	121.187	442.694
			72.2568	148.204																				71.9595	313.179	122.481	434.152
			72.5541	143.985																				72.2568	303.273	123.745	425.51
			72.8513	139.763																				72.5541	293.325	124.978	416.795
			73.1487	135.545																				72.8513	283.36	126.179	408.031
			73.4459	131.339																				73.1487	273.402	127.346	399.24
			73.5	130.576																				73.4459	263.474	128.479	390.445
			73.7432	127.152																				73.5	261.674	128.681	388.847
			74.0405	122.99																				73.7432	253.601	129.575	381.668
			74.3378	118.859																				74.0405	243.802	130.636	372.93
			74.6351	114.767																				74.3378	234.1	131.658	364.249
			74.9324	110.72																				74.6351	224.512	132.641	355.645
			75.2297	106.721																				74.9324	215.059	133.584	347.135
			75.527	102.778																				75.2297	205.756	134.486	338.734
			75.8243	98.8948																				75.527	196.619	135.347	330.458
			76.1216	95.0759																				75.8243	187.663	136.164	322.319
			76.4189	91.3255																				76.1216	178.9	136.939	314.331
			76.5	90.3151																				76.4189	170.343	137.668	306.504
			76.7162	87.6477																				76.5	168.047	137.859	304.398
			77.0135	84.0459																				76.7162	162.003	138.353	298.848
			77.3108	80.5232																				77.0135	153.887	138.991	291.371
			77.6081	77.0826																				77.3108	146.005	139.584	284.081
			77.9054	73.7264																				77.6081	138.363	140.129	276.984
			78.2027	70.457																				77.9054	130.967	140.626	270.085
			78.5	67.276																				78.2027	123.82	141.075	263.387
			78.7973	64.185																				78.5	116.927	141.475	256.894
			79.0946	61.1853																				78.7973	110.289	141.826	250.607
			79.3919	58.2777																				79.0946	103.907	142.127	244.526
			79.5	57.2433																				79.3919	97.7814	142.378	238.652
			79.6892	55.4628																				79.5	95.6175	142.458	236.567
			79.9865	52.7411																				79.6892	91.9117	142.58	232.984
			80.2838	50.1125																				79.9865	86.2959	142.731	227.519
			80.5811	47.577																				80.2838	80.9317	142.831	222.255
			80.8784	45.1341																				80.5811	75.8158	142.881	217.189
			81.1757	42.7832																				80.8784	70.9444	142.88	212.317
			81.473	40.5235																				81.1757	66.313	142.828	207.634
			81.7703	38.3539																				81.473	61.9164	142.726	203.135
			82.0676	36.2734																				81.7703	57.7492	142.573	198.815
			82.3649	34.2803																				82.0676	53.8055	142.37	194.668
			82.5	33.403																				82.3649	50.0787	142.117	190.688
			82.6622	32.3734																				82.5	48.4547	141.985	188.932
			82.9595	30.5508																				82.6622	46.5624	141.814	186.868
			83.2568	28.8109																				82.9595	43.2494	141.461	183.202
			83.5541	27.1516																				83.2568	40.1328	141.059	179.684
			83.8513	25.5711																				83.5541	37.2051	140.608	176.305
			84.1487	24.0673																				83.8513	34.4589	140.109	173.06
			84.4459	22.6379																				84.1487	31.8868	139.562	169.942
			84.7432	21.2809																				84.4459	29.4812	138.969	166.942
			85.0405	19.9938																				84.7432	27.2346	138.328	164.055
			85.3378	18.7745																				85.0405	25.1395	137.642	161.274
			85.5	18.1372																				85.3378	23.1884	136.911	158.591
			85.6351	17.6207																				85.5	22.1822	136.493	157.167
			85.9324	16.5299																				85.6351	21.374	136.135	156.001
			86.2297	15.4998																				85.9324	19.6893	135.316	153.497
			86.527	14.5281																				86.2297	18.127	134.454	151.073
			86.8243	13.6124																				86.527	16.6804	133.55	148.722
			87.1216	12.7505																				86.8243	15.3428	132.605	146.44
			87.4189	11.94																				87.1216	14.1076	131.62	144.22
			87.7162	11.1786																				87.4189	12.9687	130.597	142.058
			88.0135	10.4642																				87.7162	11.92	129.536	139.948
			88.3108	9.79443																				88.0135	10.9556	128.437	137.885
			88.5	9.39055																				88.3108	10.0701	127.303	135.866
			88.6081	9.16728																				88.5	9.54519	126.564	134.601
			88.9054	8.5806																				88.6081	9.25809	126.135	133.885
			89.2027	8.03236																				88.9054	8.5145	124.933	131.94
			89.5	7.52054																				89.2027	7.83451	123.699	130.025
			89.7973	7.04324																				89.5	7.21351	122.434	128.139
			90.0946	6.59857																				89.7973	6.64717	121.138	126.278
			90.3919	6.18472																				90.0946	6.13139	119.815	124.438
			90.6892	5.79996																				90.3919	5.66227	118.464	122.618
			90.9865	5.44259																				90.6892	5.23619	117.087	120.815
			91.2838	5.11101																				90.9865	4.84971	115.685	119.027
			91.5	4.88517																				91.2838	4.49962	114.26	117.252
			91.5811	4.80366																				91.5	4.26616	113.21	115.968
			91.8784	4.51907																				91.5811	4.18294	112.813	115.488
			92.1757	4.2558																				91.8784	3.89684	111.345	113.734
			92.473	4.01251																				92.1757	3.63873	109.857	111.988
			92.7703	3.78791																				92.473	3.40619	108.351	110.25
			93.0676	3.58077																				92.7703	3.19695	106.829	108.518
			93.3649	3.38992																				93.0676	3.00893	105.29	106.792
			93.6622	3.21425																				93.3649	2.84021	103.738	105.07
			93.9595	3.05272																				93.6622	2.68901	102.173	103.354
			94.2568	2.90434																				93.9595	2.55368	100.596	101.642
			94.5	2.79205																				94.2568	2.43272	99.0086	99.9335
			94.5541	2.76816																				94.5	2.34348	97.7033	98.539
			94.8513	2.64332																				94.5541	2.32475	97.4125	98.2294
			95.1487	2.52898																				94.8513	2.22851	95.8086	96.5293
			95.4459	2.42436																				95.1487	2.14282	94.1984	94.8334
			95.7432	2.32873																				95.4459	2.06663	92.5829	93.1417
			96.0405	2.2414																				95.7432	1.99899	90.9635	91.4547
			96.3378	2.16173																				96.0405	1.939	89.3414	89.7726
			96.6351	2.08912																				96.3378	1.88588	87.7178	88.0959
			96.9324	2.02301																				96.6351	1.83889	86.0938	86.4249
			97.2297	1.96287																				96.9324	1.79739	84.4707	84.7603
			97.5	1.91297																				97.2297	1.76078	82.8496	83.1025
			97.527	1.90822																				97.5	1.7313	81.3784	81.6019
			97.8243	1.85861																				97.527	1.72853	81.2315	81.4522
			98.1216	1.81361																				97.8243	1.70016	79.6176	79.8099
			98.4189	1.77284																				98.1216	1.67522	78.0089	78.1763
			98.7162	1.73593																				98.4189	1.65334	76.4065	76.552
			99.0135	1.70255																				98.7162	1.63417	74.8113	74.9377
			99.3108	1.6724																				99.0135	1.61739	73.2244	73.334
			99.6081	1.64518																				99.3108	1.60272	71.6467	71.7416
			99.9054	1.62064																				99.6081	1.58991	70.0791	70.1612
			100.203	1.59853																				99.9054	1.57874	68.5224	68.5934
			100.5	1.57864																				100.203	1.56902	66.9777	67.0389
			100.797	1.56075																				100.5	1.56056	65.4456	65.4984
			101.095	1.54468																				100.797	1.55322	63.9269	63.9724
			101.392	1.53026																				101.095	1.54685	62.4225	62.4616
			101.689	1.51733																				101.392	1.54133	60.9331	60.9666
			101.986	1.50575																				101.689	1.53656	59.4592	59.488
			102.284	1.49539																				101.986	1.53244	58.0016	58.0263
			102.581	1.48613																				102.284	1.52888	56.561	56.5821
			102.878	1.47786																				102.581	1.52581	55.1378	55.1559
			103.176	1.47048																				102.878	1.52317	53.7328	53.7481
			103.473	1.4639																				103.176	1.5209	52.3462	52.3593
			103.5	1.46334																				103.473	1.51896	50.9788	50.9899
			103.77	1.45804																				103.5	1.51879	50.8554	50.8664
			104.068	1.45283																				103.77	1.51729	49.6308	49.6403
			104.365	1.4482																				104.068	1.51586	48.3028	48.3109
			104.662	1.44408																				104.365	1.51463	46.9952	47.002
			104.959	1.44043																				104.662	1.51359	45.7082	45.714
			105.257	1.4372																				104.959	1.5127	44.4422	44.4471
			105.554	1.43433																				105.257	1.51194	43.1975	43.2017
			105.851	1.4318																				105.554	1.51129	41.9744	41.9779
			106.149	1.42956																				105.851	1.51074	40.7731	40.776
			106.446	1.42758																				106.149	1.51028	39.5938	39.5963
			106.5	1.42725																				106.446	1.50988	38.4367	38.4387
			106.743	1.42584																				106.5	1.50982	38.2287	38.2307
			107.041	1.4243																				106.743	1.50955	37.3018	37.3036
			107.338	1.42295																				107.041	1.50927	36.1894	36.1909
			107.635	1.42176																				107.338	1.50903	35.0996	35.1008
			107.932	1.42071																				107.635	1.50883	34.0323	34.0333
			108.23	1.41979																				107.932	1.50866	32.9876	32.9885
			108.527	1.41899																				108.23	1.50851	31.9656	31.9663
			108.824	1.41828																				108.527	1.50839	30.9661	30.9667
			109.122	1.41766																				108.824	1.50829	29.9893	29.9898
			109.419	1.41712																				109.122	1.50821	29.0349	29.0354
			109.5	1.41699																				109.419	1.50814	28.103	28.1034
			109.716	1.41665																				109.5	1.50812	27.8528	27.8531
			110.014	1.41624																				109.716	1.50808	27.1935	27.1938
			110.311	1.41588																				110.014	1.50803	26.3061	26.3063
			110.608	1.41557																				110.311	1.50799	25.4408	25.441
			110.905	1.41529																				110.608	1.50796	24.5974	24.5976
			111.203	1.41506																				110.905	1.50793	23.7758	23.7759
			111.5	1.41485																				111.203	1.5079	22.9757	22.9758
			111.797	1.41467																				111.5	1.50789	22.1969	22.197
			112.095	1.41452																				111.797	1.50787	21.4392	21.4393
			112.392	1.41438																				112.095	1.50786	20.7024	20.7025
			112.5	1.41434																				112.392	1.50784	19.9862	19.9862
			112.689	1.41427																				112.5	1.50784	19.7308	19.7309
			112.986	1.41416																				112.689	1.50784	19.2903	19.2904
			113.284	1.41408																				112.986	1.50783	18.6145	18.6146
			113.581	1.414																				113.284	1.50782	17.9585	17.9585
			113.878	1.41394																				113.581	1.50782	17.322	17.322
			114.176	1.41388																				113.878	1.50781	16.7046	16.7047
			114.473	1.41383																				114.176	1.50781	16.1061	16.1062
			114.77	1.41379																				114.473	1.50781	15.5262	15.5262
			115.068	1.41376																				114.77	1.5078	14.9645	14.9645
			115.365	1.41373																				115.068	1.5078	14.4206	14.4206
			115.5	1.41371																				115.365	1.5078	13.8943	13.8943
			115.662	1.4137																				115.5	1.5078	13.6607	13.6607
			115.959	1.41368																				115.662	1.5078	13.3851	13.3851
			116.257	1.41366																				115.959	1.5078	12.8928	12.8928
			116.554	1.41364																				116.257	1.5078	12.417	12.417
			116.851	1.41363																				116.554	1.5078	11.9574	11.9574
			117.149	1.41362																				116.851	1.5078	11.5135	11.5135
			117.446	1.41361																				117.149	1.5078	11.085	11.085
			117.743	1.4136																				117.446	1.5078	10.6716	10.6716
			118.041	1.41359																				117.743	1.5078	10.2729	10.2729
			118.338	1.41358																				118.041	1.50779	9.88857	9.88857
			118.5	1.41358																				118.338	1.50779	9.51818	9.51818
			118.635	1.41358																				118.5	1.50779	9.32192	9.32192
			118.932	1.41357																				118.635	1.50779	9.16142	9.16143
			119.23	1.41357																				118.932	1.50779	8.81793	8.81793
			119.527	1.41357																				119.23	1.50779	8.48735	8.48735
			119.824	1.41356																				119.527	1.50779	8.16933	8.16933
			120.122	1.41356																				119.824	1.50779	7.86352	7.86352
			120.419	1.41356																				120.122	1.50779	7.56957	7.56957
			120.716	1.41356																				120.419	1.50779	7.28715	7.28715
			121.014	1.41356																				120.716	1.50779	7.0159	7.0159
			121.311	1.41356																				121.014	1.50779	6.75551	6.75551
			121.5	1.41355																				121.311	1.50779	6.50563	6.50563
			121.608	1.41355																				121.5	1.50779	6.35194	6.35194
			121.905	1.41355																				121.608	1.50779	6.26594	6.26595
			122.203	1.41355																				121.905	1.50779	6.03613	6.03613
			122.5	1.41355																				122.203	1.50779	5.81587	5.81587
			122.797	1.41355																				122.5	1.50779	5.60485	5.60485
			123.095	1.41355																				122.797	1.50779	5.40277	5.40277
			123.392	1.41355																				123.095	1.50779	5.20933	5.20933
			123.689	1.41355																				123.392	1.50779	5.02424	5.02424
			123.986	1.41355																				123.689	1.50779	4.8472	4.8472
			124.284	1.41355																				123.986	1.50779	4.67794	4.67794
			124.5	1.41355																				124.284	1.50779	4.51618	4.51618
			124.581	1.41355																				124.5	1.50779	4.40309	4.40309
			124.878	1.41355																				124.581	1.50779	4.36165	4.36165
			125.176	1.41355																				124.878	1.50779	4.21408	4.21408
			125.473	1.41355																				125.176	1.50779	4.07323	4.07323
			125.77	1.41355																				125.473	1.50779	3.93883	3.93883
			126.068	1.41355																				125.77	1.50779	3.81065	3.81065
			126.365	1.41355																				126.068	1.50779	3.68845	3.68845
			126.662	1.41355																				126.365	1.50779	3.57199	3.57199
			126.959	1.41355																				126.662	1.50779	3.46105	3.46105
			127.257	1.41355																				126.959	1.50779	3.3554	3.3554
			127.5	1.41355																				127.257	1.50779	3.25485	3.25485
			127.554	1.41355																				127.5	1.50779	3.17622	3.17622
			127.851	1.41355																				127.554	1.50779	3.15918	3.15918
			128.149	1.41355																				127.851	1.50779	3.06818	3.06818
			128.446	1.41355																				128.149	1.50779	2.98167	2.98167
			128.743	1.41355																				128.446	1.50779	2.89946	2.89946
			129.041	1.41355																				128.743	1.50779	2.82136	2.82136
			129.338	1.41355																				129.041	1.50779	2.7472	2.7472
			129.635	1.41355																				129.338	1.50779	2.67681	2.67681
			129.932	1.41355																				129.635	1.50779	2.61002	2.61002
			130.23	1.41355																				129.932	1.50779	2.54667	2.54667
			130.5	1.41355																				130.23	1.50779	2.48661	2.48661
			130.527	1.41355																				130.5	1.50779	2.43475	2.43475
			130.824	1.41355																				130.527	1.50779	2.4297	2.4297
			131.122	1.41355																				130.824	1.50779	2.37578	2.37578
			131.419	1.41355																				131.122	1.50779	2.32472	2.32472
			131.716	1.41355																				131.419	1.50779	2.27639	2.27639
			132.014	1.41355																				131.716	1.50779	2.23066	2.23066
			132.311	1.41355																				132.014	1.50779	2.18741	2.18741
			132.608	1.41355																				132.311	1.50779	2.14652	2.14652
			132.905	1.41355																				132.608	1.50779	2.10787	2.10787
			133.203	1.41355																				132.905	1.50779	2.07136	2.07136
			133.5	1.41355																				133.203	1.50779	2.03687	2.03687
			133.797	1.41355																				133.5	1.50779	2.00433	2.00433
			134.095	1.41355																				133.797	1.50779	1.97361	1.97361
			134.392	1.41355																				134.095	1.50779	1.94464	1.94464
			134.689	1.41355																				134.392	1.50779	1.91733	1.91733
			134.986	1.41355																				134.689	1.50779	1.89158	1.89158
			135.284	1.41355																				134.986	1.50779	1.86732	1.86732
			135.581	1.41355																				135.284	1.50779	1.84448	1.84448
			135.878	1.41355																				135.581	1.50779	1.82298	1.82298
			136.176	1.41355																				135.878	1.50779	1.80274	1.80274
			136.473	1.41355																				136.176	1.50779	1.7837	1.7837
			136.5	1.41355																				136.473	1.50779	1.7658	1.7658
			136.77	1.41355																				136.5	1.50779	1.76423	1.76423
			137.068	1.41355																				136.77	1.50779	1.74897	1.74897
			137.365	1.41355																				137.068	1.50779	1.73317	1.73317
			137.662	1.41355																				137.365	1.50779	1.71832	1.71832
			137.959	1.41355																				137.662	1.50779	1.70438	1.70438
			138.257	1.41355																				137.959	1.50779	1.69129	1.69129
			138.554	1.41355																				138.257	1.50779	1.67902	1.67902
			138.851	1.41355																				138.554	1.50779	1.66751	1.66751
			139.149	1.41355																				138.851	1.50779	1.65672	1.65672
			139.446	1.41355																				139.149	1.50779	1.64661	1.64661
			139.5	1.41355																				139.446	1.50779	1.63714	1.63714
			139.743	1.41355																				139.5	1.50779	1.63548	1.63548
			140.041	1.41355																				139.743	1.50779	1.62827	1.62827
			140.338	1.41355																				140.041	1.50779	1.61997	1.61997
			140.635	1.41355																				140.338	1.50779	1.6122	1.6122
			140.932	1.41355																				140.635	1.50779	1.60494	1.60494
			141.23	1.41355																				140.932	1.50779	1.59815	1.59815
			141.527	1.41355																				141.23	1.50779	1.5918	1.5918
			141.824	1.41355																				141.527	1.50779	1.58587	1.58587
			142.122	1.41355																				141.824	1.50779	1.58034	1.58034
			142.419	1.41355																				142.122	1.50779	1.57517	1.57517
			142.5	1.41355																				142.419	1.50779	1.57035	1.57035
			142.716	1.41355																				142.5	1.50779	1.56909	1.56909
			143.014	1.41355																				142.716	1.50779	1.56585	1.56585
			143.311	1.41355																				143.014	1.50779	1.56166	1.56166
			143.608	1.41355																				143.311	1.50779	1.55775	1.55775
			143.905	1.41355																				143.608	1.50779	1.55411	1.55411
			144.203	1.41355																				143.905	1.50779	1.55072	1.55072
			144.5	1.41355																				144.203	1.50779	1.54756	1.54756
			144.797	1.41355																				144.5	1.50779	1.54462	1.54462
			145.095	1.41355																				144.797	1.50779	1.54189	1.54189
			145.392	1.41355																				145.095	1.50779	1.53935	1.53935
			145.5	1.41355																				145.392	1.50779	1.53698	1.53698
			145.689	1.41355																				145.5	1.50779	1.53617	1.53617
			145.986	1.41355																				145.689	1.50779	1.53479	1.53479
			146.284	1.41355																				145.986	1.50779	1.53275	1.53275
			146.581	1.41355																				146.284	1.50779	1.53085	1.53085
			146.878	1.41355																				146.581	1.50779	1.5291	1.5291
			147.176	1.41355																				146.878	1.50779	1.52747	1.52747
			147.473	1.41355																				147.176	1.50779	1.52595	1.52595
			147.77	1.41355																				147.473	1.50779	1.52455	1.52455
			148.068	1.41355																				147.77	1.50779	1.52325	1.52325
			148.365	1.41355																				148.068	1.50779	1.52205	1.52205
			148.5	1.41355																				148.365	1.50779	1.52093	1.52093
			148.662	1.41355																				148.5	1.50779	1.52045	1.52045
			148.959	1.41355																				148.662	1.50779	1.5199	1.5199
			149.257	1.41355																				148.959	1.50779	1.51895	1.51895
			149.554	1.41355																				149.257	1.50779	1.51806	1.51806
			149.851	1.41355																				149.554	1.50779	1.51725	1.51725
			150.149	1.41355																				149.851	1.50779	1.51649	1.51649
			150.446	1.41355																				150.149	1.50779	1.51579	1.51579
			150.743	1.41355																				150.446	1.50779	1.51515	1.51515
			151.041	1.41355																				150.743	1.50779	1.51456	1.51456
			151.338	1.41355																				151.041	1.50779	1.51401	1.51401
			151.5	1.41355																				151.338	1.50779	1.5135	1.5135
			151.635	1.41355																				151.5	1.50779	1.51324	1.51324
			151.932	1.41355																				151.635	1.50779	1.51303	1.51303
			152.23	1.41355																				151.932	1.50779	1.5126	1.5126
			152.527	1.41355																				152.23	1.50779	1.51221	1.51221
			152.824	1.41355																				152.527	1.50779	1.51184	1.51184
			153.122	1.41355																				152.824	1.50779	1.5115	1.5115
			153.419	1.41355																				153.122	1.50779	1.51119	1.51119
			153.716	1.41355																				153.419	1.50779	1.51091	1.51091
			154.014	1.41355																				153.716	1.50779	1.51065	1.51065
			154.311	1.41355																				154.014	1.50779	1.51041	1.51041
			154.5	1.41355																				154.311	1.50779	1.51019	1.51019
			154.608	1.41355																				154.5	1.50779	1.51005	1.51005
			154.905	1.41355																				154.608	1.50779	1.50998	1.50998
			155.203	1.41355																				154.905	1.50779	1.50979	1.50979
			155.5	1.41355																				155.203	1.50779	1.50962	1.50962
			155.797	1.41355																				155.5	1.50779	1.50947	1.50947
			156.095	1.41355																				155.797	1.50779	1.50932	1.50932
			156.392	1.41355																				156.095	1.50779	1.50919	1.50919
			156.689	1.41355																				156.392	1.50779	1.50907	1.50907
			156.986	1.41355																				156.689	1.50779	1.50896	1.50896
			157.284	1.41355																				156.986	1.50779	1.50885	1.50885
			157.5	1.41355																				157.284	1.50779	1.50876	1.50876
			157.581	1.41355																				157.5	1.50779	1.5087	1.5087
			157.878	1.41355																				157.581	1.50779	1.50868	1.50868
			158.176	1.41355																				157.878	1.50779	1.5086	1.5086
			158.473	1.41355																				158.176	1.50779	1.50853	1.50853
			158.77	1.41355																				158.473	1.50779	1.50846	1.50846
			159.068	1.41355																				158.77	1.50779	1.5084	1.5084
			159.365	1.41355																				159.068	1.50779	1.50835	1.50835
			159.662	1.41355																				159.365	1.50779	1.5083	1.5083
			159.959	1.41355																				159.662	1.50779	1.50825	1.50825
			160.257	1.41355																				159.959	1.50779	1.50821	1.50821
			160.5	1.41355																				160.257	1.50779	1.50817	1.50817
			160.554	1.41355																				160.5	1.50779	1.50814	1.50814
			160.851	1.41355																				160.554	1.50779	1.50814	1.50814
			161.149	1.41355																				160.851	1.50779	1.5081	1.5081
			161.446	1.41355																				161.149	1.50779	1.50808	1.50808
			161.743	1.41355																				161.446	1.50779	1.50805	1.50805
			162.041	1.41355																				161.743	1.50779	1.50803	1.50803
			162.338	1.41355																				162.041	1.50779	1.508	1.508
			162.635	1.41355																				162.338	1.50779	1.50798	1.50798
			162.932	1.41355																				162.635	1.50779	1.50797	1.50797
			163.23	1.41355																				162.932	1.50779	1.50795	1.50795
			163.5	1.41355																				163.23	1.50779	1.50794	1.50794
			163.527	1.41355																				163.5	1.50779	1.50792	1.50792
			163.824	1.41355																				163.527	1.50779	1.50792	1.50792
			164.122	1.41355																				163.824	1.50779	1.50791	1.50791
			164.419	1.41355																				164.122	1.50779	1.5079	1.5079
			164.716	1.41355																				164.419	1.50779	1.50789	1.50789
			165.014	1.41355																				164.716	1.50779	1.50788	1.50788
			165.311	1.41355																				165.014	1.50779	1.50787	1.50787
			165.608	1.41355																				165.311	1.50779	1.50786	1.50786
			165.905	1.41355																				165.608	1.50779	1.50786	1.50786
			166.203	1.41355																				165.905	1.50779	1.50785	1.50785
			166.5	1.41355																				166.203	1.50779	1.50785	1.50785
			166.797	1.41355																				166.5	1.50779	1.50784	1.50784
			167.095	1.41355																				166.797	1.50779	1.50784	1.50784
			167.392	1.41355																				167.095	1.50779	1.50783	1.50783
			167.689	1.41355																				167.392	1.50779	1.50783	1.50783
			167.986	1.41355																				167.689	1.50779	1.50782	1.50782
			168.284	1.41355																				167.986	1.50779	1.50782	1.50782
			168.581	1.41355																				168.284	1.50779	1.50782	1.50782
			168.878	1.41355																				168.581	1.50779	1.50782	1.50782
			169.176	1.41355																				168.878	1.50779	1.50781	1.50781
			169.473	1.41355																				169.176	1.50779	1.50781	1.50781
			169.5	1.41355																				169.473	1.50779	1.50781	1.50781
			169.77	1.41355																				169.5	1.50779	1.50781	1.50781
			170.068	1.41355																				169.77	1.50779	1.50781	1.50781
			170.365	1.41355																				170.068	1.50779	1.50781	1.50781
			170.662	1.41355																				170.365	1.50779	1.50781	1.50781
			170.959	1.41355																				170.662	1.50779	1.5078	1.5078
			171.257	1.41355																				170.959	1.50779	1.5078	1.5078
			171.554	1.41355																				171.257	1.50779	1.5078	1.5078
			171.851	1.41355																				171.554	1.50779	1.5078	1.5078
			172.149	1.41355																				171.851	1.50779	1.5078	1.5078
			172.446	1.41355																				172.149	1.50779	1.5078	1.5078
			172.5	1.41355																				172.446	1.50779	1.5078	1.5078
			172.743	1.41355																				172.5	1.50779	1.5078	1.5078
			173.041	1.41355																				172.743	1.50779	1.5078	1.5078
			173.338	1.41355																				173.041	1.50779	1.5078	1.5078
			173.635	1.41355																				173.338	1.50779	1.5078	1.5078
			173.932	1.41355																				173.635	1.50779	1.5078	1.5078
			174.23	1.41355																				173.932	1.50779	1.5078	1.5078
			174.527	1.41355																				174.23	1.50779	1.5078	1.5078
			174.824	1.41355																				174.527	1.50779	1.5078	1.5078
			175.122	1.41355																				174.824	1.50779	1.5078	1.5078
			175.419	1.41355																				175.122	1.50779	1.5078	1.5078
			175.5	1.41355																				175.419	1.50779	1.5078	1.5078
			175.716	1.41355																				175.5	1.50779	1.5078	1.5078
			176.014	1.41355																				175.716	1.50779	1.5078	1.5078
			176.311	1.41355																				176.014	1.50779	1.5078	1.5078
			176.608	1.41355																				176.311	1.50779	1.5078	1.5078
			176.905	1.41355																				176.608	1.50779	1.50779	1.50779
			177.203	1.41355																				176.905	1.50779	1.50779	1.50779
			177.5	1.41355																				177.203	1.50779	1.50779	1.50779
			177.797	1.41355																				177.5	1.50779	1.50779	1.50779
			178.095	1.41355																				177.797	1.50779	1.50779	1.50779
			178.392	1.41355																				178.095	1.50779	1.50779	1.50779
			178.5	1.41355																				178.392	1.50779	1.50779	1.50779
			178.689	1.41355																				178.5	1.50779	1.50779	1.50779
			178.986	1.41355																				178.689	1.50779	1.50779	1.50779
			179.284	1.41355																				178.986	1.50779	1.50779	1.50779
			179.581	1.41355																				179.284	1.50779	1.50779	1.50779
			179.878	1.41355																				179.581	1.50779	1.50779	1.50779
			180.176	1.41355																				179.878	1.50779	1.50779	1.50779
			180.473	1.41355																				180.176	1.50779	1.50779	1.50779
			180.77	1.41355																				180.473	1.50779	1.50779	1.50779
			181.068	1.41355																				180.77	1.50779	1.50779	1.50779
			181.365	1.41355																				181.068	1.50779	1.50779	1.50779
			181.5	1.41355																				181.365	1.50779	1.50779	1.50779
			181.662	1.41355																				181.5	1.50779	1.50779	1.50779
			181.959	1.41355																				181.662	1.50779	1.50779	1.50779
			182.257	1.41355																				181.959	1.50779	1.50779	1.50779
			182.554	1.41355																				182.257	1.50779	1.50779	1.50779
			182.851	1.41355																				182.554	1.50779	1.50779	1.50779
			183.149	1.41355																				182.851	1.50779	1.50779	1.50779
			183.446	1.41355																				183.149	1.50779	1.50779	1.50779
			183.743	1.41355																				183.446	1.50779	1.50779	1.50779
			184.041	1.41355																				183.743	1.50779	1.50779	1.50779
			184.338	1.41355																				184.041	1.50779	1.50779	1.50779
			184.5	1.41355																				184.338	1.50779	1.50779	1.50779
			184.635	1.41355																				184.5	1.50779	1.50779	1.50779
			184.932	1.41355																				184.635	1.50779	1.50779	1.50779
			185.23	1.41355																				184.932	1.50779	1.50779	1.50779
			185.527	1.41355																				185.23	1.50779	1.50779	1.50779
			185.824	1.41355																				185.527	1.50779	1.50779	1.50779
			186.122	1.41355																				185.824	1.50779	1.50779	1.50779
			186.419	1.41355																				186.122	1.50779	1.50779	1.50779
			186.716	1.41355																				186.419	1.50779	1.50779	1.50779
			187.014	1.41355																				186.716	1.50779	1.50779	1.50779
			187.311	1.41355																				187.014	1.50779	1.50779	1.50779
			187.5	1.41355																				187.311	1.50779	1.50779	1.50779
			187.608	1.41355																				187.5	1.50779	1.50779	1.50779
			187.905	1.41355																				187.608	1.50779	1.50779	1.50779
			188.203	1.41355																				187.905	1.50779	1.50779	1.50779
			188.5	1.41355																				188.203	1.50779	1.50779	1.50779
			188.797	1.41355																				188.5	1.50779	1.50779	1.50779
			189.095	1.41355																				188.797	1.50779	1.50779	1.50779
			189.392	1.41355																				189.095	1.50779	1.50779	1.50779
			189.689	1.41355																				189.392	1.50779	1.50779	1.50779
			189.986	1.41355																				189.689	1.50779	1.50779	1.50779
			190.284	1.41355																				189.986	1.50779	1.50779	1.50779
			190.5	1.41355																				190.284	1.50779	1.50779	1.50779
			190.581	1.41355																				190.5	1.50779	1.50779	1.50779
			190.878	1.41355																				190.581	1.50779	1.50779	1.50779
			191.176	1.41355																				190.878	1.50779	1.50779	1.50779
			191.473	1.41355																				191.176	1.50779	1.50779	1.50779
			191.77	1.41355																				191.473	1.50779	1.50779	1.50779
			192.068	1.41355																				191.77	1.50779	1.50779	1.50779
			192.365	1.41355																				192.068	1.50779	1.50779	1.50779
			192.662	1.41355																				192.365	1.50779	1.50779	1.50779
			192.959	1.41355																				192.662	1.50779	1.50779	1.50779
			193.257	1.41355																				192.959	1.50779	1.50779	1.50779
			193.5	1.41355																				193.257	1.50779	1.50779	1.50779
			193.554	1.41355																				193.5	1.50779	1.50779	1.50779
			193.851	1.41355																				193.554	1.50779	1.50779	1.50779
			194.149	1.41355																				193.851	1.50779	1.50779	1.50779
			194.446	1.41355																				194.149	1.50779	1.50779	1.50779
			194.743	1.41355																				194.446	1.50779	1.50779	1.50779
			195.041	1.41355																				194.743	1.50779	1.50779	1.50779
			195.338	1.41355																				195.041	1.50779	1.50779	1.50779
			195.635	1.41355																				195.338	1.50779	1.50779	1.50779
			195.932	1.41355																				195.635	1.50779	1.50779	1.50779
			196.23	1.41355																				195.932	1.50779	1.50779	1.50779
			196.5	1.41355																				196.23	1.50779	1.50779	1.50779
			196.527	1.41355																				196.5	1.50779	1.50779	1.50779
			196.824	1.41355																				196.527	1.50779	1.50779	1.50779
			197.122	1.41355																				196.824	1.50779	1.50779	1.50779
			197.419	1.41355																				197.122	1.50779	1.50779	1.50779
			197.716	1.41355																				197.419	1.50779	1.50779	1.50779
			198.014	1.41355																				197.716	1.50779	1.50779	1.50779
			198.311	1.41355																				198.014	1.50779	1.50779	1.50779
			198.608	1.41355																				198.311	1.50779	1.50779	1.50779
			198.905	1.41355																				198.608	1.50779	1.50779	1.50779
			199.203	1.41355																				198.905	1.50779	1.50779	1.50779
			199.5	1.41355																				199.203	1.50779	1.50779	1.50779
			199.797	1.41355																				199.5	1.50779	1.50779	1.50779
			200.095	1.41355																				199.797	1.50779	1.50779	1.50779
			200.392	1.41355																				200.095	1.50779	1.50779	1.50779
			200.689	1.41355																				200.392	1.50779	1.50779	1.50779
			200.986	1.41355																				200.689	1.50779	1.50779	1.50779
			201.284	1.41355																				200.986	1.50779	1.50779	1.50779
			201.581	1.41355																				201.284	1.50779	1.50779	1.50779
			201.878	1.41355																				201.581	1.50779	1.50779	1.50779
			202.176	1.41355																				201.878	1.50779	1.50779	1.50779
			202.473	1.41355																				202.176	1.50779	1.50779	1.50779
			202.5	1.41355																				202.473	1.50779	1.50779	1.50779
			202.77	1.41355																				202.5	1.50779	1.50779	1.50779
			203.068	1.41355																				202.77	1.50779	1.50779	1.50779
			203.365	1.41355																				203.068	1.50779	1.50779	1.50779
			203.662	1.41355																				203.365	1.50779	1.50779	1.50779
			203.959	1.41355																				203.662	1.50779	1.50779	1.50779
			204.257	1.41355																				203.959	1.50779	1.50779	1.50779
			204.554	1.41355																				204.257	1.50779	1.50779	1.50779
			204.851	1.41355																				204.554	1.50779	1.50779	1.50779
			205.149	1.41355																				204.851	1.50779	1.50779	1.50779
			205.446	1.41355																				205.149	1.50779	1.50779	1.50779
			205.5	1.41355																				205.446	1.50779	1.50779	1.50779
			205.743	1.41355																				205.5	1.50779	1.50779	1.50779
			206.041	1.41355																				205.743	1.50779	1.50779	1.50779
			206.338	1.41355																				206.041	1.50779	1.50779	1.50779
			206.635	1.41355																				206.338	1.50779	1.50779	1.50779
			206.932	1.41355																				206.635	1.50779	1.50779	1.50779
			207.23	1.41355																				206.932	1.50779	1.50779	1.50779
			207.527	1.41355																				207.23	1.50779	1.50779	1.50779
			207.824	1.41355																				207.527	1.50779	1.50779	1.50779
			208.122	1.41355																				207.824	1.50779	1.50779	1.50779
			208.419	1.41355																				208.122	1.50779	1.50779	1.50779
			208.5	1.41355																				208.419	1.50779	1.50779	1.50779
			208.716	1.41355																				208.5	1.50779	1.50779	1.50779
			209.014	1.41355																				208.716	1.50779	1.50779	1.50779
			209.311	1.41355																				209.014	1.50779	1.50779	1.50779
			209.608	1.41355																				209.311	1.50779	1.50779	1.50779
			209.905	1.41355																				209.608	1.50779	1.50779	1.50779
			210.203	1.41355																				209.905	1.50779	1.50779	1.50779
			210.5	1.41355																				210.203	1.50779	1.50779	1.50779
			210.797	1.41355																				210.5	1.50779	1.50779	1.50779
			211.095	1.41355																				210.797	1.50779	1.50779	1.50779
			211.5	1.41355																				211.095	1.50779	1.50779	1.50779
			211.689	1.41355																				211.392	1.50779	1.50779	1.50779
			211.986	1.41355																				211.5	1.50779	1.50779	1.50779
			212.284	1.41355																				211.689	1.50779	1.50779	1.50779
			212.581	1.41355																				211.986	1.50779	1.50779	1.50779
			212.878	1.41355																				212.284	1.50779	1.50779	1.50779
			213.176	1.41355																				212.581	1.50779	1.50779	1.50779
			213.473	1.41355																				212.878	1.50779	1.50779	1.50779
			213.77	1.41355																				213.176	1.50779	1.50779	1.50779
			214.068	1.41355																				213.473	1.50779	1.50779	1.50779
			214.365	1.41355																				213.77	1.50779	1.50779	1.50779
			214.5	1.41355																				214.068	1.50779	1.50779	1.50779
			214.662	1.41355																				214.365	1.50779	1.50779	1.50779
			214.959	1.41355																				214.5	1.50779	1.50779	1.50779
			215.257	1.41355																				214.662	1.50779	1.50779	1.50779
			215.554	1.41355																				214.959	1.50779	1.50779	1.50779
			215.851	1.41355																				215.257	1.50779	1.50779	1.50779
			216.149	1.41355																				215.554	1.50779	1.50779	1.50779
			216.446	1.41355																				215.851	1.50779	1.50779	1.50779
			216.743	1.41355																				216.149	1.50779	1.50779	1.50779
			217.041	1.41355																				216.446	1.50779	1.50779	1.50779
			217.338	1.41355																				216.743	1.50779	1.50779	1.50779
			217.5	1.41355																				217.041	1.50779	1.50779	1.50779
			217.635	1.41355																				217.338	1.50779	1.50779	1.50779
			217.932	1.41355																				217.5	1.50779	1.50779	1.50779
			218.23	1.41355																				217.635	1.50779	1.50779	1.50779
			218.527	1.41355																				217.932	1.50779	1.50779	1.50779
			218.824	1.41355																				218.23	1.50779	1.50779	1.50779
			219.122	1.41355																				218.527	1.50779	1.50779	1.50779
			219.419	1.41355																				218.824	1.50779	1.50779	1.50779
			219.716	1.41355																				219.122	1.50779	1.50779	1.50779
			220.014	1.41355																				219.419	1.50779	1.50779	1.50779
			220.311	1.41355																				219.716	1.50779	1.50779	1.50779
			220.5	1.41355																				220.014	1.50779	1.50779	1.50779
			220.608	1.41355																				220.311	1.50779	1.50779	1.50779
			220.905	1.41355																				220.5	1.50779	1.50779	1.50779
			221.203	1.41355																				220.608	1.50779	1.50779	1.50779
			221.5	1.41355																				220.905	1.50779	1.50779	1.50779
			221.797	1.41355																				221.203	1.50779	1.50779	1.50779
			222.095	1.41355																				221.5	1.50779	1.50779	1.50779
			222.392	1.41355																				221.797	1.50779	1.50779	1.50779
			222.689	1.41355																				222.095	1.50779	1.50779	1.50779
			222.986	1.41355																				222.392	1.50779	1.50779	1.50779
			223.284	1.41355																				222.689	1.50779	1.50779	1.50779
			223.5	1.41355																				222.986	1.50779	1.50779	1.50779
			223.581	1.41355																				223.284	1.50779	1.50779	1.50779
			223.878	1.41355																				223.5	1.50779	1.50779	1.50779
			224.176	1.41355																				223.581	1.50779	1.50779	1.50779
			224.473	1.41355																				223.878	1.50779	1.50779	1.50779
			224.77	1.41355																				224.176	1.50779	1.50779	1.50779
			225.068	1.41355																				224.473	1.50779	1.50779	1.50779
			225.365	1.41355																				225.068	1.50779	1.50779	1.50779
			225.662	1.41355																				225.365	1.50779	1.50779	1.50779
			225.959	1.41355																				225.662	1.50779	1.50779	1.50779
			226.257	1.41355																				225.959	1.50779	1.50779	1.50779
			226.5	1.41355																				226.257	1.50779	1.50779	1.50779
			226.554	1.41355																				226.5	1.50779	1.50779	1.50779
			226.851	1.41355																				226.554	1.50779	1.50779	1.50779
			227.149	1.41355																				226.851	1.50779	1.50779	1.50779
			227.446	1.41355																				227.149	1.50779	1.50779	1.50779
			227.743	1.41355																				227.446	1.50779	1.50779	1.50779
			228.041	1.41355																				227.743	1.50779	1.50779	1.50779
			228.338	1.41355																				228.041	1.50779	1.50779	1.50779
			228.635	1.41355																				228.338	1.50779	1.50779	1.50779
			228.932	1.41355																				228.635	1.50779	1.50779	1.50779
			229.23	1.41355																				228.932	1.50779	1.50779	1.50779
			229.5	1.41355																				229.23	1.50779	1.50779	1.50779
			229.527	1.41355																				229.5	1.50779	1.50779	1.50779
			229.824	1.41355																				229.527	1.50779	1.50779	1.50779
			230.122	1.41355																				229.824	1.50779	1.50779	1.50779
			230.419	1.41355																				230.122	1.50779	1.50779	1.50779
			230.716	1.41355																				230.419	1.50779	1.50779	1.50779
			231.014	1.41355																				230.716	1.50779	1.50779	1.50779
			231.311	1.41355																				231.014	1.50779	1.50779	1.50779
			231.608	1.41355																				231.311	1.50779	1.50779	1.50779
			231.905	1.41355																				231.608	1.50779	1.50779	1.50779
			232.203	1.41355																				231.905	1.50779	1.50779	1.50779
			232.5	1.41355																				232.203	1.50779	1.50779	1.50779
			232.797	1.41355																				232.5	1.50779	1.50779	1.50779
			233.095	1.41355																				232.797	1.50779	1.50779	1.50779
			233.392	1.41355																				233.095	1.50779	1.50779	1.50779
			233.689	1.41355																				233.392	1.50779	1.50779	1.50779
			233.986	1.41355																				233.689	1.50779	1.50779	1.50779
			234.284	1.41355																				233.986	1.50779	1.50779	1.50779
			234.581	1.41355																				234.284	1.50779	1.50779	1.50779
			234.878	1.41355																				234.581	1.50779	1.50779	1.50779
			235.176	1.41355																				234.878	1.50779	1.50779	1.50779
			235.473	1.41355																				235.176	1.50779	1.50779	1.50779
			235.5	1.41355																				235.473	1.50779	1.50779	1.50779
			235.77	1.41355																				235.5	1.50779	1.50779	1.50779
			236.068	1.41355																				235.77	1.50779	1.50779	1.50779
			236.365	1.41355																				236.068	1.50779	1.50779	1.50779
			236.662	1.41355																				236.365	1.50779	1.50779	1.50779
			236.959	1.41355																				236.662	1.50779	1.50779	1.50779
			237.257	1.41355																				236.959	1.50779	1.50779	1.50779
			237.554	1.41355																				237.257	1.50779	1.50779	1.50779
			237.851	1.41355																				237.554	1.50779	1.50779	1.50779
			238.149	1.41355																				237.851	1.50779	1.50779	1.50779
			238.446	1.41355																				238.149	1.50779	1.50779	1.50779
			238.5	1.41355																				238.446	1.50779	1.50779	1.50779
			238.743	1.41355																				238.5	1.50779	1.50779	1.50779
			239.041	1.41355																				238.743	1.50779	1.50779	1.50779
			239.338	1.41355																				239.041	1.50779	1.50779	1.50779
			239.635	1.41355																				239.338	1.50779	1.50779	1.50779
			239.932	1.41355																				239.635	1.50779	1.50779	1.50779
			240.23	1.41355																				239.932	1.50779	1.50779	1.50779
			240.527	1.41355																				240.23	1.50779	1.50779	1.50779
			240.824	1.41355																				240.527	1.50779	1.50779	1.50779
			241.122	1.41355																				240.824	1.50779	1.50779	1.50779
			241.419	1.41355																				241.122	1.50779	1.50779	1.50779
			241.5	1.41355																				241.419	1.50779	1.50779	1.50779
			241.716	1.41355																				241.5	1.50779	1.50779	1.50779
			242.014	1.41355																				241.716	1.50779	1.50779	1.50779
			242.311	1.41355																				242.014	1.50779	1.50779	1.50779
			242.608	1.41355																				242.311	1.50779	1.50779	1.50779
			242.905	1.41355																				242.608	1.50779	1.50779	1.50779
			243.203	1.41355																				242.905	1.50779	1.50779	1.50779
			243.5	1.41355																				243.203	1.50779	1.50779	1.50779
			243.797	1.41355																				243.5	1.50779	1.50779	1.50779
			244.095	1.41355																				243.797	1.50779	1.50779	1.50779
			244.392	1.41355																				244.095	1.50779	1.50779	1.50779
			244.5	1.41355																				244.392	1.50779	1.50779	1.50779
			244.689	1.41355																				244.5	1.50779	1.50779	1.50779
			244.986	1.41355																				244.689	1.50779	1.50779	1.50779
			245.284	1.41355																				244.986	1.50779	1.50779	1.50779
			245.581	1.41355																				245.284	1.50779	1.50779	1.50779
			245.878	1.41355																				245.581	1.50779	1.50779	1.50779
			246.176	1.41355																				245.878	1.50779	1.50779	1.50779
			246.473	1.41355																				246.176	1.50779	1.50779	1.50779
			246.77	1.41355																				246.473	1.50779	1.50779	1.50779
			247.068	1.41355																				246.77	1.50779	1.50779	1.50779
			247.365	1.41355																				247.068	1.50779	1.50779	1.50779
			247.5	1.41355																				247.365	1.50779	1.50779	1.50779
			247.662	1.41355																				247.5	1.50779	1.50779	1.50779
			247.959	1.41355																				247.662	1.50779	1.50779	1.50779
			248.257	1.41355																				247.959	1.50779	1.50779	1.50779
			248.554	1.41355																				248.257	1.50779	1.50779	1.50779
			248.851	1.41355																				248.554	1.50779	1.50779	1.50779
			249.149	1.41355																				248.851	1.50779	1.50779	1.50779
			249.446	1.41355																				249.149	1.50779	1.50779	1.50779
			249.743	1.41355																				249.446	1.50779	1.50779	1.50779
			250.041	1.41355																				249.743	1.50779	1.50779	1.50779
			250.338	1.41355																				250.041	1.50779	1.50779	1.50779
			250.5	1.41355																				250.338	1.50779	1.50779	1.50779
			250.635	1.41355																				250.5	1.50779	1.50779	1.50779
			250.932	1.41355																				250.635	1.50779	1.50779	1.50779
			251.23	1.41355																				250.932	1.50779	1.50779	1.50779
			251.527	1.41355																				251.23	1.50779	1.50779	1.50779
			251.824	1.41355																				251.527	1.50779	1.50779	1.50779
			252.122	1.41355																				251.824	1.50779	1.50779	1.50779
			252.419	1.41355																				252.122	1.50779	1.50779	1.50779
			252.716	1.41355																				252.419	1.50779	1.50779	1.50779
			253.014	1.41355																				252.716	1.50779	1.50779	1.50779
			253.311	1.41355																				253.014	1.50779	1.50779	1.50779
			253.5	1.41355																				253.311	1.50779	1.50779	1.50779
			253.608	1.41355																				253.5	1.50779	1.50779	1.50779
			253.905	1.41355																				253.608	1.50779	1.50779	1.50779
			254.203	1.41355																				253.905	1.50779	1.50779	1.50779
			254.5	1.41355																				254.203	1.50779	1.50779	1.50779
			254.797	1.41355																				254.5	1.50779	1.50779	1.50779
			255.095	1.41355																				254.797	1.50779	1.50779	1.50779
			255.392	1.41355																				255.095	1.50779	1.50779	1.50779
			255.689	1.41355																				255.392	1.50779	1.50779	1.50779
			255.986	1.41355																				255.689	1.50779	1.50779	1.50779
			256.284	1.41355																				255.986	1.50779	1.50779	1.50779
			256.5	1.41355																				256.284	1.50779	1.50779	1.50779
			256.581	1.41355																				256.5	1.50779	1.50779	1.50779
			256.878	1.41355																				256.581	1.50779	1.50779	1.50779
			257.176	1.41355																				256.878	1.50779	1.50779	1.50779
			257.473	1.41355																				257.176	1.50779	1.50779	1.50779
			257.77	1.41355																				257.473	1.50779	1.50779	1.50779
			258.068	1.41355																				257.77	1.50779	1.50779	1.50779
			258.365	1.41355																				258.068	1.50779	1.50779	1.50779
			258.662	1.41355																				258.365	1.50779	1.50779	1.50779
			258.959	1.41355																				258.662	1.50779	1.50779	1.50779
			259.257	1.41355																				258.959	1.50779	1.50779	1.50779
			259.5	1.41355																				259.257	1.50779	1.50779	1.50779
			259.554	1.41355																				259.5	1.50779	1.50779	1.50779
			259.851	1.41355																				259.554	1.50779	1.50779	1.50779
			260.149	1.41355																				259.851	1.50779	1.50779	1.50779
			260.446	1.41355																				260.149	1.50779	1.50779	1.50779
			260.743	1.41355																				260.446	1.50779	1.50779	1.50779
			261.041	1.41355																				260.743	1.50779	1.50779	1.50779
			261.338	1.41355																				261.041	1.50779	1.50779	1.50779
			261.635	1.41355																				261.338	1.50779	1.50779	1.50779
			261.932	1.41355																				261.635	1.50779	1.50779	1.50779
			262.23	1.41355																				261.932	1.50779	1.50779	1.50779
			262.5	1.41355																				262.23	1.50779	1.50779	1.50779
			262.527	1.41355																				262.5	1.50779	1.50779	1.50779
			262.824	1.41355																				262.527	1.50779	1.50779	1.50779
			263.122	1.41355																				262.824	1.50779	1.50779	1.50779
			263.419	1.41355																				263.122	1.50779	1.50779	1.50779
			263.716	1.41355																				263.419	1.50779	1.50779	1.50779
			264.014	1.41355																				263.716	1.50779	1.50779	1.50779
			264.311	1.41355																				264.014	1.50779	1.50779	1.50779
			264.608	1.41355																				264.311	1.50779	1.50779	1.50779
			264.905	1.41355																				264.608	1.50779	1.50779	1.50779
			265.203	1.41355																				264.905	1.50779	1.50779	1.50779
			265.5	1.41355																				265.203	1.50779	1.50779	1.50779
			265.797	1.41355																				265.5	1.50779	1.50779	1.50779
			266.095	1.41355																				265.797	1.50779	1.50779	1.50779
			266.392	1.41355																				266.095	1.50779	1.50779	1.50779
			266.689	1.41355																				266.392	1.50779	1.50779	1.50779
			266.986	1.41355																				266.689	1.50779	1.50779	1.50779
			267.284	1.41355																				266.986	1.50779	1.50779	1.50779
			267.581	1.41355																				267.284	1.50779	1.50779	1.50779
			267.878	1.41355																				267.581	1.50779	1.50779	1.50779
			268.176	1.41355																				267.878	1.50779	1.50779	1.50779
			268.473	1.41355																				268.176	1.50779	1.50779	1.50779
			268.5	1.41355																				268.473	1.50779	1.50779	1.50779
			268.77	1.41355																				268.5	1.50779	1.50779	1.50779
			269.068	1.41355																				268.77	1.50779	1.50779	1.50779
			269.365	1.41355																				269.068	1.50779	1.50779	1.50779
			269.662	1.41355																				269.365	1.50779	1.50779	1.50779
			269.959	1.41355																				269.662	1.50779	1.50779	1.50779
			270.257	1.41355																				269.959	1.50779	1.50779	1.50779
			270.554	1.41355																				270.257	1.50779	1.50779	1.50779
			270.851	1.41355																				270.554	1.50779	1.50779	1.50779
			271.149	1.41355																				270.851	1.50779	1.50779	1.50779
			271.446	1.41355																				271.149	1.50779	1.50779	1.50779
			271.5	1.41355																				271.446	1.50779	1.50779	1.50779
			271.743	1.41355																				271.5	1.50779	1.50779	1.50779
			274.5	1.41355																				271.743	1.50779	1.50779	1.50779
			277.5	1.41355																				274.5	1.50779	1.50779	1.50779
			280.5	1.41355																				277.5	1.50779	1.50779	1.50779
			283.5	1.41355																				280.5	1.50779	1.50779	1.50779
			286.5	1.41355																				283.5	1.50779	1.50779	1.50779
			289.5	1.41355																				286.5	1.50779	1.50779	1.50779
			292.5	1.41355																				289.5	1.50779	1.50779	1.50779
			295.5	1.41355																				292.5	1.50779	1.50779	1.50779
			298.5	1.41355																				295.5	1.50779	1.50779	1.50779
																								298.5	1.50779	1.50779	1.50779

## Sheet: Figure 5C
Source Data 5C
																									50 nM bLPL
16nM bLPL																									Bins	Counts		bins	fit peak 1	fit peak 2	cumulative
Bins	Counts		bins	fit peak 1																					1.5	0		1.5	0.67993	0.68087	0.68087
1.5	0		1.5	2.06208																					4.5	0		1.7973	0.67993	0.68093	0.68093		Nonlinear Curve Fit (Gauss) (2/11/2023 12:26:38)
4.5	0		1.7973	2.06208		Nonlinear Curve Fit (Gauss) (2/11/2023 13:07:27)																			7.5	0		2.09459	0.67993	0.68099	0.68099		Parameters
7.5	0		2.09459	2.06208		Parameters																			10.5	0		2.39189	0.67993	0.68106	0.68106				Value	Standard Error	t-Value	Prob>|t|	Dependency
10.5	0		2.39189	2.06208				Value	Standard Error	t-Value	Prob>|t|	Dependency													13.5	0		2.68919	0.67993	0.68113	0.68113		Peak1(Counts)	y0	0.67993	0.99342	0.68443	0.4954	0.47969
13.5	0		2.68919	2.06208		Counts	y0	2.06208	1.26882	1.6252	0.1074	0.17259													16.5	0		2.98649	0.67993	0.68121	0.68121		Peak1(Counts)	xc	82.8623	0.42758	193.792	4.75006e-123	0.79545
16.5	0		2.98649	2.06208		Counts	xc	65.6837	0.15178	432.75	9.12e-160	0													19.5	0		3.28378	0.67993	0.68129	0.68129		Peak1(Counts)	w	25.7772	1.50822	17.0912	1.90492e-30	0.95616
19.5	0		3.28378	2.06208		Counts	w	19.4744	0.31394	62.0322	2.88e-79	0.37667													22.5	0		3.58108	0.67993	0.68138	0.68138		Peak1(Counts)	A	7907.45	1529.81	5.1689	1.34165e-06	0.99699
22.5	0		3.58108	2.06208		Counts	A	10655.4	158.134	67.382	1.22e-82	0.44839													25.5	0		3.87838	0.67993	0.68147	0.68147		Peak1(Counts)	sigma	12.8886	0.75411
25.5	0		3.87838	2.06208		Counts	sigma	9.7372	0.15697																28.5	0		4.17568	0.67993	0.68157	0.68157		Peak1(Counts)	FWHM	30.3504	1.77579
28.5	0		4.17568	2.06208		Counts	FWHM	22.9293	0.36964																31.5	0		4.47297	0.67993	0.68167	0.68167		Peak1(Counts)	Height	244.76	33.7466
31.5	0		4.47297	2.06208		Counts	Height	436.561	5.96125																34.5	0		4.5	0.67993	0.68168	0.68168		Peak2(Counts)	y0	0.67993	0.99342	0.68443	0.4954	0.47969
34.5	0		4.5	2.06208		Statistics																			37.5	0		4.77027	0.67994	0.68178	0.68178		Peak2(Counts)	xc	109.093	8.54589	12.7655	3.68637e-22	0.99156
37.5	1		4.77027	2.06208			Counts																		40.5	0		5.06757	0.67994	0.68189	0.6819		Peak2(Counts)	w	45.1566	8.2348	5.48363	3.56227e-07	0.97576
40.5	5		5.06757	2.06208		Number of Points	100																		43.5	0		5.36486	0.67994	0.68202	0.68202		Peak2(Counts)	A	4515.57	1633	2.7652	0.00686	0.99538
43.5	12		5.36486	2.06208		Degrees of Freedom	96																		46.5	1		5.66216	0.67994	0.68215	0.68215		Peak2(Counts)	sigma	22.5783	4.1174
46.5	43		5.66216	2.06208		Reduced Chi-Sqr	133.205																		49.5	6		5.95946	0.67994	0.68228	0.68229		Peak2(Counts)	FWHM	53.1678	9.69573
49.5	86		5.95946	2.06208		Residual Sum of Squares	12787.7																		52.5	3		6.25676	0.67994	0.68243	0.68243		Peak2(Counts)	Height	79.7869	15.1719
52.5	162		6.25676	2.06208		R-Square (COD)	0.98699																		55.5	31		6.55405	0.67994	0.68258	0.68259		Statistics
55.5	272		6.55405	2.06208		Adj. R-Square	0.98659																		58.5	35		6.85135	0.67994	0.68275	0.68275			Counts
58.5	351		6.85135	2.06208		Fit Status	Succeeded(100)																		61.5	66		7.14865	0.67994	0.68292	0.68293		Number of Points	100
61.5	429		7.14865	2.06209		Summary																			64.5	94		7.44595	0.67994	0.6831	0.68311		Degrees of Freedom	93
64.5	448		7.44595	2.06209			y0	y0	xc	xc	w	w	A	A	sigma	sigma	FWHM	FWHM	Height	Height	Statistics	Statistics			67.5	149		7.5	0.67994	0.68314	0.68314		Reduced Chi-Sqr	51.3492
67.5	377		7.5	2.06209			Value	Standard Error	Value	Standard Error	Value	Standard Error	Value	Standard Error	Value	Standard Error	Value	Standard Error	Value	Standard Error	Reduced Chi-Sqr	Adj. R-Square			70.5	166		7.74324	0.67994	0.68329	0.6833		Residual Sum of Squares	4775.48
70.5	409		7.74324	2.06209		Counts	2.06208	1.26882	65.6837	0.15178	19.4744	0.31394	10655.4	158.134	9.7372	0.15697	22.9293	0.36964	436.561	5.96125	133.205	0.98659			73.5	220		8.04054	0.67994	0.6835	0.68351		R-Square (COD)	0.99196
73.5	308		8.04054	2.06209		ANOVA																			76.5	245		8.33784	0.67995	0.68371	0.68373		Adj. R-Square	0.99144
76.5	218		8.33784	2.06209				DF	Sum of Squares	Mean Square	F Value	Prob>F													79.5	299		8.63514	0.67995	0.68394	0.68396		Fit Status	Succeeded(100)
79.5	152		8.63514	2.06209		Counts	Regression	3	970269	323423	2428.01	2.38e-90													82.5	289		8.93243	0.67995	0.68418	0.6842		Summary
82.5	128		8.93243	2.0621		Counts	Residual	96	12787.7	133.205															85.5	261		9.22973	0.67995	0.68444	0.68446			y0	y0	xc	xc	w	w	A	A	sigma	sigma	FWHM	FWHM	Height	Height	Statistics	Statistics
85.5	88		9.22973	2.0621		Counts	Uncorrected Total	100	1124282																88.5	260		9.52703	0.67996	0.68471	0.68473			Value	Standard Error	Value	Standard Error	Value	Standard Error	Value	Standard Error	Value	Standard Error	Value	Standard Error	Value	Standard Error	Reduced Chi-Sqr	Adj. R-Square
88.5	51		9.52703	2.06211		Counts	Corrected Total	99	983056																91.5	262		9.82432	0.67996	0.685	0.68502		Peak1(Counts)	0.67993	0.99342	82.8623	0.42758	25.7772	1.50822	7907.45	1529.81	12.8886	0.75411	30.3504	1.77579	244.76	33.7466	51.3492	0.99144
91.5	51		9.82432	2.06211																					94.5	205		10.1216	0.67996	0.6853	0.68533		Peak2(Counts)	0.67993	0.99342	109.093	8.54589	45.1566	8.2348	4515.57	1633	22.5783	4.1174	53.1678	9.69573	79.7869	15.1719
94.5	28		10.1216	2.06212																					97.5	220		10.4189	0.67997	0.68561	0.68565		ANOVA
97.5	25		10.4189	2.06212																					100.5	177		10.5	0.67997	0.6857	0.68574				DF	Sum of Squares	Mean Square	F Value	Prob>F
100.5	19		10.5	2.06213																					103.5	167		10.7162	0.67997	0.68595	0.68599		Counts	Regression	6	589199	98199.8	1912.39	4.45288e-95
103.5	14		10.7162	2.06213																					106.5	125		11.0135	0.67998	0.68631	0.68635		Counts	Residual	93	4775.48	51.3492
106.5	9		11.0135	2.06214																					109.5	101		11.3108	0.67998	0.68668	0.68673		Counts	Uncorrected Total	100	771131
109.5	8		11.3108	2.06215																					112.5	104		11.6081	0.67999	0.68708	0.68713		Counts	Corrected Total	99	593974
112.5	7		11.6081	2.06217																					115.5	82		11.9054	0.68	0.68749	0.68756
115.5	7		11.9054	2.06218																					118.5	74		12.2027	0.68001	0.68793	0.68801
118.5	10		12.2027	2.0622																					121.5	72		12.5	0.68002	0.6884	0.68848
121.5	3		12.5	2.06222																					124.5	60		12.7973	0.68003	0.68889	0.68898
124.5	5		12.7973	2.06225																					127.5	54		13.0946	0.68004	0.6894	0.68951
127.5	2		13.0946	2.06228																					130.5	46		13.3919	0.68005	0.68995	0.69007
130.5	3		13.3919	2.06232																					133.5	42		13.5	0.68006	0.69015	0.69028
133.5	6		13.5	2.06233																					136.5	40		13.6892	0.68007	0.69052	0.69066
136.5	7		13.6892	2.06236																					139.5	35		13.9865	0.68009	0.69113	0.69128
139.5	2		13.9865	2.06241																					142.5	26		14.2838	0.68011	0.69176	0.69194
142.5	2		14.2838	2.06247																					145.5	31		14.5811	0.68013	0.69244	0.69263
145.5	0		14.5811	2.06254																					148.5	22		14.8784	0.68015	0.69314	0.69337
148.5	0		14.8784	2.06261																					151.5	17		15.1757	0.68018	0.69389	0.69414
151.5	0		15.1757	2.06271																					154.5	14		15.473	0.68022	0.69467	0.69496
154.5	1		15.473	2.06281																					157.5	11		15.7703	0.68025	0.6955	0.69582
157.5	0		15.7703	2.06294																					160.5	13		16.0676	0.68029	0.69637	0.69673
160.5	1		16.0676	2.06308																					163.5	10		16.3649	0.68034	0.69728	0.69769
163.5	0		16.3649	2.06325																					166.5	3		16.5	0.68036	0.69771	0.69814
166.5	0		16.5	2.06334																					169.5	9		16.6622	0.68039	0.69825	0.6987
169.5	1		16.6622	2.06345																					172.5	9		16.9595	0.68045	0.69926	0.69977
172.5	0		16.9595	2.06367																					175.5	4		17.2568	0.68051	0.70032	0.7009
175.5	0		17.2568	2.06394																					178.5	4		17.5541	0.68058	0.70144	0.70209
178.5	0		17.5541	2.06424																					181.5	2		17.8514	0.68066	0.70262	0.70335
181.5	1		17.8514	2.06459																					184.5	6		18.1486	0.68075	0.70386	0.70468
184.5	0		18.1486	2.065																					187.5	1		18.4459	0.68085	0.70516	0.70608
187.5	0		18.4459	2.06546																					190.5	7		18.7432	0.68097	0.70653	0.70756
190.5	0		18.7432	2.066																					193.5	1		19.0405	0.68109	0.70796	0.70912
193.5	0		19.0405	2.06662																					196.5	2		19.3378	0.68123	0.70947	0.71077
196.5	0		19.3378	2.06734																					199.5	0		19.5	0.68131	0.71033	0.71171
199.5	0		19.5	2.06777																					202.5	4		19.6351	0.68139	0.71106	0.71251
202.5	1		19.6351	2.06816																					205.5	2		19.9324	0.68156	0.71272	0.71435
205.5	0		19.9324	2.0691																					208.5	3		20.2297	0.68176	0.71447	0.71629
208.5	0		20.2297	2.07017																					211.5	0		20.527	0.68197	0.7163	0.71834
211.5	1		20.527	2.07141																					214.5	1		20.8243	0.68221	0.71823	0.7205
214.5	0		20.8243	2.07282																					217.5	0		21.1216	0.68248	0.72025	0.72279
217.5	0		21.1216	2.07444																					220.5	1		21.4189	0.68277	0.72236	0.72521
220.5	0		21.4189	2.07629																					223.5	0		21.7162	0.6831	0.72459	0.72776
223.5	0		21.7162	2.0784																					226.5	0		22.0135	0.68347	0.72692	0.73045
226.5	0		22.0135	2.0808																					229.5	2		22.3108	0.68388	0.72936	0.7333
229.5	2		22.3108	2.08354																					232.5	1		22.5	0.68416	0.73098	0.7352
232.5	0		22.5	2.08547																					235.5	0		22.6081	0.68433	0.73192	0.73632
235.5	0		22.6081	2.08665																					238.5	1		22.9054	0.68483	0.73461	0.7395
238.5	0		22.9054	2.09019																					241.5	0		23.2027	0.68538	0.73742	0.74287
241.5	0		23.2027	2.09421																					244.5	3		23.5	0.68599	0.74037	0.74642
244.5	0		23.5	2.09877																					247.5	0		23.7973	0.68667	0.74345	0.75019
247.5	0		23.7973	2.10394																					250.5	0		24.0946	0.68742	0.74669	0.75417
250.5	1		24.0946	2.1098																					253.5	1		24.3919	0.68824	0.75007	0.75839
253.5	0		24.3919	2.11642																					256.5	1		24.6892	0.68916	0.75362	0.76285
256.5	0		24.6892	2.1239																					259.5	0		24.9865	0.69017	0.75733	0.76757
259.5	0		24.9865	2.13235																					262.5	0		25.2838	0.69128	0.76122	0.77257
262.5	0		25.2838	2.14187																					265.5	1		25.5	0.69216	0.76415	0.77638
265.5	0		25.5	2.14955																					268.5	0		25.5811	0.69251	0.76528	0.77786
268.5	1		25.5811	2.15261																					271.5	0		25.8784	0.69387	0.76953	0.78346
271.5	0		25.8784	2.16469																					274.5	0		26.1757	0.69536	0.77398	0.7894
274.5	0		26.1757	2.17828																					277.5	0		26.473	0.697	0.77863	0.7957
277.5	0		26.473	2.19354																					280.5	0		26.7703	0.69881	0.78349	0.80237
280.5	0		26.7703	2.21067																					283.5	1		27.0676	0.7008	0.78858	0.80944
283.5	0		27.0676	2.22988																					286.5	1		27.3649	0.70298	0.79389	0.81694
286.5	0		27.3649	2.25139																					289.5	1		27.6622	0.70538	0.79944	0.82489
289.5	0		27.6622	2.27546																					292.5	1		27.9595	0.70801	0.80524	0.83333
292.5	0		27.9595	2.30236																					295.5	0		28.2568	0.71091	0.8113	0.84228
295.5	0		28.2568	2.33241																					298.5	1		28.5	0.71348	0.81646	0.85001
298.5	0		28.5	2.35956																								28.5541	0.71408	0.81763	0.85178
			28.5541	2.36593																								28.8514	0.71755	0.82424	0.86186
			28.8514	2.40329																								29.1486	0.72136	0.83114	0.87257
			29.1486	2.44488																								29.4459	0.72553	0.83835	0.88394
			29.4459	2.49114																								29.7432	0.73009	0.84586	0.89602
			29.7432	2.54255																								30.0405	0.73507	0.85371	0.90885
			30.0405	2.59962																								30.3378	0.74053	0.86189	0.92248
			30.3378	2.6629																								30.6351	0.74648	0.87043	0.93697
			30.6351	2.73301																								30.9324	0.75298	0.87933	0.95238
			30.9324	2.8106																								31.2297	0.76007	0.88861	0.96875
			31.2297	2.89638																								31.5	0.76708	0.89739	0.98453
			31.5	2.98212																								31.527	0.76781	0.89828	0.98616
			31.527	2.99113																								31.8243	0.77624	0.90837	1.00468
			31.8243	3.09567																								32.1216	0.78542	0.91888	1.02437
			32.1216	3.21091																								32.4189	0.79542	0.92983	1.04531
			32.4189	3.33781																								32.7162	0.8063	0.94123	1.06759
			32.7162	3.4774																								33.0135	0.81813	0.95311	1.0913
			33.0135	3.63081																								33.3108	0.83098	0.96548	1.11653
			33.3108	3.79922																								33.6081	0.84494	0.97835	1.14337
			33.6081	3.98392																								33.9054	0.8601	0.99176	1.17193
			33.9054	4.18628																								34.2027	0.87655	1.00571	1.20232
			34.2027	4.40775																								34.5	0.89438	1.02022	1.23467
			34.5	4.64991																								34.7973	0.91371	1.03532	1.26909
			34.7973	4.9144																								35.0946	0.93464	1.05102	1.30573
			35.0946	5.20299																								35.3919	0.9573	1.06735	1.34472
			35.3919	5.51757																								35.6892	0.98181	1.08433	1.38621
			35.6892	5.8601																								35.9865	1.00832	1.10199	1.43037
			35.9865	6.23271																								36.2838	1.03696	1.12033	1.47736
			36.2838	6.63759																								36.5811	1.0679	1.13939	1.52736
			36.5811	7.07711																								36.8784	1.10129	1.1592	1.58055
			36.8784	7.55373																								37.1757	1.13731	1.17977	1.63714
			37.1757	8.07004																								37.473	1.17614	1.20113	1.69735
			37.473	8.62876																								37.5	1.17982	1.20312	1.70301
			37.5	8.68176																								37.7703	1.21799	1.22332	1.76138
			37.7703	9.23276																								38.0676	1.26306	1.24635	1.82947
			38.0676	9.88502																								38.3649	1.31156	1.27025	1.90188
			38.3649	10.5887																								38.6622	1.36374	1.29505	1.97886
			38.6622	11.3469																								38.9595	1.41983	1.32079	2.06069
			38.9595	12.1632																								39.2568	1.4801	1.34749	2.14766
			39.2568	13.041																								39.554	1.54482	1.37518	2.24006
			39.554	13.984																								39.8513	1.61427	1.40389	2.33823
			39.8513	14.9959																								40.1487	1.68877	1.43366	2.44249
			40.1487	16.0806																								40.446	1.76862	1.46451	2.5532
			40.446	17.2421																								40.5	1.78374	1.47024	2.57405
			40.5	17.4618																								40.7432	1.85417	1.49649	2.67072
			40.7432	18.4845																								41.0405	1.94577	1.52962	2.79545
			41.0405	19.8121																								41.3378	2.04379	1.56394	2.92779
			41.3378	21.2291																								41.6351	2.14861	1.59949	3.06817
			41.6351	22.74																								41.9324	2.26065	1.63631	3.21703
			41.9324	24.3491																								42.2297	2.38034	1.67442	3.37483
			42.2297	26.0611																								42.527	2.50811	1.71388	3.54206
			42.527	27.8806																								42.8243	2.64444	1.75471	3.71922
			42.8243	29.8121																								43.1216	2.78981	1.79696	3.90684
			43.1216	31.8603																								43.4189	2.94474	1.84068	4.10548
			43.4189	34.0298																								43.5	2.98872	1.85286	4.16164
			43.5	34.6432																								43.7162	3.10975	1.88589	4.3157
			43.7162	36.3254																								44.0135	3.28539	1.93265	4.5381
			44.0135	38.7516																								44.3108	3.47224	1.98099	4.7733
			44.3108	41.313																								44.6081	3.6709	2.03097	5.02194
			44.6081	44.014																								44.9054	3.882	2.08263	5.28469
			44.9054	46.8592																								45.2027	4.10616	2.136	5.56223
			45.2027	49.8527																								45.5	4.34407	2.19115	5.85528
			45.5	52.9988																								45.7973	4.59642	2.24811	6.16459
			45.7973	56.3014																								46.0946	4.86391	2.30694	6.49091
			46.0946	59.7644																								46.3919	5.1473	2.36768	6.83504
			46.3919	63.3912																								46.5	5.25444	2.39025	6.96476
			46.5	64.7513																								46.6892	5.44735	2.43038	7.1978
			46.6892	67.1852																								46.9865	5.76484	2.4951	7.58001
			46.9865	71.1496																								47.2838	6.10059	2.56189	7.98255
			47.2838	75.2869																								47.5811	6.45544	2.63079	8.4063
			47.5811	79.5998																								47.8784	6.83024	2.70187	8.85218
			47.8784	84.0901																								48.1757	7.22588	2.77518	9.32112
			48.1757	88.7596																								48.473	7.64327	2.85076	9.8141
			48.473	93.6095																								48.7703	8.08333	2.92868	10.3321
			48.7703	98.6407																								49.0676	8.54701	3.009	10.8761
			49.0676	103.853																								49.3649	9.03529	3.09177	11.4471
			49.3649	109.248																								49.5	9.26563	3.13021	11.7159
			49.5	111.759																								49.6622	9.54915	3.17704	12.0463
			49.6622	114.822																								49.9595	10.0896	3.26488	12.6746
			49.9595	120.577																								50.2568	10.6577	3.35535	13.3331
			50.2568	126.508																								50.554	11.2544	3.4485	14.023
			50.554	132.615																								50.8513	11.8809	3.5444	14.7454
			50.8513	138.894																								51.1487	12.5382	3.64311	15.5014
			51.1487	145.342																								51.446	13.2274	3.74468	16.2921
			51.446	151.953																								51.7432	13.9495	3.8492	17.1188
			51.7432	158.724																								52.0405	14.7058	3.9567	17.9826
			52.0405	165.647																								52.3378	15.4973	4.06727	18.8846
			52.3378	172.718																								52.5	15.9443	4.12889	19.3932
			52.5	176.633																								52.6351	16.3251	4.18096	19.8261
			52.6351	179.928																								52.9324	17.1904	4.29783	20.8083
			52.9324	187.27																								53.2297	18.0942	4.41796	21.8323
			53.2297	194.735																								53.527	19.0378	4.54141	22.8993
			53.527	202.315																								53.8243	20.0222	4.66825	24.0105
			53.8243	209.998																								54.1216	21.0486	4.79854	25.1672
			54.1216	217.776																								54.4189	22.118	4.93235	26.3704
			54.4189	225.636																								54.7162	23.2316	5.06974	27.6214
			54.7162	233.566																								55.0135	24.3903	5.21078	28.9212
			55.0135	241.554																								55.3108	25.5954	5.35555	30.271
			55.3108	249.587																								55.5	26.3868	5.44964	31.1565
			55.5	254.716																								55.6081	26.8478	5.50411	31.6719
			55.6081	257.651																								55.9054	28.1485	5.65652	33.1251
			55.9054	265.732																								56.2027	29.4985	5.81286	34.6314
			56.2027	273.815																								56.5	30.8988	5.97319	36.1921
			56.5	281.885																								56.7973	32.3503	6.13759	37.8079
			56.7973	289.925																								57.0946	33.8538	6.30611	39.48
			57.0946	297.921																								57.3919	35.4102	6.47883	41.2091
			57.3919	305.856																								57.6892	37.0204	6.65582	42.9962
			57.6892	313.713																								57.9865	38.6849	6.83714	44.8421
			57.9865	321.475																								58.2838	40.4045	7.02287	46.7475
			58.2838	329.126																								58.5	41.6901	7.16074	48.171
			58.5	334.61																								58.5811	42.1799	7.21306	48.713
			58.5811	336.647																								58.8784	44.0115	7.40779	50.7394
			58.8784	344.023																								59.1757	45.8999	7.60713	52.8272
			59.1757	351.236																								59.473	47.8456	7.81113	54.9768
			59.473	358.269																								59.7703	49.8487	8.01987	57.1887
			59.7703	365.104																								60.0676	51.9097	8.23341	59.4632
			60.0676	371.726																								60.3649	54.0286	8.45181	61.8005
			60.3649	378.118																								60.6622	56.2057	8.67514	64.2009
			60.6622	384.265																								60.9595	58.4409	8.90347	66.6644
			60.9595	390.149																								61.2568	60.734	9.13684	69.191
			61.2568	395.758																								61.5	62.6533	9.33159	71.305
			61.5	400.13																								61.554	63.085	9.37534	71.7804
			61.554	401.075																								61.8513	65.4936	9.61901	74.4326
			61.8513	406.087																								62.1487	67.9593	9.86791	77.1472
			62.1487	410.781																								62.446	70.4816	10.1221	79.9238
			62.446	415.144																								62.7432	73.06	10.3817	82.7617
			62.7432	419.164																								63.0405	75.6937	10.6466	85.6604
			63.0405	422.832																								63.3378	78.3819	10.917	88.619
			63.3378	426.136																								63.6351	81.1236	11.1929	91.6366
			63.6351	429.067																								63.9324	83.9177	11.4744	94.7122
			63.9324	431.619																								64.2297	86.7631	11.7616	97.8447
			64.2297	433.783																								64.5	89.3932	12.0275	100.741
			64.5	435.409																								64.527	89.6584	12.0543	101.033
			64.527	435.554																								64.8243	92.6022	12.3528	104.275
			64.8243	436.926																								65.1216	95.5928	12.6571	107.57
			65.1216	437.896																								65.4189	98.6286	12.9671	110.916
			65.4189	438.462																								65.7162	101.708	13.283	114.311
			65.7162	438.62																								66.0135	104.828	13.6047	117.753
			66.0135	438.373																								66.3108	107.988	13.9324	121.24
			66.3108	437.719																								66.6081	111.185	14.266	124.771
			66.6081	436.66																								66.9054	114.416	14.6057	128.342
			66.9054	435.2																								67.2027	117.68	14.9513	131.951
			67.2027	433.343																								67.5	120.973	15.303	135.597
			67.5	431.094																								67.7973	124.294	15.6607	139.275
			67.7973	428.459																								68.0946	127.638	16.0245	142.983
			68.0946	425.445																								68.3919	131.004	16.3945	146.718
			68.3919	422.06																								68.6892	134.387	16.7705	150.478
			68.6892	418.315																								68.9865	137.786	17.1528	154.259
			68.9865	414.218																								69.2838	141.196	17.5411	158.057
			69.2838	409.782																								69.5811	144.614	17.9357	161.87
			69.5811	405.017																								69.8784	148.037	18.3364	165.693
			69.8784	399.937																								70.1757	151.461	18.7432	169.524
			70.1757	394.555																								70.473	154.883	19.1563	173.359
			70.473	388.885																								70.5	155.194	19.1941	173.708
			70.5	388.356																								70.7703	158.298	19.5755	177.194
			70.7703	382.942																								71.0676	161.703	20.0009	181.024
			71.0676	376.741																								71.3649	165.095	20.4324	184.847
			71.3649	370.297																								71.6622	168.468	20.8701	188.659
			71.6622	363.627																								71.9595	171.82	21.3139	192.454
			71.9595	356.747																								72.2568	175.146	21.7638	196.23
			72.2568	349.673																								72.5541	178.442	22.2197	199.981
			72.5541	342.423																								72.8513	181.703	22.6817	203.705
			72.8513	335.014																								73.1487	184.927	23.1497	207.397
			73.1487	327.463																								73.4459	188.108	23.6237	211.052
			73.4459	319.787																								73.5	188.682	23.7106	211.712
			73.5	318.379																								73.7432	191.243	24.1037	214.666
			73.7432	312.002																								74.0405	194.327	24.5895	218.236
			74.0405	304.127																								74.3378	197.356	25.0812	221.757
			74.3378	296.177																								74.6351	200.326	25.5786	225.225
			74.6351	288.17																								74.9324	203.234	26.0818	228.636
			74.9324	280.122																								75.2297	206.074	26.5907	231.985
			75.2297	272.048																								75.527	208.844	27.1052	235.269
			75.527	263.964																								75.8243	211.538	27.6253	238.484
			75.8243	255.886																								76.1216	214.154	28.1508	241.625
			76.1216	247.827																								76.4189	216.688	28.6817	244.69
			76.4189	239.803																								76.5	217.364	28.8274	245.511
			76.5	237.622																								76.7162	219.135	29.2179	247.673
			76.7162	231.826																								77.0135	221.492	29.7593	250.572
			77.0135	223.91																								77.3108	223.757	30.3059	253.382
			77.3108	216.067																								77.6081	225.924	30.8575	256.102
			77.6081	208.31																								77.9054	227.992	31.4141	258.726
			77.9054	200.648																								78.2027	229.956	31.9755	261.252
			78.2027	193.092																								78.5	231.815	32.5416	263.676
			78.5	185.653																								78.7973	233.564	33.1123	265.997
			78.7973	178.339																								79.0946	235.202	33.6876	268.21
			79.0946	171.159																								79.3919	236.726	34.2672	270.313
			79.3919	164.12																								79.5	237.251	34.479	271.051
			79.5	161.597																								79.6892	238.133	34.8511	272.305
			79.6892	157.23																								79.9865	239.422	35.4391	274.181
			79.9865	150.494																								80.2838	240.59	36.0311	275.941
			80.2838	143.918																								80.5811	241.636	36.6269	277.583
			80.5811	137.507																								80.8784	242.557	37.2264	279.104
			80.8784	131.265																								81.1757	243.353	37.8295	280.503
			81.1757	125.196																								81.473	244.022	38.436	281.778
			81.473	119.303																								81.7703	244.563	39.0458	282.929
			81.7703	113.588																								82.0676	244.975	39.6586	283.954
			82.0676	108.052																								82.3649	245.258	40.2744	284.852
			82.3649	102.698																								82.5	245.343	40.5552	285.218
			82.5	100.324																								82.6622	245.41	40.8929	285.623
			82.6622	97.5248																								82.9595	245.433	41.514	286.267
			82.9595	92.5333																								83.2568	245.325	42.1375	286.783
			83.2568	87.7229																								83.5541	245.087	42.7632	287.171
			83.5541	83.0927																								83.8513	244.72	43.391	287.431
			83.8513	78.6414																								84.1487	244.224	44.0206	287.564
			84.1487	74.3671																								84.4459	243.599	44.6519	287.571
			84.4459	70.2678																								84.7432	242.847	45.2846	287.452
			84.7432	66.341																								85.0405	241.969	45.9186	287.208
			85.0405	62.5838																								85.3378	240.966	46.5537	286.84
			85.3378	58.9931																								85.5	240.367	46.9005	286.588
			85.5	57.1035																								85.6351	239.84	47.1896	286.35
			85.6351	55.5656																								85.9324	238.593	47.8261	285.739
			85.9324	52.2975																								86.2297	237.227	48.4631	285.01
			86.2297	49.1851																								86.527	235.743	49.1003	284.163
			86.527	46.2244																								86.8243	234.144	49.7375	283.201
			86.8243	43.4111																								87.1216	232.433	50.3744	282.127
			87.1216	40.741																								87.4189	230.612	51.0109	280.942
			87.4189	38.2095																								87.7162	228.683	51.6467	279.65
			87.7162	35.8123																								88.0135	226.651	52.2816	278.253
			88.0135	33.5447																								88.3108	224.518	52.9153	276.753
			88.3108	31.4021																								88.5	223.109	53.3179	275.747
			88.5	30.1015																								88.6081	222.287	53.5476	275.155
			88.6081	29.3798																								88.9054	219.961	54.1784	273.46
			88.9054	27.4732																								89.2027	217.545	54.8072	271.672
			89.2027	25.6777																								89.5	215.041	55.434	269.795
			89.5	23.9886																								89.7973	212.453	56.0584	267.832
			89.7973	22.4013																								90.0946	209.785	56.6802	265.786
			90.0946	20.9113																								90.3919	207.041	57.2992	263.661
			90.3919	19.5142																								90.6892	204.225	57.9151	261.46
			90.6892	18.2056																								90.9865	201.34	58.5277	259.188
			90.9865	16.9813																								91.2838	198.391	59.1367	256.848
			91.2838	15.8369																								91.5	196.208	59.5772	255.106
			91.5	15.0526																								91.5811	195.382	59.7419	254.444
			91.5811	14.7685																								91.8784	192.316	60.343	251.979
			91.8784	13.772																								92.1757	189.199	60.9397	249.458
			92.1757	12.8436																								92.473	186.033	61.5319	246.885
			92.473	11.9795																								92.7703	182.824	62.1193	244.263
			92.7703	11.1762																								93.0676	179.575	62.7015	241.596
			93.0676	10.4302																								93.3649	176.29	63.2784	238.889
			93.3649	9.73808																								93.6622	172.975	63.8498	236.144
			93.6622	9.09664																								93.9595	169.631	64.4153	233.367
			93.9595	8.50279																								94.2568	166.265	64.9747	230.56
			94.2568	7.95358																								94.5	163.496	65.4277	228.244
			94.5	7.53545																								94.5541	162.879	65.5278	227.727
			94.5541	7.44619																								94.8513	159.478	66.0743	224.873
			94.8513	6.9779																								95.1487	156.066	66.6139	222
			95.1487	6.54616																								95.4459	152.646	67.1465	219.113
			95.4459	6.14853																								95.7432	149.222	67.6718	216.214
			95.7432	5.78269																								96.0405	145.799	68.1895	213.308
			96.0405	5.44645																								96.3378	142.378	68.6995	210.398
			96.3378	5.13772																								96.6351	138.965	69.2014	207.486
			96.6351	4.85455																								96.9324	135.562	69.695	204.577
			96.9324	4.59509																								97.2297	132.173	70.1802	201.673
			97.2297	4.3576																								97.5	129.107	70.6137	199.04
			97.5	4.15938																								97.527	128.801	70.6566	198.778
			97.527	4.14044																								97.8243	125.449	71.1241	195.893
			97.8243	3.94206																								98.1216	122.12	71.5824	193.022
			98.1216	3.76104																								98.4189	118.817	72.0313	190.168
			98.4189	3.59602																								98.7162	115.543	72.4706	187.333
			98.7162	3.44573																								99.0135	112.3	72.9001	184.52
			99.0135	3.30901																								99.3108	109.091	73.3196	181.73
			99.3108	3.18475																								99.6081	105.918	73.7288	178.967
			99.6081	3.07193																								99.9054	102.783	74.1276	176.231
			99.9054	2.9696																								100.203	99.6897	74.5158	173.526
			100.203	2.87688																								100.5	96.6387	74.8931	170.852
			100.5	2.79295																								100.797	93.6322	75.2595	168.212
			100.797	2.71706																								101.095	90.672	75.6147	165.607
			101.095	2.6485																								101.392	87.7598	75.9585	163.038
			101.392	2.58662																								101.689	84.897	76.2908	160.508
			101.689	2.53084																								101.986	82.085	76.6114	158.016
			101.987	2.4806																								102.284	79.325	76.9201	155.565
			102.284	2.4354																								102.581	76.6181	77.2168	153.155
			102.581	2.39477																								102.878	73.9655	77.5013	150.787
			102.878	2.35828																								103.176	71.3679	77.7735	148.461
			103.176	2.32555																								103.473	68.826	78.0333	146.179
			103.473	2.29622																								103.5	68.5978	78.0563	145.974
			103.5	2.29371																								103.77	66.3407	78.2805	143.941
			103.77	2.26996																								104.068	63.9123	78.515	141.747
			104.068	2.24647																								104.365	61.5414	78.7367	139.598
			104.365	2.22549																								104.662	59.2281	78.9454	137.494
			104.662	2.20676																								104.959	56.9729	79.1411	135.434
			104.96	2.19005																								105.257	54.7757	79.3236	133.419
			105.257	2.17517																								105.554	52.6367	79.4929	131.45
			105.554	2.16193																								105.851	50.5556	79.6489	129.525
			105.851	2.15015																								106.149	48.5325	79.7914	127.644
			106.149	2.13969																								106.446	46.567	79.9205	125.808
			106.446	2.13041																								106.5	46.2158	79.9425	125.478
			106.5	2.12884																								106.743	44.6588	80.0361	124.015
			106.743	2.12219																								107.041	42.8076	80.138	122.266
			107.04	2.1149																								107.338	41.0128	80.2262	120.559
			107.338	2.10845																								107.635	39.2739	80.3008	118.895
			107.635	2.10276																								107.932	37.5904	80.3616	117.272
			107.932	2.09773																								108.23	35.9615	80.4086	115.69
			108.23	2.09329																								108.527	34.3866	80.4418	114.148
			108.527	2.08938																								108.824	32.8648	80.4612	112.646
			108.824	2.08594																								109.122	31.3954	80.4668	111.182
			109.122	2.08291																								109.419	29.9775	80.4585	109.756
			109.419	2.08025																								109.5	29.5996	80.4539	109.374
			109.5	2.07958																								109.716	28.6102	80.4364	108.367
			109.716	2.07791																								110.014	27.2925	80.4005	107.013
			110.013	2.07586																								110.311	26.0235	80.3508	105.694
			110.311	2.07407																								110.608	24.8022	80.2873	104.41
			110.608	2.0725																								110.905	23.6275	80.2101	103.158
			110.905	2.07113																								111.203	22.4984	80.1192	101.938
			111.203	2.06993																								111.5	21.4139	80.0146	100.749
			111.5	2.06888																								111.797	20.3727	79.8964	99.5892
			111.797	2.06797																								112.095	19.3739	79.7647	98.4587
			112.095	2.06717																								112.392	18.4163	79.6196	97.356
			112.392	2.06648																								112.5	18.0781	79.5634	96.9616
			112.5	2.06625																								112.689	17.4989	79.461	96.2799
			112.689	2.06588																								112.986	16.6203	79.2891	95.2295
			112.987	2.06536																								113.284	15.7797	79.104	94.2037
			113.284	2.0649																								113.581	14.9757	78.9058	93.2016
			113.581	2.06451																								113.878	14.2074	78.6945	92.222
			113.878	2.06417																								114.176	13.4736	78.4703	91.264
			114.176	2.06388																								114.473	12.7731	78.2334	90.3265
			114.473	2.06362																								114.77	12.1049	77.9837	89.4087
			114.77	2.0634																								115.068	11.4679	77.7215	88.5094
			115.068	2.06321																								115.365	10.861	77.4468	87.6279
			115.365	2.06305																								115.5	10.5948	77.3179	87.2327
			115.5	2.06298																								115.662	10.2831	77.1599	86.7631
			115.662	2.06291																								115.959	9.73318	76.8608	85.9141
			115.96	2.06279																								116.257	9.21023	76.5498	85.0801
			116.257	2.06269																								116.554	8.71321	76.2269	84.2602
			116.554	2.0626																								116.851	8.24112	75.8924	83.4536
			116.851	2.06252																								117.149	7.79299	75.5464	82.6594
			117.149	2.06245																								117.446	7.36786	75.189	81.8769
			117.446	2.0624																								117.743	6.9648	74.8205	81.1053
			117.743	2.06235																								118.041	6.58288	74.441	80.3439
			118.04	2.06231																								118.338	6.22122	74.0507	79.592
			118.338	2.06227																								118.5	6.03218	73.8334	79.1856
			118.5	2.06226																								118.635	5.87896	73.6499	78.8489
			118.635	2.06224																								118.932	5.55524	73.2386	78.1139
			118.932	2.06222																								119.23	5.24924	72.8172	77.3865
			119.23	2.0622																								119.527	4.96018	72.3858	76.666
			119.527	2.06218																								119.824	4.68726	71.9446	75.9519
			119.824	2.06216																								120.122	4.42976	71.4938	75.2436
			120.122	2.06215																								120.419	4.18693	71.0337	74.5407
			120.419	2.06214																								120.716	3.95808	70.5644	73.8426
			120.716	2.06213																								121.014	3.74254	70.0863	73.1489
			121.013	2.06212																								121.311	3.53965	69.5995	72.4592
			121.311	2.06212																								121.5	3.41683	69.2853	72.0222
			121.5	2.06211																								121.608	3.34877	69.1042	71.773
			121.608	2.06211																								121.905	3.16932	68.6007	71.0901
			121.905	2.0621																								122.203	3.00069	68.0893	70.41
			122.203	2.0621																								122.5	2.84234	67.57	69.7324
			122.5	2.0621																								122.797	2.69372	67.0433	69.0571
			122.797	2.06209																								123.095	2.55431	66.5093	68.3837
			123.095	2.06209																								123.392	2.42363	65.9683	67.712
			123.392	2.06209																								123.689	2.3012	65.4205	67.0418
			123.689	2.06209																								123.986	2.18656	64.8662	66.3728
			123.987	2.06209																								124.284	2.07928	64.3055	65.7049
			124.284	2.06209																								124.5	2.00565	63.894	65.2197
			124.5	2.06208																								124.581	1.97895	63.7389	65.0379
			124.581	2.06208																								124.878	1.88517	63.1664	64.3717
			124.878	2.06208																								125.176	1.79757	62.5885	63.7061
			125.176	2.06208																								125.473	1.71578	62.0052	63.041
			125.473	2.06208																								125.77	1.63947	61.4169	62.3764
			125.77	2.06208																								126.068	1.56831	60.8238	61.7122
			126.068	2.06208																								126.365	1.50199	60.2262	61.0482
			126.365	2.06208																								126.662	1.44021	59.6243	60.3845
			126.662	2.06208																								126.959	1.3827	59.0183	59.7211
			126.96	2.06208																								127.257	1.3292	58.4086	59.0579
			127.257	2.06208																								127.5	1.28823	57.9071	58.5154
			127.5	2.06208																								127.554	1.27945	57.7954	58.3949
			127.554	2.06208																								127.851	1.23322	57.1788	57.7321
			127.851	2.06208																								128.149	1.19028	56.5593	57.0696
			128.149	2.06208																								128.446	1.15042	55.9369	56.4074
			128.446	2.06208																								128.743	1.11345	55.312	55.7455
			128.743	2.06208																								129.041	1.07917	54.6848	55.0841
			129.041	2.06208																								129.338	1.0474	54.0556	54.4231
			129.338	2.06208																								129.635	1.01798	53.4245	53.7626
			129.635	2.06208																								129.932	0.99076	52.7919	53.1027
			129.932	2.06208																								130.23	0.96557	52.1579	52.4436
			130.23	2.06208																								130.5	0.94432	51.5806	51.845
			130.5	2.06208																								130.527	0.94228	51.5228	51.7852
			130.527	2.06208																								130.824	0.92077	50.8869	51.1277
			130.824	2.06208																								131.122	0.9009	50.2503	50.4713
			131.122	2.06208																								131.419	0.88256	49.6133	49.8159
			131.419	2.06208																								131.716	0.86564	48.9761	49.1618
			131.716	2.06208																								132.014	0.85005	48.339	48.5091
			132.013	2.06208																								132.311	0.83568	47.7021	47.8578
			132.311	2.06208																								132.608	0.82246	47.0656	47.2082
			132.608	2.06208																								132.905	0.81028	46.4299	46.5602
			132.905	2.06208																								133.203	0.79908	45.795	45.9142
			133.203	2.06208																								133.5	0.78879	45.1612	45.2701
			133.5	2.06208																								133.797	0.77933	44.5288	44.6282
			133.797	2.06208																								134.095	0.77065	43.8978	43.9885
			134.095	2.06208																								134.392	0.76268	43.2685	43.3513
			134.392	2.06208																								134.689	0.75537	42.6412	42.7166
			134.689	2.06208																								134.986	0.74867	42.0158	42.0846
			134.987	2.06208																								135.284	0.74253	41.3928	41.4554
			135.284	2.06208																								135.581	0.73691	40.7722	40.8291
			135.581	2.06208																								135.878	0.73176	40.1542	40.206
			135.878	2.06208																								136.176	0.72706	39.539	39.5861
			136.176	2.06208																								136.473	0.72276	38.9267	38.9695
			136.473	2.06208																								136.5	0.72239	38.8712	38.9137
			136.5	2.06208																								136.77	0.71883	38.3176	38.3565
			136.77	2.06208																								137.068	0.71524	37.7117	37.747
			137.068	2.06208																								137.365	0.71197	37.1093	37.1414
			137.365	2.06208																								137.662	0.70899	36.5105	36.5395
			137.662	2.06208																								137.959	0.70626	35.9154	35.9417
			137.959	2.06208																								138.257	0.70379	35.3242	35.348
			138.257	2.06208																								138.554	0.70153	34.737	34.7586
			138.554	2.06208																								138.851	0.69947	34.1539	34.1735
			138.851	2.06208																								139.149	0.69761	33.5751	33.5928
			139.149	2.06208																								139.446	0.69591	33.0007	33.0167
			139.446	2.06208																								139.5	0.69562	32.8968	32.9125
			139.5	2.06208																								139.743	0.69437	32.4309	32.4453
			139.743	2.06208																								140.041	0.69297	31.8657	31.8787
			140.041	2.06208																								140.338	0.69169	31.3052	31.317
			140.338	2.06208																								140.635	0.69054	30.7496	30.7602
			140.635	2.06208																								140.932	0.6895	30.199	30.2085
			140.932	2.06208																								141.23	0.68855	29.6534	29.662
			141.23	2.06208																								141.527	0.68769	29.113	29.1207
			141.527	2.06208																								141.824	0.68692	28.5778	28.5848
			141.824	2.06208																								142.122	0.68622	28.0479	28.0542
			142.122	2.06208																								142.419	0.68558	27.5235	27.5291
			142.419	2.06208																								142.5	0.68542	27.3814	27.3869
			142.5	2.06208																								142.716	0.68501	27.0045	27.0096
			142.716	2.06208																								143.014	0.68449	26.4911	26.4957
			143.013	2.06208																								143.311	0.68403	25.9833	25.9874
			143.311	2.06208																								143.608	0.68361	25.4812	25.4849
			143.608	2.06208																								143.905	0.68323	24.9849	24.9882
			143.905	2.06208																								144.203	0.68289	24.4944	24.4973
			144.203	2.06208																								144.5	0.68258	24.0097	24.0123
			144.5	2.06208																								144.797	0.6823	23.5309	23.5333
			144.797	2.06208																								145.095	0.68205	23.0581	23.0602
			145.095	2.06208																								145.392	0.68183	22.5912	22.5931
			145.392	2.06208																								145.5	0.68175	22.423	22.4248
			145.5	2.06208																								145.689	0.68163	22.1304	22.1321
			145.689	2.06208																								145.986	0.68145	21.6756	21.6771
			145.987	2.06208																								146.284	0.68128	21.2269	21.2283
			146.284	2.06208																								146.581	0.68114	20.7843	20.7855
			146.581	2.06208																								146.878	0.68101	20.3478	20.3489
			146.878	2.06208																								147.176	0.68089	19.9175	19.9185
			147.176	2.06208																								147.473	0.68079	19.4933	19.4942
			147.473	2.06208																								147.77	0.68069	19.0753	19.0761
			147.77	2.06208																								148.068	0.68061	18.6635	18.6641
			148.068	2.06208																								148.365	0.68054	18.2578	18.2584
			148.365	2.06208																								148.5	0.6805	18.0754	18.076
			148.5	2.06208																								148.662	0.68047	17.8583	17.8588
			148.662	2.06208																								148.959	0.68041	17.465	17.4654
			148.959	2.06208																								149.257	0.68036	17.0778	17.0782
			149.257	2.06208																								149.554	0.68031	16.6968	16.6972
			149.554	2.06208																								149.851	0.68027	16.3219	16.3222
			149.851	2.06208																								150.149	0.68023	15.9532	15.9535
			150.149	2.06208																								150.446	0.68019	15.5905	15.5908
			150.446	2.06208																								150.743	0.68016	15.234	15.2342
			150.743	2.06208																								151.041	0.68014	14.8835	14.8837
			151.041	2.06208																								151.338	0.68011	14.539	14.5392
			151.338	2.06208																								151.5	0.6801	14.3537	14.3538
			151.5	2.06208																								151.635	0.68009	14.2006	14.2007
			151.635	2.06208																								151.932	0.68007	13.8681	13.8682
			151.932	2.06208																								152.23	0.68006	13.5416	13.5417
			152.23	2.06208																								152.527	0.68004	13.221	13.2211
			152.527	2.06208																								152.824	0.68003	12.9062	12.9063
			152.824	2.06208																								153.122	0.68002	12.5973	12.5974
			153.122	2.06208																								153.419	0.68001	12.2942	12.2943
			153.419	2.06208																								153.716	0.68	11.9968	11.9969
			153.716	2.06208																								154.014	0.67999	11.7052	11.7052
			154.013	2.06208																								154.311	0.67998	11.4192	11.4192
			154.311	2.06208																								154.5	0.67998	11.2401	11.2401
			154.5	2.06208																								154.608	0.67998	11.1387	11.1388
			154.608	2.06208																								154.905	0.67997	10.8639	10.8639
			154.905	2.06208																								155.203	0.67997	10.5945	10.5946
			155.203	2.06208																								155.5	0.67996	10.3307	10.3307
			155.5	2.06208																								155.797	0.67996	10.0722	10.0722
			155.797	2.06208																								156.095	0.67996	9.81899	9.81902
			156.095	2.06208																								156.392	0.67995	9.57111	9.57113
			156.392	2.06208																								156.689	0.67995	9.32846	9.32848
			156.689	2.06208																								156.986	0.67995	9.09097	9.09098
			156.987	2.06208																								157.284	0.67995	8.85858	8.85859
			157.284	2.06208																								157.5	0.67995	8.69274	8.69275
			157.5	2.06208																								157.581	0.67994	8.63123	8.63125
			157.581	2.06208																								157.878	0.67994	8.40887	8.40888
			157.878	2.06208																								158.176	0.67994	8.19142	8.19143
			158.176	2.06208																								158.473	0.67994	7.97882	7.97883
			158.473	2.06208																								158.77	0.67994	7.77101	7.77101
			158.77	2.06208																								159.068	0.67994	7.56792	7.56793
			159.068	2.06208																								159.365	0.67994	7.36949	7.36949
			159.365	2.06208																								159.662	0.67994	7.17565	7.17565
			159.662	2.06208																								159.959	0.67994	6.98633	6.98633
			159.959	2.06208																								160.257	0.67994	6.80147	6.80147
			160.257	2.06208																								160.5	0.67994	6.65348	6.65349
			160.5	2.06208																								160.554	0.67994	6.62099	6.621
			160.554	2.06208																								160.851	0.67994	6.44484	6.44484
			160.851	2.06208																								161.149	0.67993	6.27294	6.27295
			161.149	2.06208																								161.446	0.67993	6.10523	6.10523
			161.446	2.06208																								161.743	0.67993	5.94163	5.94163
			161.743	2.06208																								162.041	0.67993	5.78208	5.78208
			162.041	2.06208																								162.338	0.67993	5.62651	5.62652
			162.338	2.06208																								162.635	0.67993	5.47486	5.47486
			162.635	2.06208																								162.932	0.67993	5.32705	5.32705
			162.932	2.06208																								163.23	0.67993	5.18301	5.18301
			163.23	2.06208																								163.5	0.67993	5.05529	5.05529
			163.5	2.06208																								163.527	0.67993	5.04268	5.04268
			163.527	2.06208																								163.824	0.67993	4.90599	4.90599
			163.824	2.06208																								164.122	0.67993	4.77288	4.77288
			164.122	2.06208																								164.419	0.67993	4.64327	4.64327
			164.419	2.06208																								164.716	0.67993	4.51709	4.5171
			164.716	2.06208																								165.014	0.67993	4.3943	4.3943
			165.013	2.06208																								165.311	0.67993	4.2748	4.2748
			165.311	2.06208																								165.608	0.67993	4.15855	4.15855
			165.608	2.06208																								165.905	0.67993	4.04548	4.04548
			165.905	2.06208																								166.203	0.67993	3.93551	3.93551
			166.203	2.06208																								166.5	0.67993	3.8286	3.8286
			166.5	2.06208																								166.797	0.67993	3.72466	3.72466
			166.797	2.06208																								167.095	0.67993	3.62365	3.62365
			167.095	2.06208																								167.392	0.67993	3.52549	3.52549
			167.392	2.06208																								167.689	0.67993	3.43013	3.43013
			167.689	2.06208																								167.986	0.67993	3.33751	3.33751
			167.987	2.06208																								168.284	0.67993	3.24756	3.24756
			168.284	2.06208																								168.581	0.67993	3.16022	3.16022
			168.581	2.06208																								168.878	0.67993	3.07544	3.07544
			168.878	2.06208																								169.176	0.67993	2.99316	2.99316
			169.176	2.06208																								169.473	0.67993	2.91331	2.91331
			169.473	2.06208																								169.5	0.67993	2.90617	2.90617
			169.5	2.06208																								169.77	0.67993	2.83585	2.83585
			169.77	2.06208																								170.068	0.67993	2.76071	2.76071
			170.068	2.06208																								170.365	0.67993	2.68785	2.68785
			170.365	2.06208																								170.662	0.67993	2.6172	2.6172
			170.662	2.06208																								170.959	0.67993	2.54871	2.54871
			170.959	2.06208																								171.257	0.67993	2.48233	2.48233
			171.257	2.06208																								171.554	0.67993	2.41801	2.41801
			171.554	2.06208																								171.851	0.67993	2.35569	2.35569
			171.851	2.06208																								172.149	0.67993	2.29532	2.29532
			172.149	2.06208																								172.446	0.67993	2.23686	2.23686
			172.446	2.06208																								172.5	0.67993	2.22644	2.22644
			172.5	2.06208																								172.743	0.67993	2.18026	2.18026
			172.743	2.06208																								173.041	0.67993	2.12546	2.12546
			173.041	2.06208																								173.338	0.67993	2.07243	2.07243
			173.338	2.06208																								173.635	0.67993	2.0211	2.0211
			173.635	2.06208																								173.932	0.67993	1.97145	1.97145
			173.932	2.06208																								174.23	0.67993	1.92341	1.92341
			174.23	2.06208																								174.527	0.67993	1.87696	1.87696
			174.527	2.06208																								174.824	0.67993	1.83204	1.83204
			174.824	2.06208																								175.122	0.67993	1.78862	1.78862
			175.122	2.06208																								175.419	0.67993	1.74664	1.74664
			175.419	2.06208																								175.5	0.67993	1.73544	1.73544
			175.5	2.06208																								175.716	0.67993	1.70608	1.70608
			175.716	2.06208																								176.014	0.67993	1.66689	1.66689
			176.013	2.06208																								176.311	0.67993	1.62903	1.62903
			176.311	2.06208																								176.608	0.67993	1.59247	1.59247
			176.608	2.06208																								176.905	0.67993	1.55716	1.55716
			176.905	2.06208																								177.203	0.67993	1.52307	1.52307
			177.203	2.06208																								177.5	0.67993	1.49017	1.49017
			177.5	2.06208																								177.797	0.67993	1.45841	1.45841
			177.797	2.06208																								178.095	0.67993	1.42777	1.42777
			178.095	2.06208																								178.392	0.67993	1.39821	1.39821
			178.392	2.06208																								178.5	0.67993	1.38772	1.38772
			178.5	2.06208																								178.689	0.67993	1.3697	1.3697
			178.689	2.06208																								178.986	0.67993	1.34221	1.34221
			178.987	2.06208																								179.284	0.67993	1.3157	1.3157
			179.284	2.06208																								179.581	0.67993	1.29015	1.29015
			179.581	2.06208																								179.878	0.67993	1.26552	1.26552
			179.878	2.06208																								180.176	0.67993	1.24179	1.24179
			180.176	2.06208																								180.473	0.67993	1.21893	1.21893
			180.473	2.06208																								180.77	0.67993	1.19691	1.19691
			180.77	2.06208																								181.068	0.67993	1.1757	1.1757
			181.068	2.06208																								181.365	0.67993	1.15528	1.15528
			181.365	2.06208																								181.5	0.67993	1.14625	1.14625
			181.5	2.06208																								181.662	0.67993	1.13562	1.13562
			181.662	2.06208																								181.959	0.67993	1.1167	1.1167
			181.959	2.06208																								182.257	0.67993	1.09849	1.09849
			182.257	2.06208																								182.554	0.67993	1.08097	1.08097
			182.554	2.06208																								182.851	0.67993	1.06412	1.06412
			182.851	2.06208																								183.149	0.67993	1.04791	1.04791
			183.149	2.06208																								183.446	0.67993	1.03233	1.03233
			183.446	2.06208																								183.743	0.67993	1.01735	1.01735
			183.743	2.06208																								184.041	0.67993	1.00294	1.00294
			184.041	2.06208																								184.338	0.67993	0.9891	0.9891
			184.338	2.06208																								184.5	0.67993	0.98178	0.98178
			184.5	2.06208																								184.635	0.67993	0.9758	0.9758
			184.635	2.06208																								184.932	0.67993	0.96303	0.96303
			184.932	2.06208																								185.23	0.67993	0.95076	0.95076
			185.23	2.06208																								185.527	0.67993	0.93897	0.93897
			185.527	2.06208																								185.824	0.67993	0.92766	0.92766
			185.824	2.06208																								186.122	0.67993	0.91679	0.91679
			186.122	2.06208																								186.419	0.67993	0.90637	0.90637
			186.419	2.06208																								186.716	0.67993	0.89637	0.89637
			186.716	2.06208																								187.014	0.67993	0.88677	0.88677
			187.013	2.06208																								187.311	0.67993	0.87756	0.87756
			187.311	2.06208																								187.5	0.67993	0.8719	0.8719
			187.5	2.06208																								187.608	0.67993	0.86873	0.86873
			187.608	2.06208																								187.905	0.67993	0.86027	0.86027
			187.905	2.06208																								188.203	0.67993	0.85215	0.85215
			188.203	2.06208																								188.5	0.67993	0.84437	0.84437
			188.5	2.06208																								188.797	0.67993	0.83692	0.83692
			188.797	2.06208																								189.095	0.67993	0.82978	0.82978
			189.095	2.06208																								189.392	0.67993	0.82293	0.82293
			189.392	2.06208																								189.689	0.67993	0.81638	0.81638
			189.689	2.06208																								189.986	0.67993	0.8101	0.8101
			189.987	2.06208																								190.284	0.67993	0.80409	0.80409
			190.284	2.06208																								190.5	0.67993	0.79988	0.79988
			190.5	2.06208																								190.581	0.67993	0.79834	0.79834
			190.581	2.06208																								190.878	0.67993	0.79284	0.79284
			190.878	2.06208																								191.176	0.67993	0.78757	0.78757
			191.176	2.06208																								191.473	0.67993	0.78253	0.78253
			191.473	2.06208																								191.77	0.67993	0.77771	0.77771
			191.77	2.06208																								192.068	0.67993	0.7731	0.7731
			192.068	2.06208																								192.365	0.67993	0.76869	0.76869
			192.365	2.06208																								192.662	0.67993	0.76447	0.76447
			192.662	2.06208																								192.959	0.67993	0.76044	0.76044
			192.959	2.06208																								193.257	0.67993	0.75659	0.75659
			193.257	2.06208																								193.5	0.67993	0.75357	0.75357
			193.5	2.06208																								193.554	0.67993	0.75292	0.75292
			193.554	2.06208																								193.851	0.67993	0.7494	0.7494
			193.851	2.06208																								194.149	0.67993	0.74605	0.74605
			194.149	2.06208																								194.446	0.67993	0.74284	0.74284
			194.446	2.06208																								194.743	0.67993	0.73978	0.73978
			194.743	2.06208																								195.041	0.67993	0.73686	0.73686
			195.041	2.06208																								195.338	0.67993	0.73407	0.73407
			195.338	2.06208																								195.635	0.67993	0.73141	0.73141
			195.635	2.06208																								195.932	0.67993	0.72887	0.72887
			195.932	2.06208																								196.23	0.67993	0.72645	0.72645
			196.23	2.06208																								196.5	0.67993	0.72435	0.72435
			196.5	2.06208																								196.527	0.67993	0.72414	0.72414
			196.527	2.06208																								196.824	0.67993	0.72194	0.72194
			196.824	2.06208																								197.122	0.67993	0.71984	0.71984
			197.122	2.06208																								197.419	0.67993	0.71784	0.71784
			197.419	2.06208																								197.716	0.67993	0.71594	0.71594
			197.716	2.06208																								198.014	0.67993	0.71412	0.71412
			198.013	2.06208																								198.311	0.67993	0.71239	0.71239
			198.311	2.06208																								198.608	0.67993	0.71074	0.71074
			198.608	2.06208																								198.905	0.67993	0.70917	0.70917
			198.905	2.06208																								199.203	0.67993	0.70768	0.70768
			199.203	2.06208																								199.5	0.67993	0.70625	0.70625
			199.5	2.06208																								199.797	0.67993	0.7049	0.7049
			199.797	2.06208																								200.095	0.67993	0.70361	0.70361
			200.095	2.06208																								200.392	0.67993	0.70239	0.70239
			200.392	2.06208																								200.689	0.67993	0.70122	0.70122
			200.689	2.06208																								200.986	0.67993	0.70011	0.70011
			200.987	2.06208																								201.284	0.67993	0.69906	0.69906
			201.284	2.06208																								201.581	0.67993	0.69805	0.69805
			201.581	2.06208																								201.878	0.67993	0.6971	0.6971
			201.878	2.06208																								202.176	0.67993	0.6962	0.6962
			202.176	2.06208																								202.473	0.67993	0.69533	0.69533
			202.473	2.06208																								202.5	0.67993	0.69526	0.69526
			202.5	2.06208																								202.77	0.67993	0.69452	0.69452
			202.77	2.06208																								203.068	0.67993	0.69374	0.69374
			203.068	2.06208																								203.365	0.67993	0.693	0.693
			203.365	2.06208																								203.662	0.67993	0.6923	0.6923
			203.662	2.06208																								203.959	0.67993	0.69164	0.69164
			203.959	2.06208																								204.257	0.67993	0.69101	0.69101
			204.257	2.06208																								204.554	0.67993	0.69041	0.69041
			204.554	2.06208																								204.851	0.67993	0.68984	0.68984
			204.851	2.06208																								205.149	0.67993	0.6893	0.6893
			205.149	2.06208																								205.446	0.67993	0.68879	0.68879
			205.446	2.06208																								205.5	0.67993	0.6887	0.6887
			205.5	2.06208																								205.743	0.67993	0.68831	0.68831
			205.743	2.06208																								206.041	0.67993	0.68785	0.68785
			206.041	2.06208																								206.338	0.67993	0.68741	0.68741
			206.338	2.06208																								206.635	0.67993	0.687	0.687
			206.635	2.06208																								206.932	0.67993	0.68661	0.68661
			206.932	2.06208																								207.23	0.67993	0.68624	0.68624
			207.23	2.06208																								207.527	0.67993	0.68588	0.68588
			207.527	2.06208																								207.824	0.67993	0.68555	0.68555
			207.824	2.06208																								208.122	0.67993	0.68524	0.68524
			208.122	2.06208																								208.419	0.67993	0.68494	0.68494
			208.419	2.06208																								208.5	0.67993	0.68486	0.68486
			208.5	2.06208																								208.716	0.67993	0.68466	0.68466
			208.716	2.06208																								209.014	0.67993	0.68439	0.68439
			209.013	2.06208																								209.311	0.67993	0.68414	0.68414
			209.311	2.06208																								209.608	0.67993	0.6839	0.6839
			209.608	2.06208																								209.905	0.67993	0.68367	0.68367
			209.905	2.06208																								210.203	0.67993	0.68346	0.68346
			210.203	2.06208																								210.5	0.67993	0.68326	0.68326
			210.5	2.06208																								210.797	0.67993	0.68306	0.68306
			210.797	2.06208																								211.095	0.67993	0.68288	0.68288
			211.095	2.06208																								211.392	0.67993	0.68271	0.68271
			211.392	2.06208																								211.5	0.67993	0.68265	0.68265
			211.5	2.06208																								211.689	0.67993	0.68255	0.68255
			211.689	2.06208																								211.986	0.67993	0.6824	0.6824
			211.987	2.06208																								212.284	0.67993	0.68226	0.68226
			212.284	2.06208																								212.581	0.67993	0.68212	0.68212
			212.581	2.06208																								212.878	0.67993	0.68199	0.68199
			212.878	2.06208																								213.176	0.67993	0.68187	0.68187
			213.176	2.06208																								213.473	0.67993	0.68176	0.68176
			213.473	2.06208																								213.77	0.67993	0.68165	0.68165
			213.77	2.06208																								214.068	0.67993	0.68155	0.68155
			214.068	2.06208																								214.365	0.67993	0.68145	0.68145
			214.5	2.06208																								214.5	0.67993	0.68141	0.68141
			214.662	2.06208																								214.662	0.67993	0.68136	0.68136
			214.959	2.06208																								214.959	0.67993	0.68127	0.68127
			215.257	2.06208																								215.257	0.67993	0.68119	0.68119
			215.554	2.06208																								215.554	0.67993	0.68112	0.68112
			215.851	2.06208																								215.851	0.67993	0.68105	0.68105
			216.149	2.06208																								216.149	0.67993	0.68098	0.68098
			216.446	2.06208																								216.446	0.67993	0.68092	0.68092
			216.743	2.06208																								216.743	0.67993	0.68086	0.68086
			217.041	2.06208																								217.041	0.67993	0.6808	0.6808
			217.338	2.06208																								217.338	0.67993	0.68075	0.68075
			217.5	2.06208																								217.5	0.67993	0.68072	0.68072
			217.635	2.06208																								217.635	0.67993	0.6807	0.6807
			217.932	2.06208																								217.932	0.67993	0.68065	0.68065
			218.23	2.06208																								218.23	0.67993	0.68061	0.68061
			218.527	2.06208																								218.527	0.67993	0.68056	0.68056
			218.824	2.06208																								218.824	0.67993	0.68053	0.68053
			219.122	2.06208																								219.122	0.67993	0.68049	0.68049
			219.419	2.06208																								219.419	0.67993	0.68045	0.68045
			219.716	2.06208																								219.716	0.67993	0.68042	0.68042
			220.013	2.06208																								220.014	0.67993	0.68039	0.68039
			220.311	2.06208																								220.311	0.67993	0.68036	0.68036
			220.5	2.06208																								220.5	0.67993	0.68034	0.68034
			220.608	2.06208																								220.608	0.67993	0.68033	0.68033
			220.905	2.06208																								220.905	0.67993	0.68031	0.68031
			221.203	2.06208																								221.203	0.67993	0.68029	0.68029
			221.5	2.06208																								221.5	0.67993	0.68026	0.68026
			221.797	2.06208																								221.797	0.67993	0.68024	0.68024
			222.095	2.06208																								222.095	0.67993	0.68022	0.68022
			222.392	2.06208																								222.392	0.67993	0.6802	0.6802
			222.689	2.06208																								222.689	0.67993	0.68019	0.68019
			222.987	2.06208																								222.986	0.67993	0.68017	0.68017
			223.284	2.06208																								223.284	0.67993	0.68016	0.68016
			223.5	2.06208																								223.5	0.67993	0.68014	0.68014
			223.581	2.06208																								223.581	0.67993	0.68014	0.68014
			223.878	2.06208																								223.878	0.67993	0.68013	0.68013
			224.176	2.06208																								224.176	0.67993	0.68011	0.68011
			224.473	2.06208																								224.473	0.67993	0.6801	0.6801
			224.77	2.06208																								224.77	0.67993	0.68009	0.68009
			225.068	2.06208																								225.068	0.67993	0.68008	0.68008
			225.365	2.06208																								225.365	0.67993	0.68007	0.68007
			225.662	2.06208																								225.662	0.67993	0.68006	0.68006
			225.959	2.06208																								225.959	0.67993	0.68005	0.68005
			226.257	2.06208																								226.257	0.67993	0.68005	0.68005
			226.5	2.06208																								226.5	0.67993	0.68004	0.68004
			226.554	2.06208																								226.554	0.67993	0.68004	0.68004
			226.851	2.06208																								226.851	0.67993	0.68003	0.68003
			227.149	2.06208																								227.149	0.67993	0.68002	0.68002
			227.446	2.06208																								227.446	0.67993	0.68002	0.68002
			227.743	2.06208																								227.743	0.67993	0.68001	0.68001
			228.041	2.06208																								228.041	0.67993	0.68001	0.68001
			228.338	2.06208																								228.338	0.67993	0.68	0.68
			228.635	2.06208																								228.635	0.67993	0.68	0.68
			228.932	2.06208																								228.932	0.67993	0.67999	0.67999
			229.23	2.06208																								229.23	0.67993	0.67999	0.67999
			229.5	2.06208																								229.5	0.67993	0.67999	0.67999
			229.527	2.06208																								229.527	0.67993	0.67999	0.67999
			229.824	2.06208																								229.824	0.67993	0.67998	0.67998
			230.122	2.06208																								230.122	0.67993	0.67998	0.67998
			230.419	2.06208																								230.419	0.67993	0.67998	0.67998
			230.716	2.06208																								230.716	0.67993	0.67997	0.67997
			231.013	2.06208																								231.014	0.67993	0.67997	0.67997
			231.311	2.06208																								231.311	0.67993	0.67997	0.67997
			231.608	2.06208																								231.608	0.67993	0.67996	0.67996
			231.905	2.06208																								231.905	0.67993	0.67996	0.67996
			232.203	2.06208																								232.203	0.67993	0.67996	0.67996
			232.5	2.06208																								232.5	0.67993	0.67996	0.67996
			232.797	2.06208																								232.797	0.67993	0.67996	0.67996
			233.095	2.06208																								233.095	0.67993	0.67995	0.67995
			233.392	2.06208																								233.392	0.67993	0.67995	0.67995
			233.689	2.06208																								233.689	0.67993	0.67995	0.67995
			233.987	2.06208																								233.986	0.67993	0.67995	0.67995
			234.284	2.06208																								234.284	0.67993	0.67995	0.67995
			234.581	2.06208																								234.581	0.67993	0.67995	0.67995
			234.878	2.06208																								234.878	0.67993	0.67995	0.67995
			235.176	2.06208																								235.176	0.67993	0.67995	0.67995
			235.473	2.06208																								235.473	0.67993	0.67995	0.67995
			235.5	2.06208																								235.5	0.67993	0.67994	0.67994
			235.77	2.06208																								235.77	0.67993	0.67994	0.67994
			236.068	2.06208																								236.068	0.67993	0.67994	0.67994
			236.365	2.06208																								236.365	0.67993	0.67994	0.67994
			236.662	2.06208																								236.662	0.67993	0.67994	0.67994
			236.959	2.06208																								236.959	0.67993	0.67994	0.67994
			237.257	2.06208																								237.257	0.67993	0.67994	0.67994
			237.554	2.06208																								237.554	0.67993	0.67994	0.67994
			237.851	2.06208																								237.851	0.67993	0.67994	0.67994
			238.149	2.06208																								238.149	0.67993	0.67994	0.67994
			238.446	2.06208																								238.446	0.67993	0.67994	0.67994
			238.5	2.06208																								238.5	0.67993	0.67994	0.67994
			238.743	2.06208																								238.743	0.67993	0.67994	0.67994
			239.041	2.06208																								239.041	0.67993	0.67994	0.67994
			239.338	2.06208																								239.338	0.67993	0.67994	0.67994
			239.635	2.06208																								239.635	0.67993	0.67994	0.67994
			239.932	2.06208																								239.932	0.67993	0.67994	0.67994
			240.23	2.06208																								240.23	0.67993	0.67994	0.67994
			240.527	2.06208																								240.527	0.67993	0.67994	0.67994
			240.824	2.06208																								240.824	0.67993	0.67994	0.67994
			241.122	2.06208																								241.122	0.67993	0.67994	0.67994
			241.419	2.06208																								241.419	0.67993	0.67994	0.67994
			241.5	2.06208																								241.5	0.67993	0.67994	0.67994
			241.716	2.06208																								241.716	0.67993	0.67994	0.67994
			242.013	2.06208																								242.014	0.67993	0.67993	0.67993
			242.311	2.06208																								242.311	0.67993	0.67993	0.67993
			242.608	2.06208																								242.608	0.67993	0.67993	0.67993
			242.905	2.06208																								242.905	0.67993	0.67993	0.67993
			243.203	2.06208																								243.203	0.67993	0.67993	0.67993
			243.5	2.06208																								243.5	0.67993	0.67993	0.67993
			243.797	2.06208																								243.797	0.67993	0.67993	0.67993
			244.095	2.06208																								244.095	0.67993	0.67993	0.67993
			244.392	2.06208																								244.392	0.67993	0.67993	0.67993
			244.5	2.06208																								244.5	0.67993	0.67993	0.67993
			244.689	2.06208																								244.689	0.67993	0.67993	0.67993
			244.987	2.06208																								244.986	0.67993	0.67993	0.67993
			245.284	2.06208																								245.284	0.67993	0.67993	0.67993
			245.581	2.06208																								245.581	0.67993	0.67993	0.67993
			245.878	2.06208																								245.878	0.67993	0.67993	0.67993
			246.176	2.06208																								246.176	0.67993	0.67993	0.67993
			246.473	2.06208																								246.473	0.67993	0.67993	0.67993
			246.77	2.06208																								246.77	0.67993	0.67993	0.67993
			247.068	2.06208																								247.068	0.67993	0.67993	0.67993
			247.365	2.06208																								247.365	0.67993	0.67993	0.67993
			247.5	2.06208																								247.5	0.67993	0.67993	0.67993
			247.662	2.06208																								247.662	0.67993	0.67993	0.67993
			247.959	2.06208																								247.959	0.67993	0.67993	0.67993
			248.257	2.06208																								248.257	0.67993	0.67993	0.67993
			248.554	2.06208																								248.554	0.67993	0.67993	0.67993
			248.851	2.06208																								248.851	0.67993	0.67993	0.67993
			249.149	2.06208																								249.149	0.67993	0.67993	0.67993
			249.446	2.06208																								249.446	0.67993	0.67993	0.67993
			249.743	2.06208																								249.743	0.67993	0.67993	0.67993
			250.041	2.06208																								250.041	0.67993	0.67993	0.67993
			250.338	2.06208																								250.338	0.67993	0.67993	0.67993
			250.5	2.06208																								250.5	0.67993	0.67993	0.67993
			250.635	2.06208																								250.635	0.67993	0.67993	0.67993
			250.932	2.06208																								250.932	0.67993	0.67993	0.67993
			251.23	2.06208																								251.23	0.67993	0.67993	0.67993
			251.527	2.06208																								251.527	0.67993	0.67993	0.67993
			251.824	2.06208																								251.824	0.67993	0.67993	0.67993
			252.122	2.06208																								252.122	0.67993	0.67993	0.67993
			252.419	2.06208																								252.419	0.67993	0.67993	0.67993
			252.716	2.06208																								252.716	0.67993	0.67993	0.67993
			253.013	2.06208																								253.014	0.67993	0.67993	0.67993
			253.311	2.06208																								253.311	0.67993	0.67993	0.67993
			253.5	2.06208																								253.5	0.67993	0.67993	0.67993
			253.608	2.06208																								253.608	0.67993	0.67993	0.67993
			253.905	2.06208																								253.905	0.67993	0.67993	0.67993
			254.203	2.06208																								254.203	0.67993	0.67993	0.67993
			254.5	2.06208																								254.5	0.67993	0.67993	0.67993
			254.797	2.06208																								254.797	0.67993	0.67993	0.67993
			255.095	2.06208																								255.095	0.67993	0.67993	0.67993
			255.392	2.06208																								255.392	0.67993	0.67993	0.67993
			255.689	2.06208																								255.689	0.67993	0.67993	0.67993
			255.987	2.06208																								255.986	0.67993	0.67993	0.67993
			256.284	2.06208																								256.284	0.67993	0.67993	0.67993
			256.5	2.06208																								256.5	0.67993	0.67993	0.67993
			256.581	2.06208																								256.581	0.67993	0.67993	0.67993
			256.878	2.06208																								256.878	0.67993	0.67993	0.67993
			257.176	2.06208																								257.176	0.67993	0.67993	0.67993
			257.473	2.06208																								257.473	0.67993	0.67993	0.67993
			257.77	2.06208																								257.77	0.67993	0.67993	0.67993
			258.068	2.06208																								258.068	0.67993	0.67993	0.67993
			258.365	2.06208																								258.365	0.67993	0.67993	0.67993
			258.662	2.06208																								258.662	0.67993	0.67993	0.67993
			258.959	2.06208																								258.959	0.67993	0.67993	0.67993
			259.257	2.06208																								259.257	0.67993	0.67993	0.67993
			259.5	2.06208																								259.5	0.67993	0.67993	0.67993
			259.554	2.06208																								259.554	0.67993	0.67993	0.67993
			259.851	2.06208																								259.851	0.67993	0.67993	0.67993
			260.149	2.06208																								260.149	0.67993	0.67993	0.67993
			260.446	2.06208																								260.446	0.67993	0.67993	0.67993
			260.743	2.06208																								260.743	0.67993	0.67993	0.67993
			261.041	2.06208																								261.041	0.67993	0.67993	0.67993
			261.338	2.06208																								261.338	0.67993	0.67993	0.67993
			261.635	2.06208																								261.635	0.67993	0.67993	0.67993
			261.932	2.06208																								261.932	0.67993	0.67993	0.67993
			262.23	2.06208																								262.23	0.67993	0.67993	0.67993
			262.5	2.06208																								262.5	0.67993	0.67993	0.67993
			262.527	2.06208																								262.527	0.67993	0.67993	0.67993
			262.824	2.06208																								262.824	0.67993	0.67993	0.67993
			263.122	2.06208																								263.122	0.67993	0.67993	0.67993
			263.419	2.06208																								263.419	0.67993	0.67993	0.67993
			263.716	2.06208																								263.716	0.67993	0.67993	0.67993
			264.014	2.06208																								264.014	0.67993	0.67993	0.67993
			264.311	2.06208																								264.311	0.67993	0.67993	0.67993
			264.608	2.06208																								264.608	0.67993	0.67993	0.67993
			264.905	2.06208																								264.905	0.67993	0.67993	0.67993
			265.203	2.06208																								265.203	0.67993	0.67993	0.67993
			265.5	2.06208																								265.5	0.67993	0.67993	0.67993
			265.797	2.06208																								265.797	0.67993	0.67993	0.67993
			266.095	2.06208																								266.095	0.67993	0.67993	0.67993
			266.392	2.06208																								266.392	0.67993	0.67993	0.67993
			266.689	2.06208																								266.689	0.67993	0.67993	0.67993
			266.986	2.06208																								266.986	0.67993	0.67993	0.67993
			267.284	2.06208																								267.284	0.67993	0.67993	0.67993
			267.581	2.06208																								267.581	0.67993	0.67993	0.67993
			267.878	2.06208																								267.878	0.67993	0.67993	0.67993
			268.176	2.06208																								268.176	0.67993	0.67993	0.67993
			268.473	2.06208																								268.473	0.67993	0.67993	0.67993
			268.5	2.06208																								268.5	0.67993	0.67993	0.67993
			268.77	2.06208																								268.77	0.67993	0.67993	0.67993
			269.068	2.06208																								269.068	0.67993	0.67993	0.67993
			269.365	2.06208																								269.365	0.67993	0.67993	0.67993
			269.662	2.06208																								269.662	0.67993	0.67993	0.67993
			269.959	2.06208																								269.959	0.67993	0.67993	0.67993
			270.257	2.06208																								270.257	0.67993	0.67993	0.67993
			270.554	2.06208																								270.554	0.67993	0.67993	0.67993
			270.851	2.06208																								270.851	0.67993	0.67993	0.67993
			271.149	2.06208																								271.149	0.67993	0.67993	0.67993
			271.446	2.06208																								271.446	0.67993	0.67993	0.67993
			271.5	2.06208																								271.5	0.67993	0.67993	0.67993
			271.743	2.06208																								274.5	0.67993	0.67993	0.67993
			274.5	2.06208																								277.5	0.67993	0.67993	0.67993
			277.5	2.06208																								280.5	0.67993	0.67993	0.67993
			280.5	2.06208																								283.5	0.67993	0.67993	0.67993
			283.5	2.06208																								286.5	0.67993	0.67993	0.67993
			286.5	2.06208																								289.5	0.67993	0.67993	0.67993
			289.5	2.06208																								292.5	0.67993	0.67993	0.67993
			292.5	2.06208																								295.5	0.67993	0.67993	0.67993
			295.5	2.06208																								298.5	0.67993	0.67993	0.67993
			298.5	2.06208

## Sheet: Figure 6A
Source Data Figure 6A

## Sheet: Figure 6B
Source Data Figure 6B

## Sheet: Figure 6C
masses_kDa		Source Data Figure 6C
314.39
122.813		LPL Grafix
-66.2732		F9
250.135		Nonlinear Curve Fit (Gauss) (9/19/2022 17:52:31)
157.317		Parameters
89.7545				Value	Standard Error	t-Value	Prob>|t|	Dependency
118.463		Peak1(Counts)	y0	-6.14185	12.7546	-0.48154	0.63134	0.99692
64.5071		Peak1(Counts)	xc	61.1338	0.35348	172.949	3.50351e-112	0.04519
68.4496		Peak1(Counts)	w	15.6828	1.04073	15.0691	5.59088e-26	0.70628
124.845		Peak1(Counts)	A	2074.87	200.195	10.3642	7.3293e-17	0.89579
138.894		Peak1(Counts)	sigma	7.84141	0.52036
80.7837		Peak1(Counts)	FWHM	18.4651	1.22536
125.527		Peak1(Counts)	Height	105.562	5.81307
160.145		Peak2(Counts)	y0	-6.14185	12.7546	-0.48154	0.63134	0.99692
127.756		Peak2(Counts)	xc	108.062	0.27567	391.996	4.62471e-143	0.21051
112.676		Peak2(Counts)	w	25.3202	0.84091	30.1105	8.70717e-48	0.77374
109.58		Peak2(Counts)	A	6002.19	333.877	17.9772	4.85343e-31	0.93951
67.2263		Peak2(Counts)	sigma	12.6601	0.42045
62.8959		Peak2(Counts)	FWHM	29.8122	0.99009
53.4053		Peak2(Counts)	Height	189.14	6.07721
210.649		Peak3(Counts)	y0	-6.14185	12.7546	-0.48154	0.63134	0.99692
49.006		Peak3(Counts)	xc	159.203	0.93947	169.461	2.05182e-111	0.1451
-69.5032		Peak3(Counts)	w	23.692	2.32554	10.1877	1.67506e-16	0.62795
147.302		Peak3(Counts)	A	1531.93	202.197	7.57646	3.56209e-11	0.84568
100.043		Peak3(Counts)	sigma	11.846	1.16277
92.932		Peak3(Counts)	FWHM	27.8952	2.73811
69.982		Peak3(Counts)	Height	51.5915	4.3891
107.372		Peak4(Counts)	y0	-6.14185	12.7546	-0.48154	0.63134	0.99692
108.882		Peak4(Counts)	xc	170.841	13.5524	12.6059	2.47432e-21	0.9067
73.2473		Peak4(Counts)	w	169.833	71.8316	2.36432	0.02029	0.99067
122.051		Peak4(Counts)	A	6586.52	5512.13	1.19491	0.23537	0.99848
75.0339		Peak4(Counts)	sigma	84.9163	35.9158
235.305		Peak4(Counts)	FWHM	199.963	84.5752
58.029		Peak4(Counts)	Height	30.9439	13.2586
114.403		Statistics
116.809			Counts
80.2477		Number of Points	100
144.944		Degrees of Freedom	87
122.66		Reduced Chi-Sqr	50.0823
-58.6114		Residual Sum of Squares	4357.16
193.193		R-Square (COD)	0.98354
139.463		Adj. R-Square	0.98127
122.126		Fit Status	Succeeded(100)
312.533		Summary
115.706			y0	y0	xc	xc	w	w	A	A	sigma	sigma	FWHM	FWHM	Height	Height	Statistics	Statistics
109.859			Value	Standard Error	Value	Standard Error	Value	Standard Error	Value	Standard Error	Value	Standard Error	Value	Standard Error	Value	Standard Error	Reduced Chi-Sqr	Adj. R-Square
117.67		Peak1(Counts)	-6.14185	12.7546	61.1338	0.35348	15.6828	1.04073	2074.87	200.195	7.84141	0.52036	18.4651	1.22536	105.562	5.81307	50.0823	0.98127
481.272		Peak2(Counts)	-6.14185	12.7546	108.062	0.27567	25.3202	0.84091	6002.19	333.877	12.6601	0.42045	29.8122	0.99009	189.14	6.07721
-209.423		Peak3(Counts)	-6.14185	12.7546	159.203	0.93947	23.692	2.32554	1531.93	202.197	11.846	1.16277	27.8952	2.73811	51.5915	4.3891
103.441		Peak4(Counts)	-6.14185	12.7546	170.841	13.5524	169.833	71.8316	6586.52	5512.13	84.9163	35.9158	199.963	84.5752	30.9439	13.2586
210.049		ANOVA
113.937				DF	Sum of Squares	Mean Square	F Value	Prob>F
145.622		Counts	Regression	12	260410	21700.8	433.303	4.29192e-72
132.071		Counts	Residual	87	4357.16	50.0823
56.5412		Counts	Uncorrected Total	100	475907
60.013		Counts	Corrected Total	99	264767
-245.868
137.685
191.581
123.087
52.3258
125.266
103.794
115.771
54.7189
221.582
71.7419
228.437
125.349
161.839
111.041
177.231
112.457
96.1368
-96.996
50.4927
-216.186
159.819
162.394
111.922
130.696
120.177
-65.0075
111.493
88.0332
205.134
129.948
100.074
91.9413
113.723
239.007
96.172
107.444
107.264
62.4019
110.584
120.596
121.101
64.5624
65.1254
-132.98
174.129
-222.305
209.226
278.586
138.603
106.744
-165.665
215.386
114.605
213.296
125.828
223.446
353.367
77.9578
61.012
-258.374
105.168
165.762
-75.1232
180.418
96.5499
162.364
82.9587
155.278
171.384
158.481
120.353
156.674
-172.459
182.279
310.935
104.665
117.58
328.793
124.476
240.653
125.635
114.378
168.553
-83.821
230.33
113.883
186.184
-177.464
204.306
177.486
184.474
122.108
-124.357
93.2471
83.6183
115.719
173.019
52.1872
111.556
295.414
167.619
-65.7432
120.044
146.159
217.518
168.067
58.9002
232.702
-117.848
142.591
145.841
135.949
144.338
65.9361
365.345
107.429
209.845
68.6989
52.4011
256.228
158.507
140.429
114.874
54.2894
63.6634
105.268
83.8223
226.859
137.908
58.4642
54.7756
219.168
66.0676
137.581
148.541
221.694
124.098
254.586
95.0846
-117.456
145.661
164.887
108.86
94.2306
60.9744
171.793
59.0394
116.737
125.51
77.0396
76.8046
151.621
-299.041
76.5833
99.5887
286.731
287.424
101.624
-101.666
174.954
166.484
-170.236
158.404
178.732
211.321
257.716
-139.654
208.436
111.832
115.074
117.312
110.885
148.601
62.8542
113.584
151.868
154.179
52.0278
56.8244
180.545
116.847
107.824
94.2884
95.299
120.928
53.9513
111.816
118.42
103.802
322.512
57.6629
103.317
162.517
161.946
183.58
122.825
98.8858
185.365
146.902
60.5582
253.217
277.832
190.965
110.179
171.558
113.583
66.9132
205.958
-194.301
183.411
110.036
86.8576
285.422
99.2795
52.1086
160.524
305.126
112.926
216.463
169.285
213.762
81.8136
-98.9379
114.588
111.671
118.372
61.4288
-150.686
157.607
221.249
-85.2445
65.6756
-79.0346
125.472
55.0957
54.2062
204.495
60.9721
103.972
174.975
404.037
240.767
179.004
-83.4184
153.256
109.263
147.131
112.01
67.5744
71.405
120.202
107.697
68.2329
118.823
114.879
177.01
83.5142
96.1226
173.651
127.543
153.84
209.101
56.9567
140.216
101.819
96.1752
106.988
294.428
56.4982
235.854
96.0596
-152.279
113.214
189.805
236.539
111.799
54.4276
61.41
200.364
230.371
125.387
121.518
105.865
218.372
247.313
186.9
190.585
67.1208
57.6206
-137.336
121.541
208.978
268.289
111.691
104.215
117.932
102.172
213.609
118.904
103.199
280.978
299.659
211.878
-184.959
205.626
101.923
-88.8229
111.427
177.047
98.0302
100.302
65.8292
60.6914
169.588
164.924
65.1845
169.143
118.33
68.2025
111.739
-157.029
207.487
115.038
171.15
157.432
120.809
100.885
98.6252
105.664
171.089
117.265
208.774
81.758
111.328
156.987
221.22
195.005
115.569
131.914
156.156
511.474
293.439
205.27
65.884
115.25
149.973
-150.859
200.019
57.3227
274.785
115.53
127.264
220.813
-135.306
129.565
-84.2713
-63.7665
123.347
62.7242
179.061
238.226
64.0717
63.4617
190.493
167.159
80.0402
66.0607
125.152
137.414
-111.205
121.861
165.718
106.631
143.877
-107.63
102.554
54.4365
113.773
76.6106
62.2553
125.276
171.764
-78.7045
81.1816
80.4377
59.4561
224.757
249.964
223.92
152.352
187.48
176.029
63.9935
86.6156
104.156
91.623
124.707
-71.0078
73.3479
324.38
118.146
171.214
149.776
173.116
-217.139
237.685
179.256
177.797
57.9239
149.464
101.23
198.584
119.822
-193.218
97.6154
158.246
-161.308
-153.512
105.943
257.714
114.578
120.494
101.491
164.92
125.779
-124.512
-290.042
297.034
286.938
-117.451
165.116
225.075
-185.389
-206.093
-165.314
63.7654
155.837
102.651
-101.49
97.1394
56.1277
156.219
-93.1665
101.316
169.118
111.831
189.768
119.325
127.836
119.869
149.553
115.981
91.188
90.9408
101.183
-161.314
92.4888
91.9816
116.015
169.184
94.0869
103.511
111.646
-48.0431
227.54
93.1216
65.9707
112.549
106.794
97.3624
113.753
112.234
121.946
90.0274
47.3682
71.8198
153.785
111.971
187.762
182.905
130.316
114.917
209.86
117.924
141.862
180.761
121.792
431.263
114.694
135.115
-79.4434
109.252
131.42
68.4877
154.967
-160.355
-103.274
103.54
110.097
119.818
113.419
285.249
-112.942
-83.1121
105.82
62.9431
-330.821
157.764
469.384
353.055
124.313
130.14
63.1723
170.351
154.69
165.124
180.558
-79.8606
110.009
144.198
66.5368
74.7229
99.7578
128.813
178.369
-242.437
143.994
154.339
119.13
177.918
-148.035
150.665
111.465
86.4428
114.101
76.3065
145.479
226.943
592.874
95.7364
140.854
103.003
-87.2926
111.675
174.999
-57.7351
-73.0702
105.276
400.573
89.3679
119.854
109.873
97.3251
72.9734
97.5432
114.577
110.256
125.612
116.253
68.9636
411.59
109.54
112.902
99.1436
-97.3099
150.117
109.924
136.75
140.617
108.497
226.737
96.566
147.663
228.737
159.284
161.909
82.1401
105.476
110.355
86.7523
110.056
114.919
138.177
142.848
228.091
72.0089
101.806
111.921
105.288
98.1656
323.033
117.173
111.033
120.208
147.021
93.1635
192.039
119.557
60.5371
106.984
155.834
180.419
202.52
149.24
112.626
52.8762
106.329
49.8273
414.447
99.0125
114.844
-54.8381
61.3806
113.573
294.864
53.9076
158.692
109.886
89.8862
99.7813
130.981
95.6638
124.262
-133.755
70.3319
148.879
-56.3243
134.115
180.49
111.69
169.878
139.789
108.932
52.7884
114.981
154.366
102.029
96.5214
61.5275
97.0926
94.0208
104.931
50.7444
72.0523
111.872
316.942
97.8075
223.427
153.151
109.676
96.0834
99.2747
58.2544
101.804
88.6257
-90.1137
150.925
168.161
99.329
109.036
210.637
122.814
235.222
362.657
108.857
115.191
-127.046
107.371
106.93
123.111
275.394
152.778
127.264
151.678
106.538
226.873
151.43
145.637
134.922
168.481
103.604
-81.3504
109.878
161.749
113.443
156.454
171.864
357.906
282.026
59.211
100.029
118.05
149.837
129.667
111.609
154.843
140.824
140.941
211.888
110.868
107.69
109.598
55.6211
340.701
93.3931
65.1794
108.906
71.729
102.132
110.285
83.2439
61.3039
115.564
196.915
138.193
-108.216
185.488
84.3967
205.806
117.235
108.565
-84.468
48.9006
173.624
157.683
175.967
58.787
-105.316
170.39
100.464
128.974
206.842
104.867
62.965
49.3332
56.7432
115.289
339.443
117.408
138.236
80.8609
105.706
195.813
167.152
87.0322
134.25
103.176
125.845
-59.7162
95.1899
144.153
110.117
-110.089
101.012
129.105
113.739
-101.467
100.028
69.6168
111.755
143.091
115.588
112.033
131.231
171.526
57.2411
144.787
229.018
-143.351
152.947
104.704
222.577
134.616
110.297
233.58
-155.424
-102.574
82.4532
165.591
137.614
72.2842
106.893
104.683
111.141
112.585
172.639
94.2339
103.373
69.0707
128.449
-401.07
336.239
221.331
111.082
60.5509
138.23
104.815
-66.9583
167.333
72.6274
97.6083
118.097
108.357
52.4652
123.45
-110.286
-170.93
107.732
148.534
130.519
111.721
267.478
132.862
69.2496
54.3465
155.392
66.0412
70.7686
-63.6037
170.061
385.991
141.829
164.162
121.034
56.4067
83.7191
160.56
100.983
62.9954
62.8069
53.4122
120.934
71.39
437.762
119.004
170.668
213.773
165.634
-241.365
53.4974
95.6965
85.4255
78.0953
49.8484
-54.3747
99.1026
56.3032
109.443
158.851
166.282
155.136
-57.8766
63.5735
111.376
113.536
82.2953
224.949
-211.817
124.918
104.952
-80.4145
138.388
62.3233
182.614
265.168
52.5197
118.17
170.098
52.4827
178.81
159.889
123.579
113.216
128.854
84.5778
60.4058
56.1256
100.228
61.139
121.385
-158.154
111.014
171.29
65.957
-150.91
115.433
115.863
-85.6904
140.638
94.8627
205.691
202.876
55.3501
137.386
113.108
108.781
179.336
54.8299
-62.6999
134.076
357.722
110.932
115.798
93.1894
146.179
102.614
-166.175
235.027
-72.8403
96.5676
93.3631
163.915
65.9142
165.542
137.001
107.207
124.715
96.8337
167.586
88.0391
193.176
55.8706
63.4112
-87.8481
387.938
100.917
114.585
221.275
51.5414
130.189
236.464
113.318
96.6767
153.614
83.9736
-117.295
192.452
174.007
340.445
118.707
60.0404
170.463
159.018
112.313
96.4998
111.939
-111.414
117.749
69.0206
56.7928
-153.312
116.581
173.16
145.274
133.503
197.497
207.081
163.945
167.858
43.7989
95.8562
318.223
202
57.8342
-174.088
65.5282
92.0652
212.256
129.363
120.839
172.809
52.4958
209.898
107.651
87.1615
-127.772
88.7849
59.8262
122.49
-190.451
112.99
120.367
118.907
119.565
260.35
50.6547
-153.058
62.4074
-187.035
223.454
108.6
135.202
94.9699
202.94
104.048
-72.6752
130.022
119.809
101.97
57.5887
202.772
326.875
162.292
229.939
102.009
111.009
291.392
106.588
54.5456
107.181
-178.49
91.3562
62.6944
112.005
71.7147
101.606
110.961
182.801
124.995
179.115
101.295
117.581
64.9436
79.2745
118.475
112.066
126.13
116.651
90.6271
89.9709
122.017
60.5372
94.0245
159.389
88.4869
231.634
117.98
124.34
222.268
70.0049
114.529
159.448
165.777
-99.7566
152.685
171.985
66.6465
117.264
-63.9137
189.593
49.4577
181.709
67.8905
101.384
53.8287
219.532
179.185
163.316
95.4132
257.808
65.7235
118.739
185.378
119.227
93.7949
91.934
96.517
-144.637
273.2
153.501
109.021
-72.7458
177.284
-50.7545
180.856
123.133
147.928
110.911
65.3195
105.369
124.703
50.8529
144.437
55.2268
93.6572
250.409
119.133
128.483
173.507
114.399
87.1062
218.31
91.1286
180.237
116.367
85.5258
118.988
111.119
-133.718
180.339
101.023
107.88
178.15
136.116
106.579
120.435
119.829
94.6109
123.442
53.8165
285.149
149.221
256.577
79.3898
211.979
158.504
132.722
107.869
109.86
99.1855
178.275
123.603
232.748
101.687
117.067
102.928
267.717
56.5516
191.62
153.553
172.521
94.6303
-62.9226
169.172
105.932
108.156
104.956
137.092
92.4716
162.586
84.0807
126.402
-142.229
122.118
164.295
69.9725
115.905
74.6126
72.3519
175.616
83.4056
152.653
110.643
104.163
142.502
168.5
121.497
58.2816
288.239
164.787
53.1762
106.146
-113.045
-147.089
163.132
235.742
-153.409
180.898
123.077
64.112
266.247
259.52
164.19
158.071
167.457
-109.078
92.5293
112.762
128.143
158.503
213.858
151.404
-233.4
301.261
189.72
99.2566
-175.508
108.129
106.854
271.839
87.3562
-282.765
59.6144
87.4025
129.604
105.952
-72.8619
118.386
112.649
62.4687
-61.3441
57.6228
165.329
60.3278
164.017
162.328
145.164
102.407
-73.9965
51.6058
-112.145
108.167
98.4345
111.266
285.966
165.756
109.926
114.758
108.104
111.372
76.597
267.27
176.308
60.9779
64.026
203.358
79.5001
103.339
157.161
-70.3259
107.906
180.783
179.359
100.706
129.761
93.1374
258.221
145.48
133.78
127.449
224.555
59.7768
92.5562
187.162
-170.798
101.168
97.3501
-100.694
103.913
445.94
157.434
93.7476
210.692
151.687
123.655
113.896
155.157
157.059
108.108
118.649
-103.622
161.811
253.589
99.7668
74.7528
219.959
123.977
116.554
114.896
114.336
118.844
173.959
-110.179
205.696
102.872
116.409
45.1358
-122.947
193.814
175.141
178.426
65.3012
-54.6646
108.533
68.4647
197.7
53.0378
52.004
99.9634
87.693
60.7354
160.087
170.02
72.0849
199.491
57.1078
61.9354
171.897
163.106
89.3643
113.072
59.3678
71.3867
101.674
67.6682
83.3085
118.851
160.007
97.0846
117.184
230.202
100.302
81.0798
54.7621
85.9497
264.548
83.4554
74.7646
303.733
-103.035
81.3886
74.8278
60.0585
110.457
103.002
311.352
127.429
461.669
131.364
278.138
130.552
114.55
86.4892
232.613
-206.376
144.999
322.211
112.15
118.128
220.764
116.735
99.1354
69.0149
-184.246
270.569
109.413
-51.5539
160.322
109.391
59.0636
117.218
152.109
121.188
255.802
166.436
127.341
114.746
55.8012
122.167
-123.992
59.7523
57.9773
139.549
67.8811
114.389
107.104
188.759
119.217
311.324
114.182
213.382
109.743
131.079
143.175
167.103
166.381
158.959
127.738
100.434
107.498
68.8981
110.635
170.793
105.574
53.7482
99.659
-66.7289
121.173
516.298
110.66
85.0311
99.397
288.002
111.874
360.676
107.22
102.535
101.333
97.1296
53.4002
118.68
-78.0222
56.393
164.509
149.765
266.7
68.1613
235.772
145.333
112.44
169.16
123.653
564.49
93.9063
118.008
119.55
74.0414
-106.783
98.4221
62.3129
115.377
59.2459
120.663
-129.927
165.469
58.4361
63.1332
180.428
71.1754
152.011
54.0878
114.718
159.089
104.245
210.116
109.526
156.782
106.915
77.6307
108.977
165.091
97.2386
-86.5073
87.0774
95.5536
61.2283
165.064
-120.285
158.257
180.074
130.544
57.745
106.729
-99.2549
78.4885
105.086
126.522
118.061
162.78
97.9395
105.485
103.9
65.1517
112.348
143.679
301.437
120.32
85.0841
121.663
118.312
172.011
66.0195
94.081
72.0825
111.222
84.0457
304.773
289.091
99.8143
127.543
125.265
78.5469
109.163
106.229
101.095
275.515
112.225
127.542
81.3848
99.6644
264.884
233.579
227.478
103.191
73.5538
99.3221
134.062
66.8469
103.874
100.148
95.2839
106.699
49.0098
92.2302
101.253
137.931
100
98.773
94.35
53.4674
141.694
221.878
58.5886
59.2223
61.6588
101.707
64.9173
127.099
213.651
95.7854
-132.087
167
66.76
117.646
411.845
109.432
116.62
162.075
194.671
263.675
251.131
120.019
99.0423
53.9179
100.096
194.216
56.3566
146.407
78.3466
376.571
360.173
297.472
119.005
154.961
-59.4219
74.1298
120.258
118.134
117.284
-131.675
105.573
-64.0985
55.9518
103.575
103.091
121.307
96.7886
65.6051
104.444
-139.958
104.017
64.6023
123.253
65.1756
95.8308
58.389
109.192
191.163
108.072
101.913
90.1079
-97.4701
116.666
118.165
219.284
157.839
130.607
59.5054
125.743
276.006
166.904
116.294
223.563
55.5165
51.1907
97.2796
85.081
109.575
90.591
108.6
-79.8744
108.032
134.96
165.314
91.0328
105.938
130.201
119.79
-72.3166
57.3064
147.2
67.6846
316.081
-120.382
237.012
147.644
150.19
81.8416
164.478
-127.092
170.096
146.047
155.401
171.375
72.9867
61.3978
173.872
58.5248
185.668
102.281
198.529
103.374
412.898
-205.481
-85.622
55.7192
71.7665
102.223
58.8035
-92.0829
135.831
75.4045
126.346
121.092
-221.783
166.908
96.2797
122.061
82.0937
134.042
62.1159
203.916
115.664
56.3764
118.233
-118.379
50.2833
113.089
110.321
84.7962
-76.0711
63.5895
96.1802
115.669
102.87
104.923
330.747
53.932
122.61
68.0174
109.248
167.788
40.7852
125.017
-127.78
115.522
112.284
164.692
91.4067
118.291
-53.1532
-104.011
116.33
55.9295
113.499
74.9574
62.0733
79.2037
123.613
60.8009
74.2879
279.556
79.3401
109.092
154.1
85.732
107.991
115.275
108.789
121.38
55.742
109.5
185.569
101.503
147.935
192.282
147.132
108.353
457.656
-156.205
170.018
210.99
67.5421
117.429
60.2935
85.3602
61.2352
169.293
111.151
82.2003
476.603
106.562
153.244
-113.952
-164.081
121.478
-141.539
56.4816
94.9117
119.149
127.245
98.3705
266.602
-97.0711
96.3157
112.86
211.135
68.0717
-188.581
166.508
92.2051
123.143
240.352
157.221
123.926
97.6591
315.354
177.089
98.6181
108.385
59.789
169.882
121.625
103.203
118.379
179.539
233.572
106.091
309.652
219.469
123.255
91.9169
113.036
-130.326
-96.2799
111.852
101.519
-110.214
-55.0402
120.06
100.056
163.878
48.0972
57.1343
106.198
52.0892
52.5396
138.351
189.434
56.3696
-192.181
99.5033
117.821
96.3192
72.269
170.71
166.19
-74.7146
150.394
325.566
257.299
61.3938
113.026
236.991
106.307
64.5167
64.1599
121.831
123.872
119.27
225.935
-200.936
130.998
132.052
117.357
191.442
58.1433
102.714
147.637
-59.1884
92.6358
-228.218
105.073
150.535
144.189
61.0678
124.456
120.948
86.7744
78.0198
225.586
-159.968
152.561
194.254
-166.718
108.914
51.1751
211.82
95.6369
301.369
118.486
89.5094
135.903
-173.734
161.523
163.72
230.011
104.839
103.689
83.1944
173.815
150.09
162.107
156.007
-54.8464
54.6221
61.4391
56.9014
111.706
71.7685
49.6453
161.278
180.305
181.811
140.928
110.73
175.28
105.685
57.3795
-115.026
124.02
197.143
-77.5126
91.0915
53.7772
113.241
177.409
171.423
109.745
237.435
135.87
109.587
88.9882
84.672
114.96
62.928
94.7533
101.833
96.1234
137.964
91.838
162.427
99.1963
147.816
128.496
242.784
148.631
166.119
176.573
-123.551
64.8394
253.45
112.264
127.772
61.0774
80.976
94.8656
101.157
125.208
119.012
169.704
80.8
64.2094
133.772
284.498
383.032
122.15
-89.0061
71.3878
113.194
98.8842
117.785
78.7463
118.301
123.169
173.783
159.728
82.315
51.4502
136.349
59.2412
-124.04
115.483
114.639
95.2898
145.828
67.4913
141.952
72.8958
264.373
190.47
134.45
61.4391
112.123
129.179
603.695
315.067
80.7811
127.72
67.9211
107.969
257.456
297.305
154.331
279.762
-149.624
320.941
239.792
104.118
67.6926
122.143
106.402
[truncated: 3,338 more rows]

## Sheet: Figure 6D
masses_kDa		Source Data Figure 6D
123.736
147.999		LPL deoxy grafix F9
72.817
83.6526		Nonlinear Curve Fit (Gauss) (9/19/2022 18:17:19)
135.331		Parameters
255.573				Value	Standard Error	t-Value	Prob>|t|	Dependency
103.729		Peak1(Counts)	y0	4.98313	0.83664	5.95615	5.34134e-08	0.6378
-133.497		Peak1(Counts)	xc	58.7765	0.82639	71.1242	7.17294e-79	0.0272
-95.581		Peak1(Counts)	w	10.2977	1.70435	6.04202	3.67531e-08	0.39012
151.008		Peak1(Counts)	A	332.858	50.8109	6.55093	3.86384e-09	0.46229
-158.26		Peak1(Counts)	sigma	5.14887	0.85218
169.477		Peak1(Counts)	FWHM	12.1247	2.00672
143.546		Peak1(Counts)	Height	25.7904	3.5894
156.681		Peak2(Counts)	y0	4.98313	0.83664	5.95615	5.34134e-08	0.6378
142.312		Peak2(Counts)	xc	97.3997	0.68532	142.123	8.6381e-105	0.21771
233.591		Peak2(Counts)	w	23.7994	1.51354	15.7242	3.68603e-27	0.5723
139.847		Peak2(Counts)	A	1572.58	93.7715	16.7704	5.37158e-29	0.63513
248.607		Peak2(Counts)	sigma	11.8997	0.75677
140.998		Peak2(Counts)	FWHM	28.0216	1.78206
137.214		Peak2(Counts)	Height	52.7215	2.47593
143.783		Peak3(Counts)	y0	4.98313	0.83664	5.95615	5.34134e-08	0.6378
297.798		Peak3(Counts)	xc	147.196	0.60883	241.77	8.16617e-125	0.3956
54.147		Peak3(Counts)	w	29.8561	1.53475	19.4533	1.95922e-33	0.74637
91.3021		Peak3(Counts)	A	2829.67	125.625	22.5248	4.59441e-38	0.74496
141.175		Peak3(Counts)	sigma	14.928	0.76738
-299.93		Peak3(Counts)	FWHM	35.1528	1.80703
-194.765		Peak3(Counts)	Height	75.6211	2.3299
899.742		Peak4(Counts)	y0	4.98313	0.83664	5.95615	5.34134e-08	0.6378
146.907		Peak4(Counts)	xc	197.876	1.26652	156.237	2.35765e-108	0.41133
-256.994		Peak4(Counts)	w	30.7113	2.77547	11.0653	2.79977e-18	0.67312
156.08		Peak4(Counts)	A	1437.95	124.637	11.5371	3.17486e-19	0.73348
145.843		Peak4(Counts)	sigma	15.3557	1.38774
116.233		Peak4(Counts)	FWHM	36.1598	3.26787
-173.004		Peak4(Counts)	Height	37.3582	2.18393
244.558		Statistics
137.957			Counts
-133.199		Number of Points	100
124.136		Degrees of Freedom	87
154.281		Reduced Chi-Sqr	25.3526
189.339		Residual Sum of Squares	2205.68
218.653		R-Square (COD)	0.9557
143.662		Adj. R-Square	0.94959
137.803		Fit Status	Succeeded(100)
63.4521		Summary
176.582			y0	y0	xc	xc	w	w	A	A	sigma	sigma	FWHM	FWHM	Height	Height	Statistics	Statistics
203.748			Value	Standard Error	Value	Standard Error	Value	Standard Error	Value	Standard Error	Value	Standard Error	Value	Standard Error	Value	Standard Error	Reduced Chi-Sqr	Adj. R-Square
-140.143		Peak1(Counts)	4.98313	0.83664	58.7765	0.82639	10.2977	1.70435	332.858	50.8109	5.14887	0.85218	12.1247	2.00672	25.7904	3.5894	25.3526	0.94959
128.212		Peak2(Counts)	4.98313	0.83664	97.3997	0.68532	23.7994	1.51354	1572.58	93.7715	11.8997	0.75677	28.0216	1.78206	52.7215	2.47593
137.914		Peak3(Counts)	4.98313	0.83664	147.196	0.60883	29.8561	1.53475	2829.67	125.625	14.928	0.76738	35.1528	1.80703	75.6211	2.3299
95.7074		Peak4(Counts)	4.98313	0.83664	197.876	1.26652	30.7113	2.77547	1437.95	124.637	15.3557	1.38774	36.1598	3.26787	37.3582	2.18393
173.495		ANOVA
117.357				DF	Sum of Squares	Mean Square	F Value	Prob>F
-122.237		Counts	Regression	12	47587	3965.58	156.417	1.8982e-53
55.5852		Counts	Residual	87	2205.68	25.3526
117.142		Counts	Uncorrected Total	100	115124
129.65		Counts	Corrected Total	99	49792.6
-85.3362
200.28
-206.89
219.987
65.8018
189.678
293.412
105.53
108.575
-141.136
149.689
-45.004
132.396
81.9859
220.671
97.3623
-114.688
138.514
-113.811
198.099
-129.848
185.282
126.887
-200.719
253.027
282.037
-92.9786
134.636
273.983
148.709
-97.0272
126.105
165.753
189.458
157.033
127.99
-110.699
92.404
-288.818
254.174
103.447
969.756
205.892
141.324
-144.711
153.675
-66.3265
216.896
111.699
144.913
258.075
-102.628
176.827
-143.523
166.457
115.876
-112.924
324.743
152.543
70.8795
-113.461
160.943
143.018
196.625
183.375
83.2811
-73.2429
182.861
58.3836
141.067
94.2505
133.109
-198.877
214.795
85.8413
186.207
57.8505
176.243
55.6959
150.839
-105.539
-182.813
176.311
194.887
134.553
172.173
197.026
148.253
130.888
169.936
307.796
158.681
215.829
-188.913
160.713
-198.496
-197.976
350.751
232.365
154.813
95.6634
-370.412
217.79
-179.797
294.38
272.962
275.26
185.351
186.765
152.035
313.441
177.685
85.9622
-130.408
101.863
185.901
143.487
290.538
-171.37
248.979
180.865
150.127
100.076
192.568
61.0816
-86.7843
-90.3156
305.046
137.589
235.353
-84.7297
167.673
187.441
-96.1102
184.804
204.127
105.114
-115.745
-177.625
210.525
-279.683
56.3811
151.996
177.073
50.685
-153.345
-92.1966
97.0191
-62.3505
176.626
88.7521
108.286
-126.427
141.559
85.427
149.394
105.496
138.189
232.56
91.7043
161.507
148.987
174.416
189.035
120.925
281.647
206.014
-210.428
121.161
96.5755
124.15
111.457
-144.171
144.961
55.0973
218.236
258.293
88.8233
-100.614
162.417
-200.009
196.16
-52.3976
106.508
-273.156
59.6327
112.592
88.6291
268.639
-168.247
212.233
201.976
-82.0877
81.8029
98.99
166.094
90.4078
184.739
225.658
64.7182
-148.613
60.245
115.356
-169.819
101.613
89.4369
115.491
-254.099
149.055
153.904
128.243
180.099
-101.975
173.818
124.39
270.726
-201.947
87.359
77.4318
-247.373
160.655
92.0486
156.805
95.1693
143.912
115.921
124.464
121.971
104.16
153.704
106.504
97.8657
55.4305
136.755
287.886
-150.957
-131.345
144.424
157.455
109.764
212.775
-278.715
192.725
99.2748
53.3044
105.299
172.114
101.413
-161.081
100.812
87.9525
99.6375
-104.789
189.543
202.055
203.705
53.8628
199.905
108.972
-154.337
133.943
154.083
87.6306
-106.957
167.853
160.18
102.287
189.659
137.682
141.08
69.3298
171.899
148.143
168.616
-114.664
55.145
213.717
-145.075
60.1111
143.734
77.2422
145.495
85.2973
65.0891
-118.284
138.455
-63.6869
458.223
-63.143
139.425
-143.392
125.9
159.15
199.902
-97.2212
395.15
187.799
264.315
90.1655
-134.368
63.4874
-220.517
94.5544
99.4423
67.1011
53.7917
60.125
110.709
-144.254
142.083
-119.673
-167.413
-51.1165
151.101
96.4299
129.509
187.981
-212.376
93.3924
-309.834
168.609
206.3
313.371
188.167
200.61
-129.747
169.777
99.4177
107.15
201.918
-38.3452
117.338
97.8025
158.287
-137.12
84.0374
170.791
309.961
115.415
-102.201
133.443
201.079
153.5
175.052
90.2321
209.337
148.814
109.502
221.62
118.038
184.083
191.354
93.6949
90.2574
62.6985
216.42
156.53
115.097
189.739
-237.188
-108.819
-166.251
104.594
198.923
138.488
128.533
129.369
151.394
-137.756
133.991
199.378
100.234
135.843
89.7243
70.7337
97.3669
176.959
143.762
133.099
108.397
197.717
-139.569
166.024
120.078
117.3
135.15
111.536
93.164
210.269
158.827
155.787
-221.933
139.787
-276.434
-177.43
205.455
151.915
177.009
154.598
164.373
-165.499
-151.696
203.077
55.1747
305.295
126.841
155.851
209.039
-159.334
189.332
-190.8
155.056
233.402
76.0273
107.115
148.944
162.651
90.1821
260.139
-161.702
-135.478
79.8879
49.0577
95.6048
129.266
146.163
88.738
-69.8903
194.803
94.1421
80.2681
218.22
-97.6519
-72.1817
143.266
143.816
210.435
166.746
98.2277
160.169
204.164
257.182
192.209
-156.604
149.891
168.653
75.5464
54.8644
105.477
139.999
90.0067
-212.656
-154.56
145.621
94.3285
220.427
-164.137
-39.969
58.2947
144.505
98.5149
128.301
122.186
-150.43
167.616
134.851
139.595
-142.31
213.285
148.457
146.933
174.858
-159.428
96.1648
-101.644
147.838
149.317
105.124
206.695
96.7466
133.283
153.86
-133.24
156.645
199.728
-187.297
214.946
199.114
128.651
-423.365
85.7015
169.321
91.4577
184.754
53.182
133.424
420.233
94.6699
95.0324
159.4
199.003
181.826
124.694
130.1
150.321
90.2885
-238.635
161.175
84.5064
108.386
-201.083
99.3405
202.186
-121.632
187.371
-106.707
-197.465
91.5283
211.617
250.739
-67.4318
171.803
213.326
151.937
-185.705
-186.141
128.351
99.3784
63.2432
204.949
137.141
-122.413
100.373
-124.961
248.364
118.023
96.1915
100.303
384.705
124.063
101.403
196.957
193.459
295.826
181.082
-86.943
89.0096
93.5116
208.258
-129.373
134.305
73.6117
103.355
134.384
-67.9356
-99.2186
160.921
107.719
188.053
-150.099
220.944
50.9888
191.955
134.8
93.8609
151.501
90.1494
159.476
204.22
93.416
99.3091
-85.6712
-144.421
148.642
-200.51
150.674
-193.205
91.7617
107.54
-55.7757
-71.5658
127.39
109.638
79.7947
107.053
166.394
108.631
250.962
102.524
288.536
110.179
164.677
209.639
-89.5301
107.853
-193.329
203.135
195.556
267.091
91.9813
159.452
149.823
-226.301
103.19
-90.2061
61.7722
181.852
104.207
91.0211
239.055
103.173
104.449
60.4376
-157.618
168.591
215.492
144.451
-102.353
139.134
194.151
247.539
145.321
179.034
-139.351
139.27
156.995
115.423
135.9
139.128
146.957
-90.2683
-70.2327
-167.031
95.0927
-66.3845
-84.3918
214.787
222.646
-107.681
144.116
128.886
-102.47
194.442
103.329
72.893
126.417
-139.472
94.1396
127.973
114.041
94.7117
59.6109
164.475
82.1079
219.661
-103.418
116.43
216.772
57.1925
287.641
-182.593
196.39
155.277
-227.644
151.898
191.352
-143.806
191.145
102.436
192.642
-171.001
-189.467
206.615
148.175
139.895
189.502
209.594
136.226
161.865
165.884
97.2494
131.568
131.897
168.835
157.225
-154.57
88.3967
211.114
95.4135
153.335
93.1929
97.6008
141.915
-146.954
97.1855
154.239
-60.0605
242.686
90.7602
87.2101
62.4193
149.448
138.559
124.382
220.782
52.0157
-146.398
83.8508
66.4249
200.212
153.183
153.124
-155.724
144.111
155.94
118.026
83.2951
64.8759
96.4394
103.376
209.415
146.507
168.772
141.189
188.689
144.206
134.804
507.998
110.851
103.928
195.501
141.235
123.677
88.7129
163.014
192.934
77.4602
174.593
129.95
238.856
-223.83
133.425
-88.8718
100.877
99.5581
128.885
117.168
87.0931
221.579
79.613
182.01
163.76
207.03
-166.154
96.9056
223.062
77.2314
177.006
153.095
89.3194
-97.5424
72.8587
132.91
89.5705
116.854
151.853
51.4547
204.544
214.774
114.952
-140.186
101.156
259.042
87.4765
119.993
138.04
123.723
114.457
188.554
145.639
-106.002
47.3063
126.853
151.936
150.318
258.871
149.189
-147.268
-120.98
150.163
218.083
60.1259
425.206
99.2917
57.0221
47.0729
-66.8286
-165.384
173.775
99.8362
112.893
108.173
151.676
173.79
59.0212
190.789
209.009
-100.855
141.836
151.643
252.024
424.335
194.548
68.6612
148.299
374.865
-87.788
102.346
156.654
-132.557
130.18
153.421
161.121
145.955
165.03
-190.88
147.698
198.861
73.7747
-165.367
60.8695
-202.656
236.251
169.014
108.451
156.416
117.003
272.99
188.395
98.4222
285.694
78.6826
89.9348
102.665
157.593
-54.6889
236.234
103.81
150.119
-83.8721
106.001
160.422
-299.334
133.467
147.417
199.889
148.793
-74.397
249.298
138.648
176.786
115.588
59.8546
245.598
144.287
193.516
110.977
198.606
185.34
142.578
137.805
101.937
49.0029
158.206
168.332
122.681
166.942
111.21
73.3077
-56.9122
257.738
-128.78
-165.81
-44.0851
-126.009
136.113
163.961
-150.507
-117.138
146.667
185.938
102.378
-149.923
-96.0935
124.323
-40.7857
73.7112
283.991
185.802
55.1491
144.761
134.67
91.8086
163.084
198.216
-111.791
165.468
207.443
96.5976
106.539
208.499
-103.398
179.896
-66.219
167.036
88.9742
141.124
115.037
171.328
153.488
61.7687
178.67
68.545
-176.82
175.827
116.876
123.203
156.737
154.173
56.6445
61.6383
151.222
-94.9278
141.653
142.705
140.451
66.6906
60.0517
172.429
179.28
96.9477
140.301
-167.056
180.32
164.419
58.2411
-106.049
495.085
-77.9532
-108.706
-133.227
118.772
147.826
209.114
148.357
148.593
157.727
201.841
-92.6319
57.5431
142.61
162.05
55.649
183.386
-60.4709
128.954
139.813
199.281
124.625
160.322
127.975
197.595
109.573
-154.233
188.113
58.9851
-66.4933
109.023
-145.438
396.824
174.953
91.8257
141.514
140.977
102.777
101.013
97.3991
75.3929
146.384
-63.9165
59.4931
109.234
133.822
-172.082
64.7994
55.3977
-141.532
83.0678
-53.9193
-88.3954
73.2905
61.9699
144.635
-114.578
86.9051
277.018
176.322
231.732
138.643
-76.4501
-132.771
146.29
88.7299
190.834
103.953
-148.515
246.171
246.792
231.097
94.9955
182.493
207.473
209.854
-209.018
198.701
202.871
122.509
146.618
-139.806
139.854
99.092
197.774
58.8375
84.218
245.119
187.081
-88.9487
209.613
-240.485
105.868
84.1156
-147.581
225.438
154.782
122.326
-125.548
207.485
156.506
192.157
62.4159
159.16
145.647
85.2608
280.744
97.5412
-190.902
91.2657
111.965
-143.865
142.538
155.576
153.525
132.784
114.743
103.778
-149.551
-270.195
44.3448
125.465
258.686
64.8432
212.007
133.495
127.33
315.939
237.998
108.869
-319.115
151.455
-91.7619
130.892
-154.689
-99.9415
101.498
91.147
144.598
220.593
87.327
145.464
145.721
57.3907
-412.221
140.456
125.989
239.063
135.039
-152.76
210.546
125.904
203.102
152.993
-147.019
382.708
342.461
259.443
-185.579
167.61
164.694
201.51
83.4703
147.458
167.723
96.9443
-211.109
191.631
103.702
144.089
231.037
149.059
279.417
103.124
167.638
97.373
196.961
-214.023
263.738
99.2202
183.026
216.672
-60.4214
149.625
160.259
143.592
225.594
152.034
393.791
56.5156
-77.4883
-140.381
-50.0176
55.7184
124.224
130.382
144.897
-63.7642
93.4019
117.578
-210.677
-54.1387
131.72
159.025
94.0338
-67.2014
280.619
128.332
164.7
156.631
88.0006
-154.388
-156.255
-43.5068
-96.2094
138.272
104.808
-306.642
138.302
164.849
-140.503
156.183
232.602
198.939
154.29
202.08
231.926
176.146
219.083
168.873
-176.529
-146.944
234.784
117.987
193.195
325.917
96.0145
178.135
188.967
-121.354
176.927
237.983
138.887
-130.52
96.255
202.503
139.73
-139.561
132.396
-192.699
142.596
154.872
167.726
-244.192
107.45
72.8023
144.402
174.812
140.578
-149.58
101.941
-88.4616
-216.882
161.613
233.76
237.636
-243.955
152.154
-158.434
143.153
-240.75
128.276
100.378
189.672
263.241
95.2676
-150.469
161.386
110.05
145.091
99.3429
148.598
107.241
89.3891
161.818
172.627
195.383
160.55
89.3007
-184.523
164.643
-108.965
196.397
202.138
123.893
147.423
146.276
-278.392
175.946
188
185.056
191.629
203.871
138.487
143.125
-104.808
125.278
274.507
-236.928
56.2227
76.933
-164.701
78.4503
97.1674
85.4496
-227.673
167.629
103.67
205.243
139.393
288.01
-118.754
137.189
53.3948
58.5006
195.901
190.213
144.4
-162.421
144.009
131.856
189.238
183.545
-136.482
141.227
145.774
150.67
212.937
-142.881
110.817
172.182
-96.0558
124.9
112.101
148.933
-131.597
-59.9544
85.1858
133.271
162.883
196.746
141.271
84.2207
95.6299
193.508
-206.364
194.322
-90.4289
297.129
198.556
-150.217
97.2568
95.7005
188.963
358.492
-191.82
-141.596
219.768
63.3697
153.05
259.828
-118.483
-88.3022
141.689
88.1009
281.696
75.4417
84.6565
-143.184
145.512
131.986
-127.629
149.326
100.902
-381.703
384.572
197.868
134.894
69.5835
148.484
125.825
156.365
227.252
68.5297
196.712
150.35
54.6797
103.627
76.8304
86.6615
177.784
177.747
-95.9382
98.3113
56.5854
142.827
72.4879
204.542
166.56
134.351
-101.982
162.092
135.105
52.0284
113.699
-194.824
-197.815
296.348
155.556
176.996
88.267
98.7821
212.119
97.2479
-154.632
134.584
-106.476
-194.976
-89.9077
-103.958
231.659
109.579
219.139
109.541
198.243
147.928
-164.114
-56.8716
88.2089
177.237
189.247
-188.889
-100.639
-153.492
125.785
100.644
190.318
192.982
136.345
98.6898
172.138
69.1996
138.449
150.784
127.703
183.806
188.626
86.5168
147.003
178.522
135.542
-144.766
-159.129
156.25
84.6899
151.358
129.367
209.003
222.858
85.7208
118.549
64.0882
182.879
199.918
56.3061
188.564
60.3987
161.692
88.5296
155.495
175.402
210.445
126.207
120.847
202.198
164.156
-145.361
93.7446
93.8516
193.544
102.814
179.113
-208.436
189.223
136.864
157.687
-155.971
151.803
161.935
163.386
100.519
266.757
157.938
-151.867
129.084
180.647
159.329
151.387
213.348
149.215
245.995
-143.837
138.328
246.251
-188.398
-153.447
199.951
44.8322
391.758
168.253
185.948
86.0191
141.926
-421.705
161.277
69.0857
128.154
210.113
56.0204
-372.319
216.999
156.248
156.403
147.575
87.0071
124.838
-192.085
216.337
271.463
241.766
148.616
120.677
-155.03
297.979
59.3881
124.064
-79.5655
130.192
239.718
125.071
159.711
200.524
161.787
166.435
345.58
-71.4887
-171.542
-109.508
204.662
266.253
-232.018
133.641
182.138
131.207
88.2782
-217.403
158.924
147.313
255.297
-234.972
-202.864
92.9566
310.303
146.66
194.611
86.3173
295.218
193.534
221.584
183.243
118.458
134.737
158.615
128.343
-222.668
237.54
115.676
173.295
148.877
-159.647
169.507
404.149
-277.922
-173.421
200.052
169.39
263.116
198.086
74.7194
95.6864
105.808
150.031
185.336
128.923
-114.444
183.264
126.431
162.046
220.699
145.742
-184.716
189.679
146.539
132.032
-151.193
146.247
164.368
95.8702
198.694
142.214
156.756
-161.82
202.625
154.114
-251.998
164.934
161.991
222.073
251.539
-131.479
-107.756
-166.28
304.691
157.438
177.187
-162.879
-142.489
140.638
165.734
141.114
129.049
109.363
90.6349
185.071
152.922
107.889
136.236
144.191
154.72
-138.281
160.04
202.549
248.127
360.381
-80.1875
98.2957
104.24
172.245
251.351
-146.207
217.031
-198.268
206.667
-248.013
181.094
88.4011
205.248
146.607
113.418
101.57
135.211
91.0877
-101.389
-65.692
87.119
166.544
-128.064
149.134
149.902
102.711
-107.693
201.969
208.366
149.74
90.799
196.433
104.088
196.001
162.292
97.598
-154.55
203.669
134.237
102.266
-191.616
154.798
-61.7545
187.99
77.5903
54.3051
102.049
-161.075
257.902
157.106
84.2085
144.321
84.7868
158.767
70.3038
233.184
162.078
-100.258
156.507
137.752
-89.5458
118.135
158.794
178.622
110.599
79.2145
98.5016
-87.564
-98.1358
-75.1866
225.817
99.7598
111.329
-66.0931
268.585
148.056
-120.872
261.186
218.277
339.483
274.621
154.422
107.695
143.318
101.749
150.831
-161.783
218.028
82.9009
206.484
82.5276
165.422
243.562
199.884
65.1791
94.7994
82.5557
146.333
-160.356
95.393
102.152
190.501
239.388
199.964
260.542
-199.953
161.008
95.9602
93.2204
156.771
-157.366
163.354
52.4279
130.157
-295.85
266.711
143.443
453.16
-466.935
166.591
-112.621
-143.624
168.361
187.943
-149.982
150.907
174.652
-171.749
121.215
147.919
214.424
190.984
130.653
189.382
87.0313
94.7894
-235.539
97.1925
192.799
255.146
-82.3307
94.2308
144.915
144.304
67.1512
129.33
192.936
166.08
82.1807
173.406
199.463
-133.764
138.131
147.332
-60.7476
93.0673
-178.672
194.752
-81.6446
116.097
150.975
294.404
-197.861
139.063
62.3102
103.816
-183.621
134.295
117.118
127.714
118.51
-131.661
164.632
204.245
91.6027
195.265
223.415
158.487
242.197
198.329
207.739
251.3
230.61
113.731
143.327
-192.214
121.678
138.025
-150.822
248.399
-181.143
100.458
-189.195
196.926
-151.973
-239.379
134.885
-184.214
352.409
-47.9544
124.557
107.186
-206.593
-320.179
-139.59
-129.868
168.495
-192.261
184.39
206.366
115.905
-190.74
94.0613
72.7669
140.271
-78.0636
214.007
-172.202
-89.5276
154.881
161.793
166.55
-102.12
162.586
163.462
160.13
84.6286
136.216
95.0962
97.7411
-192.706
204.838
211.89
80.2131
214.33
75.3377
86.9905
-217.073
156.723
-181.331
138.09
-145.377
92.849
-106.534
205.34
229.845
114.266
89.5831
201.905
138.815
155.187
204.645
190.448
162.715
144.396
293.222
146.105
206.095
355.645
-64.6705
55.9641
-188.602
119.839
216.338
-96.6355
199.831
204.578
-158.404
55.4848
287.493
123.258
-137.298
-83.3175
167.11
-115.254
158.545
-96.3476
-159.025
90.4693
86.2138
161.039
243.599
67.9204
207.45
241.476
97.9179
-193.061
-111.206
-105.511
-97.0181
89.7423
153.711
187.629
71.1957
305.613
227.581
303.092
-58.5554
54.3992
449.585
208.023
176.199
134.686
106.805
-133.862
44.4625
62.7393
-196.489
184.765
-197.676
-57.5369
197.015
402.3
185.906
77.2003
438.828
101.693
176.002
-94.5932
76.4558
151.482
89.6445
173.275
139.917
-76.3883
182.577
187.574
104.782
184.41
143.445
218.451
151.358
53.2192
214.345
73.0077
-167.252
-55.1957
179.851
161.225
103.107
211.109
-158.455
[truncated: 1,438 more rows]

## Sheet: Figure 6E
Source Data Figure 6E
LPL + Deoxycholate									LPL
	F6	F7	F8	F9	average	stdev				F6	F7	F8	F9	F10	average	stdev
Monomer	60.2434	61.9812	61.9014	58.7765	60.7256	1.32199			Monomer	68.7355	60.1708	69.4032	61.1338	60.6638	64.0214	4.13825
Dimer	98.1804	100.939	106.64	97.3997	100.79	3.62468			Dimer	101.253	97.8349	105.763	108.062	101.332	102.849	3.6236
Trimer	146.344	149.941	157.771	147.196	150.313	4.50619			Trimer	137.106	166.964	153.892	159.203	150.156	153.464	9.93894
Tetramer		197.14	209.72	197.876	201.579	6.05886			Tetramer			181.827	170.841	164.028	172.232	7.33261

[truncated: 4 more sheets: Supplementary Figure 1, Supplementary Figure 4E, Supplementary Figure 6A, Supplementary Figure 6B]
